# Supplementary material for: Unexpected large eruptions from buoyant magma bodies within viscoelastic crust
Source: Nat Commun. 2020 May 15;11:2403. doi: 10.1038/s41467-020-16054-6 (PMC7229005; doi:10.1038/s41467-020-16054-6)
Supplement: Supplementary file 3 — Source Data [file 41467_2020_16054_MOESM3_ESM.zip]

Archive with 35 entries (32 files):
- DATA source file material/
- DATA source file material/SuppFig1_VONC_GPS_unfilt_check.csv
- __MACOSX/
- __MACOSX/DATA source file material/
- __MACOSX/DATA source file material/._SuppFig1_VONC_GPS_unfilt_check.csv
- DATA source file material/.DS_Store
- __MACOSX/DATA source file material/._.DS_Store
- DATA source file material/Fig8directionsig1.txt
- __MACOSX/DATA source file material/._Fig8directionsig1.txt
- DATA source file material/Fig2bFig4asig3.txt
- __MACOSX/DATA source file material/._Fig2bFig4asig3.txt
- DATA source file material/Fig2bFig4adirectionsig1.txt
- __MACOSX/DATA source file material/._Fig2bFig4adirectionsig1.txt
- DATA source file material/Fig8bsig1minussig3.txt
- __MACOSX/DATA source file material/._Fig8bsig1minussig3.txt
- DATA source file material/Fig6_Summary of D-Compress results - see supplementary text and Figure 6..xlsx
- __MACOSX/DATA source file material/._Fig6_Summary of D-Compress results - see supplementary text and Figure 6..xlsx
- DATA source file material/SuppFig2_Density-depth-pressure_Bardarbunga.xlsx
- __MACOSX/DATA source file material/._SuppFig2_Density-depth-pressure_Bardarbunga.xlsx
- DATA source file material/SuppFig2_Density-depth-pressure_Bardarbunga.txt
- __MACOSX/DATA source file material/._SuppFig2_Density-depth-pressure_Bardarbunga.txt
- DATA source file material/Fig1_cumulative_seism_mom_check.csv
- __MACOSX/DATA source file material/._Fig1_cumulative_seism_mom_check.csv
- DATA source file material/Fig1_seismic-data.csv
- __MACOSX/DATA source file material/._Fig1_seismic-data.csv
- DATA source file material/Fig1_VONC_GPS_check.csv
- __MACOSX/DATA source file material/._Fig1_VONC_GPS_check.csv
- DATA source file material/Fig4bdirectionsig1.txt
- __MACOSX/DATA source file material/._Fig4bdirectionsig1.txt
- DATA source file material/README.txt
- __MACOSX/DATA source file material/._README.txt
- DATA source file material/Fig8asig3.txt
- __MACOSX/DATA source file material/._Fig8asig3.txt
- DATA source file material/Fig4bsig3.txt
- __MACOSX/DATA source file material/._Fig4bsig3.txt
