# Supplementary material for: Unexpected large eruptions from buoyant magma bodies within viscoelastic crust
Source: Nat Commun. 2020 May 15;11:2403. doi: 10.1038/s41467-020-16054-6 (PMC7229005; doi:10.1038/s41467-020-16054-6)
Supplement: Supplementary file 3 — Source Data [file 41467_2020_16054_MOESM3_ESM.zip › DATA source file material/SuppFig1_VONC_GPS_unfilt_check.csv]

date time	north	east	up	Dnorth	Deast	Dup	yearf
2013-08-30 12:00:00	-0.7	1.1	6.5	3.0	2.3	8.7	2013.66164
2013-08-31 12:00:00	2.6	-0.4	-5.6	2.9	2.2	8.6	2013.66438
2013-09-01 12:00:00	0.6	-0.2	-3.5	2.9	2.1	8.4	2013.66712
2013-09-02 12:00:00	-0.2	-0.0	2.4	2.8	2.2	8.4	2013.66986
2013-09-03 12:00:00	-3.0	-0.3	0.2	3.0	2.3	8.8	2013.67260
2013-09-04 12:00:00	-0.3	0.3	-0.2	2.9	2.2	8.4	2013.67534
2013-09-05 12:00:00	0.7	0.2	2.9	2.9	2.2	8.5	2013.67808
2013-09-06 12:00:00	0.8	-1.1	8.1	2.8	2.1	8.2	2013.68082
2013-09-07 12:00:00	1.0	-0.6	5.6	3.0	2.3	8.8	2013.68356
2013-09-08 12:00:00	-1.4	2.4	3.1	3.8	2.9	11.4	2013.68630
2013-09-09 12:00:00	1.6	-2.5	0.0	2.9	2.2	8.6	2013.68904
2013-09-10 12:00:00	0.4	-1.8	8.7	2.2	1.7	6.6	2013.69178
2013-09-11 12:00:00	-2.6	-1.0	6.6	2.0	1.6	6.0	2013.69452
2013-09-12 12:00:00	-1.3	-0.4	2.8	2.1	1.7	6.3	2013.69726
2013-09-13 12:00:00	-0.4	2.0	-0.9	1.9	1.5	5.8	2013.70000
2013-09-14 12:00:00	-0.3	-0.1	7.6	1.9	1.5	5.8	2013.70274
2013-09-15 12:00:00	2.7	2.0	8.5	2.1	1.6	6.4	2013.70548
2013-09-16 12:00:00	1.6	3.9	11.5	2.3	1.8	6.8	2013.70822
2013-09-17 12:00:00	-0.4	1.9	3.9	2.2	1.7	6.5	2013.71096
2013-09-18 12:00:00	-0.6	0.9	5.4	1.9	1.5	5.8	2013.71370
2013-09-19 12:00:00	0.8	-1.3	9.7	1.9	1.5	5.7	2013.71644
2013-09-20 12:00:00	0.9	2.0	7.3	2.0	1.5	6.0	2013.71918
2013-09-21 12:00:00	0.2	1.5	5.4	1.9	1.4	5.5	2013.72192
2013-09-22 12:00:00	1.2	-0.6	6.7	1.8	1.4	5.4	2013.72466
2013-09-23 12:00:00	2.1	-0.2	7.5	2.0	1.5	5.7	2013.72740
2013-09-24 12:00:00	2.2	0.6	9.4	1.9	1.4	5.4	2013.73014
2013-09-25 12:00:00	2.5	0.9	-0.4	1.9	1.5	5.7	2013.73287
2013-09-26 12:00:00	0.7	1.7	-0.3	2.0	1.5	5.9	2013.73561
2013-09-27 12:00:00	0.1	0.8	6.1	2.6	2.0	7.5	2013.73835
2013-09-28 12:00:00	0.2	0.6	9.2	2.8	2.4	8.0	2013.74109
2013-09-29 12:00:00	1.9	1.2	9.7	1.8	1.4	5.3	2013.74383
2013-09-30 12:00:00	-10.6	2.6	8.1	2.1	1.6	6.1	2013.74657
2013-10-01 12:00:00	1.7	2.0	9.9	2.0	1.6	6.0	2013.74931
2013-10-02 12:00:00	-4.6	9.4	-11.5	3.4	3.1	7.5	2013.75205
2013-10-03 12:00:00	0.6	1.2	6.5	1.8	1.4	5.4	2013.75479
2013-10-04 12:00:00	2.7	-0.1	15.6	1.9	1.4	5.6	2013.75753
2013-10-05 12:00:00	1.9	1.2	13.8	1.9	1.5	5.8	2013.76027
2013-10-06 12:00:00	2.1	0.3	9.5	1.9	1.5	5.8	2013.76301
2013-10-07 12:00:00	2.6	1.4	10.8	1.9	1.5	5.7	2013.76575
2013-10-08 12:00:00	3.3	0.4	9.8	1.9	1.5	5.6	2013.76849
2013-10-09 12:00:00	3.4	-0.2	15.6	2.0	1.5	5.9	2013.77123
2013-10-10 12:00:00	3.6	0.2	8.7	2.2	1.7	6.7	2013.77397
2013-10-11 12:00:00	4.7	-1.0	5.6	2.3	1.7	7.0	2013.77671
2013-10-12 12:00:00	5.1	1.1	10.6	2.0	1.6	6.0	2013.77945
2013-10-13 12:00:00	3.1	-0.0	10.4	1.9	1.5	5.7	2013.78219
2013-10-14 12:00:00	3.0	-0.5	14.4	2.0	1.6	5.9	2013.78493
2013-10-15 12:00:00	3.8	-0.8	11.0	1.9	1.5	5.9	2013.78767
2013-10-16 12:00:00	3.1	-0.3	9.0	1.9	1.5	5.8	2013.79041
2013-10-17 12:00:00	2.3	0.3	13.3	1.8	1.5	5.5	2013.79315
2013-10-18 12:00:00	3.2	0.6	8.6	1.9	1.5	5.7	2013.79589
2013-10-19 12:00:00	3.9	-0.3	7.7	1.9	1.6	5.9	2013.79863
2013-10-20 12:00:00	3.0	-0.2	10.2	1.8	1.5	5.5	2013.80137
2013-10-21 12:00:00	1.9	-1.2	13.7	1.8	1.5	5.6	2013.80411
2013-10-22 12:00:00	0.7	0.9	8.7	1.8	1.5	5.5	2013.80685
2013-10-23 12:00:00	-1.2	-0.7	23.4	1.7	1.4	5.2	2013.80959
2013-10-24 12:00:00	-1.5	0.3	21.0	1.5	1.2	4.5	2013.81233
2013-10-25 12:00:00	-0.9	-0.3	21.3	1.9	1.5	5.8	2013.81507
2013-10-26 12:00:00	0.3	0.4	18.7	2.1	1.7	6.4	2013.81781
2013-10-27 12:00:00	0.7	0.7	16.6	2.1	1.6	6.2	2013.82055
2013-10-28 12:00:00	-1.3	3.8	10.9	2.2	1.7	6.6	2013.82329
2013-10-30 12:00:00	2.1	-2.0	11.1	2.5	2.0	7.5	2013.82877
2013-11-05 12:00:00	2.7	-0.3	9.4	2.2	1.7	6.5	2013.84520
2013-11-06 12:00:00	6.3	-5.4	14.4	2.3	1.8	6.8	2013.84794
2013-11-07 12:00:00	3.2	0.9	4.0	2.3	1.8	6.9	2013.85068
2013-11-08 12:00:00	2.0	0.9	9.0	2.0	1.6	6.1	2013.85342
2013-11-09 12:00:00	1.6	0.9	8.9	2.0	1.5	5.9	2013.85616
2013-11-10 12:00:00	0.1	0.9	12.0	2.1	1.6	6.2	2013.85890
2013-11-11 12:00:00	2.1	0.8	13.9	2.1	1.6	6.3	2013.86164
2013-11-12 12:00:00	0.9	0.6	17.6	1.9	1.5	5.6	2013.86438
2013-11-13 12:00:00	1.3	3.3	14.4	2.1	1.6	6.2	2013.86712
2013-11-14 12:00:00	4.0	1.6	11.4	1.9	1.5	5.9	2013.86986
2013-11-15 12:00:00	2.7	1.6	16.8	2.0	1.6	6.1	2013.87260
2013-11-16 12:00:00	3.0	1.6	7.3	1.9	1.5	5.6	2013.87534
2013-11-17 12:00:00	3.0	1.8	9.3	1.9	1.5	5.7	2013.87808
2013-11-18 12:00:00	1.4	2.5	6.4	1.9	1.5	5.9	2013.88082
2013-12-11 12:00:00	7.1	7.7	25.5	5.4	4.1	14.7	2013.94383
2013-12-12 12:00:00	3.8	1.2	16.6	1.9	1.5	5.7	2013.94657
2013-12-16 12:00:00	4.7	4.1	17.5	1.9	1.5	5.5	2013.95753
2013-12-17 12:00:00	0.9	6.5	14.0	2.1	1.6	6.2	2013.96027
2013-12-18 12:00:00	1.4	3.2	17.9	2.0	1.6	6.0	2013.96301
2013-12-19 12:00:00	3.0	5.1	16.8	1.8	1.4	5.5	2013.96575
2013-12-20 12:00:00	3.0	2.7	23.7	2.0	1.6	6.0	2013.96849
2013-12-21 12:00:00	3.2	4.5	31.2	2.3	1.8	6.8	2013.97123
2013-12-22 12:00:00	3.2	3.1	16.6	1.9	1.5	5.8	2013.97397
2013-12-31 12:00:00	5.3	0.7	22.8	2.2	1.7	6.5	2013.99863
2014-01-05 12:00:00	5.8	3.4	17.6	2.0	1.6	6.0	2014.01233
2014-01-06 12:00:00	1.1	2.9	18.4	2.1	1.6	6.3	2014.01507
2014-01-07 12:00:00	3.2	6.3	19.1	2.2	1.7	6.8	2014.01781
2014-01-08 12:00:00	-0.8	4.1	20.4	2.1	1.6	6.3	2014.02055
2014-01-09 12:00:00	-1.1	5.2	22.9	2.0	1.6	6.2	2014.02329
2014-01-10 12:00:00	1.2	5.6	19.2	2.0	1.6	6.2	2014.02603
2014-01-11 12:00:00	1.5	5.0	15.4	1.8	1.4	5.4	2014.02877
2014-01-12 12:00:00	0.6	8.0	14.3	2.1	1.6	6.0	2014.03150
2014-01-13 12:00:00	3.8	5.7	5.0	3.0	2.2	8.9	2014.03424
2014-01-14 12:00:00	9.5	1.4	22.2	2.1	1.6	6.3	2014.03698
2014-01-15 12:00:00	6.2	0.9	28.2	2.2	1.7	6.7	2014.03972
2014-01-16 12:00:00	9.7	1.7	40.9	2.6	2.0	7.8	2014.04246
2014-01-17 12:00:00	-0.2	7.4	24.0	2.6	2.0	7.8	2014.04520
2014-01-18 12:00:00	6.1	1.4	27.4	2.3	1.8	6.9	2014.04794
2014-01-19 12:00:00	4.8	2.2	25.8	2.2	1.7	6.4	2014.05068
2014-01-21 12:00:00	0.1	4.0	19.4	2.5	1.9	7.3	2014.05616
2014-01-22 12:00:00	8.4	2.0	29.1	1.9	1.5	5.6	2014.05890
2014-01-23 12:00:00	6.3	4.7	13.9	1.7	1.3	5.0	2014.06164
2014-01-24 12:00:00	4.6	4.4	13.3	2.1	1.6	6.2	2014.06438
2014-01-25 12:00:00	5.9	3.2	21.4	1.8	1.4	5.3	2014.06712
2014-01-26 12:00:00	5.2	2.3	15.6	1.7	1.4	5.2	2014.06986
2014-01-27 12:00:00	5.4	0.8	13.4	2.2	1.6	6.4	2014.07260
2014-01-28 12:00:00	5.8	2.8	9.8	1.9	1.5	5.7	2014.07534
2014-01-29 12:00:00	3.7	3.4	15.4	1.8	1.4	5.3	2014.07808
2014-01-30 12:00:00	2.8	4.2	11.8	2.2	1.7	6.4	2014.08082
2014-01-31 12:00:00	4.5	7.2	6.4	2.3	1.8	6.8	2014.08356
2014-02-01 12:00:00	5.3	5.4	15.5	2.4	1.8	6.9	2014.08630
2014-02-02 12:00:00	5.2	4.2	13.4	1.9	1.6	5.6	2014.08904
2014-02-03 12:00:00	2.2	6.2	15.0	2.1	1.6	6.1	2014.09178
2014-02-04 12:00:00	4.3	7.3	13.9	2.1	1.7	6.2	2014.09452
2014-02-05 12:00:00	8.1	3.8	26.0	1.9	1.5	5.7	2014.09726
2014-02-06 12:00:00	7.7	3.5	7.7	2.6	2.0	7.6	2014.10000
2014-02-07 12:00:00	7.6	6.8	23.9	2.1	1.7	6.0	2014.10274
2014-02-08 12:00:00	7.2	7.6	18.9	3.6	2.7	8.8	2014.10548
2014-02-09 12:00:00	5.6	4.9	18.2	1.9	1.4	5.5	2014.10822
2014-02-10 12:00:00	4.5	4.5	19.0	1.9	1.5	5.6	2014.11096
2014-02-11 12:00:00	5.0	3.8	17.9	2.0	1.6	5.9	2014.11370
2014-02-12 12:00:00	2.6	10.3	12.6	2.5	1.9	7.2	2014.11644
2014-02-13 12:00:00	6.1	3.4	21.4	2.1	1.6	6.2	2014.11918
2014-02-14 12:00:00	5.9	4.7	12.3	1.9	1.5	5.6	2014.12192
2014-02-15 12:00:00	5.5	6.3	13.2	2.0	1.6	5.8	2014.12466
2014-02-16 12:00:00	5.0	6.0	14.8	1.8	1.5	5.3	2014.12740
2014-02-17 12:00:00	6.1	2.9	16.6	1.9	1.5	5.5	2014.13014
2014-02-18 12:00:00	7.0	2.9	17.6	1.9	1.5	5.4	2014.13287
2014-02-19 12:00:00	9.6	10.0	18.9	3.2	3.3	9.8	2014.13561
2014-02-20 12:00:00	3.2	5.2	8.1	2.6	2.1	7.8	2014.13835
2014-02-21 12:00:00	3.6	4.4	13.0	1.9	1.5	5.6	2014.14109
2014-02-22 12:00:00	5.6	5.3	16.5	1.8	1.5	5.5	2014.14383
2014-02-23 12:00:00	5.8	5.6	15.2	2.0	1.6	6.1	2014.14657
2014-02-24 12:00:00	5.6	4.7	19.1	1.9	1.5	5.5	2014.14931
2014-02-25 12:00:00	6.2	4.1	26.2	1.9	1.6	5.7	2014.15205
2014-02-26 12:00:00	5.4	6.6	10.7	1.8	1.5	5.3	2014.15479
2014-02-27 12:00:00	6.1	6.5	15.4	2.1	1.6	6.0	2014.15753
2014-02-28 12:00:00	5.3	5.0	15.6	1.9	1.6	5.8	2014.16027
2014-03-01 12:00:00	3.7	6.3	15.9	2.6	2.1	7.6	2014.16301
2014-03-02 12:00:00	7.1	5.8	21.5	2.8	2.2	8.4	2014.16575
2014-03-03 12:00:00	6.7	3.8	23.4	2.7	2.2	8.2	2014.16849
2014-03-04 12:00:00	7.2	3.0	28.4	2.1	1.7	6.2	2014.17123
2014-03-05 12:00:00	4.7	5.2	17.6	1.9	1.6	5.7	2014.17397
2014-03-06 12:00:00	5.8	4.8	17.4	1.7	1.4	5.2	2014.17671
2014-03-07 12:00:00	3.1	5.8	20.1	1.9	1.5	5.5	2014.17945
2014-03-08 12:00:00	3.5	7.6	25.1	2.1	1.7	6.4	2014.18219
2014-03-09 12:00:00	4.6	6.1	20.0	1.7	1.4	5.2	2014.18493
2014-03-10 12:00:00	3.8	7.8	13.1	2.0	1.6	6.0	2014.18767
2014-03-11 12:00:00	5.7	5.8	18.0	1.9	1.7	5.8	2014.19041
2014-03-12 12:00:00	3.1	7.3	18.8	1.8	1.5	5.3	2014.19315
2014-03-13 12:00:00	6.2	6.4	10.8	2.0	1.6	6.0	2014.19589
2014-03-14 12:00:00	5.1	4.3	19.0	1.8	1.5	5.4	2014.19863
2014-03-15 12:00:00	6.1	5.0	24.3	1.8	1.5	5.5	2014.20137
2014-03-16 12:00:00	7.4	4.5	9.8	1.9	1.5	5.5	2014.20411
2014-03-17 12:00:00	5.9	5.1	9.7	1.8	1.4	5.2	2014.20685
2014-03-18 12:00:00	6.5	4.9	13.8	1.8	1.5	5.3	2014.20959
2014-03-19 12:00:00	5.8	4.4	20.1	1.9	1.5	5.6	2014.21233
2014-03-20 12:00:00	4.0	5.6	20.0	1.9	1.6	6.1	2014.21507
2014-03-21 12:00:00	3.6	5.7	16.9	2.1	1.7	6.1	2014.21781
2014-03-23 12:00:00	2.7	6.1	21.3	1.8	1.4	5.3	2014.22329
2014-03-24 12:00:00	-2.9	8.2	21.9	2.5	2.0	7.3	2014.22603
2014-03-30 12:00:00	6.0	4.9	15.1	1.7	1.4	5.1	2014.24246
2014-03-31 12:00:00	4.6	4.6	19.7	1.9	1.6	5.4	2014.24520
2014-04-05 12:00:00	4.6	4.8	17.5	1.9	1.5	5.9	2014.25890
2014-04-06 12:00:00	8.0	0.7	28.9	2.4	1.9	7.4	2014.26164
2014-04-07 12:00:00	4.3	6.0	23.9	2.2	1.7	6.8	2014.26438
2014-04-08 12:00:00	4.2	3.7	15.2	2.0	1.6	6.1	2014.26712
2014-04-09 12:00:00	4.1	4.2	17.4	1.9	1.5	5.9	2014.26986
2014-04-10 12:00:00	4.1	4.1	18.2	1.8	1.4	5.6	2014.27260
2014-04-11 12:00:00	4.5	5.0	21.3	1.9	1.5	5.7	2014.27534
2014-04-12 12:00:00	4.2	3.6	15.2	1.9	1.5	5.9	2014.27808
2014-04-13 12:00:00	3.5	4.0	12.9	1.8	1.4	5.5	2014.28082
2014-04-14 12:00:00	5.5	3.2	7.7	1.8	1.5	5.6	2014.28356
2014-04-15 12:00:00	3.9	3.3	8.0	2.1	1.7	6.2	2014.28630
2014-04-16 12:00:00	2.5	2.4	13.8	1.8	1.4	5.3	2014.28904
2014-04-17 12:00:00	1.4	3.7	24.0	2.8	2.2	8.2	2014.29178
2014-04-18 12:00:00	0.6	3.3	8.9	2.5	2.1	7.6	2014.29452
2014-04-19 12:00:00	2.7	3.0	9.7	2.5	2.1	7.5	2014.29726
2014-04-20 12:00:00	2.3	2.5	6.3	1.8	1.5	5.4	2014.30000
2014-04-21 12:00:00	4.2	3.1	11.4	1.7	1.4	5.2	2014.30274
2014-04-22 12:00:00	4.1	4.0	15.6	2.1	1.7	6.3	2014.30548
2014-04-23 12:00:00	8.1	-4.0	22.3	2.7	2.2	8.2	2014.30822
2014-04-24 12:00:00	10.1	0.1	16.7	2.1	1.7	6.4	2014.31096
2014-04-25 12:00:00	4.5	1.8	4.1	1.7	1.4	5.2	2014.31370
2014-04-26 12:00:00	6.0	1.4	8.0	1.7	1.4	5.0	2014.31644
2014-04-27 12:00:00	5.2	1.7	6.7	1.7	1.4	5.0	2014.31918
2014-04-28 12:00:00	7.0	1.3	7.3	1.7	1.5	5.1	2014.32192
2014-04-29 12:00:00	5.1	0.7	10.2	1.7	1.5	5.2	2014.32466
2014-04-30 12:00:00	5.9	1.8	11.6	1.8	1.5	5.4	2014.32740
2014-05-01 12:00:00	6.1	1.4	9.0	1.7	1.5	5.1	2014.33014
2014-05-02 12:00:00	6.3	1.4	9.3	1.7	1.4	5.0	2014.33287
2014-05-03 12:00:00	5.4	2.6	12.9	1.7	1.5	5.2	2014.33561
2014-05-04 12:00:00	2.5	2.7	9.0	1.8	1.6	5.6	2014.33835
2014-05-05 12:00:00	6.8	0.5	16.0	1.9	1.6	5.7	2014.34109
2014-05-06 12:00:00	11.0	-2.2	32.0	2.2	1.9	6.8	2014.34383
2014-05-07 12:00:00	5.3	4.1	10.5	1.8	1.5	5.4	2014.34657
2014-05-08 12:00:00	6.1	2.8	5.9	1.8	1.5	5.5	2014.34931
2014-05-09 12:00:00	6.0	2.5	9.3	1.8	1.5	5.5	2014.35205
2014-05-10 12:00:00	6.3	3.7	6.0	1.8	1.6	5.4	2014.35479
2014-05-11 12:00:00	5.6	1.7	6.7	1.7	1.5	5.3	2014.35753
2014-05-12 12:00:00	6.7	2.5	8.8	1.7	1.5	5.2	2014.36027
2014-05-13 12:00:00	6.4	2.5	11.2	1.7	1.5	5.1	2014.36301
2014-05-14 12:00:00	6.1	3.2	5.5	1.8	1.6	5.4	2014.36575
2014-05-15 12:00:00	4.8	1.5	8.2	1.8	1.6	5.5	2014.36849
2014-05-16 12:00:00	6.3	3.8	10.7	1.7	1.5	5.3	2014.37123
2014-05-17 12:00:00	5.1	5.5	12.5	1.8	1.6	5.5	2014.37397
2014-05-18 12:00:00	5.4	4.2	13.3	1.7	1.5	5.1	2014.37671
2014-05-19 12:00:00	6.5	2.0	10.8	1.7	1.5	5.1	2014.37945
2014-05-20 12:00:00	6.1	1.1	8.6	1.8	1.6	5.5	2014.38219
2014-05-21 12:00:00	6.1	2.2	8.9	1.6	1.4	4.9	2014.38493
2014-05-27 12:00:00	5.5	3.3	12.3	1.8	1.5	5.2	2014.40137
2014-05-28 12:00:00	5.6	3.0	11.8	1.8	1.5	5.3	2014.40411
2014-05-29 12:00:00	7.5	2.0	10.5	1.8	1.6	5.5	2014.40685
2014-05-30 12:00:00	6.4	2.8	14.1	1.7	1.5	5.3	2014.40959
2014-05-31 12:00:00	5.1	1.5	16.2	2.0	1.7	6.1	2014.41233
2014-06-01 12:00:00	6.2	3.2	15.8	1.8	1.6	5.3	2014.41507
2014-06-02 12:00:00	5.4	3.1	13.1	1.7	1.5	5.1	2014.41781
2014-06-03 12:00:00	5.7	4.0	11.8	1.9	1.7	5.9	2014.42055
2014-06-04 12:00:00	11.2	-4.4	32.6	2.6	2.2	7.9	2014.42329
2014-06-05 12:00:00	7.4	2.4	17.9	1.8	1.6	5.4	2014.42603
2014-06-06 12:00:00	6.7	3.2	14.7	1.8	1.5	5.3	2014.42877
2014-06-07 12:00:00	6.8	2.0	15.3	1.8	1.6	5.6	2014.43150
2014-06-08 12:00:00	6.8	3.1	18.8	1.8	1.6	5.4	2014.43424
2014-06-09 12:00:00	6.9	3.3	15.5	1.8	1.6	5.4	2014.43698
2014-06-10 12:00:00	6.5	3.4	14.6	1.8	1.6	5.4	2014.43972
2014-06-11 12:00:00	7.4	1.2	16.3	1.7	1.6	5.3	2014.44246
2014-06-12 12:00:00	7.7	1.4	16.1	1.8	1.6	5.4	2014.44520
2014-06-13 12:00:00	8.0	2.2	16.4	1.7	1.5	5.2	2014.44794
2014-06-15 12:00:00	8.4	3.0	12.8	1.8	1.6	5.6	2014.45342
2014-06-21 12:00:00	8.5	2.0	14.7	1.8	1.6	5.5	2014.46986
2014-06-22 12:00:00	8.9	2.3	14.8	1.8	1.6	5.3	2014.47260
2014-06-23 12:00:00	7.8	3.1	14.5	2.5	2.1	7.3	2014.47534
2014-06-24 12:00:00	8.8	1.5	20.2	2.6	2.2	7.7	2014.47808
2014-06-25 12:00:00	9.0	2.4	19.6	2.3	2.0	6.9	2014.48082
2014-06-26 12:00:00	8.3	3.3	16.3	2.6	2.2	7.6	2014.48356
2014-06-27 12:00:00	9.8	2.9	20.0	2.7	2.2	7.9	2014.48630
2014-06-28 12:00:00	9.2	2.0	16.8	1.8	1.6	5.1	2014.48904
2014-06-29 12:00:00	7.5	2.6	18.7	2.6	2.1	7.6	2014.49178
2014-07-20 12:00:00	10.5	1.8	22.6	2.5	2.0	7.1	2014.54931
2014-07-21 12:00:00	9.2	1.1	22.3	2.7	2.1	7.8	2014.55205
2014-07-22 12:00:00	14.0	1.6	24.8	3.0	2.4	8.8	2014.55479
2014-07-23 12:00:00	11.9	-0.3	26.6	3.1	2.4	9.1	2014.55753
2014-07-24 12:00:00	12.4	2.0	29.1	2.8	2.2	8.0	2014.56027
2014-07-25 12:00:00	11.8	0.4	26.2	2.8	2.2	8.3	2014.56301
2014-07-26 12:00:00	11.0	0.6	22.2	2.5	2.0	7.2	2014.56575
2014-08-03 12:00:00	11.4	-0.6	27.5	2.5	1.9	7.1	2014.58767
2014-08-04 12:00:00	9.6	-1.7	25.5	2.6	2.0	7.6	2014.59041
2014-08-05 12:00:00	10.3	-0.2	24.7	2.5	1.9	7.3	2014.59315
2014-08-07 12:00:00	12.3	-3.1	42.4	3.4	2.5	9.8	2014.59863
2014-08-08 12:00:00	10.8	1.6	24.0	2.6	2.0	7.7	2014.60137
2014-08-09 12:00:00	12.2	-0.8	25.5	2.8	2.1	8.2	2014.60411
2014-08-10 12:00:00	11.9	4.9	29.6	3.1	2.2	8.9	2014.60685
2014-08-11 12:00:00	11.1	3.6	24.7	2.8	2.1	8.2	2014.60959
2014-08-12 12:00:00	10.5	-0.3	22.9	3.0	2.3	8.8	2014.61233
2014-08-13 12:00:00	9.3	-0.5	31.2	2.5	1.9	7.3	2014.61507
2014-08-14 12:00:00	11.6	-0.5	29.7	2.6	2.0	7.6	2014.61781
2014-08-15 12:00:00	10.7	-1.1	27.9	2.4	1.8	7.0	2014.62055
2014-08-16 12:00:00	6.1	10.9	22.3	2.7	2.0	7.8	2014.62329
2014-08-17 12:00:00	5.2	11.7	25.7	2.7	2.0	7.8	2014.62603
2014-08-18 12:00:00	6.1	13.3	30.8	2.5	1.9	7.3	2014.62877
2014-08-19 12:00:00	2.5	17.0	28.7	2.6	1.9	7.6	2014.63150
2014-08-20 12:00:00	1.8	19.7	18.8	2.5	1.9	7.5	2014.63424
2014-08-21 12:00:00	0.4	22.5	20.4	2.4	1.8	7.1	2014.63698
2014-08-22 12:00:00	-0.4	23.2	21.7	2.6	2.0	7.8	2014.63972
2014-08-23 12:00:00	-2.9	24.0	21.2	2.4	1.8	7.1	2014.64246
2014-09-21 12:00:00	-25.0	32.7	8.1	3.1	2.3	9.3	2014.72192
2014-09-22 12:00:00	-23.3	34.6	3.2	2.7	2.2	8.2	2014.72466
2014-09-23 12:00:00	-23.5	34.2	6.5	2.6	2.1	8.0	2014.72740
2014-09-24 12:00:00	-22.9	34.3	2.2	2.9	2.2	9.0	2014.73014
2014-09-25 12:00:00	-24.9	34.1	12.1	2.5	1.9	7.5	2014.73287
2014-09-26 12:00:00	-24.2	36.1	7.3	2.6	1.9	7.9	2014.73561
2014-09-27 12:00:00	-24.0	35.7	3.6	2.5	1.9	7.9	2014.73835
2014-10-26 12:00:00	-32.2	50.1	-0.6	2.3	1.8	6.9	2014.81781
2014-10-27 12:00:00	-32.5	51.3	2.2	2.3	1.8	7.0	2014.82055
2014-10-28 12:00:00	-31.5	53.6	-5.3	2.5	1.9	7.5	2014.82329
2014-10-29 12:00:00	-33.0	53.7	-2.9	2.4	1.8	7.2	2014.82603
2014-10-30 12:00:00	-33.8	54.1	-3.3	2.4	1.9	7.3	2014.82877
2014-10-31 12:00:00	-32.1	50.9	-1.3	3.9	2.9	11.6	2014.83150
2014-11-01 12:00:00	-30.2	51.9	6.1	2.7	2.1	8.2	2014.83424
2014-11-02 12:00:00	-32.6	56.1	-2.2	2.6	2.0	7.8	2014.83698
2014-11-03 12:00:00	-31.4	55.5	-2.9	2.6	2.0	7.7	2014.83972
2014-11-04 12:00:00	-31.3	57.3	-2.8	2.4	1.8	7.2	2014.84246
2014-11-05 12:00:00	-32.6	57.5	-1.1	2.7	2.0	8.0	2014.84520
2014-11-06 12:00:00	-34.4	59.2	7.7	3.4	2.5	10.2	2014.84794
2014-11-07 12:00:00	-34.0	56.2	-6.5	2.8	2.1	8.4	2014.85068
2014-11-08 12:00:00	-33.1	59.3	-5.8	2.5	1.9	7.5	2014.85342
2014-11-09 12:00:00	-34.0	57.9	-6.5	2.4	1.9	7.2	2014.85616
2014-11-10 12:00:00	-33.2	57.0	-4.0	2.4	1.9	7.1	2014.85890
2014-11-11 12:00:00	-31.3	55.7	0.8	2.5	1.9	7.6	2014.86164
2014-11-12 12:00:00	-32.5	58.8	-2.3	3.7	2.8	11.1	2014.86438
2014-11-13 12:00:00	-34.9	56.8	-14.4	3.9	3.0	11.8	2014.86712
2014-11-14 12:00:00	-32.0	57.4	-14.2	3.7	2.9	11.3	2014.86986
2014-11-15 12:00:00	-33.0	57.7	7.5	3.5	2.6	10.6	2014.87260
2014-11-16 12:00:00	-34.1	55.1	-8.4	2.4	1.9	7.2	2014.87534
2014-11-17 12:00:00	-33.5	58.4	-9.9	2.4	1.9	7.2	2014.87808
2014-11-18 12:00:00	-34.8	57.0	-0.4	2.7	2.1	8.1	2014.88082
2014-11-19 12:00:00	-33.6	60.4	-7.9	2.7	2.1	8.0	2014.88356
2014-11-20 12:00:00	-30.7	61.0	0.8	3.0	2.3	8.9	2014.88630
2014-11-21 12:00:00	-38.8	63.1	-4.5	3.3	2.7	10.2	2014.88904
2014-11-22 12:00:00	-30.5	57.5	4.5	3.4	2.7	10.1	2014.89178
2014-11-23 12:00:00	-34.8	61.1	-7.2	2.5	1.9	7.4	2014.89452
2014-11-24 12:00:00	-36.4	60.6	-1.6	2.8	2.2	8.3	2014.89726
2014-11-25 12:00:00	-36.6	60.1	-14.6	2.8	2.2	8.1	2014.90000
2014-11-26 12:00:00	-34.8	60.4	-12.5	2.5	2.0	7.3	2014.90274
2014-11-27 12:00:00	-36.7	62.9	-0.8	2.9	2.2	8.3	2014.90548
2014-11-28 12:00:00	-37.6	65.6	-7.5	3.3	2.6	9.7	2014.90822
2014-11-29 12:00:00	-36.1	62.2	-11.4	3.1	2.4	8.9	2014.91096
2014-11-30 12:00:00	-38.6	64.8	-15.6	3.1	2.4	9.3	2014.91370
2014-12-01 12:00:00	-36.0	63.0	-12.0	2.6	2.1	7.8	2014.91644
2014-12-02 12:00:00	-35.9	59.9	-12.3	2.6	1.9	7.5	2014.91918
2014-12-03 12:00:00	-38.0	61.8	-6.4	2.3	1.8	6.8	2014.92192
2014-12-04 12:00:00	-35.9	62.5	-9.2	2.4	1.9	7.1	2014.92466
2014-12-05 12:00:00	-36.9	63.1	-10.9	2.4	1.9	7.1	2014.92740
2014-12-06 12:00:00	-36.3	62.6	-8.0	2.4	1.8	7.0	2014.93014
2014-12-07 12:00:00	-35.6	63.3	-11.7	2.5	1.9	7.3	2014.93287
2014-12-08 12:00:00	-36.6	64.2	-10.2	2.4	1.8	7.1	2014.93561
2014-12-09 12:00:00	-37.7	64.3	-2.0	2.6	1.9	7.6	2014.93835
2014-12-10 12:00:00	-36.1	65.6	-6.9	2.3	1.8	6.9	2014.94109
2014-12-11 12:00:00	-36.3	64.7	-14.7	2.6	2.0	7.7	2014.94383
2014-12-12 12:00:00	-37.2	64.1	-8.2	2.4	1.8	7.0	2014.94657
2014-12-13 12:00:00	-35.5	69.3	-12.5	4.7	6.1	14.1	2014.94931
2015-02-02 12:00:00	-39.8	77.1	-13.5	3.9	2.7	11.9	2015.08904
2015-02-03 12:00:00	-41.4	76.1	-9.8	2.4	2.0	7.3	2015.09178
2015-02-04 12:00:00	-40.2	73.4	-12.5	3.1	2.4	9.2	2015.09452
2015-02-05 12:00:00	-44.1	74.7	-14.6	2.8	2.2	8.3	2015.09726
2015-02-06 12:00:00	-43.3	79.0	-20.3	2.7	2.2	8.0	2015.10000
2015-02-07 12:00:00	-40.7	75.9	-23.7	3.0	2.4	9.0	2015.10274
2015-02-08 12:00:00	-42.0	77.3	-16.1	3.1	2.5	9.5	2015.10548
2015-02-09 12:00:00	-41.9	75.8	-13.3	2.7	2.1	8.1	2015.10822
2015-02-10 12:00:00	-43.3	77.9	-15.7	2.5	2.1	7.8	2015.11096
2015-02-11 12:00:00	-43.0	74.3	-23.7	2.5	2.0	7.6	2015.11370
2015-02-12 12:00:00	-42.1	74.2	-21.5	2.6	2.1	7.9	2015.11644
2015-02-13 12:00:00	-41.9	77.0	-17.3	2.7	2.2	8.2	2015.11918
2015-02-14 12:00:00	-47.5	78.8	-10.6	3.5	2.7	10.7	2015.12192
2015-02-15 12:00:00	-46.0	77.4	-17.9	2.9	2.3	8.7	2015.12466
2015-02-16 12:00:00	-44.0	77.7	-23.7	2.8	2.2	8.6	2015.12740
2015-02-17 12:00:00	-42.7	75.3	-22.1	2.6	2.1	8.1	2015.13014
2015-02-18 12:00:00	-44.5	77.9	-13.9	2.8	2.2	8.6	2015.13287
2015-02-19 12:00:00	-42.4	78.1	-14.2	2.6	2.1	8.0	2015.13561
2015-02-20 12:00:00	-43.6	76.7	-20.2	2.7	2.1	8.1	2015.13835
2015-02-21 12:00:00	-43.8	74.6	-25.1	2.4	2.0	7.4	2015.14109
2015-02-22 12:00:00	-43.0	75.5	-18.0	2.9	2.2	8.6	2015.14383
2015-02-24 12:00:00	-42.3	76.2	-26.4	2.6	2.0	7.8	2015.14931
2015-02-26 12:00:00	-42.5	76.0	-21.5	2.9	2.3	8.7	2015.15479
2015-02-27 12:00:00	-41.5	77.4	-18.6	2.5	2.1	7.7	2015.15753
2015-03-15 12:00:00	-45.5	79.7	-24.8	2.7	2.1	8.1	2015.20137
2015-03-16 12:00:00	-45.3	76.1	-29.5	2.7	2.1	8.0	2015.20411
2015-03-17 12:00:00	-41.8	78.6	-33.3	2.5	2.0	7.7	2015.20685
2015-03-18 12:00:00	-41.6	77.4	-31.4	2.4	1.9	7.3	2015.20959
2015-03-19 12:00:00	-42.7	76.7	-33.7	2.5	2.0	7.6	2015.21233
2015-03-20 12:00:00	-41.8	76.7	-26.1	2.6	2.0	7.8	2015.21507
2015-03-21 12:00:00	-42.5	77.0	-26.5	2.7	2.1	8.1	2015.21781
2015-03-22 12:00:00	-43.1	76.0	-27.7	2.5	1.9	7.5	2015.22055
2015-03-23 12:00:00	-42.4	78.3	-24.9	2.3	1.8	7.0	2015.22329
2015-03-24 12:00:00	-42.5	76.9	-24.5	2.3	1.8	7.0	2015.22603
2015-03-25 12:00:00	-43.3	78.7	-25.0	2.7	2.1	8.3	2015.22877
2015-03-27 12:00:00	-44.0	77.2	-30.4	2.5	2.0	7.5	2015.23424
2015-03-28 12:00:00	-42.3	77.1	-26.8	2.4	1.9	7.2	2015.23698
2015-03-29 12:00:00	-41.9	76.6	-25.2	2.6	2.0	7.6	2015.23972
2015-03-30 12:00:00	-42.1	77.7	-25.6	2.6	2.1	7.8	2015.24246
2015-03-31 12:00:00	-43.7	77.7	-28.7	2.4	1.9	7.2	2015.24520
2015-04-01 12:00:00	-41.2	77.1	-28.6	2.5	2.0	7.6	2015.24794
2015-04-02 12:00:00	-43.4	76.7	-31.2	2.4	1.9	7.2	2015.25068
2015-04-03 12:00:00	-42.6	76.2	-33.7	2.4	2.0	7.4	2015.25342
2015-04-04 12:00:00	-42.4	73.1	-34.2	2.5	2.0	7.5	2015.25616
2015-04-05 12:00:00	-44.1	77.6	-33.8	2.6	2.1	8.0	2015.25890
2015-04-06 12:00:00	-46.0	76.0	-26.0	2.5	2.0	7.6	2015.26164
2015-04-07 12:00:00	-41.8	79.0	-28.2	2.3	1.9	7.0	2015.26438
2015-04-08 12:00:00	-44.8	77.0	-29.0	2.4	1.9	7.1	2015.26712
2015-04-09 12:00:00	-43.4	77.2	-27.1	2.6	2.1	7.8	2015.26986
2015-04-10 12:00:00	-43.0	77.3	-23.4	2.9	2.4	9.0	2015.27260
2015-04-11 12:00:00	-43.0	77.4	-21.1	2.6	2.1	7.8	2015.27534
2015-04-12 12:00:00	-43.8	78.5	-25.1	2.5	2.0	7.4	2015.27808
2015-04-13 12:00:00	-43.3	78.7	-29.1	2.6	2.1	8.0	2015.28082
2015-04-14 12:00:00	-42.7	78.2	-26.3	2.3	1.9	7.0	2015.28356
2015-04-15 12:00:00	-42.8	78.0	-27.2	2.4	2.0	7.2	2015.28630
2015-04-16 12:00:00	-42.8	78.1	-26.0	2.7	2.3	8.2	2015.28904
2015-04-17 12:00:00	-41.4	76.9	-34.6	3.0	2.5	9.0	2015.29178
2015-04-18 12:00:00	-43.1	79.9	-26.0	2.4	2.1	7.3	2015.29452
2015-04-22 12:00:00	-41.5	74.7	-31.1	1.9	1.6	5.6	2015.30548
2015-04-23 12:00:00	-42.2	75.8	-31.1	1.8	1.5	5.2	2015.30822
2015-05-11 12:00:00	-41.2	76.9	-33.3	1.7	1.5	5.2	2015.35753
2015-05-17 12:00:00	-41.2	75.6	-26.6	1.7	1.4	5.0	2015.37397
2015-06-07 12:00:00	-41.1	78.5	-27.6	1.8	1.5	5.2	2015.43150
2015-06-21 12:00:00	-40.9	75.8	-33.2	2.3	1.9	6.7	2015.46986
2015-06-22 12:00:00	-42.2	77.2	-30.4	2.4	2.0	6.9	2015.47260
2015-07-06 12:00:00	-37.0	76.2	-32.1	3.1	2.4	9.0	2015.51096
2015-07-07 12:00:00	-40.9	72.9	-33.6	2.6	2.1	7.6	2015.51370
2015-07-09 12:00:00	-39.8	75.5	-34.9	2.7	2.2	8.1	2015.51918
2015-07-10 12:00:00	-38.4	76.5	-33.0	2.4	1.9	7.0	2015.52192
2015-07-11 12:00:00	-41.3	77.0	-29.9	2.5	2.0	7.7	2015.52466
2015-07-12 12:00:00	-38.5	74.1	-25.7	2.7	2.1	7.8	2015.52740
2015-07-13 12:00:00	-37.7	72.6	-18.1	3.0	2.3	9.0	2015.53014
2015-07-14 12:00:00	-40.0	76.5	-28.8	2.5	2.0	7.4	2015.53287
2015-07-15 12:00:00	-39.8	77.4	-30.3	2.6	2.1	7.8	2015.53561
2015-07-16 12:00:00	-39.4	75.4	-32.6	2.6	2.0	7.7	2015.53835
2015-07-17 12:00:00	-40.6	76.6	-32.7	2.8	2.2	8.3	2015.54109
2015-07-18 12:00:00	-39.1	76.2	-28.7	2.6	2.0	7.7	2015.54383
2015-07-19 12:00:00	-41.1	76.6	-24.9	2.6	2.0	7.6	2015.54657
2015-07-21 12:00:00	-40.9	77.0	-32.3	2.4	1.9	7.2	2015.55205
2015-07-22 12:00:00	-40.0	76.5	-30.5	2.4	1.9	7.1	2015.55479
2015-07-23 12:00:00	-40.8	76.3	-29.4	2.4	1.9	7.1	2015.55753
2015-07-24 12:00:00	-40.0	75.3	-29.0	2.3	1.8	6.8	2015.56027
2015-07-25 12:00:00	-40.2	75.3	-26.6	2.3	1.8	6.8	2015.56301
2015-07-26 12:00:00	-40.5	74.3	-25.0	2.3	1.8	6.8	2015.56575
2015-07-28 12:00:00	-40.8	74.5	-25.9	2.7	2.1	7.9	2015.57123
2015-07-31 12:00:00	-41.8	75.1	-25.2	2.4	1.8	6.9	2015.57945
2015-08-01 12:00:00	-40.2	75.0	-26.7	2.6	2.0	7.8	2015.58219
2015-08-02 12:00:00	-39.5	74.5	-23.0	2.4	1.8	7.1	2015.58493
2015-08-04 12:00:00	-38.4	77.2	-24.8	3.3	2.5	9.9	2015.59041
2015-08-05 12:00:00	-37.9	76.6	-27.8	2.9	2.2	8.8	2015.59315
2015-08-06 12:00:00	-41.5	74.9	-24.4	2.4	1.9	7.2	2015.59589
2015-08-07 12:00:00	-41.0	75.7	-25.4	2.6	2.0	7.8	2015.59863
2015-08-08 12:00:00	-39.7	73.9	-19.2	2.7	2.1	8.0	2015.60137
2015-08-11 12:00:00	-39.6	76.4	-25.4	2.6	2.0	7.7	2015.60959
2015-08-14 12:00:00	-45.8	79.8	-12.7	3.9	3.0	11.8	2015.61781
2015-08-15 12:00:00	-40.2	75.6	-24.4	2.7	2.1	8.0	2015.62055
2015-08-16 12:00:00	-39.1	76.5	-24.7	2.7	2.1	8.1	2015.62329
2015-08-17 12:00:00	-39.2	75.5	-21.8	2.5	1.9	7.3	2015.62603
2015-08-19 12:00:00	-39.6	75.6	-22.7	2.8	2.1	8.4	2015.63150
2015-08-20 12:00:00	-39.2	75.2	-25.9	3.0	2.3	8.9	2015.63424
2015-08-21 12:00:00	-38.3	74.3	-13.1	3.5	2.6	10.4	2015.63698
2015-08-22 12:00:00	-38.5	77.2	-17.0	2.8	2.1	8.3	2015.63972
2015-08-23 12:00:00	-39.3	74.8	-22.1	2.5	1.9	7.3	2015.64246
2015-08-24 12:00:00	-42.5	76.0	-7.5	4.8	3.7	14.1	2015.64520
2015-08-25 12:00:00	-34.4	74.3	-0.6	3.9	2.9	11.7	2015.64794
2015-08-27 12:00:00	-38.0	77.1	-20.0	3.2	2.4	9.4	2015.65342
2015-08-28 12:00:00	-39.5	78.1	-17.7	2.8	2.1	8.4	2015.65616
2015-08-29 12:00:00	-38.6	75.7	-20.8	2.5	1.9	7.5	2015.65890
2015-08-30 12:00:00	-38.2	74.9	-22.8	2.4	1.8	7.2	2015.66164
2015-08-31 12:00:00	-37.7	74.7	-21.9	2.6	2.0	7.8	2015.66438
2015-09-01 12:00:00	-37.0	74.0	-24.3	2.4	1.9	7.1	2015.66712
2015-09-02 12:00:00	-37.0	74.9	-20.9	2.5	1.9	7.6	2015.66986
2015-09-03 12:00:00	-34.7	71.1	-26.1	3.1	2.3	9.3	2015.67260
2015-09-04 12:00:00	-36.7	76.2	-18.0	2.8	2.1	8.2	2015.67534
2015-09-05 12:00:00	-37.3	69.5	-14.1	3.3	2.4	9.8	2015.67808
2015-09-06 12:00:00	-38.5	75.0	-16.2	2.8	2.1	8.2	2015.68082
2015-09-07 12:00:00	-37.1	74.0	-19.0	3.1	2.3	9.3	2015.68356
2015-09-08 12:00:00	-37.7	75.3	-19.2	3.4	2.5	10.2	2015.68630
2015-09-09 12:00:00	-41.8	77.5	-26.4	4.4	3.1	13.6	2015.68904
2015-09-10 12:00:00	-42.0	75.4	-22.8	3.7	2.7	11.1	2015.69178
2015-09-11 12:00:00	-37.3	74.4	-14.8	2.8	2.1	8.3	2015.69452
2015-09-12 12:00:00	-36.9	73.8	-16.9	2.5	1.8	7.3	2015.69726
2015-09-13 12:00:00	-36.2	74.7	-25.7	2.7	2.0	8.1	2015.70000
2015-09-14 12:00:00	-35.6	74.7	-19.5	2.7	2.0	8.0	2015.70274
2015-09-16 12:00:00	-36.7	75.1	-24.7	3.1	2.4	8.8	2015.70822
2015-09-17 12:00:00	-35.9	73.7	-17.4	2.6	1.9	7.7	2015.71096
2015-09-18 12:00:00	-37.2	72.6	-13.0	2.8	2.0	9.0	2015.71370
2015-09-19 12:00:00	-36.8	71.5	-17.8	3.6	2.6	10.7	2015.71644
2015-09-20 12:00:00	-40.4	75.8	-17.4	4.1	3.0	12.3	2015.71918
2015-09-22 12:00:00	-36.0	73.2	-9.1	2.8	2.1	8.2	2015.72466
2015-09-23 12:00:00	-36.3	72.6	-13.5	2.6	2.0	7.8	2015.72740
2015-09-24 12:00:00	-36.2	72.8	-16.5	2.7	2.0	8.0	2015.73014
2015-09-25 12:00:00	-35.8	72.7	-15.3	2.6	2.0	8.0	2015.73287
2015-09-26 12:00:00	-41.0	79.9	-19.8	3.7	2.7	11.2	2015.73561
2015-09-27 12:00:00	-38.4	73.0	-19.3	2.8	2.1	8.7	2015.73835
2015-09-28 12:00:00	-36.4	73.2	-10.3	2.5	1.9	7.7	2015.74109
2015-09-29 12:00:00	-36.5	72.6	-18.8	2.6	2.0	8.0	2015.74383
2015-09-30 12:00:00	-36.9	71.5	-23.6	2.7	2.0	8.4	2015.74657
2015-10-01 12:00:00	-35.5	70.2	-18.8	2.8	2.2	8.4	2015.74931
2015-10-02 12:00:00	-34.9	71.0	-18.0	2.6	1.9	7.8	2015.75205
2015-10-03 12:00:00	-35.5	72.7	-15.4	2.2	1.7	6.7	2015.75479
2015-10-18 12:00:00	-36.6	70.3	-14.0	2.6	1.9	7.8	2015.79589
2015-10-19 12:00:00	-34.8	71.8	-16.9	2.5	1.9	7.7	2015.79863
2015-10-20 12:00:00	-35.1	71.0	-12.9	2.5	1.9	7.7	2015.80137
2015-10-21 12:00:00	-35.7	70.2	-9.6	2.4	1.9	7.4	2015.80411
2015-10-22 12:00:00	-35.1	70.0	-12.0	2.4	1.9	7.4	2015.80685
2015-10-23 12:00:00	-34.7	70.6	-10.6	2.5	2.0	7.6	2015.80959
2015-10-24 12:00:00	-35.8	71.6	-14.8	2.2	1.7	6.7	2015.81233
2015-10-25 12:00:00	-34.6	70.9	-16.0	2.4	1.9	7.4	2015.81507
2015-10-26 12:00:00	-34.9	71.1	-13.3	2.4	1.9	7.5	2015.81781
2015-10-27 12:00:00	-32.5	69.1	-12.5	2.5	2.0	7.8	2015.82055
2015-10-28 12:00:00	-46.9	83.8	-5.9	3.8	2.9	11.5	2015.82329
2015-10-29 12:00:00	-42.0	76.5	-37.3	3.6	2.8	10.9	2015.82603
2015-10-30 12:00:00	-36.9	71.9	-24.0	2.7	2.2	8.3	2015.82877
2015-10-31 12:00:00	-35.3	71.7	-9.0	2.3	1.8	7.0	2015.83150
2015-11-01 12:00:00	-35.2	70.4	-6.5	2.7	2.1	8.2	2015.83424
2015-11-02 12:00:00	-37.7	70.5	-13.5	2.4	1.9	7.5	2015.83698
2015-11-04 12:00:00	-35.2	71.3	-10.9	2.5	1.9	7.6	2015.84246
2015-11-05 12:00:00	-40.3	72.7	-3.5	3.1	2.4	9.6	2015.84520
2015-11-06 12:00:00	-33.8	65.5	-2.8	3.4	2.7	10.6	2015.84794
2015-11-07 12:00:00	-34.6	70.2	-9.9	2.6	2.1	8.0	2015.85068
2015-11-11 12:00:00	-34.7	70.9	-8.5	2.7	2.2	8.3	2015.86164
2015-11-12 12:00:00	-33.5	70.1	-12.8	2.6	2.1	7.9	2015.86438
2015-11-13 12:00:00	-34.1	71.1	-8.9	2.5	2.1	7.8	2015.86712
2015-11-14 12:00:00	-33.2	71.0	-10.0	2.4	1.9	7.2	2015.86986
2015-11-15 12:00:00	-32.9	70.9	-11.8	2.6	2.1	7.8	2015.87260
2015-11-16 12:00:00	-33.6	70.1	-17.4	2.7	2.2	8.2	2015.87534
2015-11-17 12:00:00	-33.1	73.0	-17.0	2.6	2.1	7.9	2015.87808
2015-11-18 12:00:00	-31.4	71.0	-15.0	2.5	2.1	7.8	2015.88082
2015-11-19 12:00:00	-32.9	69.7	-15.3	2.5	2.0	7.7	2015.88356
2015-11-20 12:00:00	-32.1	69.4	-13.1	2.5	2.0	7.6	2015.88630
2015-11-21 12:00:00	-32.4	69.2	-3.9	2.3	1.8	6.9	2015.88904
2015-11-22 12:00:00	-31.0	70.7	-4.2	2.8	2.2	8.4	2015.89178
2015-11-23 12:00:00	-33.4	67.8	-9.0	2.5	2.0	7.6	2015.89452
2015-11-24 12:00:00	-34.1	71.6	5.2	2.7	2.2	8.3	2015.89726
2015-11-25 12:00:00	-33.8	69.2	-4.0	2.5	2.0	7.7	2015.90000
2015-11-26 12:00:00	-33.2	68.8	-6.9	2.5	2.0	7.6	2015.90274
2015-11-27 12:00:00	-33.3	70.0	-7.1	2.5	2.0	7.6	2015.90548
2015-11-28 12:00:00	-32.9	69.9	-5.7	2.5	2.0	7.6	2015.90822
2015-11-29 12:00:00	-33.4	70.0	-1.7	2.3	1.8	6.9	2015.91096
2015-11-30 12:00:00	-33.2	70.0	-8.4	2.0	1.6	6.1	2015.91370
2015-12-01 12:00:00	-33.3	70.0	-10.7	2.4	2.0	7.5	2015.91644
2015-12-02 12:00:00	-33.0	69.8	-10.7	2.5	2.0	7.6	2015.91918
2015-12-03 12:00:00	-33.3	69.3	-9.1	2.5	2.0	7.8	2015.92192
2015-12-04 12:00:00	-33.3	67.9	-2.7	2.6	2.1	8.0	2015.92466
2015-12-06 12:00:00	-33.7	70.1	-10.9	2.3	1.9	7.3	2015.93014
2015-12-07 12:00:00	-35.0	77.0	-10.5	3.2	2.5	10.1	2015.93287
2015-12-08 12:00:00	-35.2	69.8	-16.4	2.9	2.3	9.2	2015.93561
2015-12-09 12:00:00	-32.8	71.0	-6.9	2.5	2.0	8.0	2015.93835
2015-12-10 12:00:00	-33.7	70.7	-12.6	2.4	1.9	7.7	2015.94109
2015-12-11 12:00:00	-33.3	70.0	-16.4	2.3	1.8	7.4	2015.94383
2015-12-12 12:00:00	-32.1	70.0	-12.8	2.2	1.8	7.2	2015.94657
2015-12-13 12:00:00	-33.1	70.1	-16.5	2.2	1.7	6.9	2015.94931
2015-12-14 12:00:00	-33.0	69.4	-13.1	2.3	1.8	7.3	2015.95205
2015-12-15 12:00:00	-32.5	70.5	-10.0	2.5	1.9	7.8	2015.95479
2015-12-16 12:00:00	-33.7	68.9	-11.7	2.3	1.8	7.2	2015.95753
2015-12-17 12:00:00	-31.0	69.3	-7.2	2.4	1.9	7.6	2015.96027
2015-12-18 12:00:00	-32.4	70.0	-8.6	2.5	2.0	7.7	2015.96301
2015-12-19 12:00:00	-33.7	70.9	-4.6	2.4	1.9	7.3	2015.96575
2015-12-20 12:00:00	-33.9	70.3	-4.9	2.6	2.1	8.4	2015.96849
2015-12-21 12:00:00	-33.5	69.5	-3.6	2.4	1.9	7.5	2015.97123
2015-12-22 12:00:00	-33.8	71.0	-2.0	2.3	1.9	7.2	2015.97397
2015-12-23 12:00:00	-33.6	70.4	-3.2	2.1	1.7	6.6	2015.97671
2015-12-24 12:00:00	-32.0	72.7	-7.8	2.3	1.8	7.0	2015.97945
2015-12-25 12:00:00	-32.8	69.6	-15.2	2.4	1.9	7.5	2015.98219
2015-12-26 12:00:00	-33.7	71.3	-14.1	2.5	1.9	7.6	2015.98493
2015-12-27 12:00:00	-36.5	72.7	-13.3	3.0	2.4	9.3	2015.98767
2015-12-28 12:00:00	-35.8	70.0	-14.1	2.0	1.6	6.1	2015.99041
2015-12-29 12:00:00	-38.8	72.2	-11.8	3.0	2.4	9.3	2015.99315
2015-12-30 12:00:00	-35.2	70.1	-11.8	2.8	2.2	8.4	2015.99589
2015-12-31 12:00:00	-35.1	70.6	-15.9	2.6	2.1	8.0	2015.99863
2016-01-01 12:00:00	-34.2	71.3	-12.1	2.6	2.1	8.1	2016.00136
2016-01-02 12:00:00	-33.9	68.5	-19.9	2.3	1.9	7.3	2016.00410
2016-01-03 12:00:00	-31.5	68.6	-14.8	2.4	2.0	7.5	2016.00683
2016-01-04 12:00:00	-32.3	67.6	-12.0	2.6	2.1	8.1	2016.00956
2016-01-05 12:00:00	-33.3	67.6	-15.9	2.6	2.1	8.1	2016.01229
2016-01-06 12:00:00	-32.2	67.0	-8.5	2.9	2.3	8.8	2016.01503
2016-01-07 12:00:00	-27.1	68.1	-16.0	4.5	3.9	14.0	2016.01776
2016-01-08 12:00:00	-36.0	65.7	-8.3	3.4	2.7	10.9	2016.02049
2016-01-09 12:00:00	-30.6	66.7	-11.2	2.7	2.1	8.2	2016.02322
2016-01-10 12:00:00	-32.0	67.0	-19.1	2.5	2.0	7.6	2016.02595
2016-01-11 12:00:00	-31.3	67.0	-21.2	2.5	2.0	7.7	2016.02869
2016-01-12 12:00:00	-32.3	66.3	-23.5	2.5	2.0	7.6	2016.03142
2016-01-13 12:00:00	-31.6	68.1	-20.8	2.6	2.1	7.9	2016.03415
2016-01-14 12:00:00	-32.2	68.3	-22.2	2.6	2.1	8.0	2016.03688
2016-01-15 12:00:00	-30.9	66.4	-18.7	2.6	2.1	7.8	2016.03962
2016-01-16 12:00:00	-32.8	67.5	-21.3	2.4	1.9	7.4	2016.04235
2016-01-17 12:00:00	-32.5	66.7	-18.2	2.5	2.0	7.8	2016.04508
2016-01-18 12:00:00	-32.5	66.8	-13.2	2.4	2.0	7.6	2016.04781
2016-01-19 12:00:00	-32.6	67.0	-11.6	2.4	2.0	7.5	2016.05054
2016-01-20 12:00:00	-32.5	68.6	-10.3	2.3	1.9	7.4	2016.05328
2016-01-21 12:00:00	-33.5	66.7	0.8	3.1	2.5	9.8	2016.05601
2016-01-22 12:00:00	-34.2	68.2	-9.7	3.2	2.5	10.0	2016.05874
2016-01-23 12:00:00	-33.0	67.5	-6.9	2.6	2.1	8.2	2016.06147
2016-01-24 12:00:00	-35.2	67.9	-10.7	3.1	2.4	9.6	2016.06421
2016-01-25 12:00:00	-34.0	68.8	-15.2	2.4	1.9	7.6	2016.06694
2016-01-26 12:00:00	-32.3	68.7	-9.8	2.5	2.0	7.7	2016.06967
2016-01-27 12:00:00	-33.0	68.6	-8.3	2.5	2.0	7.6	2016.07240
2016-01-28 12:00:00	-33.3	68.5	-13.0	2.4	1.9	7.4	2016.07513
2016-01-29 12:00:00	-34.0	68.1	-10.5	2.6	2.0	7.9	2016.07787
2016-01-30 12:00:00	-33.5	69.3	-15.4	2.5	2.0	7.8	2016.08060
2016-01-31 12:00:00	-33.8	67.9	-14.9	2.5	2.0	7.8	2016.08333
2016-02-01 12:00:00	-32.3	68.7	-13.8	2.6	2.0	8.1	2016.08606
2016-02-02 12:00:00	-31.5	68.9	-21.6	2.6	2.0	8.0	2016.08880
2016-02-03 12:00:00	-32.1	68.1	-17.9	2.4	1.8	7.3	2016.09153
2016-02-04 12:00:00	-34.8	68.8	-14.8	2.7	2.1	8.3	2016.09426
2016-02-05 12:00:00	-35.9	69.1	-10.7	2.7	2.1	8.4	2016.09699
2016-02-06 12:00:00	-31.1	66.5	-0.4	2.7	2.0	8.2	2016.09972
2016-02-07 12:00:00	-32.9	66.6	-10.0	2.5	1.9	7.6	2016.10246
2016-02-08 12:00:00	-32.7	69.0	-11.5	2.4	1.9	7.5	2016.10519
2016-02-09 12:00:00	-33.5	68.6	-15.1	2.7	2.1	8.2	2016.10792
2016-02-10 12:00:00	-33.9	68.4	-14.1	2.8	2.2	8.6	2016.11065
2016-02-11 12:00:00	-34.7	67.7	-10.8	2.5	1.9	7.6	2016.11339
2016-02-12 12:00:00	-32.5	68.0	-7.9	2.3	1.8	6.9	2016.11612
2016-02-13 12:00:00	-32.3	67.3	-11.4	2.3	1.8	7.1	2016.11885
2016-02-14 12:00:00	-32.8	66.5	-12.5	2.5	2.0	7.6	2016.12158
2016-02-15 12:00:00	-34.3	72.0	-19.7	3.5	2.6	10.8	2016.12432
2016-02-16 12:00:00	-35.1	68.2	-12.0	2.6	2.0	8.2	2016.12705
2016-02-17 12:00:00	-34.8	69.4	-10.1	2.5	1.9	7.9	2016.12978
2016-02-18 12:00:00	-34.7	68.5	-10.7	2.4	1.9	7.6	2016.13251
2016-02-19 12:00:00	-34.3	68.8	-3.9	2.4	1.8	7.3	2016.13524
2016-02-20 12:00:00	-33.0	68.4	-6.5	2.3	1.8	7.1	2016.13798
2016-02-21 12:00:00	-30.9	69.3	-13.8	2.5	1.9	7.7	2016.14071
2016-02-22 12:00:00	-33.6	69.0	-14.2	2.3	1.8	7.0	2016.14344
2016-02-23 12:00:00	-33.6	68.0	-13.0	2.3	1.8	7.1	2016.14617
2016-02-24 12:00:00	-32.9	68.6	-16.3	2.5	2.0	7.8	2016.14891
2016-02-25 12:00:00	-33.2	68.1	-12.7	2.5	2.0	7.8	2016.15164
2016-02-26 12:00:00	-32.8	67.9	-16.8	2.6	2.0	7.9	2016.15437
2016-02-27 12:00:00	-32.5	68.4	-14.5	2.5	1.9	7.6	2016.15710
2016-02-28 12:00:00	-33.2	66.9	-13.7	2.8	2.2	8.9	2016.15983
2016-02-29 12:00:00	-34.9	66.7	-11.3	2.8	2.3	9.1	2016.16257
2016-03-01 12:00:00	-33.8	68.4	-8.2	2.8	2.2	8.8	2016.16530
2016-03-02 12:00:00	-33.7	67.0	-13.1	2.4	1.9	7.6	2016.16803
2016-03-03 12:00:00	-33.8	66.8	-8.7	2.4	1.9	7.6	2016.17076
2016-03-04 12:00:00	-32.6	65.7	-8.5	2.5	2.0	8.0	2016.17350
2016-03-05 12:00:00	-33.7	66.6	-8.5	2.4	1.9	7.7	2016.17623
2016-03-06 12:00:00	-33.9	67.7	-9.8	2.9	2.4	9.2	2016.17896
2016-03-07 12:00:00	-32.7	66.0	-7.5	3.0	2.4	9.6	2016.18169
2016-03-08 12:00:00	-32.5	65.7	-8.8	2.6	2.1	8.4	2016.18442
2016-03-09 12:00:00	-33.1	66.3	-10.1	2.5	2.0	7.8	2016.18716
2016-03-10 12:00:00	-35.1	67.8	-9.1	2.6	2.1	8.3	2016.18989
2016-03-11 12:00:00	-36.1	66.3	-12.2	2.3	1.8	7.2	2016.19262
2016-03-12 12:00:00	-36.2	67.2	-16.0	2.5	2.0	7.9	2016.19535
2016-03-13 12:00:00	-36.4	68.3	-9.9	3.7	2.9	11.5	2016.19809
2016-03-14 12:00:00	-32.2	65.4	-10.1	3.3	2.6	10.4	2016.20082
2016-03-15 12:00:00	-33.8	64.8	-18.4	2.8	2.2	8.9	2016.20355
2016-03-16 12:00:00	-32.9	65.3	-13.0	2.4	1.9	7.6	2016.20628
2016-03-17 12:00:00	-33.8	66.1	-17.7	2.3	1.8	7.2	2016.20901
2016-03-18 12:00:00	-32.5	65.9	-16.1	2.4	1.9	7.3	2016.21175
2016-03-19 12:00:00	-34.9	63.8	-16.9	2.4	1.9	7.5	2016.21448
2016-03-20 12:00:00	-34.4	63.9	-13.7	2.7	2.2	8.6	2016.21721
2016-03-21 12:00:00	-32.7	65.8	-14.3	2.7	2.2	8.7	2016.21994
2016-03-22 12:00:00	-34.2	63.6	-4.1	2.9	2.3	9.0	2016.22268
2016-03-23 12:00:00	-34.3	63.5	-0.7	2.4	1.9	7.5	2016.22541
2016-03-24 12:00:00	-34.1	64.2	-5.0	2.3	1.9	7.2	2016.22814
2016-03-25 12:00:00	-34.3	66.3	-12.5	2.5	2.1	7.8	2016.23087
2016-03-26 12:00:00	-36.1	66.4	-11.0	2.5	2.1	7.8	2016.23360
2016-04-03 12:00:00	-33.3	66.0	-8.2	2.6	2.2	8.2	2016.25546
2016-04-04 12:00:00	-35.0	65.0	-16.0	1.9	1.7	5.8	2016.25819
2016-04-05 12:00:00	-33.5	65.2	-10.9	2.7	2.2	8.3	2016.26093
2016-04-06 12:00:00	-33.6	65.2	-8.5	2.8	2.5	8.8	2016.26366
2016-04-07 12:00:00	-35.3	65.6	-15.0	2.6	2.2	8.5	2016.26639
2016-04-08 12:00:00	-33.4	65.5	-11.1	2.7	2.3	8.5	2016.26912
2016-04-09 12:00:00	-32.6	65.2	-15.1	2.7	2.3	8.4	2016.27186
2016-04-10 12:00:00	-32.9	64.9	-15.5	2.6	2.2	8.3	2016.27459
2016-04-11 12:00:00	-32.6	65.8	-15.9	2.6	2.2	8.1	2016.27732
2016-04-12 12:00:00	-33.4	65.1	-17.8	2.4	2.1	7.7	2016.28005
2016-04-13 12:00:00	-31.9	67.8	-18.8	2.5	2.2	7.9	2016.28278
2016-04-14 12:00:00	-32.3	66.2	-16.3	2.7	2.4	8.8	2016.28552
2016-04-15 12:00:00	-32.8	65.8	-11.8	2.5	2.1	7.8	2016.28825
2016-04-16 12:00:00	-32.1	63.6	-13.9	2.6	2.2	8.1	2016.29098
2016-04-17 12:00:00	-31.8	65.2	-17.0	2.7	2.2	8.5	2016.29371
2016-04-18 12:00:00	-32.5	65.7	-17.3	2.7	2.3	8.4	2016.29645
2016-04-19 12:00:00	-32.9	65.9	-18.2	2.7	2.3	8.5	2016.29918
2016-04-20 12:00:00	-32.8	66.0	-18.4	2.5	2.1	8.0	2016.30191
2016-04-21 12:00:00	-32.3	65.9	-18.3	2.4	2.1	7.7	2016.30464
2016-04-22 12:00:00	-30.1	64.1	-11.5	2.7	2.2	8.4	2016.30738
2016-04-23 12:00:00	-32.8	65.0	-13.9	2.7	2.3	8.5	2016.31011
2016-04-24 12:00:00	-34.0	64.6	-14.8	2.6	2.2	8.1	2016.31284
2016-04-25 12:00:00	-33.3	65.5	-18.0	2.6	2.2	8.1	2016.31557
2016-04-26 12:00:00	-33.9	64.9	-22.2	2.6	2.2	8.1	2016.31830
2016-04-27 12:00:00	-30.0	65.8	-23.2	2.8	2.3	8.7	2016.32104
2016-04-28 12:00:00	-33.0	67.0	-19.5	2.6	2.2	8.3	2016.32377
2016-04-29 12:00:00	-34.3	66.3	-18.8	2.3	2.0	7.3	2016.32650
2016-04-30 12:00:00	-32.2	65.5	-15.2	2.5	2.1	7.9	2016.32923
2016-05-01 12:00:00	-33.5	65.7	-13.9	2.4	2.1	7.6	2016.33197
2016-05-02 12:00:00	-34.1	67.9	-9.1	2.6	2.2	8.0	2016.33470
2016-05-03 12:00:00	-33.2	67.0	-10.5	2.6	2.2	8.0	2016.33743
2016-05-04 12:00:00	-32.3	66.2	-16.6	2.6	2.2	8.1	2016.34016
2016-05-05 12:00:00	-32.4	67.8	-18.4	2.6	2.3	8.2	2016.34289
2016-05-06 12:00:00	-32.7	67.5	-17.2	2.5	2.3	7.7	2016.34563
2016-05-07 12:00:00	-32.6	64.6	-19.1	2.6	2.3	8.2	2016.34836
2016-05-08 12:00:00	-34.1	65.5	-21.0	2.9	2.2	8.7	2016.35109
2016-05-09 12:00:00	-32.2	65.4	-21.5	2.5	2.1	7.9	2016.35382
2016-05-10 12:00:00	-32.2	66.9	-14.9	2.5	2.2	8.0	2016.35656
2016-05-11 12:00:00	-32.4	64.5	-20.5	2.5	2.2	8.1	2016.35929
2016-05-12 12:00:00	-32.6	63.6	-19.4	2.6	2.3	8.2	2016.36202
2016-05-13 12:00:00	-32.4	64.1	-14.3	2.6	2.4	8.4	2016.36475
2016-05-14 12:00:00	-31.7	64.4	-16.5	2.5	2.2	8.0	2016.36748
2016-05-15 12:00:00	-31.1	65.8	-16.3	2.7	2.4	8.5	2016.37022
2016-05-16 12:00:00	-32.1	64.5	-17.1	2.7	2.4	8.7	2016.37295
2016-05-17 12:00:00	-32.2	64.8	-17.7	2.6	2.2	8.1	2016.37568
2016-05-18 12:00:00	-33.0	65.3	-17.0	2.6	2.3	8.2	2016.37841
2016-05-19 12:00:00	-32.2	65.2	-14.0	2.6	2.2	8.1	2016.38115
2016-05-20 12:00:00	-32.0	65.7	-18.2	2.6	2.3	8.2	2016.38388
2016-05-21 12:00:00	-31.9	64.9	-16.3	2.7	2.4	8.6	2016.38661
2016-05-22 12:00:00	-31.4	64.7	-15.4	2.6	2.2	8.1	2016.38934
2016-05-23 12:00:00	-31.9	64.8	-18.0	2.6	2.3	8.3	2016.39207
2016-05-24 12:00:00	-30.7	63.0	-14.1	2.7	2.3	8.6	2016.39481
2016-05-25 12:00:00	-32.8	62.9	-24.7	3.0	2.5	9.3	2016.39754
2016-05-26 12:00:00	-29.3	61.5	-19.5	3.0	2.5	9.3	2016.40027
2016-05-27 12:00:00	-34.0	65.8	-18.6	3.0	2.4	9.2	2016.40300
2016-05-28 12:00:00	-30.8	65.1	-16.9	2.9	2.5	9.3	2016.40574
2016-05-29 12:00:00	-31.9	64.7	-19.2	2.7	2.3	8.5	2016.40847
2016-05-30 12:00:00	-32.0	64.5	-15.7	2.7	2.3	8.5	2016.41120
2016-05-31 12:00:00	-31.3	65.3	-10.0	2.6	2.1	8.0	2016.41393
2016-06-01 12:00:00	-30.6	63.5	-13.7	2.9	2.4	9.0	2016.41666
2016-06-02 12:00:00	-32.1	64.4	-15.8	2.8	2.3	8.7	2016.41940
2016-06-03 12:00:00	-32.2	64.7	-12.0	2.7	2.3	8.7	2016.42213
2016-06-04 12:00:00	-32.5	63.8	-12.5	2.8	2.3	8.9	2016.42486
2016-06-05 12:00:00	-32.9	65.6	-13.5	2.4	2.0	7.5	2016.42759
2016-06-06 12:00:00	-33.9	64.6	-13.0	2.7	2.2	8.5	2016.43033
2016-06-07 12:00:00	-33.1	65.6	-16.7	2.7	2.2	8.4	2016.43306
2016-06-08 12:00:00	-31.9	65.3	-13.3	2.6	2.2	8.2	2016.43579
2016-06-09 12:00:00	-31.9	64.8	-6.9	2.6	2.1	8.0	2016.43852
2016-06-10 12:00:00	-31.2	65.5	-12.3	2.6	2.1	8.1	2016.44125
2016-06-11 12:00:00	-32.4	64.4	-8.4	2.6	2.1	8.0	2016.44399
2016-06-12 12:00:00	-31.4	65.4	-7.8	2.6	2.2	8.2	2016.44672
2016-06-13 12:00:00	-31.3	64.6	-12.6	2.7	2.2	8.6	2016.44945
2016-06-14 12:00:00	-31.7	65.3	-15.5	2.5	2.1	7.9	2016.45218
2016-06-15 12:00:00	-32.0	65.2	-15.8	2.3	1.9	7.1	2016.45492
2016-06-16 12:00:00	-30.2	65.1	-13.4	2.5	2.1	7.8	2016.45765
2016-06-17 12:00:00	-30.8	64.6	-7.2	2.4	2.0	7.5	2016.46038
2016-06-18 12:00:00	-31.1	64.9	-4.8	2.5	2.1	7.9	2016.46311
2016-06-19 12:00:00	-30.4	64.5	4.3	2.9	2.4	9.1	2016.46585
2016-06-21 12:00:00	-31.2	66.6	-7.6	2.4	2.0	7.5	2016.47131
2016-06-22 12:00:00	-31.5	66.4	-9.2	2.6	2.1	7.9	2016.47404
2016-06-23 12:00:00	-31.0	66.1	-9.8	2.4	2.0	7.5	2016.47677
2016-06-24 12:00:00	-32.6	66.7	-7.4	2.8	2.2	8.7	2016.47951
2016-06-25 12:00:00	-31.6	65.8	-6.1	2.4	2.0	7.4	2016.48224
2016-06-26 12:00:00	-31.4	66.6	-8.4	2.6	2.2	8.2	2016.48497
2016-06-27 12:00:00	-32.2	66.3	-9.1	2.8	2.3	8.6	2016.48770
2016-06-28 12:00:00	-31.1	65.8	-3.7	2.4	2.0	7.6	2016.49044
2016-06-29 12:00:00	-32.2	66.1	-1.6	2.5	2.0	7.7	2016.49317
2016-06-30 12:00:00	-30.1	66.6	-10.8	2.7	2.1	8.2	2016.49590
2016-07-01 12:00:00	-29.9	68.1	-10.1	2.7	2.1	8.2	2016.49863
2016-07-02 12:00:00	-32.0	65.6	-6.3	2.5	2.1	7.8	2016.50136
2016-07-03 12:00:00	-30.6	65.3	-6.5	2.4	1.9	7.3	2016.50410
2016-07-04 12:00:00	-30.8	65.5	-6.6	2.5	2.0	7.6	2016.50683
2016-07-05 12:00:00	-30.4	66.0	-7.4	2.5	2.0	7.7	2016.50956
2016-07-06 12:00:00	-29.7	64.7	-5.1	2.6	2.1	8.0	2016.51229
2016-07-07 12:00:00	-30.7	65.6	-4.7	2.5	2.0	7.9	2016.51503
2016-07-08 12:00:00	-31.8	66.2	-5.9	2.4	1.9	7.3	2016.51776
2016-07-09 12:00:00	-30.3	64.4	-7.3	2.3	1.8	7.1	2016.52049
2016-07-10 12:00:00	-29.4	64.1	-9.6	2.5	1.9	7.6	2016.52322
2016-07-11 12:00:00	-29.4	67.0	-11.8	2.5	1.9	7.6	2016.52595
2016-07-12 12:00:00	-29.4	63.9	-6.4	2.4	1.9	7.5	2016.52869
2016-07-13 12:00:00	-29.9	65.6	-9.5	2.5	2.0	7.8	2016.53142
2016-07-14 12:00:00	-29.6	64.9	-1.2	2.4	1.9	7.4	2016.53415
2016-07-15 12:00:00	-28.3	64.0	2.3	2.6	2.1	8.2	2016.53688
2016-07-16 12:00:00	-29.5	65.6	-1.2	2.5	2.0	7.7	2016.53962
2016-07-17 12:00:00	-29.1	63.4	-6.3	2.7	2.1	8.4	2016.54235
2016-07-18 12:00:00	-30.2	65.2	-3.2	2.6	2.1	8.2	2016.54508
2016-07-19 12:00:00	-28.4	65.2	-3.6	2.6	2.1	8.2	2016.54781
2016-07-20 12:00:00	-30.6	64.6	-7.4	2.7	2.1	8.3	2016.55054
2016-07-21 12:00:00	-29.9	64.4	-5.3	2.6	2.1	8.2	2016.55328
2016-07-22 12:00:00	-27.7	64.5	-5.8	2.8	2.2	8.8	2016.55601
2016-07-23 12:00:00	-28.8	64.6	-6.7	2.3	1.9	7.2	2016.55874
2016-07-24 12:00:00	-28.5	64.7	-8.0	2.4	1.9	7.6	2016.56147
2016-07-25 12:00:00	-29.3	64.2	-4.9	2.3	1.9	7.2	2016.56421
2016-07-26 12:00:00	-27.8	65.1	-2.7	2.4	1.9	7.7	2016.56694
2016-07-27 12:00:00	-27.9	66.4	-3.6	2.6	2.1	8.3	2016.56967
2016-07-28 12:00:00	-27.9	64.9	-4.5	2.8	2.2	8.7	2016.57240
2016-07-29 12:00:00	-28.6	63.7	-1.8	2.6	2.1	8.0	2016.57513
2016-07-30 12:00:00	-28.5	62.3	0.7	2.4	1.9	7.5	2016.57787
2016-07-31 12:00:00	-28.2	63.5	-4.2	2.5	2.0	7.8	2016.58060
2016-08-01 12:00:00	-27.3	63.2	-3.9	2.5	2.0	7.7	2016.58333
2016-08-02 12:00:00	-27.9	63.4	-2.3	2.6	2.0	8.0	2016.58606
2016-08-03 12:00:00	-26.6	63.3	1.1	2.3	1.8	7.2	2016.58880
2016-08-04 12:00:00	-27.3	62.2	-4.7	2.4	1.9	7.5	2016.59153
2016-08-05 12:00:00	-27.9	63.1	-0.9	2.3	1.8	7.0	2016.59426
2016-08-06 12:00:00	-26.3	61.5	-4.0	2.5	2.0	7.8	2016.59699
2016-08-07 12:00:00	-26.8	64.8	0.1	2.5	2.0	7.9	2016.59972
2016-08-08 12:00:00	-26.5	62.9	0.9	2.4	1.9	7.4	2016.60246
2016-08-09 12:00:00	-26.2	63.3	-2.1	2.5	2.0	7.7	2016.60519
2016-08-10 12:00:00	-25.7	62.9	3.4	2.6	2.0	7.9	2016.60792
2016-08-11 12:00:00	-28.5	62.4	-2.2	2.9	2.3	9.0	2016.61065
2016-08-12 12:00:00	-26.5	63.1	3.1	2.4	1.8	7.2	2016.61339
2016-08-13 12:00:00	-25.8	61.5	3.0	2.4	1.8	7.3	2016.61612
2016-08-14 12:00:00	-26.9	62.9	6.3	2.5	1.9	7.7	2016.61885
2016-08-15 12:00:00	-24.8	61.3	17.2	3.4	2.6	10.6	2016.62158
2016-08-16 12:00:00	-24.0	62.9	0.2	2.9	2.2	9.0	2016.62432
2016-08-17 12:00:00	-25.2	63.4	6.5	2.7	2.1	8.5	2016.62705
2016-08-18 12:00:00	-23.4	61.8	2.3	2.6	2.0	7.9	2016.62978
2016-08-19 12:00:00	-23.2	62.6	5.3	2.4	1.9	7.4	2016.63251
2016-08-20 12:00:00	-24.9	62.5	2.6	2.7	2.0	8.2	2016.63524
2016-08-21 12:00:00	-25.6	63.0	2.7	2.6	2.0	8.2	2016.63798
2016-08-22 12:00:00	-23.7	61.9	10.6	3.3	2.4	10.1	2016.64071
2016-08-23 12:00:00	-23.3	61.7	9.4	3.2	2.4	9.7	2016.64344
2016-08-24 12:00:00	-26.3	64.2	4.4	2.6	1.9	8.1	2016.64617
2016-08-25 12:00:00	-26.2	62.9	-0.6	2.5	1.9	7.9	2016.64891
2016-08-26 12:00:00	-27.5	62.3	1.1	2.2	1.7	6.9	2016.65164
2016-08-27 12:00:00	-27.2	62.4	2.4	2.4	1.8	7.4	2016.65437
2016-08-28 12:00:00	-24.7	61.6	3.0	2.5	2.0	7.9	2016.65710
2016-08-29 12:00:00	-25.4	62.2	6.2	2.5	2.0	7.9	2016.65983
2016-08-30 12:00:00	-25.1	62.0	6.6	2.4	1.9	7.6	2016.66257
2016-08-31 12:00:00	-26.0	62.8	6.5	2.3	1.8	7.1	2016.66530
2016-09-01 12:00:00	-25.1	63.4	8.0	2.4	1.9	7.5	2016.66803
2016-09-02 12:00:00	-23.8	62.2	8.1	2.5	1.9	7.9	2016.67076
2016-09-03 12:00:00	-24.0	62.3	10.5	2.3	1.8	7.3	2016.67350
2016-09-04 12:00:00	-26.2	62.7	5.6	2.4	1.8	7.4	2016.67623
2016-09-05 12:00:00	-25.1	62.5	6.0	2.5	1.9	7.8	2016.67896
2016-09-06 12:00:00	-25.2	63.9	7.7	2.4	1.9	7.5	2016.68169
2016-09-07 12:00:00	-25.3	61.8	12.1	2.4	1.9	7.5	2016.68442
2016-09-08 12:00:00	-25.7	59.7	21.9	3.5	2.7	11.2	2016.68716
2016-09-09 12:00:00	-25.1	62.5	13.2	2.8	2.1	8.7	2016.68989
2016-09-10 12:00:00	-26.3	61.7	11.2	2.3	1.8	7.1	2016.69262
2016-09-11 12:00:00	-26.1	61.8	5.8	2.3	1.8	7.2	2016.69535
2016-09-12 12:00:00	-25.4	63.3	9.3	2.4	1.8	7.3	2016.69809
2016-09-13 12:00:00	-26.4	62.3	8.7	2.5	1.9	7.7	2016.70082
2016-09-14 12:00:00	-26.5	62.5	12.4	2.8	2.1	8.6	2016.70355
2016-09-15 12:00:00	-23.2	57.8	19.3	3.4	2.5	10.3	2016.70628
2016-09-16 12:00:00	-23.9	61.8	11.9	2.4	1.8	7.3	2016.70901
2016-09-17 12:00:00	-26.8	62.2	11.5	2.4	1.9	7.5	2016.71175
2016-09-18 12:00:00	-26.8	62.9	11.8	2.3	1.8	7.1	2016.71448
2016-09-19 12:00:00	-24.9	61.1	10.1	2.7	2.1	8.3	2016.71721
2016-09-20 12:00:00	-26.6	62.2	10.0	2.7	2.1	8.5	2016.71994
2016-09-21 12:00:00	-24.2	63.1	11.6	2.8	2.1	8.6	2016.72268
2016-09-22 12:00:00	-28.0	62.3	6.9	3.3	2.5	10.1	2016.72541
2016-09-23 12:00:00	-25.2	61.3	10.8	2.7	2.1	8.3	2016.72814
2016-09-24 12:00:00	-23.0	57.2	22.9	3.4	2.5	10.5	2016.73087
2016-09-25 12:00:00	-24.5	61.8	9.4	2.6	2.0	8.3	2016.73360
2016-09-26 12:00:00	-26.2	62.6	5.0	2.4	1.9	7.5	2016.73634
2016-09-27 12:00:00	-25.7	62.6	3.9	2.5	1.9	7.9	2016.73907
2016-09-28 12:00:00	-24.9	61.9	8.5	2.4	1.9	7.5	2016.74180
2016-09-29 12:00:00	-26.1	62.4	9.5	2.5	1.9	7.7	2016.74453
2016-09-30 12:00:00	-24.9	61.2	6.0	2.6	2.0	8.2	2016.74727
2016-10-01 12:00:00	-24.8	61.3	9.2	2.6	2.0	8.0	2016.75000
2016-10-02 12:00:00	-25.8	63.2	7.6	2.9	2.2	9.0	2016.75273
2016-10-03 12:00:00	-30.8	67.7	-1.9	3.8	2.8	11.7	2016.75546
2016-10-04 12:00:00	-25.7	61.6	-1.6	3.1	2.3	9.7	2016.75819
2016-10-05 12:00:00	-30.0	65.5	10.0	3.2	2.4	10.0	2016.76093
2016-10-06 12:00:00	-28.4	65.3	0.6	4.0	2.9	12.4	2016.76366
2016-10-07 12:00:00	-32.0	67.7	18.7	4.0	2.9	12.5	2016.76639
2016-10-08 12:00:00	-25.9	64.3	2.4	3.6	2.6	11.1	2016.76912
2016-10-09 12:00:00	-28.7	65.0	6.6	3.5	2.7	10.9	2016.77186
2016-10-10 12:00:00	-25.4	61.1	8.8	2.6	2.1	8.2	2016.77459
2016-10-11 12:00:00	-24.8	61.0	13.0	2.4	1.9	7.7	2016.77732
2016-10-12 12:00:00	-23.4	65.3	2.2	2.9	2.3	9.1	2016.78005
2016-10-13 12:00:00	-27.9	64.0	9.1	3.5	2.7	11.1	2016.78278
2016-10-14 12:00:00	-23.4	60.0	8.0	2.4	1.9	7.8	2016.78552
2016-10-15 12:00:00	-22.4	59.7	7.8	2.5	2.0	7.8	2016.78825
2016-10-16 12:00:00	-22.2	60.8	12.3	2.5	1.9	7.8	2016.79098
2016-10-17 12:00:00	-22.8	61.0	11.5	2.7	2.1	8.5	2016.79371
2016-10-18 12:00:00	-23.4	60.1	8.8	2.3	1.8	7.1	2016.79645
2016-10-19 12:00:00	-23.1	66.2	12.7	3.4	2.7	10.9	2016.79918
2016-10-20 12:00:00	-23.2	59.4	14.5	3.3	2.5	10.3	2016.80191
2016-10-21 12:00:00	-26.1	62.3	8.5	3.3	2.6	10.4	2016.80464
2016-10-22 12:00:00	-23.3	64.0	8.8	3.1	2.4	9.8	2016.80738
2016-10-23 12:00:00	-25.6	61.7	6.5	3.1	2.4	9.7	2016.81011
2016-10-24 12:00:00	-22.8	61.2	5.5	2.6	2.0	8.1	2016.81284
2016-10-25 12:00:00	-22.5	60.0	14.8	2.7	2.2	8.7	2016.81557
2016-10-26 12:00:00	-20.7	60.5	8.5	2.6	2.0	8.1	2016.81830
2016-10-27 12:00:00	-22.8	59.5	8.5	2.4	1.9	7.6	2016.82104
2016-10-28 12:00:00	-22.0	58.8	8.5	2.4	2.0	7.7	2016.82377
2016-10-29 12:00:00	-22.5	62.1	8.3	3.1	2.4	9.8	2016.82650
2016-10-30 12:00:00	-22.5	57.3	15.4	2.7	2.1	8.3	2016.82923
2016-10-31 12:00:00	-22.9	58.6	14.4	2.4	1.9	7.3	2016.83197
2016-11-01 12:00:00	-22.3	58.7	8.4	2.5	2.0	7.8	2016.83470
2016-11-02 12:00:00	-21.6	59.2	7.8	2.6	2.0	8.0	2016.83743
2016-11-03 12:00:00	-22.5	59.6	10.0	2.4	1.9	7.4	2016.84016
2016-11-04 12:00:00	-21.9	59.9	9.0	2.6	2.1	8.0	2016.84289
2016-11-05 12:00:00	-22.8	59.6	14.0	2.5	2.0	7.7	2016.84563
2016-11-06 12:00:00	-23.1	59.5	18.6	2.6	2.1	8.1	2016.84836
2016-11-07 12:00:00	-21.2	61.0	15.0	2.9	2.4	9.1	2016.85109
2016-11-08 12:00:00	-23.9	59.0	16.3	2.9	2.4	9.2	2016.85382
2016-11-09 12:00:00	-22.9	57.8	20.1	2.7	2.2	8.4	2016.85656
2016-11-10 12:00:00	-22.5	59.8	13.9	2.4	2.0	7.5	2016.85929
2016-11-11 12:00:00	-24.7	63.4	17.6	3.0	2.4	9.4	2016.86202
2016-11-12 12:00:00	-23.3	60.3	20.1	2.4	1.9	7.5	2016.86475
2016-11-13 12:00:00	-25.2	60.1	23.2	2.8	2.2	8.7	2016.86748
2016-11-14 12:00:00	-23.1	58.3	18.5	2.6	2.1	8.2	2016.87022
2016-11-15 12:00:00	-24.3	60.5	17.6	2.7	2.2	8.3	2016.87295
2016-11-16 12:00:00	-22.9	60.5	18.3	2.3	1.8	6.9	2016.87568
2016-11-17 12:00:00	-21.6	57.5	13.8	2.4	1.9	7.2	2016.87841
2016-11-18 12:00:00	-23.2	59.1	14.2	2.6	2.1	8.2	2016.88115
2016-11-19 12:00:00	-23.1	59.3	16.5	2.6	2.1	8.0	2016.88388
2016-11-20 12:00:00	-24.1	59.3	12.8	2.6	2.1	8.0	2016.88661
2016-11-21 12:00:00	-25.2	60.2	15.1	2.6	2.1	8.2	2016.88934
2016-11-22 12:00:00	-23.3	60.8	17.7	2.6	2.1	8.1	2016.89207
2016-11-23 12:00:00	-23.8	59.7	15.5	2.7	2.1	8.4	2016.89481
2016-11-24 12:00:00	-22.5	56.8	12.2	2.8	2.1	8.4	2016.89754
2016-11-25 12:00:00	-25.4	59.0	11.7	2.7	2.1	8.2	2016.90027
2016-11-26 12:00:00	-25.8	59.4	18.9	2.5	2.0	7.8	2016.90300
2016-11-27 12:00:00	-23.5	57.6	9.8	2.6	2.1	8.2	2016.90574
2016-11-28 12:00:00	-23.9	57.4	14.5	2.5	2.0	7.9	2016.90847
2016-11-29 12:00:00	-21.1	56.4	12.6	2.5	2.0	7.9	2016.91120
2016-11-30 12:00:00	-23.1	57.3	15.8	2.2	1.7	6.8	2016.91393
2016-12-01 12:00:00	-22.6	57.7	14.4	2.5	2.0	7.9	2016.91666
2016-12-02 12:00:00	-22.8	59.1	18.5	2.6	2.1	8.1	2016.91940
2016-12-03 12:00:00	-23.3	58.2	16.7	2.4	1.8	7.3	2016.92213
2016-12-04 12:00:00	-24.5	58.3	17.9	2.4	1.8	7.2	2016.92486
2016-12-05 12:00:00	-22.8	58.6	16.5	2.4	1.9	7.5	2016.92759
2016-12-06 12:00:00	-26.0	58.4	22.2	2.4	1.9	7.2	2016.93033
2016-12-07 12:00:00	-23.7	58.3	20.7	2.4	1.9	7.3	2016.93306
2016-12-08 12:00:00	-23.4	59.2	20.1	2.3	1.8	7.2	2016.93579
2016-12-09 12:00:00	-19.8	56.4	30.3	3.1	2.3	9.1	2016.93852
2016-12-10 12:00:00	-19.6	57.0	29.9	3.2	2.5	10.0	2016.94125
2016-12-11 12:00:00	-23.7	59.3	20.4	2.7	2.1	8.2	2016.94399
2016-12-12 12:00:00	-24.8	58.4	14.5	2.6	2.1	8.1	2016.94672
2016-12-13 12:00:00	-27.4	58.8	19.6	2.8	2.1	8.6	2016.94945
2016-12-14 12:00:00	-26.0	58.6	15.9	3.3	2.5	10.2	2016.95218
2016-12-15 12:00:00	-27.4	60.3	13.4	3.5	2.8	10.8	2016.95492
2016-12-16 12:00:00	-23.5	57.3	15.8	2.5	2.0	7.6	2016.95765
2016-12-17 12:00:00	-23.2	57.2	21.2	2.4	1.9	7.4	2016.96038
2016-12-18 12:00:00	-25.3	56.5	22.4	2.4	1.9	7.4	2016.96311
2016-12-19 12:00:00	-24.6	58.3	17.7	2.6	2.1	8.0	2016.96585
2016-12-20 12:00:00	-26.0	58.2	20.9	2.5	2.0	7.7	2016.96858
2016-12-21 12:00:00	-24.6	59.3	19.1	2.2	1.8	6.8	2016.97131
2016-12-22 12:00:00	-23.0	57.4	15.6	2.3	1.8	6.9	2016.97404
2016-12-23 12:00:00	-23.0	59.5	17.7	2.4	1.9	7.4	2016.97677
2016-12-24 12:00:00	-22.6	59.4	20.5	2.0	1.6	6.2	2016.97951
2016-12-25 12:00:00	-23.7	58.6	19.7	2.4	1.9	7.3	2016.98224
2016-12-26 12:00:00	-24.5	58.6	16.4	2.0	1.6	6.0	2016.98497
2016-12-27 12:00:00	-24.2	60.7	13.5	2.8	2.2	8.5	2016.98770
2016-12-28 12:00:00	-25.2	60.4	16.7	2.3	1.9	7.1	2016.99044
2016-12-29 12:00:00	-25.6	59.4	16.1	2.5	1.9	7.6	2016.99317
2016-12-30 12:00:00	-23.1	57.5	13.5	2.3	1.8	6.8	2016.99590
2016-12-31 12:00:00	-23.7	58.7	12.0	2.5	2.0	7.7	2016.99863
2017-01-01 12:00:00	-22.0	57.5	14.6	2.5	2.0	7.7	2017.00137
2017-01-02 12:00:00	-20.6	58.0	8.4	2.9	2.2	8.7	2017.00411
2017-01-03 12:00:00	-23.0	57.0	10.9	2.5	1.9	7.6	2017.00685
2017-01-04 12:00:00	-23.5	58.1	20.7	2.6	2.1	7.9	2017.00959
2017-01-05 12:00:00	-25.1	58.9	14.7	2.9	2.2	8.8	2017.01233
2017-01-06 12:00:00	-22.7	58.0	17.2	2.5	2.0	7.8	2017.01507
2017-01-07 12:00:00	-24.0	57.6	21.2	2.6	2.0	7.9	2017.01781
2017-01-08 12:00:00	-23.2	58.3	17.5	2.5	1.9	7.6	2017.02055
2017-01-09 12:00:00	-22.2	58.5	26.6	2.8	2.2	8.6	2017.02329
2017-01-10 12:00:00	-24.1	58.5	21.7	2.4	1.9	7.3	2017.02603
2017-01-11 12:00:00	-22.5	57.8	23.9	2.4	1.9	7.4	2017.02877
2017-01-12 12:00:00	-21.8	57.2	17.7	2.4	1.9	7.5	2017.03150
2017-01-13 12:00:00	-21.4	56.8	18.2	2.4	1.9	7.4	2017.03424
2017-01-14 12:00:00	-22.2	57.7	20.3	2.5	2.0	7.7	2017.03698
2017-01-15 12:00:00	-25.8	58.1	25.1	3.1	2.4	9.6	2017.03972
2017-01-16 12:00:00	-24.0	58.9	21.4	2.4	1.9	7.4	2017.04246
2017-01-17 12:00:00	-24.2	58.6	15.9	2.4	1.8	7.1	2017.04520
2017-01-18 12:00:00	-23.2	59.4	17.5	2.5	2.0	7.9	2017.04794
2017-01-19 12:00:00	-22.5	55.5	14.7	2.4	1.9	7.5	2017.05068
2017-01-20 12:00:00	-23.3	58.1	7.7	2.8	2.2	8.7	2017.05342
2017-01-21 12:00:00	-24.3	57.3	9.7	2.6	2.0	8.0	2017.05616
2017-01-22 12:00:00	-23.8	60.7	15.6	4.1	3.5	11.8	2017.05890
2017-01-24 12:00:00	-24.0	58.3	17.5	4.1	2.8	13.1	2017.06438
2017-01-26 12:00:00	-23.4	55.7	19.1	3.5	2.4	10.6	2017.06986
2017-01-27 12:00:00	-23.3	58.6	10.1	4.3	2.9	13.5	2017.07260
2017-01-29 12:00:00	-20.0	56.7	20.8	3.5	2.3	10.6	2017.07808
2017-01-31 12:00:00	-19.6	54.8	19.5	4.2	2.8	12.9	2017.08356
2017-02-01 12:00:00	-19.3	59.1	17.7	4.8	4.2	13.2	2017.08630
2017-02-02 12:00:00	-21.5	55.9	18.6	3.2	2.1	9.5	2017.08904
2017-02-03 12:00:00	-17.9	54.8	21.1	4.0	2.9	11.5	2017.09178
2017-02-04 12:00:00	-21.5	53.8	19.1	4.2	2.7	12.3	2017.09452
2017-02-05 12:00:00	-23.1	57.4	14.0	3.3	2.4	9.6	2017.09726
2017-02-06 12:00:00	-27.3	69.3	9.6	4.9	3.8	14.3	2017.10000
2017-02-13 12:00:00	-19.2	56.2	15.0	3.3	2.2	9.8	2017.11918
2017-02-14 12:00:00	-18.2	55.8	11.3	2.7	2.2	8.4	2017.12192
2017-02-15 12:00:00	-24.9	57.3	16.4	1.9	1.6	6.0	2017.12466
2017-02-18 12:00:00	-22.6	56.8	19.0	3.0	2.0	8.8	2017.13287
2017-02-19 12:00:00	-24.6	56.5	15.8	2.5	2.0	7.8	2017.13561
2017-02-20 12:00:00	-24.6	57.3	14.5	2.8	2.2	8.6	2017.13835
2017-03-03 12:00:00	-22.4	53.6	10.8	3.2	2.2	9.4	2017.16849
2017-03-04 12:00:00	-22.8	55.3	15.5	2.4	1.9	7.2	2017.17123
2017-03-05 12:00:00	-22.8	54.3	13.0	2.2	1.8	6.9	2017.17397
2017-03-06 12:00:00	-19.2	48.0	21.7	3.0	2.4	9.3	2017.17671
2017-03-07 12:00:00	-21.2	53.7	22.7	2.8	2.2	8.5	2017.17945
2017-03-08 12:00:00	-23.1	54.8	10.4	2.1	1.7	6.4	2017.18219
2017-03-09 12:00:00	-23.2	55.5	8.2	2.1	1.8	6.4	2017.18493
2017-03-10 12:00:00	-22.8	54.5	14.4	2.6	2.2	7.9	2017.18767
2017-03-11 12:00:00	-23.7	56.5	14.7	2.8	2.3	8.6	2017.19041
2017-03-12 12:00:00	-22.8	54.6	16.8	2.5	2.1	7.7	2017.19315
2017-03-13 12:00:00	-24.2	55.2	14.5	2.6	2.2	8.1	2017.19589
2017-03-14 12:00:00	-23.2	54.8	13.6	2.2	1.9	6.7	2017.19863
2017-03-15 12:00:00	-22.3	54.7	8.1	2.3	1.9	7.0	2017.20137
2017-03-16 12:00:00	-23.4	56.5	9.5	2.4	2.1	7.5	2017.20411
2017-03-17 12:00:00	-23.9	54.9	11.4	2.4	2.0	7.2	2017.20685
2017-03-18 12:00:00	-22.6	54.3	13.6	2.4	2.0	7.4	2017.20959
2017-03-19 12:00:00	-24.0	55.6	11.1	2.4	2.0	7.4	2017.21233
2017-03-20 12:00:00	-23.1	56.1	13.8	2.5	2.1	7.5	2017.21507
2017-03-21 12:00:00	-22.6	54.7	11.5	2.4	2.1	7.5	2017.21781
2017-03-22 12:00:00	-24.3	56.2	12.5	2.2	1.9	6.7	2017.22055
2017-03-23 12:00:00	-23.6	53.5	12.8	2.9	2.4	8.7	2017.22329
2017-03-24 12:00:00	-21.9	55.4	8.1	2.6	2.1	8.0	2017.22603
2017-03-25 12:00:00	-24.0	55.0	16.1	2.4	2.0	7.5	2017.22877
2017-03-26 12:00:00	-22.8	54.7	11.7	2.3	1.9	7.0	2017.23150
2017-03-27 12:00:00	-22.0	54.6	9.1	2.4	2.0	7.3	2017.23424
2017-03-28 12:00:00	-22.1	55.3	9.9	2.2	1.8	6.8	2017.23698
2017-03-29 12:00:00	-21.1	54.9	11.0	2.2	1.9	7.0	2017.23972
2017-03-30 12:00:00	-21.3	54.6	15.6	2.5	2.1	7.7	2017.24246
2017-03-31 12:00:00	-21.8	55.2	10.6	2.3	1.9	7.0	2017.24520
2017-04-01 12:00:00	-22.0	56.1	15.2	2.1	1.8	6.6	2017.24794
2017-04-02 12:00:00	-22.0	57.4	9.6	2.6	2.2	7.9	2017.25068
2017-04-03 12:00:00	-25.8	56.4	10.1	2.6	2.2	7.9	2017.25342
2017-04-04 12:00:00	-23.5	56.7	11.6	2.4	2.1	7.4	2017.25616
2017-04-05 12:00:00	-22.8	55.9	6.9	2.3	2.0	7.1	2017.25890
2017-04-06 12:00:00	-21.9	55.5	7.3	2.3	1.9	7.0	2017.26164
2017-04-07 12:00:00	-24.3	54.6	13.0	2.7	2.3	8.4	2017.26438
2017-04-08 12:00:00	-21.8	56.7	8.3	2.3	1.9	7.2	2017.26712
2017-04-09 12:00:00	-21.2	56.6	1.3	2.3	1.9	7.0	2017.26986
2017-04-10 12:00:00	-20.9	55.3	6.5	2.4	2.1	7.5	2017.27260
2017-04-11 12:00:00	-22.0	55.7	9.5	2.3	1.9	7.1	2017.27534
2017-04-12 12:00:00	-20.4	54.6	3.7	2.4	2.0	7.4	2017.27808
2017-04-13 12:00:00	-20.9	54.8	4.2	2.1	1.8	6.5	2017.28082
2017-04-14 12:00:00	-20.1	55.2	2.0	2.2	1.9	6.8	2017.28356
2017-04-15 12:00:00	-20.5	54.1	2.1	2.1	1.8	6.6	2017.28630
2017-04-16 12:00:00	-20.8	54.8	1.7	2.3	2.0	7.2	2017.28904
2017-04-17 12:00:00	-20.9	55.3	3.1	2.3	1.9	7.0	2017.29178
2017-04-18 12:00:00	-21.5	56.3	6.5	2.3	2.0	7.1	2017.29452
2017-04-19 12:00:00	-22.3	54.6	6.2	2.4	2.1	7.5	2017.29726
2017-04-20 12:00:00	-20.7	55.8	1.0	2.5	2.1	7.6	2017.30000
2017-04-21 12:00:00	-20.4	54.5	5.3	2.2	1.9	6.7	2017.30274
2017-04-22 12:00:00	-19.9	55.0	5.2	2.3	2.0	7.2	2017.30548
2017-04-23 12:00:00	-21.3	55.4	1.5	2.4	2.0	7.3	2017.30822
2017-04-24 12:00:00	-20.0	55.1	4.4	2.4	2.0	7.3	2017.31096
2017-04-25 12:00:00	-20.7	53.9	7.6	2.3	2.0	7.2	2017.31370
2017-04-26 12:00:00	-21.1	53.9	9.8	2.3	2.0	7.3	2017.31644
2017-04-27 12:00:00	-21.5	54.8	14.9	2.5	2.2	7.8	2017.31918
2017-04-28 12:00:00	-23.7	57.0	-3.9	3.0	2.6	9.3	2017.32192
2017-04-29 12:00:00	-22.5	53.3	2.5	2.8	2.4	8.8	2017.32466
2017-04-30 12:00:00	-34.6	52.1	14.2	4.0	3.4	12.5	2017.32740
2017-05-01 12:00:00	-19.9	55.3	4.3	3.3	2.8	10.5	2017.33014
2017-05-02 12:00:00	-22.5	55.8	5.2	2.8	2.4	8.6	2017.33287
2017-05-03 12:00:00	-21.6	54.0	5.7	2.5	2.1	7.8	2017.33561
2017-05-04 12:00:00	-21.5	53.8	5.3	2.4	2.1	7.6	2017.33835
2017-05-05 12:00:00	-21.8	54.4	1.9	2.3	2.0	7.2	2017.34109
2017-05-06 12:00:00	-21.3	54.9	3.7	2.4	2.1	7.5	2017.34383
2017-05-07 12:00:00	-21.1	54.6	1.6	2.4	2.1	7.5	2017.34657
2017-05-08 12:00:00	-21.8	54.3	1.1	2.4	2.0	7.2	2017.34931
2017-05-09 12:00:00	-21.2	54.8	4.8	2.3	1.9	7.1	2017.35205
2017-05-10 12:00:00	-20.2	51.3	12.5	2.7	2.2	8.3	2017.35479
2017-05-11 12:00:00	-19.5	52.6	5.6	2.8	2.3	8.6	2017.35753
2017-05-12 12:00:00	-19.0	57.2	5.8	3.2	2.6	9.9	2017.36027
2017-05-13 12:00:00	-19.8	53.0	14.8	2.8	2.3	8.8	2017.36301
2017-05-14 12:00:00	-17.2	45.6	22.1	3.7	3.0	11.5	2017.36575
2017-05-15 12:00:00	-18.6	51.3	11.5	3.4	2.7	10.3	2017.36849
2017-05-16 12:00:00	-20.2	54.9	14.1	3.0	2.4	9.3	2017.37123
2017-05-17 12:00:00	-22.0	56.4	5.2	2.5	2.1	7.6	2017.37397
2017-05-18 12:00:00	-22.0	58.8	6.6	2.5	2.0	7.6	2017.37671
2017-05-19 12:00:00	-21.9	54.6	2.4	2.6	2.2	7.9	2017.37945
2017-05-20 12:00:00	-22.2	55.3	2.3	2.4	2.0	7.3	2017.38219
2017-05-21 12:00:00	-23.8	54.1	22.8	3.1	2.5	9.7	2017.38493
2017-05-22 12:00:00	-19.7	51.6	18.0	3.0	2.4	9.2	2017.38767
2017-05-23 12:00:00	-21.9	54.8	8.3	2.4	2.0	7.6	2017.39041
2017-05-24 12:00:00	-20.6	55.0	6.8	2.6	2.1	8.0	2017.39315
2017-05-25 12:00:00	-21.6	55.0	2.6	3.1	2.6	9.8	2017.39589
2017-05-26 12:00:00	-21.2	54.1	6.3	2.6	2.1	7.9	2017.39863
2017-05-27 12:00:00	-21.6	54.2	4.5	2.5	2.1	7.8	2017.40137
2017-05-28 12:00:00	-21.0	54.3	6.4	2.8	2.2	8.6	2017.40411
2017-05-29 12:00:00	-19.9	53.3	22.1	2.8	2.3	8.6	2017.40685
2017-05-30 12:00:00	-18.0	49.0	25.4	3.1	2.5	9.7	2017.40959
2017-05-31 12:00:00	-18.6	53.3	8.0	2.6	2.2	8.2	2017.41233
2017-06-01 12:00:00	-17.0	43.4	17.2	3.9	3.1	12.0	2017.41507
2017-06-02 12:00:00	-18.1	53.3	11.9	2.9	2.4	8.8	2017.41781
2017-06-03 12:00:00	-20.2	53.6	7.5	2.7	2.2	8.2	2017.42055
2017-06-04 12:00:00	-17.8	51.9	26.6	3.6	2.9	11.0	2017.42329
2017-06-05 12:00:00	-20.1	54.3	3.9	2.7	2.2	8.4	2017.42603
2017-06-06 12:00:00	-20.5	54.5	11.7	2.5	2.1	7.8	2017.42877
2017-06-07 12:00:00	-20.2	54.1	7.1	2.5	2.1	7.7	2017.43150
2017-06-08 12:00:00	-21.7	55.3	9.1	2.4	2.0	7.5	2017.43424
2017-06-09 12:00:00	-21.5	55.1	5.9	2.5	2.1	7.7	2017.43698
2017-06-10 12:00:00	-20.1	57.1	7.5	2.6	2.1	7.8	2017.43972
2017-06-11 12:00:00	-20.4	54.7	11.2	2.5	2.0	7.6	2017.44246
2017-06-12 12:00:00	-20.7	55.9	12.1	2.6	2.1	7.9	2017.44520
2017-06-13 12:00:00	-20.4	54.5	9.6	2.6	2.1	7.8	2017.44794
2017-06-14 12:00:00	-19.1	55.8	10.2	2.7	2.1	8.2	2017.45068
2017-06-15 12:00:00	-20.8	54.8	11.0	2.6	2.1	8.2	2017.45342
2017-06-16 12:00:00	-21.5	56.0	12.2	2.6	2.1	8.1	2017.45616
2017-06-17 12:00:00	-20.2	56.1	9.9	2.4	1.9	7.4	2017.45890
2017-06-18 12:00:00	-21.5	54.8	11.7	2.4	1.9	7.2	2017.46164
2017-06-19 12:00:00	-21.4	56.1	9.3	2.5	2.0	7.6	2017.46438
2017-06-20 12:00:00	-20.8	54.1	14.6	2.4	1.9	7.2	2017.46712
2017-06-21 12:00:00	-20.7	53.7	14.6	3.1	2.4	9.3	2017.46986
2017-06-22 12:00:00	-20.6	55.0	12.2	2.6	2.1	8.1	2017.47260
2017-06-23 12:00:00	-20.2	57.1	5.6	2.5	2.0	7.7	2017.47534
2017-06-24 12:00:00	-20.4	56.1	16.1	2.5	2.0	7.6	2017.47808
2017-06-25 12:00:00	-21.2	54.8	9.7	2.3	1.8	6.9	2017.48082
2017-06-26 12:00:00	-19.8	56.0	9.5	2.5	2.0	7.7	2017.48356
2017-06-27 12:00:00	-20.5	54.9	8.8	2.5	2.0	7.6	2017.48630
2017-06-28 12:00:00	-20.9	55.8	7.6	2.5	2.0	7.6	2017.48904
2017-06-29 12:00:00	-20.5	54.1	6.1	2.6	2.0	7.9	2017.49178
2017-06-30 12:00:00	-19.3	54.5	11.5	2.6	2.0	7.9	2017.49452
2017-07-01 12:00:00	-19.8	55.0	7.4	2.5	2.0	7.8	2017.49726
2017-07-02 12:00:00	-21.2	55.4	5.8	2.5	1.9	7.5	2017.50000
2017-07-03 12:00:00	-19.8	56.4	6.3	2.2	1.8	6.8	2017.50274
2017-07-04 12:00:00	-19.7	55.6	8.2	2.7	2.1	8.3	2017.50548
2017-07-05 12:00:00	-20.8	55.5	14.2	2.8	2.1	8.6	2017.50822
2017-07-06 12:00:00	-17.5	53.6	20.1	3.3	2.5	10.1	2017.51096
2017-07-07 12:00:00	-19.1	54.8	11.6	2.5	2.0	7.7	2017.51370
2017-07-08 12:00:00	-23.5	56.8	0.8	2.4	1.9	7.4	2017.51644
2017-07-09 12:00:00	-20.4	55.4	10.4	2.4	1.9	7.3	2017.51918
2017-07-10 12:00:00	-19.4	55.5	8.0	2.4	1.9	7.3	2017.52192
2017-07-11 12:00:00	-18.0	54.3	14.5	2.4	1.9	7.3	2017.52466
2017-07-12 12:00:00	-18.8	54.5	13.5	2.6	2.0	7.9	2017.52740
2017-07-13 12:00:00	-19.0	54.6	8.3	2.7	2.1	8.2	2017.53014
2017-07-14 12:00:00	-19.8	53.3	13.9	2.5	2.0	7.6	2017.53287
2017-07-15 12:00:00	-17.8	54.9	12.1	2.4	1.9	7.5	2017.53561
2017-07-16 12:00:00	-21.0	56.0	17.7	2.5	2.0	7.6	2017.53835
2017-07-17 12:00:00	-20.4	51.7	19.3	4.0	3.9	11.8	2017.54109
2017-08-16 12:00:00	-17.4	53.5	20.1	3.3	2.3	11.1	2017.62329
2017-08-17 12:00:00	-16.9	52.1	15.7	2.6	2.0	8.1	2017.62603
2017-08-18 12:00:00	-16.5	52.2	14.4	2.8	2.2	8.8	2017.62877
2017-08-19 12:00:00	-15.4	52.7	19.5	2.5	1.9	7.6	2017.63150
2017-08-20 12:00:00	-14.6	53.3	22.4	2.4	1.9	7.5	2017.63424
2017-08-21 12:00:00	-15.8	53.0	22.3	2.3	1.8	7.0	2017.63698
2017-08-22 12:00:00	-15.9	51.7	23.7	2.5	1.8	7.7	2017.63972
2017-08-23 12:00:00	-15.3	52.3	23.8	2.5	1.9	7.7	2017.64246
2017-08-24 12:00:00	-14.1	52.3	24.7	2.3	1.8	7.1	2017.64520
2017-08-25 12:00:00	-15.7	51.3	24.8	2.5	1.9	7.6	2017.64794
2017-08-26 12:00:00	-15.8	51.9	26.9	3.0	2.3	9.2	2017.65068
2017-08-27 12:00:00	-12.8	53.1	24.9	2.8	2.1	8.8	2017.65342
2017-08-28 12:00:00	-16.3	52.3	20.5	2.4	1.9	7.5	2017.65616
2017-08-29 12:00:00	-16.7	51.8	19.7	2.3	1.8	7.2	2017.65890
2017-08-30 12:00:00	-15.1	51.4	27.3	2.3	1.8	7.0	2017.66164
2017-08-31 12:00:00	-13.3	50.1	23.0	2.8	2.2	8.5	2017.66438
2017-09-01 12:00:00	-15.5	52.7	25.9	2.6	2.0	8.0	2017.66712
2017-09-02 12:00:00	-15.4	52.6	26.1	3.2	2.5	10.1	2017.66986
2017-09-03 12:00:00	-15.5	51.9	26.1	2.4	1.9	7.3	2017.67260
2017-09-04 12:00:00	-16.9	49.8	42.6	3.8	2.9	12.0	2017.67534
2017-09-05 12:00:00	-15.7	52.0	25.6	2.6	2.0	8.1	2017.67808
2017-09-06 12:00:00	-16.6	53.1	24.7	2.6	2.0	7.9	2017.68082
2017-09-07 12:00:00	-16.0	52.6	22.2	2.4	1.8	7.5	2017.68356
2017-09-08 12:00:00	-14.7	52.1	23.2	2.6	2.0	8.2	2017.68630
2017-09-09 12:00:00	-14.9	52.1	24.3	2.3	1.8	7.2	2017.68904
2017-09-10 12:00:00	-15.1	53.5	23.3	2.5	1.9	7.7	2017.69178
2017-09-11 12:00:00	-15.2	52.1	27.4	2.4	1.8	7.4	2017.69452
2017-09-12 12:00:00	-15.0	51.7	29.3	2.4	1.8	7.3	2017.69726
2017-09-13 12:00:00	-14.9	52.3	23.3	2.3	1.8	7.3	2017.70000
2017-09-14 12:00:00	-17.4	51.0	22.6	2.3	1.7	7.3	2017.70274
2017-09-15 12:00:00	-14.9	50.3	26.7	2.6	2.0	8.1	2017.70548
2017-09-16 12:00:00	-14.7	51.3	32.7	2.9	2.1	8.9	2017.70822
2017-09-17 12:00:00	-15.5	52.1	31.3	2.8	2.1	8.8	2017.71096
2017-09-18 12:00:00	-15.0	50.7	24.5	3.2	2.5	10.3	2017.71370
2017-09-19 12:00:00	-12.6	52.2	27.5	2.7	2.1	8.5	2017.71644
2017-09-20 12:00:00	-16.9	59.9	15.1	3.7	2.8	11.6	2017.71918
2017-11-27 12:00:00	-10.3	48.5	20.5	3.4	2.2	10.8	2017.90548
2018-01-04 12:00:00	-7.5	45.0	34.9	4.5	3.1	14.3	2018.00959
2018-01-05 12:00:00	-7.8	45.9	26.7	2.4	1.9	7.4	2018.01233
2018-01-06 12:00:00	-8.0	46.1	26.9	2.2	1.7	6.7	2018.01507
2018-01-07 12:00:00	-9.4	49.5	29.5	2.5	1.9	7.8	2018.01781
2018-01-08 12:00:00	-10.2	49.1	31.3	2.4	1.9	7.5	2018.02055
2018-01-09 12:00:00	-16.1	58.6	22.7	3.3	2.5	10.4	2018.02329
2018-01-10 12:00:00	-10.6	46.5	25.8	2.7	2.1	8.3	2018.02603
2018-01-11 12:00:00	-10.9	50.9	24.4	2.7	2.1	8.5	2018.02877
2018-01-12 12:00:00	-12.8	49.8	24.6	2.5	1.9	7.7	2018.03150
2018-01-13 12:00:00	-9.8	48.1	27.6	2.3	1.8	7.2	2018.03424
2018-01-14 12:00:00	-9.0	45.6	30.1	2.4	1.9	7.4	2018.03698
2018-01-15 12:00:00	-8.0	45.7	35.1	2.3	1.8	7.0	2018.03972
2018-01-16 12:00:00	-9.3	46.9	34.4	2.2	1.7	6.9	2018.04246
2018-01-17 12:00:00	-7.4	47.7	34.5	2.2	1.7	6.9	2018.04520
2018-01-18 12:00:00	-8.5	46.6	33.9	2.5	2.0	7.9	2018.04794
2018-01-19 12:00:00	-8.7	46.9	27.5	2.5	1.9	7.8	2018.05068
2018-01-20 12:00:00	-8.4	46.8	27.1	2.4	1.9	7.6	2018.05342
2018-01-21 12:00:00	-8.7	47.5	29.3	2.5	1.9	7.4	2018.05616
2018-01-22 12:00:00	-7.8	46.4	31.8	2.6	1.9	7.9	2018.05890
2018-01-23 12:00:00	-10.3	46.7	25.3	2.9	2.2	8.9	2018.06164
2018-01-24 12:00:00	-8.6	46.8	19.0	2.5	1.9	7.7	2018.06438
2018-01-25 12:00:00	-8.1	45.6	22.6	2.4	1.9	7.4	2018.06712
2018-01-26 12:00:00	-12.0	48.4	35.0	3.0	2.4	9.2	2018.06986
2018-01-27 12:00:00	-9.8	45.6	31.8	2.3	1.8	7.0	2018.07260
2018-01-28 12:00:00	-7.4	46.4	28.1	2.5	2.0	7.6	2018.07534
2018-01-29 12:00:00	-6.8	44.9	26.7	2.5	2.0	7.7	2018.07808
2018-01-30 12:00:00	-7.4	45.2	25.2	2.5	2.0	7.7	2018.08082
2018-01-31 12:00:00	-8.1	46.3	25.1	2.5	2.0	7.8	2018.08356
2018-02-01 12:00:00	-7.9	45.1	28.6	2.3	1.8	7.2	2018.08630
2018-02-02 12:00:00	-8.4	46.5	26.5	3.2	2.5	10.0	2018.08904
2018-02-03 12:00:00	-8.2	43.6	27.8	2.5	2.1	7.9	2018.09178
2018-02-04 12:00:00	-10.9	44.7	38.5	3.0	2.4	9.5	2018.09452
2018-02-05 12:00:00	-9.4	45.2	27.5	2.3	1.8	7.1	2018.09726
2018-02-06 12:00:00	-7.8	46.1	23.7	2.4	1.9	7.5	2018.10000
2018-02-07 12:00:00	-7.2	45.7	27.7	2.7	2.2	8.3	2018.10274
2018-02-08 12:00:00	-9.1	45.9	32.1	2.4	2.0	7.7	2018.10548
2018-02-09 12:00:00	-8.5	45.3	35.6	2.5	2.0	7.7	2018.10822
2018-02-10 12:00:00	-9.0	46.3	41.5	2.3	1.9	7.2	2018.11096
2018-02-11 12:00:00	-8.9	45.8	32.0	2.5	2.0	7.6	2018.11370
2018-02-12 12:00:00	-8.5	46.2	34.3	2.5	2.0	7.8	2018.11644
2018-02-13 12:00:00	-11.3	47.3	28.6	2.6	2.1	8.1	2018.11918
2018-02-14 12:00:00	-10.2	50.0	41.4	2.9	2.3	9.2	2018.12192
2018-02-15 12:00:00	-7.6	44.8	34.5	2.6	2.1	8.2	2018.12466
2018-02-16 12:00:00	-8.6	46.7	24.5	2.3	1.9	7.0	2018.12740
2018-02-17 12:00:00	-6.8	45.4	29.0	2.4	1.9	7.4	2018.13014
2018-02-18 12:00:00	-8.7	46.1	29.5	2.3	1.9	7.3	2018.13287
2018-02-19 12:00:00	-12.7	48.2	21.2	3.2	2.6	10.0	2018.13561
2018-02-20 12:00:00	-7.8	44.8	21.8	2.6	2.1	8.1	2018.13835
2018-02-21 12:00:00	-12.3	47.2	31.0	2.6	2.2	8.1	2018.14109
2018-02-22 12:00:00	-11.3	46.4	31.8	2.3	2.0	7.3	2018.14383
2018-02-23 12:00:00	-14.8	53.1	22.5	3.2	2.7	10.0	2018.14657
2018-02-24 12:00:00	-14.6	47.7	17.7	2.8	2.4	8.7	2018.14931
2018-02-25 12:00:00	-9.7	48.0	24.3	3.2	2.7	10.0	2018.15205
2018-02-26 12:00:00	-12.5	48.1	25.2	2.9	2.4	8.9	2018.15479
2018-02-27 12:00:00	-9.3	45.4	29.1	2.4	2.1	7.5	2018.15753
2018-02-28 12:00:00	-10.2	46.0	26.3	2.4	2.1	7.5	2018.16027
2018-03-01 12:00:00	-10.2	45.5	22.6	2.6	2.2	8.1	2018.16301
2018-03-02 12:00:00	-9.5	44.9	15.6	2.7	2.3	8.4	2018.16575
2018-03-03 12:00:00	-8.6	45.1	19.0	2.4	2.0	7.3	2018.16849
2018-03-04 12:00:00	-7.8	45.5	24.0	2.6	2.2	8.0	2018.17123
2018-03-05 12:00:00	-8.2	43.6	23.3	2.3	2.0	7.2	2018.17397
2018-03-06 12:00:00	-8.4	44.0	26.4	2.7	2.3	8.1	2018.17671
2018-03-07 12:00:00	-10.4	45.9	22.3	2.6	2.2	7.9	2018.17945
2018-03-08 12:00:00	-9.6	46.1	20.7	2.6	2.2	7.9	2018.18219
2018-03-09 12:00:00	-8.4	45.7	24.0	2.6	2.1	7.8	2018.18493
2018-03-10 12:00:00	-9.0	47.3	23.5	2.4	2.0	7.3	2018.18767
2018-03-11 12:00:00	-8.6	47.1	26.2	2.4	2.0	7.3	2018.19041
2018-03-12 12:00:00	-7.2	46.6	28.1	2.5	2.1	7.5	2018.19315
2018-03-13 12:00:00	-6.9	46.7	23.0	2.6	2.3	8.1	2018.19589
2018-03-14 12:00:00	-7.2	48.5	24.8	2.8	2.3	8.5	2018.19863
2018-03-15 12:00:00	-9.3	43.8	35.9	3.3	2.8	10.3	2018.20137
2018-03-16 12:00:00	-9.4	47.4	30.9	3.0	2.5	9.3	2018.20411
2018-03-17 12:00:00	-8.3	46.8	22.5	2.3	2.0	7.2	2018.20685
2018-03-18 12:00:00	-7.2	46.1	23.3	2.4	2.0	7.3	2018.20959
2018-03-19 12:00:00	-6.9	45.0	26.8	2.3	1.9	7.1	2018.21233
2018-03-20 12:00:00	-7.7	46.1	24.3	2.4	2.1	7.4	2018.21507
2018-03-21 12:00:00	-8.3	44.9	27.3	2.5	2.1	7.7	2018.21781
2018-03-22 12:00:00	-7.6	45.5	27.5	2.4	2.0	7.3	2018.22055
2018-03-23 12:00:00	-7.1	45.6	26.9	2.2	1.9	6.8	2018.22329
2018-03-24 12:00:00	-7.1	45.4	24.6	2.4	2.1	7.4	2018.22603
2018-03-25 12:00:00	-7.9	45.8	27.9	2.3	2.0	7.2	2018.22877
2018-03-26 12:00:00	-8.0	46.1	29.2	2.7	2.2	8.2	2018.23150
2018-03-27 12:00:00	-8.0	45.1	34.9	2.8	2.2	8.4	2018.23424
2018-03-28 12:00:00	-6.8	47.4	32.1	3.7	3.1	11.6	2018.23698
2018-03-29 12:00:00	-6.6	45.3	26.3	2.3	2.0	7.5	2018.23972
2018-03-30 12:00:00	-7.9	45.1	25.1	2.5	2.1	7.9	2018.24246
2018-03-31 12:00:00	-7.7	45.3	23.5	2.4	2.0	7.4	2018.24520
2018-04-01 12:00:00	-7.6	46.3	18.6	2.4	2.0	7.4	2018.24794
2018-04-02 12:00:00	-8.0	46.2	22.0	1.9	1.6	5.8	2018.25068
2018-04-03 12:00:00	-8.3	44.3	20.7	2.3	2.0	7.2	2018.25342
2018-04-04 12:00:00	-6.9	45.0	20.8	2.4	2.1	7.6	2018.25616
2018-04-05 12:00:00	-7.6	46.6	18.0	2.5	2.2	7.9	2018.25890
2018-04-06 12:00:00	-7.6	45.0	21.9	2.4	2.1	7.6	2018.26164
2018-04-07 12:00:00	-8.0	45.2	27.1	2.4	2.0	7.3	2018.26438
2018-04-08 12:00:00	-7.8	45.5	25.9	2.4	2.0	7.3	2018.26712
2018-04-09 12:00:00	-7.7	45.7	27.6	2.3	1.9	6.8	2018.26986
2018-04-10 12:00:00	-8.0	46.1	27.9	2.3	1.9	7.0	2018.27260
2018-04-11 12:00:00	-6.8	45.3	26.1	3.1	2.6	9.6	2018.27534
2018-04-12 12:00:00	-7.8	45.0	28.6	2.6	2.1	7.8	2018.27808
2018-04-13 12:00:00	-9.9	41.7	31.4	3.4	3.0	10.7	2018.28082
2018-04-14 12:00:00	-8.0	44.2	34.4	3.2	2.7	9.9	2018.28356
2018-04-15 12:00:00	-7.9	45.5	29.7	2.5	2.2	7.8	2018.28630
2018-04-16 12:00:00	-9.4	48.3	31.0	3.8	3.2	11.8	2018.28904
2018-04-17 12:00:00	-3.9	38.6	36.9	4.3	3.6	13.4	2018.29178
2018-04-18 12:00:00	-17.0	48.0	20.8	3.4	2.8	10.3	2018.29452
2018-04-19 12:00:00	-9.1	45.4	27.1	2.5	2.1	7.6	2018.29726
2018-04-20 12:00:00	-8.6	44.7	27.4	2.4	2.0	7.3	2018.30000
2018-04-21 12:00:00	-8.5	44.9	27.5	2.5	2.2	7.8	2018.30274
2018-04-22 12:00:00	-8.0	47.1	27.8	2.5	2.1	7.7	2018.30548
2018-04-23 12:00:00	-7.5	45.1	28.9	2.5	2.1	7.7	2018.30822
2018-04-24 12:00:00	-9.0	44.1	29.7	2.5	2.1	7.5	2018.31096
2018-04-25 12:00:00	-9.0	44.3	28.0	2.5	2.1	7.5	2018.31370
2018-04-26 12:00:00	-9.1	44.4	28.6	2.5	2.1	7.6	2018.31644
2018-04-27 12:00:00	-8.7	45.3	28.7	2.6	2.1	7.8	2018.31918
2018-04-28 12:00:00	-9.1	45.2	28.3	2.5	2.1	7.7	2018.32192
2018-04-29 12:00:00	-8.7	44.6	25.7	2.7	2.2	8.2	2018.32466
2018-04-30 12:00:00	-7.7	45.1	27.1	2.7	2.2	8.2	2018.32740
2018-05-01 12:00:00	-8.2	45.3	28.3	2.5	2.1	7.6	2018.33014
2018-05-02 12:00:00	-9.1	45.7	29.8	2.4	2.0	7.2	2018.33287
2018-05-03 12:00:00	-9.4	45.4	30.2	2.5	2.0	7.4	2018.33561
2018-05-04 12:00:00	-9.0	46.6	28.1	2.5	2.1	7.7	2018.33835
2018-05-05 12:00:00	-9.4	44.4	27.7	2.4	2.0	7.4	2018.34109
2018-05-06 12:00:00	-8.8	44.8	26.7	2.4	1.9	7.2	2018.34383
2018-05-07 12:00:00	-7.5	45.2	28.1	2.7	2.1	8.1	2018.34657
2018-05-08 12:00:00	-8.4	45.2	29.8	2.3	1.9	7.0	2018.34931
2018-05-09 12:00:00	-8.2	44.2	35.2	2.7	2.1	8.1	2018.35205
2018-05-10 12:00:00	-8.2	45.8	30.5	2.5	2.1	7.7	2018.35479
2018-05-11 12:00:00	-7.6	43.1	35.9	3.0	2.4	9.1	2018.35753
2018-05-12 12:00:00	-4.9	43.0	24.8	2.5	2.0	7.6	2018.36027
2018-05-13 12:00:00	-8.9	44.4	25.3	2.6	2.1	7.9	2018.36301
2018-05-14 12:00:00	-8.0	46.0	25.1	2.6	2.1	7.8	2018.36575
2018-05-15 12:00:00	-7.2	44.3	23.1	2.5	2.0	7.6	2018.36849
2018-05-16 12:00:00	-7.5	43.8	23.0	2.6	2.1	8.0	2018.37123
2018-05-17 12:00:00	-6.7	48.4	25.6	2.8	2.2	8.4	2018.37397
2018-05-18 12:00:00	-6.9	45.1	21.0	2.5	2.0	7.4	2018.37671
2018-05-19 12:00:00	-9.1	46.5	18.6	2.9	2.4	8.8	2018.37945
2018-05-20 12:00:00	-7.8	45.1	24.2	2.6	2.2	8.0	2018.38219
2018-05-21 12:00:00	-8.1	45.5	24.7	2.7	2.2	8.3	2018.38493
2018-05-22 12:00:00	-8.0	48.3	18.1	2.8	2.3	8.5	2018.38767
2018-05-23 12:00:00	-8.7	44.5	22.3	2.5	1.9	7.3	2018.39041
2018-05-24 12:00:00	-7.8	44.8	21.5	2.5	2.0	7.5	2018.39315
2018-05-25 12:00:00	-8.0	44.5	21.8	2.5	2.0	7.5	2018.39589
2018-05-26 12:00:00	-7.4	47.4	25.9	3.0	2.3	8.9	2018.39863
2018-05-27 12:00:00	-9.0	49.6	21.8	3.4	2.6	10.1	2018.40137
2018-05-28 12:00:00	-8.2	45.5	26.7	2.7	2.1	7.9	2018.40411
2018-05-29 12:00:00	-13.2	45.4	32.7	3.2	2.5	9.5	2018.40685
2018-05-30 12:00:00	-7.7	44.8	25.1	3.0	2.3	8.8	2018.40959
2018-05-31 12:00:00	-6.8	46.2	28.3	2.7	2.1	7.9	2018.41233
2018-06-01 12:00:00	-5.9	45.2	28.4	2.5	2.0	7.4	2018.41507
2018-06-02 12:00:00	-7.5	45.6	33.4	2.8	2.1	8.1	2018.41781
2018-06-03 12:00:00	-7.3	44.3	28.1	2.6	2.0	7.8	2018.42055
2018-06-04 12:00:00	-6.4	44.9	24.6	2.7	2.1	8.0	2018.42329
2018-06-05 12:00:00	-7.1	44.4	28.4	2.6	2.0	7.8	2018.42603
2018-06-06 12:00:00	-8.2	45.9	26.4	2.4	1.8	7.2	2018.42877
2018-06-07 12:00:00	-7.8	44.4	30.7	2.6	2.0	7.8	2018.43150
2018-06-08 12:00:00	-8.0	44.9	38.1	2.8	2.1	8.1	2018.43424
2018-06-09 12:00:00	-8.8	45.2	31.7	2.6	1.9	7.6	2018.43698
2018-06-10 12:00:00	-6.9	46.0	28.8	2.8	2.1	8.3	2018.43972
2018-06-11 12:00:00	-5.8	45.1	28.5	2.7	2.1	8.1	2018.44246
2018-06-12 12:00:00	-8.1	44.6	30.2	2.5	1.9	7.4	2018.44520
2018-06-13 12:00:00	-6.7	45.2	28.5	2.6	2.0	7.8	2018.44794
2018-06-14 12:00:00	-7.6	46.2	25.8	2.6	1.9	7.6	2018.45068
2018-06-15 12:00:00	-6.5	46.7	26.5	2.5	1.9	7.4	2018.45342
2018-06-16 12:00:00	-7.4	45.8	31.0	2.6	1.9	7.6	2018.45616
2018-06-17 12:00:00	-6.8	46.7	32.0	1.8	1.4	5.3	2018.45890
2018-06-18 12:00:00	-8.5	46.6	29.5	2.4	1.9	7.2	2018.46164
2018-06-19 12:00:00	-7.0	46.5	30.1	2.5	1.9	7.5	2018.46438
2018-06-20 12:00:00	-6.2	45.4	31.6	2.6	2.0	7.7	2018.46712
2018-06-21 12:00:00	-6.4	44.7	30.6	2.8	2.1	8.2	2018.46986
2018-06-22 12:00:00	-5.1	45.6	30.1	2.8	2.1	8.3	2018.47260
2018-06-23 12:00:00	-4.0	45.4	28.3	2.9	2.1	8.6	2018.47534
2018-06-24 12:00:00	-9.4	45.9	29.9	3.0	2.2	8.8	2018.47808
2018-06-25 12:00:00	-5.9	46.0	28.1	2.7	2.0	8.0	2018.48082
2018-06-26 12:00:00	-3.2	45.8	27.5	2.5	1.9	7.5	2018.48356
2018-06-27 12:00:00	-5.4	46.3	27.0	2.4	1.9	7.2	2018.48630
2018-06-28 12:00:00	-4.0	46.0	27.7	3.0	2.2	8.9	2018.48904
2018-06-29 12:00:00	-4.9	42.7	31.7	3.1	2.4	9.3	2018.49178
2018-06-30 12:00:00	-5.6	46.8	28.3	2.7	2.1	8.2	2018.49452
2018-07-01 12:00:00	-6.7	46.7	28.8	2.6	2.1	7.8	2018.49726
2018-07-02 12:00:00	-5.6	46.3	28.1	2.5	1.9	7.6	2018.50000
2018-07-03 12:00:00	-5.9	44.6	30.7	2.5	1.9	7.3	2018.50274
2018-07-04 12:00:00	-6.3	46.4	32.0	2.6	2.0	7.9	2018.50548
2018-07-05 12:00:00	-9.3	44.6	35.5	2.6	2.0	7.6	2018.50822
2018-07-06 12:00:00	-6.4	46.7	34.6	2.6	2.0	7.9	2018.51096
2018-07-07 12:00:00	-3.4	45.7	32.5	2.8	2.1	8.2	2018.51370
2018-07-08 12:00:00	-5.8	46.7	35.2	2.7	2.0	8.0	2018.51644
2018-07-09 12:00:00	-4.5	45.5	30.0	2.7	2.1	8.1	2018.51918
2018-07-10 12:00:00	-3.9	44.4	33.1	2.7	2.0	7.9	2018.52192
2018-07-11 12:00:00	-5.4	45.1	31.3	2.9	2.2	8.5	2018.52466
2018-07-12 12:00:00	-4.7	45.1	35.5	2.6	2.0	7.6	2018.52740
2018-07-13 12:00:00	-6.1	45.3	36.7	2.5	1.9	7.2	2018.53014
2018-07-14 12:00:00	-5.7	45.5	31.3	2.6	1.9	7.6	2018.53287
2018-07-15 12:00:00	-4.6	43.0	36.9	3.1	2.3	9.3	2018.53561
2018-07-16 12:00:00	-6.9	46.2	31.6	2.6	1.9	7.5	2018.53835
2018-07-17 12:00:00	-4.4	44.0	32.0	2.5	1.9	7.4	2018.54109
2018-07-18 12:00:00	-5.0	45.2	37.2	2.6	2.0	7.9	2018.54383
2018-07-19 12:00:00	-5.0	45.3	37.1	2.5	1.9	7.3	2018.54657
2018-07-20 12:00:00	-4.0	42.5	37.7	2.8	2.1	8.2	2018.54931
2018-07-21 12:00:00	-5.3	44.6	37.3	2.5	1.8	7.3	2018.55205
2018-07-22 12:00:00	-5.1	44.5	35.8	2.5	1.8	7.3	2018.55479
2018-07-23 12:00:00	-5.5	45.0	32.1	2.6	2.0	7.9	2018.55753
2018-07-24 12:00:00	-5.4	44.4	33.6	2.4	1.8	7.0	2018.56027
2018-07-25 12:00:00	-5.1	44.0	37.3	2.4	1.8	7.2	2018.56301
2018-07-26 12:00:00	-4.4	39.1	52.3	3.4	2.5	10.1	2018.56575
2018-07-27 12:00:00	-4.5	44.0	45.6	2.9	2.2	8.8	2018.56849
2018-07-28 12:00:00	-9.1	55.9	41.4	3.6	2.7	10.9	2018.57123
2018-07-29 12:00:00	-0.7	37.3	40.8	4.4	3.1	13.1	2018.57397
2018-07-30 12:00:00	-2.9	42.5	40.9	3.7	2.7	11.0	2018.57671
2018-07-31 12:00:00	-5.3	43.9	43.0	2.7	2.0	8.0	2018.57945
2018-08-01 12:00:00	-3.4	45.0	37.3	2.4	1.8	7.2	2018.58219
2018-08-02 12:00:00	-4.7	45.1	35.9	2.6	1.9	7.8	2018.58493
2018-08-03 12:00:00	-4.3	44.4	36.3	2.6	2.0	7.9	2018.58767
2018-08-04 12:00:00	-3.9	44.5	31.7	2.6	2.0	7.9	2018.59041
2018-08-05 12:00:00	-4.0	45.1	40.3	2.4	1.9	7.2	2018.59315
2018-08-06 12:00:00	-4.9	46.0	38.7	2.6	2.0	7.9	2018.59589
2018-08-07 12:00:00	-6.2	45.0	33.3	2.9	2.3	8.8	2018.59863
2018-08-08 12:00:00	-3.0	45.1	40.6	2.4	1.8	7.2	2018.60137
2018-08-09 12:00:00	-3.3	45.5	37.1	2.5	1.9	7.6	2018.60411
2018-08-10 12:00:00	-2.8	44.6	41.9	2.5	1.9	7.6	2018.60685
2018-08-11 12:00:00	-4.2	43.5	45.1	2.6	2.0	7.9	2018.60959
2018-08-12 12:00:00	-2.5	43.2	43.4	2.6	2.0	7.8	2018.61233
2018-08-13 12:00:00	-4.4	43.3	44.4	2.6	2.0	7.9	2018.61507
2018-08-14 12:00:00	-3.3	42.9	47.5	2.6	2.0	8.0	2018.61781
2018-08-15 12:00:00	-3.7	45.1	40.3	2.5	1.9	7.6	2018.62055
2018-08-16 12:00:00	-3.1	44.2	42.4	2.4	1.8	7.4	2018.62329
2018-08-17 12:00:00	-3.3	45.3	39.2	2.4	1.9	7.3	2018.62603
2018-08-18 12:00:00	-3.9	45.7	39.8	2.4	1.9	7.3	2018.62877
2018-08-19 12:00:00	-3.5	44.4	42.2	2.6	2.0	7.9	2018.63150
2018-08-20 12:00:00	-2.8	44.4	45.9	2.5	1.9	7.4	2018.63424
2018-08-21 12:00:00	-2.8	44.1	43.0	2.5	1.9	7.7	2018.63698
2018-08-22 12:00:00	-3.2	45.5	39.8	2.6	2.0	7.8	2018.63972
2018-08-23 12:00:00	-3.4	45.2	40.7	2.6	2.0	7.8	2018.64246
2018-08-24 12:00:00	-1.9	44.2	42.3	2.6	1.9	7.7	2018.64520
2018-08-25 12:00:00	-3.4	44.7	44.1	2.4	1.9	7.3	2018.64794
2018-08-26 12:00:00	-1.6	44.4	43.3	2.7	1.9	8.0	2018.65068
2018-08-27 12:00:00	-3.3	43.6	53.4	2.7	2.1	8.3	2018.65342
2018-08-28 12:00:00	-4.7	46.6	49.5	2.7	2.1	8.1	2018.65616
2018-08-29 12:00:00	-4.1	45.9	42.0	2.4	1.8	7.2	2018.65890
2018-08-30 12:00:00	-1.1	45.7	45.8	2.9	2.2	8.7	2018.66164
2018-08-31 12:00:00	-0.4	44.0	45.1	3.2	2.5	9.9	2018.66438
2018-09-01 12:00:00	-2.9	44.9	39.5	2.6	2.0	8.0	2018.66712
2018-09-02 12:00:00	-2.1	45.8	45.3	2.5	1.9	7.6	2018.66986
2018-09-03 12:00:00	-2.1	45.0	44.4	2.6	2.0	8.0	2018.67260
2018-09-04 12:00:00	0.4	44.3	45.3	2.6	2.0	7.9	2018.67534
2018-09-05 12:00:00	-1.3	45.0	38.8	2.4	1.9	7.5	2018.67808
2018-09-06 12:00:00	-1.5	44.0	42.2	2.6	2.0	7.9	2018.68082
2018-09-07 12:00:00	0.8	38.6	66.7	3.0	2.3	9.3	2018.68356
2018-09-08 12:00:00	-2.6	41.3	54.0	3.3	2.5	10.2	2018.68630
2018-09-09 12:00:00	-2.0	44.0	48.5	2.7	2.1	8.2	2018.68904
2018-09-10 12:00:00	-1.6	45.7	42.0	2.6	2.1	8.0	2018.69178
2018-09-11 12:00:00	-2.5	44.0	43.6	2.8	2.1	8.8	2018.69452
2018-09-12 12:00:00	-1.2	43.8	44.7	2.5	2.0	7.8	2018.69726
2018-09-13 12:00:00	-1.8	44.3	38.8	2.4	1.9	7.2	2018.70000
2018-09-14 12:00:00	-1.5	44.6	42.8	2.4	2.0	7.5	2018.70274
2018-09-15 12:00:00	-0.1	44.1	47.3	2.5	2.0	7.8	2018.70548
2018-09-16 12:00:00	0.1	44.3	49.5	2.8	2.2	8.6	2018.70822
2018-09-17 12:00:00	0.9	44.7	44.4	2.6	2.1	8.1	2018.71096
2018-09-18 12:00:00	1.0	43.1	44.8	2.7	2.1	8.2	2018.71370
2018-09-19 12:00:00	-0.5	44.1	40.9	2.7	2.2	8.5	2018.71644
2018-09-20 12:00:00	-0.5	46.0	45.4	2.6	2.1	8.0	2018.71918
2018-09-21 12:00:00	-0.6	44.7	47.0	2.6	2.1	8.3	2018.72192
2018-09-22 12:00:00	-1.0	45.2	42.0	2.5	1.9	7.8	2018.72466
2018-09-23 12:00:00	-1.7	43.6	44.0	2.5	1.9	7.6	2018.72740
2018-09-24 12:00:00	-1.6	43.4	44.4	2.6	2.0	8.0	2018.73014
2018-09-25 12:00:00	0.6	43.7	45.7	2.6	2.0	8.0	2018.73287
2018-09-26 12:00:00	1.4	43.1	44.7	2.3	1.9	7.2	2018.73561
2018-09-27 12:00:00	0.1	43.2	45.7	2.5	2.1	7.8	2018.73835
2018-09-28 12:00:00	-0.5	41.9	48.3	2.6	2.1	8.2	2018.74109
2018-09-29 12:00:00	-1.7	45.4	49.9	2.4	2.0	7.5	2018.74383
2018-09-30 12:00:00	-0.3	43.7	45.0	2.6	2.1	8.1	2018.74657
2018-10-01 12:00:00	0.1	42.8	46.1	2.4	1.9	7.4	2018.74931
2018-10-02 12:00:00	0.6	40.9	49.8	2.5	2.1	7.7	2018.75205
2018-10-03 12:00:00	1.2	42.5	53.6	2.5	2.0	7.8	2018.75479
2018-10-04 12:00:00	2.7	43.4	47.3	2.8	2.3	8.7	2018.75753
2018-10-05 12:00:00	1.3	42.4	44.3	2.6	2.2	7.9	2018.76027
2018-10-06 12:00:00	1.8	41.2	44.5	2.6	2.1	7.8	2018.76301
2018-10-07 12:00:00	1.6	41.6	50.9	2.3	1.9	7.1	2018.76575
2018-10-08 12:00:00	0.1	42.3	50.6	2.3	1.9	7.0	2018.76849
2018-10-09 12:00:00	1.6	41.7	50.2	2.3	1.9	7.2	2018.77123
2018-10-10 12:00:00	-0.1	41.5	49.6	2.6	2.1	7.7	2018.77397
2018-10-11 12:00:00	-10.9	51.8	46.5	4.4	4.0	13.4	2018.77671
2018-10-12 12:00:00	-0.0	43.3	51.3	2.8	2.3	8.5	2018.77945
2018-10-13 12:00:00	-0.3	42.4	50.3	2.3	1.9	7.0	2018.78219
2018-10-14 12:00:00	1.1	43.1	52.3	2.5	2.1	7.6	2018.78493
2018-10-15 12:00:00	1.7	41.3	53.1	2.5	2.2	7.6	2018.78767
2018-10-16 12:00:00	-0.3	43.1	61.0	3.2	2.6	9.7	2018.79041
2018-10-17 12:00:00	-1.1	41.7	59.5	2.5	2.1	7.7	2018.79315
2018-10-18 12:00:00	-2.1	44.9	49.8	3.1	2.5	9.4	2018.79589
2018-10-19 12:00:00	0.9	41.7	49.5	2.6	2.1	7.8	2018.79863
2018-10-20 12:00:00	-0.0	42.1	48.3	2.5	2.0	7.6	2018.80137
2018-10-21 12:00:00	1.6	42.2	49.1	2.7	2.2	8.4	2018.80411
2018-10-22 12:00:00	1.6	43.3	44.3	2.5	2.0	7.6	2018.80685
2018-10-23 12:00:00	0.1	41.2	54.0	2.6	2.1	7.8	2018.80959
2018-10-24 12:00:00	1.2	41.0	49.7	2.3	1.9	7.1	2018.81233
2018-10-25 12:00:00	0.5	43.4	47.6	2.6	2.1	8.1	2018.81507
2018-10-26 12:00:00	-3.1	45.4	47.4	2.8	2.1	8.8	2018.81781
2018-10-27 12:00:00	-0.2	42.8	51.5	2.7	2.2	8.3	2018.82055
2018-10-28 12:00:00	-2.7	41.8	51.2	2.8	2.2	8.5	2018.82329
2018-10-29 12:00:00	0.1	42.3	50.8	2.5	2.0	7.5	2018.82603
2018-10-30 12:00:00	-0.2	45.9	47.9	3.0	2.4	9.2	2018.82877
2018-10-31 12:00:00	-2.2	41.8	36.9	2.9	2.3	8.9	2018.83150
2018-11-01 12:00:00	0.5	41.1	47.3	2.5	2.0	7.6	2018.83424
2018-11-02 12:00:00	0.6	40.9	51.2	2.2	1.8	6.8	2018.83698
2018-11-03 12:00:00	-0.4	41.5	53.4	2.5	2.0	7.6	2018.83972
2018-11-04 12:00:00	-0.4	41.8	52.5	2.3	1.8	7.0	2018.84246
2018-11-05 12:00:00	-0.1	39.3	51.5	2.4	1.8	7.2	2018.84520
2018-11-06 12:00:00	3.7	41.0	58.2	3.3	2.6	10.1	2018.84794
2018-11-07 12:00:00	1.1	40.1	51.5	3.1	2.4	9.4	2018.85068
2018-11-08 12:00:00	0.3	44.7	56.1	3.5	2.8	10.7	2018.85342
2018-11-09 12:00:00	-7.0	42.7	39.0	3.9	3.1	12.1	2018.85616
2018-11-10 12:00:00	0.0	55.9	48.6	3.6	2.8	11.0	2018.85890
2018-11-11 12:00:00	2.9	40.6	55.5	2.8	2.2	8.5	2018.86164
2018-11-12 12:00:00	0.8	42.4	50.1	2.5	1.9	7.4	2018.86438
2018-11-13 12:00:00	-0.0	40.8	52.5	2.4	1.9	7.1	2018.86712
2018-11-14 12:00:00	-0.4	41.4	55.2	2.4	1.9	7.2	2018.86986
2018-11-15 12:00:00	1.9	42.8	54.8	2.5	2.0	7.6	2018.87260
2018-11-16 12:00:00	-1.2	41.3	60.0	3.2	2.4	9.7	2018.87534
2018-11-17 12:00:00	-3.9	48.1	30.2	3.9	3.1	12.1	2018.87808
2018-11-18 12:00:00	-3.6	42.1	44.4	3.4	2.8	10.5	2018.88082
2018-11-19 12:00:00	1.1	40.1	48.0	2.6	2.1	7.8	2018.88356
2018-11-20 12:00:00	6.3	38.0	62.2	2.8	2.2	8.4	2018.88630
2018-11-21 12:00:00	1.5	40.9	52.7	2.6	2.1	7.8	2018.88904
2018-11-22 12:00:00	1.0	40.9	53.2	2.5	2.0	7.7	2018.89178
2018-11-23 12:00:00	1.4	40.6	52.5	2.5	2.0	7.8	2018.89452
2018-11-24 12:00:00	1.9	40.3	49.9	2.5	2.0	7.8	2018.89726
2018-11-25 12:00:00	1.6	39.0	49.7	2.5	2.0	7.8	2018.90000
2018-11-26 12:00:00	2.9	40.2	45.0	2.6	2.1	7.8	2018.90274
2018-11-27 12:00:00	3.2	39.9	52.8	2.5	2.0	7.7	2018.90548
2018-11-28 12:00:00	2.6	40.0	53.9	2.6	2.1	8.1	2018.90822
2018-11-29 12:00:00	0.8	39.6	50.2	2.7	2.2	8.3	2018.91096
2018-11-30 12:00:00	0.7	41.7	45.2	2.6	2.1	8.0	2018.91370
2018-12-01 12:00:00	1.9	43.1	48.0	2.5	2.0	7.6	2018.91644
2018-12-02 12:00:00	2.1	40.4	46.0	2.6	2.0	7.8	2018.91918
2018-12-03 12:00:00	2.4	40.4	45.6	2.5	2.0	7.5	2018.92192
2018-12-04 12:00:00	2.3	40.7	47.2	2.5	2.0	7.5	2018.92466
2018-12-05 12:00:00	2.0	40.6	47.2	2.5	2.0	7.5	2018.92740
2018-12-06 12:00:00	3.0	40.9	56.2	3.1	2.4	9.4	2018.93014
2018-12-07 12:00:00	3.6	39.1	58.7	2.7	2.2	8.7	2018.93287
2018-12-08 12:00:00	2.4	40.4	50.8	2.5	2.0	7.6	2018.93561
2018-12-09 12:00:00	1.7	39.3	50.1	2.5	2.0	7.6	2018.93835
2018-12-10 12:00:00	-1.4	41.8	54.4	2.8	2.2	8.7	2018.94109
2018-12-11 12:00:00	-4.3	44.7	44.9	3.5	2.8	10.9	2018.94383
2018-12-12 12:00:00	1.6	41.0	51.2	2.6	2.1	8.2	2018.94657
2018-12-13 12:00:00	2.5	43.0	42.3	3.4	2.7	10.6	2018.94931
2018-12-14 12:00:00	0.4	42.0	49.6	3.5	2.8	11.1	2018.95205
2018-12-15 12:00:00	-1.3	42.6	42.8	2.8	2.2	8.7	2018.95479
2018-12-16 12:00:00	4.1	40.4	48.9	2.5	2.0	7.7	2018.95753
2018-12-17 12:00:00	1.3	45.8	53.3	3.6	2.8	11.2	2018.96027
2018-12-18 12:00:00	1.8	45.0	40.9	3.4	2.6	10.6	2018.96301
2018-12-19 12:00:00	0.7	37.2	62.1	3.4	2.7	10.7	2018.96575
2018-12-20 12:00:00	1.4	40.2	50.8	2.6	2.0	7.9	2018.96849
2018-12-21 12:00:00	2.1	39.7	49.3	2.5	2.0	7.7	2018.97123
2018-12-22 12:00:00	2.2	40.2	52.2	2.4	1.9	7.6	2018.97397
2018-12-23 12:00:00	2.5	40.8	53.4	2.6	2.0	7.9	2018.97671
2018-12-24 12:00:00	3.2	37.8	53.2	3.0	2.3	9.3	2018.97945
2018-12-25 12:00:00	0.4	40.6	53.5	2.9	2.3	9.0	2018.98219
2018-12-26 12:00:00	1.7	39.6	52.6	2.8	2.1	8.5	2018.98493
2018-12-27 12:00:00	2.9	39.3	56.1	2.6	2.0	7.9	2018.98767
2018-12-28 12:00:00	1.6	40.0	52.6	2.7	2.2	8.4	2018.99041
2018-12-29 12:00:00	-0.0	39.9	49.8	2.6	2.0	7.8	2018.99315
2018-12-30 12:00:00	-0.3	41.6	58.3	2.4	1.9	7.3	2018.99589
2018-12-31 12:00:00	0.5	40.9	54.6	2.4	1.9	7.5	2018.99863
2019-01-01 12:00:00	-1.6	39.6	51.5	2.4	1.9	7.4	2019.00137
2019-01-02 12:00:00	-1.2	43.7	56.8	2.7	2.1	8.3	2019.00411
2019-01-03 12:00:00	-0.3	41.0	52.3	3.2	2.5	9.9	2019.00685
2019-01-04 12:00:00	3.1	42.8	52.6	3.0	2.3	9.2	2019.00959
2019-01-05 12:00:00	-0.6	40.7	43.3	3.4	2.7	10.6	2019.01233
2019-01-06 12:00:00	1.2	40.6	44.0	2.5	2.0	7.7	2019.01507
2019-01-07 12:00:00	0.8	40.2	49.4	2.5	2.0	7.8	2019.01781
2019-01-08 12:00:00	1.2	37.1	54.7	2.4	1.9	7.3	2019.02055
2019-01-09 12:00:00	2.7	38.2	38.9	2.9	2.4	8.7	2019.02329
2019-01-10 12:00:00	2.5	36.6	53.5	2.7	2.2	8.6	2019.02603
2019-01-11 12:00:00	1.5	38.7	49.9	2.7	2.1	8.2	2019.02877
2019-01-12 12:00:00	0.8	39.2	53.7	2.4	1.9	7.4	2019.03150
2019-01-13 12:00:00	-0.4	38.7	50.8	2.6	2.0	8.0	2019.03424
2019-01-14 12:00:00	1.1	38.7	52.8	2.6	2.0	8.0	2019.03698
2019-01-15 12:00:00	0.4	39.5	54.6	2.5	2.0	7.7	2019.03972
2019-01-16 12:00:00	-0.3	40.3	52.6	2.3	1.8	7.2	2019.04246
2019-01-17 12:00:00	0.3	40.0	56.5	2.3	1.8	7.0	2019.04520
2019-01-18 12:00:00	0.9	39.6	53.6	2.4	1.9	7.6	2019.04794
2019-01-19 12:00:00	-0.7	40.6	57.0	2.6	2.1	8.0	2019.05068
2019-01-20 12:00:00	-0.3	39.8	54.0	2.3	1.9	7.1	2019.05342
2019-01-21 12:00:00	0.2	41.2	54.0	2.5	2.0	7.8	2019.05616
2019-01-22 12:00:00	1.6	40.0	51.7	2.5	2.0	7.7	2019.05890
2019-01-23 12:00:00	0.3	38.6	55.1	2.4	1.9	7.7	2019.06164
2019-01-24 12:00:00	0.4	37.9	57.5	2.5	2.0	7.9	2019.06438
2019-01-25 12:00:00	2.1	39.3	53.4	2.5	2.0	7.8	2019.06712
2019-01-26 12:00:00	-0.2	38.3	52.2	2.4	2.0	7.6	2019.06986
2019-01-27 12:00:00	0.0	37.7	54.2	2.7	2.3	8.5	2019.07260
2019-02-06 12:00:00	1.9	36.9	57.7	2.6	2.2	8.2	2019.10000
2019-02-07 12:00:00	0.2	39.2	51.3	2.6	2.2	8.0	2019.10274
2019-02-08 12:00:00	-0.6	38.6	49.7	2.6	2.2	8.0	2019.10548
2019-02-09 12:00:00	0.4	38.5	50.9	2.6	2.2	8.2	2019.10822
2019-02-10 12:00:00	0.7	39.6	52.0	2.5	2.1	7.7	2019.11096
2019-02-11 12:00:00	-1.2	39.4	51.8	2.9	2.3	8.6	2019.11370
2019-02-12 12:00:00	-0.3	38.3	55.8	2.6	2.2	8.0	2019.11644
2019-02-13 12:00:00	-2.0	40.3	56.2	2.4	2.0	7.3	2019.11918
2019-02-14 12:00:00	-1.2	39.4	54.8	2.4	2.1	7.5	2019.12192
2019-02-15 12:00:00	-0.8	40.6	54.1	2.5	2.1	7.6	2019.12466
2019-02-16 12:00:00	0.8	40.1	57.9	2.4	2.0	7.1	2019.12740
2019-02-17 12:00:00	1.5	41.2	64.9	2.7	2.2	8.3	2019.13014
2019-02-18 12:00:00	-1.3	43.3	54.7	2.7	2.2	8.1	2019.13287
2019-02-19 12:00:00	-0.5	42.7	57.3	2.6	2.2	8.1	2019.13561
2019-02-20 12:00:00	0.1	42.0	58.5	3.1	3.0	9.5	2019.13835
2019-02-21 12:00:00	-1.8	43.0	56.1	3.2	2.6	9.8	2019.14109
2019-02-22 12:00:00	-1.8	45.1	44.5	3.1	2.6	9.5	2019.14383
2019-02-23 12:00:00	-2.0	40.4	43.9	2.8	2.3	8.6	2019.14657
2019-02-24 12:00:00	0.5	41.4	48.3	2.8	2.3	8.7	2019.14931
2019-02-25 12:00:00	-0.7	44.3	53.8	2.9	2.4	9.0	2019.15205
2019-02-26 12:00:00	1.5	40.9	42.6	2.7	2.2	8.3	2019.15479
2019-02-27 12:00:00	1.1	42.3	49.4	2.3	1.9	7.2	2019.15753
2019-02-28 12:00:00	1.4	41.3	50.5	2.4	2.0	7.3	2019.16027
2019-03-01 12:00:00	3.6	36.9	60.2	2.8	2.2	8.5	2019.16301
2019-03-02 12:00:00	3.4	40.4	53.7	2.4	2.0	7.3	2019.16575
2019-03-03 12:00:00	1.9	39.7	47.9	2.7	2.3	8.5	2019.16849
2019-03-04 12:00:00	-0.2	40.5	51.1	2.4	2.1	7.5	2019.17123
2019-03-05 12:00:00	2.2	40.5	47.5	2.4	2.1	7.6	2019.17397
2019-03-06 12:00:00	1.4	40.3	45.1	2.2	1.9	7.1	2019.17671
2019-03-07 12:00:00	2.0	39.7	49.8	2.5	2.1	7.8	2019.17945
2019-03-08 12:00:00	1.7	40.6	48.4	2.5	2.1	7.7	2019.18219
2019-03-09 12:00:00	1.8	40.1	49.4	2.5	2.1	7.8	2019.18493
2019-03-10 12:00:00	2.1	41.4	49.0	2.8	2.4	9.3	2019.18767
2019-03-11 12:00:00	-1.0	44.4	48.9	2.7	2.3	8.5	2019.19041
2019-03-12 12:00:00	0.5	42.1	52.7	2.7	2.2	8.3	2019.19315
2019-03-13 12:00:00	0.0	40.9	51.8	2.4	2.0	7.6	2019.19589
2019-03-14 12:00:00	0.8	38.4	55.6	2.5	2.1	7.8	2019.19863
2019-03-15 12:00:00	0.2	39.3	51.4	2.4	2.0	7.5	2019.20137
2019-03-16 12:00:00	1.3	39.8	50.5	2.3	1.9	7.1	2019.20411
2019-03-17 12:00:00	0.6	38.5	54.7	2.4	2.0	7.5	2019.20685
2019-03-18 12:00:00	0.4	39.7	53.0	2.6	2.1	7.9	2019.20959
2019-03-19 12:00:00	-0.5	39.9	54.3	2.5	2.1	7.8	2019.21233
2019-03-20 12:00:00	-1.2	40.2	53.6	2.4	2.0	7.5	2019.21507
2019-03-21 12:00:00	-0.5	40.2	52.3	2.7	2.3	8.3	2019.21781
2019-03-22 12:00:00	0.6	39.7	53.9	2.6	2.2	7.9	2019.22055
2019-03-23 12:00:00	0.8	40.1	45.4	2.4	2.0	7.3	2019.22329
2019-03-24 12:00:00	-0.1	39.8	53.0	2.4	2.0	7.3	2019.22603
2019-03-25 12:00:00	-0.3	39.2	53.3	2.6	2.1	7.9	2019.22877
2019-03-26 12:00:00	0.0	37.8	50.3	2.6	2.2	8.1	2019.23150
2019-03-27 12:00:00	-0.4	39.9	49.6	2.5	2.1	7.8	2019.23424
2019-03-28 12:00:00	0.0	39.0	52.6	2.3	2.0	7.2	2019.23698
2019-03-29 12:00:00	0.4	38.3	48.0	2.3	2.0	7.2	2019.23972
2019-03-30 12:00:00	1.4	37.3	54.5	2.6	2.2	7.9	2019.24246
2019-03-31 12:00:00	-0.7	36.9	49.0	2.6	2.2	8.1	2019.24520
2019-04-01 12:00:00	0.4	39.5	47.3	2.5	2.1	7.7	2019.24794
2019-04-02 12:00:00	-0.2	41.3	48.6	2.4	2.0	7.4	2019.25068
2019-04-03 12:00:00	-1.6	38.6	50.5	2.3	2.0	7.3	2019.25342
2019-04-04 12:00:00	0.0	39.0	50.4	2.3	1.9	7.1	2019.25616
2019-04-05 12:00:00	-2.1	39.0	46.9	2.3	1.9	6.9	2019.25890
2019-04-06 12:00:00	-1.4	38.4	46.4	2.3	1.9	7.0	2019.26164
2019-04-07 12:00:00	0.4	38.3	48.4	2.4	2.1	7.5	2019.26438
2019-04-08 12:00:00	-1.3	38.4	41.5	2.2	1.9	6.9	2019.26712
2019-04-09 12:00:00	-0.6	39.1	44.6	2.3	1.9	6.9	2019.26986
2019-04-10 12:00:00	-1.2	38.5	42.4	2.4	1.9	7.2	2019.27260
2019-04-11 12:00:00	-3.9	39.8	52.2	2.7	2.2	8.3	2019.27534
2019-04-12 12:00:00	0.1	39.8	47.9	3.6	2.8	10.9	2019.27808
2019-04-13 12:00:00	-13.8	47.9	55.0	4.6	3.6	14.2	2019.28082
2019-04-14 12:00:00	-6.3	37.4	52.6	3.3	2.6	10.1	2019.28356
2019-04-15 12:00:00	-0.8	35.7	50.1	2.9	2.4	9.0	2019.28630
2019-04-16 12:00:00	-3.4	48.7	29.2	4.7	3.7	14.7	2019.28904
2019-04-17 12:00:00	-4.7	40.5	48.0	2.9	2.3	8.9	2019.29178
2019-04-18 12:00:00	-3.6	42.4	45.0	3.0	2.4	9.1	2019.29452
2019-04-19 12:00:00	-5.3	41.4	44.4	3.1	2.5	9.7	2019.29726
2019-04-20 12:00:00	-0.3	38.5	45.9	2.8	2.2	8.4	2019.30000
2019-04-21 12:00:00	-1.0	40.1	48.3	2.6	2.1	7.9	2019.30274
2019-04-22 12:00:00	-1.6	40.7	52.7	2.5	2.1	7.8	2019.30548
2019-04-23 12:00:00	-12.1	48.7	53.9	3.8	3.0	11.9	2019.30822
2019-04-24 12:00:00	-8.6	38.1	53.6	3.9	3.0	12.1	2019.31096
2019-04-25 12:00:00	-3.0	42.9	63.4	4.3	3.4	13.6	2019.31370
2019-04-26 12:00:00	-2.3	47.6	48.4	4.0	3.2	12.3	2019.31644
2019-04-27 12:00:00	-2.1	32.6	74.4	4.0	3.2	12.6	2019.31918
2019-04-28 12:00:00	2.3	39.2	55.0	3.3	2.6	10.1	2019.32192
2019-04-29 12:00:00	-1.6	35.9	73.6	3.6	2.9	11.1	2019.32466
2019-04-30 12:00:00	-0.9	40.2	49.1	2.6	2.1	8.1	2019.32740
2019-05-01 12:00:00	-0.0	38.0	40.6	2.7	2.1	8.3	2019.33014
2019-05-02 12:00:00	0.5	37.9	44.9	2.5	2.0	7.5	2019.33287
2019-05-03 12:00:00	0.5	37.2	45.7	2.6	2.1	7.8	2019.33561
2019-05-04 12:00:00	-0.4	39.2	47.7	2.5	2.1	7.7	2019.33835
2019-05-05 12:00:00	0.3	39.8	46.1	2.5	2.1	7.8	2019.34109
2019-05-06 12:00:00	-0.3	39.1	42.9	2.5	2.0	7.6	2019.34383
2019-05-07 12:00:00	1.1	39.1	42.3	2.5	2.0	7.6	2019.34657
2019-05-08 12:00:00	-0.7	40.0	45.8	2.6	2.1	7.8	2019.34931
2019-05-09 12:00:00	0.4	39.7	42.2	2.6	2.1	7.7	2019.35205
2019-05-10 12:00:00	1.0	39.1	42.9	2.6	2.1	7.8	2019.35479
2019-05-11 12:00:00	-0.7	39.5	43.9	2.4	1.9	7.2	2019.35753
2019-05-12 12:00:00	-0.1	40.3	44.6	2.3	1.8	6.8	2019.36027
2019-05-13 12:00:00	0.3	41.0	44.3	3.3	2.6	9.9	2019.36301
2019-05-14 12:00:00	0.3	39.0	53.2	2.9	2.3	8.8	2019.36575
2019-05-15 12:00:00	0.2	38.0	63.4	3.0	2.4	9.1	2019.36849
2019-05-16 12:00:00	0.1	40.2	55.8	3.2	2.5	9.7	2019.37123
2019-05-17 12:00:00	0.6	39.3	51.5	2.8	2.1	8.3	2019.37397
2019-05-18 12:00:00	1.7	34.6	61.9	2.9	2.2	8.7	2019.37671
2019-05-19 12:00:00	-0.9	39.6	51.3	2.7	2.1	8.2	2019.37945
2019-05-20 12:00:00	-1.4	39.5	48.3	2.6	2.0	7.8	2019.38219
2019-05-21 12:00:00	0.8	40.1	48.6	2.6	2.0	7.8	2019.38493
2019-05-22 12:00:00	0.2	40.3	47.9	2.6	2.0	7.7	2019.38767
2019-05-23 12:00:00	-1.1	39.1	49.9	2.4	1.8	7.2	2019.39041
2019-05-24 12:00:00	-1.2	39.7	50.0	2.6	2.0	7.8	2019.39315
2019-05-25 12:00:00	-1.2	40.8	52.2	2.6	2.0	7.7	2019.39589
2019-05-26 12:00:00	0.0	39.3	49.5	2.6	1.9	7.6	2019.39863
2019-05-27 12:00:00	-3.8	39.7	47.2	2.6	2.0	7.8	2019.40137
2019-05-28 12:00:00	-2.2	40.6	44.0	2.7	2.0	8.0	2019.40411
2019-05-29 12:00:00	-0.5	41.4	41.4	2.7	2.0	8.0	2019.40685
2019-05-30 12:00:00	-1.3	40.1	46.6	2.4	1.9	7.3	2019.40959
2019-05-31 12:00:00	-0.4	41.0	44.9	2.6	2.0	7.8	2019.41233
2019-06-01 12:00:00	-0.2	41.1	49.8	2.6	2.0	7.7	2019.41507
2019-06-02 12:00:00	0.5	41.2	47.8	2.6	1.9	7.7	2019.41781
2019-06-03 12:00:00	0.8	43.3	47.5	2.7	2.1	8.1	2019.42055
2019-06-04 12:00:00	1.9	43.0	49.5	2.7	2.1	8.1	2019.42329
2019-06-05 12:00:00	0.4	41.9	48.2	2.5	1.9	7.4	2019.42603
2019-06-06 12:00:00	0.3	40.8	52.6	2.7	2.1	8.1	2019.42877
2019-06-07 12:00:00	1.1	41.5	48.1	2.6	2.0	8.0	2019.43150
2019-06-08 12:00:00	1.0	41.6	50.5	2.7	2.0	8.1	2019.43424
2019-06-09 12:00:00	0.4	40.2	51.8	2.6	2.0	7.9	2019.43698
2019-06-10 12:00:00	0.1	41.2	51.4	2.6	2.0	7.8	2019.43972
2019-06-12 12:00:00	-2.6	45.0	54.7	2.8	2.2	8.4	2019.44520
2019-06-13 12:00:00	-0.6	45.8	51.5	2.8	2.2	8.5	2019.44794
2019-06-14 12:00:00	5.2	39.5	72.8	3.4	2.6	10.3	2019.45068
2019-06-15 12:00:00	4.2	42.5	61.0	3.0	2.3	9.0	2019.45342
2019-06-16 12:00:00	1.7	41.7	53.6	2.6	2.0	7.7	2019.45616
2019-06-17 12:00:00	0.9	41.0	57.7	2.5	1.9	7.5	2019.45890
2019-06-18 12:00:00	1.9	42.4	55.1	2.5	2.0	7.7	2019.46164
2019-06-19 12:00:00	1.2	42.0	53.5	2.6	2.0	7.8	2019.46438
2019-06-20 12:00:00	1.9	41.5	54.2	2.6	2.0	7.7	2019.46712
2019-06-21 12:00:00	1.2	40.7	50.6	2.6	2.0	7.8	2019.46986
2019-06-22 12:00:00	1.9	41.8	53.5	2.6	2.0	8.0	2019.47260
2019-06-23 12:00:00	1.8	41.6	54.8	2.4	1.9	7.2	2019.47534
2019-06-24 12:00:00	1.3	39.2	55.2	2.5	1.9	7.5	2019.47808
2019-06-25 12:00:00	2.6	38.4	46.6	2.9	2.2	8.8	2019.48082
2019-06-26 12:00:00	-0.6	35.5	51.5	3.2	2.4	9.6	2019.48356
2019-06-27 12:00:00	3.1	37.8	49.3	3.0	2.3	9.1	2019.48630
2019-06-28 12:00:00	2.0	39.5	55.8	2.7	2.1	8.1	2019.48904
2019-06-29 12:00:00	2.6	39.1	55.5	2.7	2.1	8.1	2019.49178
2019-06-30 12:00:00	3.1	40.0	58.0	2.5	1.9	7.4	2019.49452
2019-07-01 12:00:00	3.1	40.1	56.8	2.7	2.1	7.9	2019.49726
2019-07-02 12:00:00	2.6	40.7	57.0	2.6	1.9	7.6	2019.50000
2019-07-03 12:00:00	2.9	38.9	53.1	2.7	2.0	7.9	2019.50274
2019-07-04 12:00:00	2.5	38.6	53.4	2.6	2.0	7.9	2019.50548
2019-07-05 12:00:00	3.3	40.4	51.0	2.7	2.0	8.1	2019.50822
2019-07-06 12:00:00	2.8	39.6	55.0	2.7	2.1	8.1	2019.51096
2019-07-07 12:00:00	1.9	42.5	58.5	2.5	1.9	7.4	2019.51370
2019-07-08 12:00:00	3.8	40.5	53.7	2.8	2.1	8.5	2019.51644
2019-07-09 12:00:00	2.7	40.4	57.4	2.7	2.0	8.1	2019.51918
2019-07-10 12:00:00	3.0	40.2	57.3	2.7	2.0	8.0	2019.52192
2019-07-11 12:00:00	3.0	39.9	55.6	2.7	2.0	8.1	2019.52466
2019-07-12 12:00:00	1.7	39.7	58.5	2.7	2.0	8.0	2019.52740
2019-07-13 12:00:00	3.3	41.2	58.9	2.7	2.1	8.2	2019.53014
2019-07-14 12:00:00	3.0	42.2	59.5	2.4	1.9	7.3	2019.53287
2019-07-15 12:00:00	2.8	40.6	61.5	2.8	2.1	8.5	2019.53561
2019-07-16 12:00:00	4.0	39.0	61.2	2.7	2.0	8.0	2019.53835
2019-07-17 12:00:00	2.6	41.7	53.7	2.9	2.2	8.7	2019.54109
2019-07-18 12:00:00	4.0	39.9	56.4	2.8	2.1	8.5	2019.54383
2019-07-19 12:00:00	4.1	44.3	54.0	2.7	2.1	8.2	2019.54657
2019-07-20 12:00:00	4.7	41.6	60.2	2.6	2.0	7.9	2019.54931
2019-07-21 12:00:00	6.8	40.4	63.9	2.7	2.1	8.2	2019.55205
2019-07-22 12:00:00	2.4	40.6	59.4	2.5	1.9	7.6	2019.55479
2019-07-23 12:00:00	4.2	41.5	59.1	2.4	1.9	7.3	2019.55753
2019-07-24 12:00:00	3.7	41.1	59.4	2.6	2.0	7.8	2019.56027
2019-07-25 12:00:00	3.3	40.1	56.4	2.6	2.0	7.9	2019.56301
2019-07-26 12:00:00	4.2	40.6	55.6	2.6	2.0	7.9	2019.56575
2019-07-27 12:00:00	4.8	35.0	79.7	3.9	3.0	12.1	2019.56849
2019-07-28 12:00:00	2.9	31.4	81.3	4.3	3.2	13.2	2019.57123
2019-07-29 12:00:00	6.1	37.4	89.6	4.6	3.4	14.3	2019.57397
2019-07-30 12:00:00	9.9	28.2	99.9	4.8	3.6	14.7	2019.57671
2019-07-31 12:00:00	5.4	39.0	71.7	3.4	2.5	10.6	2019.57945
2019-08-01 12:00:00	6.1	38.3	64.5	2.6	2.0	8.0	2019.58219
2019-08-02 12:00:00	5.9	38.8	63.4	2.7	2.1	8.4	2019.58493
2019-08-03 12:00:00	5.6	38.8	68.1	2.4	1.8	7.2	2019.58767
2019-08-04 12:00:00	5.4	38.1	65.8	2.4	1.9	7.4	2019.59041
2019-08-05 12:00:00	8.4	39.2	61.8	2.6	2.0	7.8	2019.59315
2019-08-06 12:00:00	6.2	38.9	64.5	2.6	2.0	7.8	2019.59589
2019-08-07 12:00:00	6.8	37.2	66.4	2.5	1.9	7.4	2019.59863
2019-08-08 12:00:00	6.0	38.3	63.9	2.5	2.0	7.4	2019.60137
2019-08-09 12:00:00	5.7	38.5	61.0	2.6	2.0	7.9	2019.60411
2019-08-10 12:00:00	5.4	39.7	62.2	2.7	2.1	8.2	2019.60685
2019-08-11 12:00:00	5.4	38.0	65.5	2.4	1.9	7.4	2019.60959
2019-08-12 12:00:00	2.8	41.2	65.7	2.5	2.0	7.6	2019.61233
2019-08-13 12:00:00	7.2	40.0	65.3	2.6	2.1	7.9	2019.61507
2019-08-14 12:00:00	6.3	38.4	67.5	2.4	1.9	7.3	2019.61781
2019-08-15 12:00:00	5.2	37.9	65.4	2.5	1.9	7.6	2019.62055
2019-08-16 12:00:00	4.9	38.6	62.4	2.9	2.3	9.3	2019.62329
2019-08-17 12:00:00	5.7	38.1	62.9	2.5	2.0	7.8	2019.62603
2019-08-18 12:00:00	7.2	39.6	68.4	2.4	1.9	7.5	2019.62877
2019-08-19 12:00:00	6.5	39.7	69.0	2.6	2.1	7.9	2019.63150
2019-08-20 12:00:00	7.8	39.7	67.4	2.6	2.0	8.0	2019.63424
2019-08-21 12:00:00	5.6	41.1	79.0	2.8	2.2	8.7	2019.63698
2019-08-22 12:00:00	7.1	40.4	69.7	2.6	2.0	7.9	2019.63972
2019-08-23 12:00:00	6.4	39.2	70.8	2.4	1.9	7.3	2019.64246
2019-08-24 12:00:00	6.5	40.3	70.4	2.6	2.0	7.8	2019.64520
2019-08-25 12:00:00	6.3	40.7	76.0	2.8	2.1	8.4	2019.64794
2019-08-26 12:00:00	4.3	39.8	73.9	3.4	2.6	10.4	2019.65068
2019-08-27 12:00:00	8.4	40.3	71.3	2.9	2.3	9.1	2019.65342
2019-08-28 12:00:00	7.4	39.5	67.2	2.4	1.9	7.4	2019.65616
2019-08-29 12:00:00	6.4	41.3	65.7	2.4	2.0	7.3	2019.65890
2019-08-30 12:00:00	7.4	39.0	65.2	2.5	2.1	7.8	2019.66164
2019-08-31 12:00:00	7.1	39.9	69.2	2.5	2.0	7.6	2019.66438
2019-09-01 12:00:00	5.8	40.5	71.6	2.4	2.0	7.5	2019.66712
2019-09-02 12:00:00	7.4	38.8	68.8	2.4	1.9	7.3	2019.66986
2019-09-03 12:00:00	7.4	39.2	70.1	2.6	2.0	7.8	2019.67260
2019-09-04 12:00:00	6.5	40.8	70.2	2.5	2.0	7.6	2019.67534
2019-09-05 12:00:00	6.9	40.5	69.1	2.5	2.0	7.8	2019.67808
2019-09-06 12:00:00	7.3	39.7	71.0	2.4	1.9	7.5	2019.68082
2019-09-07 12:00:00	9.3	39.3	65.2	3.8	2.9	11.9	2019.68356
2019-09-08 12:00:00	8.3	40.8	74.3	2.8	2.2	8.6	2019.68630
2019-09-09 12:00:00	9.6	39.1	67.2	2.6	2.1	7.9	2019.68904
2019-09-10 12:00:00	8.5	39.3	76.5	2.7	2.2	8.3	2019.69178
2019-09-11 12:00:00	9.2	38.7	67.9	2.4	1.9	7.6	2019.69452
2019-09-12 12:00:00	8.5	38.4	69.4	2.3	1.8	7.0	2019.69726
2019-09-13 12:00:00	9.8	38.0	66.5	2.5	2.1	7.7	2019.70000
2019-09-14 12:00:00	6.7	40.2	73.5	2.8	2.3	8.6	2019.70274
2019-09-15 12:00:00	9.3	37.2	64.6	2.5	2.0	7.6	2019.70548
2019-09-16 12:00:00	10.1	38.6	71.1	2.3	1.9	7.0	2019.70822
2019-09-17 12:00:00	9.4	38.1	69.5	2.4	1.9	7.3	2019.71096
2019-09-18 12:00:00	10.4	37.6	73.8	2.4	1.9	7.2	2019.71370
2019-09-19 12:00:00	10.1	38.0	66.6	3.0	2.4	9.2	2019.71644
2019-09-20 12:00:00	7.8	38.9	71.5	3.1	2.6	9.7	2019.71918
2019-09-21 12:00:00	8.5	37.5	79.7	2.7	2.2	8.3	2019.72192
2019-09-22 12:00:00	-2.1	47.0	82.4	3.8	3.0	11.6	2019.72466
2019-09-23 12:00:00	15.3	29.4	101.6	4.1	3.4	12.8	2019.72740
2019-09-24 12:00:00	11.1	34.3	81.0	3.8	3.1	11.6	2019.73014
2019-09-25 12:00:00	14.5	32.6	93.7	3.6	2.9	11.0	2019.73287
2019-09-26 12:00:00	15.4	33.9	96.7	3.9	3.2	12.2	2019.73561
2019-09-27 12:00:00	9.2	35.5	71.6	2.7	2.1	8.1	2019.73835
2019-09-28 12:00:00	9.2	37.3	66.8	2.6	2.2	8.1	2019.74109
2019-09-29 12:00:00	10.3	36.8	72.6	2.5	2.1	7.7	2019.74383
2019-09-30 12:00:00	10.2	36.0	71.5	2.4	2.0	7.4	2019.74657
2019-10-01 12:00:00	10.0	35.8	72.1	2.5	2.1	7.6	2019.74931
2019-10-02 12:00:00	9.3	36.0	73.3	2.5	2.1	7.7	2019.75205
2019-10-03 12:00:00	6.5	38.0	61.9	3.0	2.4	9.0	2019.75479
2019-10-04 12:00:00	11.7	34.2	78.9	2.9	2.3	8.8	2019.75753
2019-10-05 12:00:00	-2.1	47.2	69.2	4.0	3.1	12.2	2019.76027
2019-10-06 12:00:00	6.7	35.4	88.3	2.9	2.3	8.8	2019.76301
2019-10-07 12:00:00	11.0	34.5	76.0	3.4	2.7	10.6	2019.76575
2019-10-08 12:00:00	8.8	35.2	88.5	3.2	2.6	9.9	2019.76849
2019-10-09 12:00:00	8.6	37.5	76.7	2.6	2.1	7.9	2019.77123
2019-10-10 12:00:00	9.2	36.5	75.4	2.8	2.3	8.9	2019.77397
2019-10-11 12:00:00	9.3	38.2	74.4	2.7	2.2	8.3	2019.77671
2019-10-12 12:00:00	8.7	38.5	73.6	2.5	2.1	7.8	2019.77945
2019-10-13 12:00:00	8.8	38.1	73.3	2.5	2.0	7.8	2019.78219
2019-10-14 12:00:00	4.3	38.7	77.7	3.0	2.4	9.3	2019.78493
2019-10-15 12:00:00	12.4	38.9	67.3	3.9	3.1	12.0	2019.78767
2019-10-16 12:00:00	10.4	32.7	79.7	3.8	3.0	11.5	2019.79041
2019-10-17 12:00:00	8.3	38.3	70.2	2.9	2.3	8.9	2019.79315
2019-10-18 12:00:00	9.0	38.4	76.4	2.5	2.0	7.7	2019.79589
2019-10-19 12:00:00	9.1	37.6	75.4	2.3	1.9	7.0	2019.79863
2019-10-20 12:00:00	8.8	35.9	76.0	2.6	2.1	8.0	2019.80137
2019-10-21 12:00:00	8.5	39.5	82.9	2.5	2.0	7.8	2019.80411
2019-10-22 12:00:00	9.6	37.9	73.9	2.5	2.0	7.7	2019.80685
2019-10-23 12:00:00	8.7	38.2	70.4	2.6	2.1	7.8	2019.80959
2019-10-24 12:00:00	8.5	37.1	75.0	2.7	2.2	8.3	2019.81233
2019-10-25 12:00:00	9.2	37.9	76.4	2.6	2.1	7.9	2019.81507
2019-10-26 12:00:00	9.6	38.3	74.0	2.5	2.0	7.5	2019.81781
2019-10-27 12:00:00	10.1	37.2	76.5	2.4	1.9	7.2	2019.82055
2019-10-28 12:00:00	9.8	36.7	74.8	2.5	2.0	7.7	2019.82329
2019-10-29 12:00:00	9.2	34.3	73.0	2.6	2.1	7.8	2019.82603
2019-11-26 12:00:00	10.8	35.7	77.2	3.2	2.1	10.0	2019.90274
2019-11-27 12:00:00	11.6	34.6	77.7	2.4	2.0	7.6	2019.90548
2019-11-28 12:00:00	11.1	35.1	82.1	2.4	2.0	7.5	2019.90822
2019-11-29 12:00:00	11.9	35.9	80.6	2.5	2.0	7.7	2019.91096
2019-11-30 12:00:00	12.7	35.2	79.5	2.5	2.1	7.8	2019.91370
2019-12-01 12:00:00	10.9	35.5	86.6	2.6	2.1	8.1	2019.91644
2019-12-02 12:00:00	10.6	35.1	86.3	2.8	2.2	8.6	2019.91918
2019-12-03 12:00:00	5.6	35.7	92.3	2.5	2.0	7.8	2019.92192
2019-12-04 12:00:00	10.3	34.9	84.6	2.5	2.0	7.7	2019.92466
2019-12-05 12:00:00	11.2	34.9	88.7	2.4	2.0	7.5	2019.92740
2019-12-06 12:00:00	11.5	35.4	83.1	2.4	2.0	7.4	2019.93014
2019-12-07 12:00:00	11.4	35.1	87.2	2.4	2.0	7.6	2019.93287
2019-12-08 12:00:00	11.5	35.4	88.0	2.7	2.2	8.3	2019.93561
2019-12-09 12:00:00	12.0	35.2	83.4	2.5	2.1	7.9	2019.93835
2019-12-10 12:00:00	10.3	37.3	90.8	2.0	1.7	6.3	2019.94109
2019-12-11 12:00:00	13.6	38.1	86.8	2.8	2.2	8.7	2019.94383
2019-12-12 12:00:00	11.2	38.1	86.4	2.5	2.1	7.9	2019.94657
2019-12-13 12:00:00	10.7	35.8	89.5	2.5	2.0	7.7	2019.94931
2019-12-14 12:00:00	11.6	36.1	80.7	2.4	2.0	7.5	2019.95205
2019-12-15 12:00:00	12.2	36.2	81.4	2.6	2.1	7.9	2019.95479
2019-12-16 12:00:00	11.6	36.1	83.9	2.6	2.1	8.2	2019.95753
2019-12-17 12:00:00	10.7	34.9	83.2	2.6	2.1	8.0	2019.96027
2019-12-18 12:00:00	11.7	34.9	78.5	2.8	2.3	8.7	2019.96301
2019-12-19 12:00:00	10.4	34.7	86.3	2.9	2.3	9.0	2019.96575
2019-12-20 12:00:00	11.2	35.7	87.4	2.9	2.3	8.9	2019.96849
2019-12-21 12:00:00	10.0	34.4	87.2	3.0	2.3	9.2	2019.97123
2019-12-22 12:00:00	10.5	35.4	79.9	2.6	2.0	8.1	2019.97397
2019-12-23 12:00:00	11.7	36.0	82.0	2.4	1.9	7.5	2019.97671
2019-12-24 12:00:00	11.6	35.2	79.0	2.4	1.9	7.5	2019.97945
2019-12-25 12:00:00	13.1	35.9	79.2	2.4	1.9	7.5	2019.98219
2019-12-26 12:00:00	11.1	35.1	80.0	2.8	2.1	8.6	2019.98493
2019-12-27 12:00:00	10.2	36.2	86.1	2.9	2.3	8.9	2019.98767
2019-12-28 12:00:00	12.8	36.0	85.1	2.3	1.9	7.2	2019.99041
2019-12-29 12:00:00	11.5	36.7	90.2	2.4	1.9	7.3	2019.99315
2019-12-30 12:00:00	11.4	36.7	79.9	2.2	1.8	6.8	2019.99589
2019-12-31 12:00:00	11.1	36.7	87.7	2.2	1.8	6.9	2019.99863
