# Supplementary material for: Unexpected large eruptions from buoyant magma bodies within viscoelastic crust
Source: Nat Commun. 2020 May 15;11:2403. doi: 10.1038/s41467-020-16054-6 (PMC7229005; doi:10.1038/s41467-020-16054-6)
Supplement: Supplementary file 3 — Source Data [file 41467_2020_16054_MOESM3_ESM.zip › DATA source file material/Fig8directionsig1.txt]

% Model:              ModelChambreNovembrev2.mph
% Version:            COMSOL 5.2.1.199
% Date:               Dec 10 2018, 10:42
% Dimension:          2
% Nodes:              61477
% Expressions:        3
% Description:        Contrainte principale direction 3, composante r, Contrainte principale direction 3, composante phi, Contrainte principale direction 3, composante z
% Length unit:        m
% R                       Z                        solid.sp3r (sigma1)      solid.sp3phi (sigma1)     solid.sp3z (sigma1)
200000                    -200000                  -0.6572973082751861      9.872757838713527E-17    -0.649240817514941
200000                    -189468.617661471        -0.39062518467024404     3.3565100234470485E-16   -0.9205123979441542
192852.36223577632        -193154.06523538864      -3.302762160546031E-17   1                        -3.673467426824485E-17
189468.6176614709         -200000                  -0.9048222600008685      1.2230815698649755E-16   -0.4257643470469615
200000                    -178937.23532294182      -0.12793924270076715     2.2757305538432185E-16   -0.30779853530667006
190705.83886142573        -184102.99667032587      -3.282365002203787E-16   1                        -4.958187652801996E-16
178937.2353229418         -200000                  -0.894811497314889       4.9865312990806425E-17   -0.4464422312045972
184087.35465598493        -192198.71184514635      2.8734357103213806E-16   1                        1.9722988104098879E-16
200000                    -168405.85298441266      -0.3792582904592805      0                        -0.9252878292494144
191449.8832837723         -173093.57026311354      -0.4178334865944793      7.347752630379298E-16    -0.9085219922338638
168405.8529844127         -200000                  -0.8894608546116546      4.47661990917847E-17     -0.45701079080063384
173649.6780111461         -191877.09335601333      -0.8420793194563713      -2.3014752677619823E-16  -0.5393522636773104
200000                    -157874.4706458835       -0.3719902225325306      9.307224562162432E-17    -0.9282345836377018
191373.24058355961        -162871.87055591692      -0.3933518768351603      -1.1578250860169728E-16  -0.919386101992556
157874.4706458836         -200000                  -0.8870490316909604      0                        -0.46167458563324354
163142.00214864404        -191696.1100990978       -0.8542341326780957      9.855566213261832E-17    -0.5198877596654918
200000                    -147343.0883073543       -0.12319703129620659     6.186973044986487E-16    -0.3097349092692378
191340.45590394214        -152535.24842772295      -0.37916234610977284     3.941184127743024E-16    -0.9253285807600257
147343.08830735448        -200000                  -0.8870779563004323      1.325570724457228E-16    -0.46161891702046604
152604.33465598858        -191626.07076724453      -0.863405100401209       6.591722517952201E-16    -0.5045106274725603
200000                    -136811.70596882515      -0.35943804225191983     0                        -0.9331675907223479
191369.5896919724         -142044.86347974036      -0.36874886891904307     1.7678057722811806E-16   -0.9295276992386228
200000                    -126280.32363029597      -0.352975223972216       0                        -0.9356313283031263
191402.80936960914        -131531.91807929383      -0.3597719608979411      0                        -0.933039015422133
136811.7059688254         -200000                  -0.889239400246422       7.844675070803063E-17    -0.45744135387091567
142063.8008061692         -191545.64525384558      -0.8724281863438442      -2.1020521840726438E-16  -0.4887416782449267
200000                    -115748.94129176681      -0.113907405383169       1.8782924316901025E-16   -0.313270426984631
191425.532672332          -121008.81297387012      -0.35107200637038577     -8.225632987878785E-19   -0.9363472276020932
200000                    -105217.55895323763      -0.33752841483182533     1.0251190304164903E-16   -0.9413135613783398
191436.88428304438        -110482.29712906342      -0.3422805372382492      3.4400798332249163E-16   -0.9395965060669919
126280.3236302963         -200000                  -0.893286401202845       4.849303281810653E-17    -0.4494871762634261
131535.79174640003        -191494.68631227044      -0.8822910180673688      9.234692987878364E-17    -0.47070367223771986
200000                    -94686.17661470847       -0.32845731431863195     1.1565318039636157E-16   -0.9445164788224526
191440.33319816805        -99955.81818667821       -0.3336883962272052      0                        -0.9426819975952204
200000                    -84154.79427617931       -0.3194183924923479      0                        -0.947610421992317
191435.23356904744        -89435.15278656426       0.10727784796880961      -1.8281700586032976E-16  0.3156033920471864
115748.9412917672         -200000                  -0.8990239584315619      6.845876616618776E-17    -0.43789869213752936
121004.48131809327        -191477.98914241965      -0.8931034872617697      -8.587477390852066E-17   -0.4498506055022406
105217.55895323813        -200000                  -0.9062970246750289      6.742012942098942E-17    -0.422640591746618
110472.06209899233        -191470.17512061252      -0.9047188321190124      4.768660237937808E-16    -0.42600850849854094
199999.99999999997        -10435.124649138756      -0.9848747242696406      0                        -0.17308556148441603
200000                    0                        -0.009462946004362927    -6.969452571211473E-17   0.04353897251810426
193212.9751082869         -7074.319127264052       -0.19782931588291483     1.782158745582889E-17    -0.029299270606745854
189759.22100897494        0                        -0.3324618568741002      9.755393730588353E-17    0.026167395524792525
200000                    -73623.41193765015       -0.10579725064388136     -3.6477197081128605E-16  -0.31609797959463043
191427.3172160772         -78915.27768327044       -0.21462676706143738     -4.286790768819352E-17   -0.6311733726927461
200000                    -63092.02959912099       0.1075478395788244       2.280559500761493E-16    0.31550161414409655
191414.6099733126         -68389.82787906118       -1.0300855633523416E-4   -2.055392688531425E-16   3.5888561531101835E-5
94686.17661470904         -200000                  -0.9149703032086259      6.749938696130578E-17    -0.4035204130546331
99941.94326275203         -191466.78190824424      -0.9169334454659707      8.048693089383401E-17    -0.3990394257862582
84154.79427617995         -200000                  -0.9249044436359268      0                        -0.38019882281149336
89411.42839480798         -191461.70495747312      -0.9294950522761511      0                        -0.3688337463618931
200000                    -20966.500245004365      -0.3301776433644987      -1.015919962394532E-16   -0.045830502362921355
192213.48522003394        -15783.812570217618      -0.6569935042460231      2.122558140571203E-17    -0.11307231091588732
179518.44201795047        0                        -0.3333467502726292      6.691143424039954E-17    -0.0014856036634148465
184092.16931242569        -9152.658416963886       0.14246780605416237      1.6628403527173517E-16   0.010362064964554605
200000                    -52560.64726059183       -0.12550797116130852     -2.672567843619341E-16   -0.30877887188914155
191399.4515361963         -57853.36551522134       0.12170216278468275      -1.0272303081350351E-16  0.3103217033882573
200000                    -31497.88258353352       -0.9815359056294769      -2.607033668915583E-16   -0.19099012924484568
191839.8020488767         -26241.47728448429       -0.9650728063610963      0                        -0.2619434343658962
200000                    -42029.26492206268       -0.7011147361305742      2.7527498383838106E-18   -0.7128141273815584
191510.75710605472        -36743.956198803025      -0.8164026076758045      -2.5200004332241934E-17  -0.5774369435930822
191412.35452429028        -47302.81071991848       0.16185758454777044      3.349689355478663E-17    0.29140344578589195
73623.41193765088         -200000                  -0.9359199726909129      1.636864239004893E-16    -0.35221180341138
78879.94172966976         -191460.4159837106       -0.9420903561920805      1.97074564807529E-16     -0.3353581938649102
63092.02959912179         -200000                  -0.9477517207420384      0                        -0.31900780072594376
68348.56739542249         -191462.7873065849       -0.9543612824195757      -6.896768344293128E-16   -0.2986534456101841
169277.663026926          0                        -0.9999987063204342      6.214545623907317E-17    0.0014762504437734324
173580.6205378624         -8370.325065030318       -0.6662837013336627      1.3639696638744031E-17   -0.02261516649002933
42029.26492206362         -200000                  -0.9720275550924175      9.793890291746366E-16    -0.23486495371198599
52560.647260592705        -200000                  -0.9599898307774225      1.1186766040208675E-15   -0.2800334770580249
47340.63111393947         -191506.97298209323      -0.9762882978788864      -1.6354914242413152E-16  -0.2164728995983974
57832.120556483096        -191470.69742209083      -0.9659022680021444      2.031114080421402E-15    -0.2589056671635687
159036.88403590154        0                        -0.33333250503093703     3.311640868730709E-16    8.675893116909012E-4
163788.35469444818        -8394.551989906371       0.3332423039071695       -2.508898799256547E-17   0.007786086824629619
0                         -200000                  8.619750601068787E-7     1.6414475732577866E-11   -0.001044007712347779
10435.124649138716        -200000                  -0.9979247540388095      1.3567918114172227E-14   -0.06438364320530597
6742.704792851238         -192954.35964477292      -0.9994512965484701      1.3086761397068609E-14   -0.03311976892002727
0                         -189658.73435453422      0.3333330989556244       0                        -5.119912940966794E-4
31497.88258353454         -200000                  -0.9830440357030142      5.30605722478657E-16     -0.18336677364943862
36901.917640461455        -191608.47250253134      -0.9851071290833114      1.34389040925446E-15     -0.1719399278004723
20966.50024500546         -200000                  -0.9920447210173369      -9.829298169952012E-16   -0.1258805018204845
26494.37152415501         -191679.44501146217      -0.9921185499425311      -1.1476585393990316E-15  -0.12530016049852177
20000                     -298.75316904477535      -0.013755785287168545    1.6454072645454492E-17   -0.3330493802540996
20000                     -398.75949813591853      0.018383912417045564     -7.804426971738316E-21   0.3328259953386573
20080.839661977738        -349.77271671392015      -2.1649830272661708E-6   9.583689185129845E-18    1.0520205554846267E-7
20000                     0                        5.389454830548792E-7     2.64937408060818E-20     -2.591066250445806E-11
20000                     -98.74070731265519       0.00453481724625531      -1.2001099695895728E-20  0.3333024851909083
20076.001183754717        -73.38594117853869       -0.002008131809227408    -7.435731822332868E-21   -0.19998991972504415
20000.000000000004        -198.7468399536321       0.027458775851227        -4.255305413181029E-17   0.9996229364602153
20086.354365320534        -157.6967167823733       0.014546255092240284     4.121265410001948E-18    0.666507952451005
20082.526690151055        -253.1418810834533       -0.011693865865135683    -1.3544932314516214E-17  -0.33312815037664856
20112.07837911971         0                        -2.4730135265260227E-5   7.048079546486728E-21    -0.33333333256824005
148796.10504487707        0                        -0.3333331694467411      -1.3026167959072248E-19  2.9152484822469554E-4
153722.0022712901         -8416.828980688682       -0.9997972159622788      0                        -0.020123619299526052
15669.832077789644        -190890.47279129224      -0.9972990995841153      2.088167716435955E-15    -0.07344290557718769
0                         -179317.46870906837      0.33333308876392276      0                        -7.966692781499045E-4
7608.567237327838         -184222.59107803815      -0.9994635451865658      -5.989977340684572E-15   -0.03274541528226682
20000                     -1498.8291181384939      0.21021000007434845      7.845648687892294E-17    0.9776562560053427
20000                     -1598.835447229637       0.07480161313665812      1.6242117886193647E-16   0.3248320034177984
20086.758449884506        -1551.6848174271101      -6.976964589677781E-7    -3.9494993341070145E-17  1.560237754364794E-7
20000                     -1698.8417763207804      -0.07961657035816808     8.35072267095061E-17     -0.3236855163577403
20087.9586216072          -1650.8044473020416      -2.539287706740852E-5    1.2224206896064828E-16   6.067148919652876E-6
20000                     -1798.8481054119234      0.08433717087899362      -5.1211473581819725E-16  0.3224877571125204
20089.466880984808        -1750.2174640281892      -0.08222467154673692     -1.6719001144729664E-16  -0.3230328381034479
20000.000000000004        -1898.8544345030666      0.08911669522132205      -1.736950089523137E-16   0.3211998233988924
20088.70393552661         -1849.5293499158633      -0.17392692718380057     -4.267994899674176E-17   -0.6435789525793746
20000                     -1998.8607635942099      0.2817900037379926       -2.6404995733375415E-16  0.959476103240401
20088.023420693244        -1948.737578759609       -0.18341284821937964     4.3361804013384736E-17   -0.6409400680779381
20000                     -2098.867092685353       0.09872598711054376      -2.2197855972389284E-16  0.3183775906518976
20089.151957926653        -2048.4010452058815      0.09649841031082795      -1.755684205290964E-16   0.31905981873894446
20000                     -2198.8734217764963      0.10352219174150608      -1.1889397065643383E-20  0.3168505429896063
20088.929840580007        -2148.4730013364024      0.20255244168961414      -1.771622138820195E-16   0.6351511258984992
20000                     -2298.8797508676394      0.32495325974899614      -1.7926492392849554E-16  0.9457300766494896
20086.442044113068        -2246.616594537087       0.10600933238551839      -8.907236582933323E-17   0.3160271080467965
20000                     -2498.892409049926       0.11793021387285897      -2.6896102889810217E-16  0.31177487934774734
20000                     -2598.898738141069       -0.3681742728319573      1.7875694289332373E-16   -0.9297567980339477
20096.42661587128         -2549.4958558147646      -0.12054787749321887     -4.466558585663335E-17   -0.3107721356733671
20000                     -2698.905067232212       -0.3825763005737472      -4.4512278379835714E-17  -0.9239238999706166
20094.6642402268          -2649.5823356933433      -0.3760458434041813      0                        -0.9266010589325729
19999.999999999996        -2798.911396323355       -0.3969683843675867      0                        -0.9178322834189147
20095.01905392992         -2748.633727278166       -0.3902963214579569      8.871562360575022E-17    -0.9206892962248036
19999.999999999996        -2898.9177254144975      -0.41134579642278707     -1.3552405321678894E-20  -0.911479365884814
20095.378521231272        -2848.4352935311144      -0.40463811799574634     1.9858757614072724E-16   -0.9144768953644885
20000                     -2998.9240545056405      -0.42570285809219555     1.308633491891086E-16    -0.9048630146455255
20095.200176077265        -2948.522335673783       -0.41899857621170195     -1.374756091845871E-20   -0.9079868896877228
20000                     -3098.9303835967835      -0.44003298192266577     -1.2953924728953139E-20  -0.897981610873582
20095.792630891785        -3048.8951792555567      -0.43337601918701135     -2.1768845093086368E-17  -0.9012131960066876
20000                     -3198.9367126879265      -0.454330797956594       1.2369201854661872E-20   -0.8908330509704103
20095.509527597238        -3149.5896216003566      -0.4477597537948876      1.295773084518403E-16    -0.8941539026051198
20000                     -5999.113927239923       -0.8086113393099206      7.921481743085468E-18    -0.5883431830497311
20000                     -6099.120256331065       -0.8184184908396223      -7.843196005425502E-18   -0.5746226352806101
20094.05199323119         -6050.0021208459975      -0.812529159895479       -1.1965032761234444E-17  -0.582920546532939
20000                     -5899.10759814878        -0.7985468701611126      0                        -0.6019326334573303
20094.54871291269         -5950.079822135637       -0.8026440949287087      -2.0138772587070092E-17  -0.5964582601040032
20000                     -5799.101269057638       -0.7882286793849428      -1.6168408627238094E-17  -0.6153824404718464
20094.847921637283        -5849.881658039606       -0.792481703868999       -8.135619766123452E-18   -0.609895686323742
20000                     -5499.082281784211       -0.7558039671827826      0                        -0.6547979551261346
20000                     -5599.088610875354       -0.766851724149515       -8.25314704603796E-18    -0.6418242999933857
20099.4712180387          -5551.122675373884       -0.760687177983948       -4.195467830528309E-18   -0.6491186457047357
20000                     -5699.094939966496       -0.7776617712007381      0                        -0.6286828839708628
20096.93456633105         -5651.3669878065475      -0.7716011211112176      0                        -0.6361066804670727
20094.940157758472        -5750.496081744016       -0.7821564709125973      -6.163804286569698E-18   -0.6230820605347503
20000                     -5399.075952693069       -0.7445244538273615      2.1073253882930424E-18   -0.6675951891009437
20100.550238786156        -5450.0637077419215      -0.7494629184334229      0                        -0.6620463222847326
20000                     -5299.069623601927       -0.7330199071971389      7.054953048984285E-18    -0.6802071850214473
20099.81588250198         -5348.991190912659       -0.7380212736429735      5.356762561639243E-18    -0.6747774437897278
20000                     -5199.063294510784       -0.721297239874652       -4.3063335346496635E-18  -0.6926256497439196
20097.605703057307        -5248.740603951986       -0.7264603958935983      6.494899321757795E-18    -0.6872083325011187
20000                     -4399.012661781641       -0.6206538493363277      7.532540776814566E-17    -0.7840846880214718
20000                     -4499.018990872784       -0.6338190702337946      1.4895388573976422E-16   -0.7734813410592639
20096.296872643958        -4451.648502385245       -0.6274499500250307      -1.888394163547894E-17   -0.7786568942574507
20000                     -6199.126585422207       -0.8279642902462857      -7.767499057308152E-18   -0.5607808245432923
20095.340638359092        -6150.067418777998       -0.8221516417729261      -2.76541169175571E-17    -0.569268545755147
20000                     -498.7658272270618       -0.023072495006159918    2.8578124296191464E-17   -0.33253386576507027
20088.231033242926        -446.3871925322716       -0.020675577722748476    -3.3888538115580554E-21  -0.3326914961369765
20000                     -598.7721563182049       0.08309737904071018      -3.47626017876134E-17    0.9965414314918473
20092.633920147975        -547.0868792303262       1.7521814144360232E-5    -9.285873102821335E-17   -1.3365571385019297E-6
20000                     -698.7784854093481       0.03239088647978819      -9.943353948710487E-21   0.3317558474776905
20091.318523182206        -648.3465976380716       0.030079477111787028     7.410453081172177E-17    0.33197339647541263
20000                     -798.7848145004914       0.03703681346924983      -1.8723992650258446E-16  0.33126935457533147
20088.37864333473         -748.6324715968084       -1.489551831870134E-5    -2.1513378476376615E-17  1.562468108988006E-6
20261.8357066879          0                        -8.748234576331647E-5    -1.6898856650651574E-20  -0.3333333254765651
20177.84412265346         -102.58655839172347      1.2814708747531031E-5    -2.553376400135994E-18   -1.8239283724093744E-7
138555.32605385262        0                        -0.3333312516597507      -5.651576641727647E-17   0.0013897803724191105
143552.1855546216         -8398.030311944241       1.527345301610694E-5     3.0655681515768203E-17   -8.462157242163185E-4
0                         -168976.20306360256      0.3333331629616182       0                        -9.419761939749091E-4
8164.546474385302         -174280.1582811523       -0.6662825171582226      0.3333333333333333       -0.022621368249225546
20000                     -6299.13291451335        -0.8372450368045335      1.538641038413619E-17    -0.5468278956371027
20096.566790441077        -6251.0391680590865      -0.8315963910333749      -3.910945014784254E-18   -0.5553804476425217
20000                     -6399.139243604493       -0.8462585832317823      -4.571760114872806E-17   -0.5327723805440572
20095.83865508532         -6351.577479108226       -0.8407591289404057      -3.099978414916684E-17   -0.5414093519247576
20000                     -6499.145572695635       -0.8550030792382918      -4.5291844973390494E-17  -0.5186229205367741
20095.16583959603         -6450.781014478576       -0.8495385078111721      -7.679511578591599E-18   -0.5275266088989358
20000                     -7399.202534515916       -0.9214606988599284      -1.3962262892174186E-17  -0.38847159478852106
20000                     -7499.208863607058       -0.9274950982855588      -1.1082875815130067E-16  -0.37383531430464706
20095.73776258534         -7450.57985864684        -0.9232166637280025      7.052039850550668E-18    -0.3842798347461061
20000                     -898.7911435916346       -0.041704833590782565    -2.625760961821517E-16   -0.3307141038303546
20090.740875952008        -847.3804939277176       0.11824736033379862      -2.676735665987692E-16   0.9929841694468039
20000                     -998.7974726827778       0.1392786425318411       -4.631901103328025E-16   0.9902532295437373
20093.48938750764         -946.7723847000403       -5.25950385512249E-8     -1.892847868174034E-16   7.0012409758568594E-9
20000                     -1398.8227890473506      -0.06534954274756956     -7.530802892942812E-17   -0.3268647261247335
20090.84063857534         -1454.3199422663695      0.06812057721748427      1.2755048362617762E-20   0.3262984800743703
19999.999999999996        -1098.803801773921       0.05116438324645725      1.2582579582768695E-16   0.3293832386896583
20095.900383457833        -1047.5636714068155      1.613636052317143E-5     -8.887277752028732E-17   -2.389998030964217E-6
20000                     -1198.8101308650641      -0.05582846356800553     -6.750838710894997E-17   -0.3286248536054523
20098.57570727188         -1149.777138634752       0.05369138621222278      7.536709707680808E-21    0.3289807686952643
20000                     -1298.8164599562074      0.06061281276806865      -3.581420682497899E-16   0.3277761415287899
20099.256980088714        -1253.051454944957       0.11712395017844875      -2.742591244213732E-16   0.656297512112669
20096.29574407407         -1355.3666710212553      0.12683144614914155      3.626955446206554E-17    0.6544908158383641
20000                     -2398.886079958783       -0.11314227372761909     -4.4878794436864737E-17  -0.3135441554435605
20097.888975066577        -2445.7862798626097      0.2311534931932735       -4.469298941852241E-17   0.6253099280122164
20090.027267561323        -2344.1621889448757      0.22136708929635338      2.0101898661585766E-16   0.6288410416134775
20000                     -4299.006332690498       -0.6073491771238092      9.522396545771969E-17    -0.7944350041044784
20097.652326507803        -4350.295775903461       -0.6141024161829055      2.864227023563733E-17    -0.7892263434067162
20000                     -4199.000003599356       -0.5939133663782076      1.9263387737700906E-17   -0.8045290000997829
20096.806762706983        -4248.763506553609       -0.6005924688959214      3.862673427987107E-17    -0.7995553045906182
20000                     -4098.993674508213       -0.5803561044172207      0                        -0.814362812773275
20095.565852438205        -4148.615235892274       -0.5871349772618216      1.4642546143310332E-16   -0.8094890470686723
20000                     -3998.9873454170697      -0.5666867251564174      -1.4176212871212952E-21  -0.8239333433424991
20095.653289289174        -4048.8755980684778      -0.5736138939849527      7.895310548029566E-17    -0.8191258141520317
20000                     -3898.981016325927       -0.552913608822867       -1.9926810375403124E-17  -0.8332385852371527
20095.366975046596        -3948.8401277404178      -0.5599431410047974      8.97860414138715E-17     -0.8285310360115896
20000                     -3298.9430417790695      -0.4685898851465942      1.6993432050597604E-16   -0.8834158240727009
20094.83455282396         -3249.6652524687674      -0.4620162529737902      6.422544713550623E-17    -0.886871456704957
20000                     -3398.9493708702125      -0.4828025938832048      -8.412248715625261E-17   -0.8757292127130892
20095.876259889832        -3349.5695517420027      -0.4762098898882769      2.546610295070886E-16    -0.8793316436088437
20000                     -3498.955699961355       -0.49696217709572316     0                        -0.8677722012213289
20096.49531098036         -3449.766161719273       -0.49038758749963823     -1.0508589781940779E-16  -0.8715044536283642
20000                     -3598.962029052498       -0.5110614396828853      1.2357054278745646E-16   -0.8595441836005896
20096.099144367534        -3549.4695470521983      -0.504433562694322       1.248765223306692E-16    -0.8634505078885107
20000                     -3698.968358143641       -0.5250919287782042      1.6300725323960427E-16   -0.8510455128940522
20096.358225315787        -3649.24981687013        -0.5184255103019738      1.132929448819699E-16    -0.8551227917622967
20000                     -3798.974687234784       -0.5390455064160369      2.0138839845344835E-17   -0.8422766414511887
20095.8426766287          -3749.517062188555       -0.5324060248746981      6.114228697143673E-17    -0.8464891159395161
20094.872010046845        -3849.245707784652       -0.5462285765900377      1.4117418865759731E-16   -0.8376361626199974
20000                     -5099.0569654196415      -0.7093646072109916      -8.708286836350533E-18   -0.7048417219018139
20095.688705147175        -5149.749254186672       -0.7148294518994011      1.7497265354261696E-17   -0.6992988300802437
20000                     -4999.050636328499       -0.6972298452481636      2.6409516191660822E-17   -0.7168476419361477
20095.192783686187        -5050.6325206392485      -0.7029728052802203      4.420214141880796E-18    -0.7112167278589673
20000                     -4899.044307237356       -0.6849003041466442      2.2258391290509644E-17   -0.7286367903436122
20094.40401049725         -4950.499499461564       -0.6907980446761979      2.2342557755155462E-17   -0.72304775804212
20000                     -4599.025319963927       -0.6468357400946877      9.209923754719324E-18    -0.7626293491241167
20094.616929613778        -4551.394659375739       -0.6404437544129395      5.135145458250086E-17    -0.7680050757103841
20000                     -4699.03164905507        -0.6596941754053949      4.5505815786857433E-17   -0.751534160070122
20094.40774316635         -4650.77040991612        -0.6532347765233532      4.155892408182803E-17    -0.7571554170900191
20000                     -4799.037978146213       -0.6723852142335712      0                        -0.740201406730676
20094.04371264906         -4750.684299953348       -0.6659314934193095      9.133129719158033E-18    -0.7460128986560869
20093.503299301425        -4850.481337176417       -0.6784439637243068      2.5106111254814653E-21   -0.7346521537723104
20461.94026325205         0                        -1.930086102318459E-4    0                        -0.9999999767412087
20336.8571719102          -183.951361845717        0.011038219624324141     -2.77615170840056E-17    0.42842924778468844
128314.54706282816        0                        -0.9999959246505946      4.812817801015893E-17    0.0026712388335692586
133353.62341065455        -8398.214663767563       -8.750606156626706E-6    9.077500426045221E-17    4.974731252038594E-4
0                         -158634.93741813675      0.33333321064892635      0                        -0.0010744447883334004
8365.163298296924         -163977.3443218745       -0.333112006954489       0.6666666666666753       -0.012142833089051569
20000                     -7599.215192698201       -0.9332655766575283      2.7495490697922307E-17   -0.35918708642338126
20094.344618258427        -7549.740693757951       -0.9290984150294298      -1.3995176716036817E-17  -0.3698325768054165
20000                     -7699.221521789344       -0.938774361802091       -5.4574542661479883E-17  -0.3445325779382673
20095.46205523115         -7649.243739733021       -0.9347089587737941      -1.1320691227514567E-21  -0.35541407133893615
20000                     -7799.227850880486       -0.9440238471138143      -1.6253865626021468E-16  -0.3298772130865818
20096.596105337423        -7750.457085271155       -0.9401552840585005      -8.277007218442193E-17   -0.3407463008320186
20000                     -7899.234179971628       -0.9490167877153034      -5.3786881398665443E-17  -0.31522553244782764
20095.084191793925        -7851.788237780543       -0.9453837593600919      -8.215422519621563E-17   -0.32595942569815933
20000                     -7999.240509062771       -0.953756214327833       -2.67074934140083E-17    -0.3005812425558434
20092.326662423704        -7951.541960938546       -0.9502947998259682      -4.0778271375315143E-17  -0.3113515587766063
20000                     -8099.246838153913       -0.9582448599923027      -1.0610704771901492E-16  -0.2859489257271231
20089.303331078958        -8050.4660374342975      -0.9549233906578799      -4.0484577358166466E-17  -0.29685235009121175
20000                     -8199.253167245055       -0.9624858260398504      -1.317610796757546E-16   -0.2713319637863821
20084.647376857432        -8148.06452428468        -0.959272610077125       1.339939128481836E-17    -0.282481962980286
20000                     -7299.196205424774       -0.9151600524656806      -1.4075950577297773E-17  -0.4030906571097171
20097.386468632114        -7350.142595385198       -0.9169937570924819      -7.110132373415638E-17   -0.39890155301716473
20000                     -7199.189876333631       -0.9085911061242505      1.4190588400152007E-17   -0.41768672630627673
20096.832021658953        -7249.468434639425       -0.9105216952174763      2.8665862895169386E-17   -0.41346129457640596
20000                     -7099.183547242489       -0.9017524577430343      1.430973958194191E-17    -0.43225282458131714
20095.877909862942        -7149.954985731609       -0.903865831989474       -1.2280306127349554E-16  -0.42781603207845675
20000                     -6999.177218151347       -0.8946428686923134      1.4434054043947238E-17   -0.44678197909630285
20096.47325813812         -7050.657685588426       -0.8969399237721558      -7.283461709025204E-18   -0.44215243141206234
20000                     -6899.170889060204       -0.8872607321234506      -5.823589785728018E-17   -0.461268243580996
20096.85125225485         -6950.813518455576       -0.8897132151228403      -1.4693847455949547E-17  -0.4565198728191005
20000                     -6599.151901786778       -0.8634766127961234      0                        -0.5043888761211183
20096.513766005563        -6550.2096202953135      -0.8580485467270224      1.2285296122677151E-21   -0.5135685843489971
20000                     -6699.15823087792        -0.8716775895171639      0                        -0.4900797681263856
20098.067057704666        -6651.021789017174       -0.8664025872898478      1.5084560590879897E-17   -0.4993461285025782
20000                     -6799.164559969062       -0.8796056154219393      -1.4687785822900764E-17  -0.47570364783256847
20097.659849859152        -6751.791126381361       -0.8745069877215643      -5.232405717825651E-17   -0.4850129150396812
20096.72234272426         -6851.342441069547       -0.8822534339798408      -7.408807790466881E-18   -0.4707747631770532
20729.319201739756        0                        3.3859735078122476E-4    -5.600484896345602E-19   0.9999999305310706
20596.329562133156        -238.2985661192068       -0.022402154880051917    -5.90243296726033E-18    -0.6662901362434092
118073.76807180369        0                        0.9999931605199247       0                        -0.003427983126009468
123100.96953425789        -8415.559284280429       -0.666489060123271       1.607444214517974E-17    -0.015324771619173097
0                         -148293.67177267093      0.33333314547357845      0                        -0.0012512682711045527
8343.274358772149         -153617.04283163065      -0.1665373900895434      0.8333333333333334       -0.006563191292430288
20000                     -8299.259496336197       -0.966482304804641       -1.0473772448023464E-16  -0.25673323594281294
20084.51360092516         -8246.799627509532       -0.9633770467035395      6.606138703253149E-22    -0.2681504537209009
20000                     -8399.26582542734        -0.9702368486698313      5.2043665940337566E-17   -0.24215791837518796
20091.201632617198        -8343.33929578832        -0.9670825804363067      -5.299557780244235E-17   -0.25446273314553447
20000                     -8499.272154518483       -0.9737537761489691      2.5865568002423676E-17   -0.22760400566435646
20092.60759149923         -8443.448337085394       -0.9707609785406439      -2.6344444915989122E-17  -0.24004816704292806
20000                     -8599.278483609625       -0.9770351925411277      1.935013637651513E-22    -0.21307799631340615
20093.291972822848        -8542.994064172273       -0.9741955571739424      -5.23893781424025E-17    -0.2257055965892221
20000                     -8699.284812700767       -0.9800846205057668      -5.679677222009806E-24   -0.19858030274938368
20094.10837752298         -8641.359525738751       -0.977363298680748       1.302675517393896E-17    -0.21156791429443791
20000                     -8799.29114179191        -0.982905389663601       7.50776527340802E-23     -0.18411136564462674
20095.773658958453        -8736.851820202446       -0.9802199979086659      -3.888733397270396E-17   -0.1979109791017727
20000                     -8899.297470883052       -0.9855004472309026      2.52963906740771E-17     -0.16967282779332526
20096.478478258814        -8842.307510963608       -0.9831485523986755      -7.735591996212076E-17   -0.18280843479495026
20000                     -8999.303799974194       -0.9878725058143081      -1.510132054803001E-16   -0.15526722840007642
20103.587308677557        -8946.014245277149       -0.985732864621902       -1.4124582310940517E-16  -0.1683173179820606
20000                     -9099.310129065336       -0.9900245513393867      -1.252332605927412E-16   -0.14089495268908517
20101.25737347234         -9051.169909099357       -0.9881995772444458      -1.2770349359524912E-17  -0.15317178412410506
20000                     -9199.31645815648        -0.9919592805800769      2.4929681489942556E-17   -0.12655744004080524
20099.595112484636        -9152.72182866468        -0.9903476164043911      -2.541331051138342E-17   -0.13860591119865004
20000                     -9299.322787247622       -0.9936794319413668      -2.48187588494366E-17    -0.11225500660265686
20098.76138123805         -9252.929701806988       -0.9922438967756739      -2.0237277836625343E-16  -0.12430627202298557
20000                     -9399.329116338764       0.33172946983110346      -1.8052781785885235E-22  0.03265991368145562
20097.5517572844          -9352.978802038206       -0.9939271524395269      -8.81453036031297E-17    -0.1100400636253404
20000                     -9499.335445429906       0.3321623190587017       4.9223368531100484E-17   0.02791603328555811
20096.231904922653        -9452.308107590206       -0.9953909864253384      1.2538451563736483E-17   -0.09589986505429055
21086.590430856802        0                        5.632455524815996E-4     -9.205213840853417E-19   0.9999998056249048
20918.10278662422         -310.35523607609974      0.029401429322181965     -1.4724657798890157E-17  0.6660179584403656
5099.0569654197925        -20000                   -0.8582654738625771      1.85782513755734E-16     -0.5132059774754382
4999.05063632865          -20000                   -0.8634793133828563      0                        -0.5043842526338899
5055.187319995511         -20091.520671808863      -0.8622943828175603      9.759851787092327E-17    -0.5064073423299149
5199.063294510935         -20000                   -0.8529740909839291      0                        -0.5219532537331711
5154.574240670063         -20090.971455447634      -0.857126720352244       2.8454150365777167E-16   -0.5151056049010997
5299.069623602078         -20000                   -0.8476063428791459      0                        -0.5306255614700367
5254.4854745423045        -20091.117889630634      -0.8518632190842413      9.220305551985568E-17    -0.5237643124680943
5399.07595269322          -20000                   -0.8421642576851375      0                        -0.5392210697696429
5353.964579007149         -20090.380739291195      -0.8465366751679332      1.794302976991843E-16    -0.5323304016750481
5499.082281784362         -20000                   -0.8366490664021929      1.665286714375438E-16    -0.5477392981298336
5454.122158044126         -20090.7356248655        -0.8411170503680142      8.735543238570326E-17    -0.5408531285454022
5599.088610875505         -20000                   -0.8310618519144187      1.6235497555274358E-16   -0.5561800043631093
5552.715128906771         -20088.935139922534      -0.8356705098559832      1.7022747699310475E-16   -0.5492310969718274
4899.044307237507         -20000                   -0.8686141019937724      0                        -0.49548919332596775
4799.037978146365         -20000                   -0.8736682909187397      0                        -0.48652206145278615
4856.375685989137         -20093.55723064078       -0.8724211357326301      1.5574745228058224E-16   -0.4887549087894134
4955.594355422955         -20091.7030729199        -0.8673947991908845      0                        -0.4976205997111676
4699.031649055223         -20000                   -0.8786407678053365      0                        -0.4774834026355956
4756.59063588314          -20096.717856363903      -0.8774216504060476      2.146563906093745E-16    -0.47971996644434367
4599.025319964081         -20000                   -0.8835290382559102      3.2615499852572805E-16   -0.46837638416986876
4653.435974618131         -20100.622445330107      -0.8825057622051058      1.6686978609113564E-16   -0.4703015821609937
4499.018990872938         -20000                   -0.888332958799943       2.250338534656789E-16    -0.4591999054096778
4549.314580075075         -20097.122335379903      -0.8874309638794937      0                        -0.46094065034988496
4399.012661781796         -20000                   -0.8930498916554094      0                        -0.44995765336814236
4449.0097318551525        -20095.202492526823      -0.8921145408388081      5.959183675832469E-17    -0.451809301522861
4299.006332690654         -20000                   -0.8976790072316022      0                        -0.44064997300664527
4349.40027392786          -20096.658923627212      -0.8967295978581494      0                        -0.4425788372434985
107832.98908077921        0                        0.9999884476185553       0                        -0.0043796421426441886
112847.74651503353        -8424.48929334265        -0.9993367448147717      0                        -0.03623467800325352
0                         -137952.40612720515      0.3333330657744226       -5.83510283351723E-13    -0.0014698675217878385
8402.737318406937         -143277.63088253228      -0.16649981334001882     0.8333333333333334       -0.007455865846138887
20000                     -10499.39873634133       -0.9983904345692677      -2.387693463029593E-17   0.056714548962929136
20000                     -10599.405065432473      0.3325010815664568       9.531469143325422E-17    -0.023540221013235194
20094.59437945514         -10551.725368773967      0.3327761296007263       4.8554375752164824E-17   -0.019265478677803313
20000                     -11299.44936907047       -0.32865704377488125     -4.72054770562703E-17    0.05563864386175533
20000                     -11399.455698161612      -0.32785320629663733     1.4151589430344574E-16   0.060194569635656316
20092.806010939974        -11349.444502161685      -0.32863772155058957     4.8055770802536014E-17   0.05575265991390856
20000                     -11199.443039979327      0.32939690617734796      2.3624858995053877E-17   -0.05107630863229095
20092.788849299523        -11249.707826701948      2.2625434519807364E-6    3.6066441571074295E-17   1.4546602083558477E-5
20000                     -10699.411394523615      -0.33214201620960054     1.1892493074783624E-16   0.02815656872672179
20094.913065775414        -10650.416165211778      7.887340573442536E-7     7.270705479833067E-17    1.101846364237602E-5
20000                     -10799.417723614757      -0.9951619635556833      -2.374617480400633E-17   0.09824798256009683
20094.880712571343        -10750.038483242908      -9.897255454083265E-7    9.678268870463929E-17    -1.1585463038222646E-5
20000                     -10899.4240527059        -0.33123562319253896     4.74184381470322E-17     0.03733728794319387
20093.923988829578        -10850.064837429592      0.3316987939095459       2.4154876000406103E-17   -0.032970005094677256
20000                     -10999.430381797041      -0.33068321365748476     -1.542232042211014E-21   0.041949059379144706
20093.81665422612         -10950.253122687687      -0.662421352849563       2.4122801043157918E-17   0.07511588144705529
20000                     -11099.436710888183      0.9902164440392043       0                        -0.13953993571591272
20093.26248310288         -11050.522508691181      0.33065855224067403      7.9522607670981215E-22   -0.04214300584486269
20092.37789259569         -11150.186481076918      -0.6600887259451165      1.5641356458988126E-16   0.09342011680075672
20000                     -10399.392407250187      -0.33302778378911774     -3.572439897227725E-22   0.014269068422466495
20096.077119325404        -10452.841501712366      -1.7159757211467527E-7   6.083260805740875E-17    -3.8915205103952815E-6
20000                     -10299.386078159045      -0.9995829271799933      2.158776348729871E-16    0.028878566859269483
20097.432612231347        -10352.592309760494      -0.6663652123181001      3.6589107256429804E-17   0.020046153016426874
20000                     -10199.379749067903      -0.33329617118355387     -6.323274465553449E-22   0.004977290383723203
20096.748399502263        -10252.244432320762      0.3332896912595286       3.6670704735701746E-17   -0.005393775751823017
20000                     -10099.37341997676       -0.3333331891477072      4.822788630009548E-17    3.100594170326806E-4
20096.13991959994         -10153.076294444349      0.3333323411482074       -2.4505185878005236E-17  -8.132948539030035E-4
20000                     -9599.341774521048       -0.33252593265714714     2.4516131419015118E-17   -0.023186531017852185
20096.273248527417        -9551.777150317854       2.3095600606056385E-7    1.2490507523147338E-17   -2.812229632607096E-6
20000                     -9699.34810361219        -0.33282153975596473     2.4425773507108338E-17   -0.018464392327514498
20096.189548181606        -9651.840446485536       -0.33256757413599664     8.217358945851923E-24    -0.022581402654441873
20000                     -9799.354432703334       0.3330492719464186       7.302107406399676E-17    0.013758400276700514
20096.117947662668        -9751.549132731576       -0.33285217126455924     7.440777660034679E-17    -0.017903720030191337
20000                     -9899.360761794476       0.333210339567397        -3.578964497406863E-22   0.009054320602044887
20097.630101732182        -9851.604626811928       0.33306967685460226      1.3600217623828312E-16   0.013255243145071793
20000                     -9999.367090885618       0.3333047255909946       3.5719379779029376E-22   0.004367037399381363
20098.757978985992        -9952.850464183257       -0.3332235761145232      -2.4655253919915336E-17  -0.008553328585869253
20097.547200452296        -10053.74717442467       -0.6666226259295266      1.2288824371029955E-17   -0.007662835538422571
20000                     -11499.462027252754      -0.326985961247145       1.5754934308978825E-21   0.06474019075625506
20092.899698817426        -11448.921777422865      -0.3278380326239174      3.601884502878451E-17    0.06027715555501914
21563.975871305556        0                        -9.302235056156613E-4    0                        -0.9999994579622671
21336.201328399038        -402.5873636540102       0.03896560667128789      -9.620079407445911E-18   0.6655268120775003
6299.132914513501         -20000                   -0.7900983693892778      0                        -0.6129800698830877
6199.126585422358         -20000                   -0.7961379974673837      0                        -0.6051151033181157
6250.435452554463         -20086.07527890206       -0.7954529562257662      1.0859767672788119E-16   -0.6060153412600622
6399.1392436046435        -20000                   -0.7840016661962222      2.0369362382672148E-16   -0.6207587186172079
6348.462619694098         -20090.19121703761       -0.7896897607958896      1.4212384914656393E-16   -0.6135063822348836
6099.120256331216         -20000                   -0.8021171901756525      1.4450450977704935E-16   -0.5971666537727954
5999.113927240074         -20000                   -0.8080360043574791      0                        -0.5891331044050602
6055.907260493077         -20091.032147905793      -0.8070860911568433      7.561797600639979E-17    -0.5904337732745079
6151.992815599504         -20087.90347592516       -0.8013552670340333      2.218716304526951E-16    -0.5981887119899189
5699.094939966647         -20000                   -0.8254059852609967      1.5848103303756512E-16   -0.5645395986870109
5660.071715302444         -20092.03007933764       -0.8297701932446171      0                        -0.5581052100110705
5799.101269057789         -20000                   -0.8196826621804942      0                        -0.5728178875826758
5755.992725753501         -20092.12339192814       -0.8243812174693117      1.2156494595799753E-16   -0.5660349876804568
5899.107598148931         -20000                   -0.8138909224393459      0                        -0.5810176980052897
5855.36163844138          -20091.788979673893      -0.8187131152580353      7.912694271274171E-17    -0.5742027812934802
5955.874587561044         -20091.762362839057      -0.8129295396250987      0                        -0.5823620545533527
4199.000003599511         -20000                   -0.9022188636232263      0                        -0.4312784725037555
4248.3574473689305        -20098.466453695877      -0.9013243508533887      0                        -0.43314479485784757
4098.993674508369         -20000                   -0.906668274141118       0                        -0.42184433081909906
4147.114836141192         -20097.867932024696      -0.9058043014469871      0                        -0.4236963137722784
3998.9873454172266        -20000                   -0.9110259290373294      0                        -0.41234906987010916
4047.1659529612184        -20096.598429208625      -0.9101294491085373      0                        -0.41432400941415953
3898.981016326084         -20000                   -0.9152905919565798      0                        -0.4027941547171893
3947.48783131842          -20096.78630152059       -0.9143707665557096      0                        -0.40487788302006406
3798.9746872349415        -20000                   -0.9194608917528116      0                        -0.3931814687697397
3847.1621122898555        -20096.64007904065       -0.9185423537777148      7.568483687554915E-17    -0.39532258117604596
3698.9683581437994        -20000                   -0.9235359095823803      1.5516873867316738E-16   -0.3835119589280335
3747.0851002760974        -20094.64450099019       -0.9225906527556846      0                        -0.3857803603256304
3598.962029052657         -20000                   -0.9275145234264631      0                        -0.3737871156124677
3647.793337790941         -20093.086033849264      -0.926520325442369       0                        -0.37624471504865126
3498.9556999615147        -20000                   -0.9313955352249055      3.416064641568894E-16    -0.36400873054677046
3548.428568181292         -20093.795842628067      -0.9303815435763022      0                        -0.3665926655412883
3398.949370870372         -20000                   -0.9351777445081658      0                        -0.35417874743511607
3448.2536303856           -20094.899139567966      -0.9341795946023012      0                        -0.35680314465405916
3298.9430417792296        -20000                   -0.9388602280617709      0                        -0.34429852043435355
3348.0682030530897        -20094.387456991117      -0.9378649992579776      0                        -0.34700034900099547
3198.9367126880875        -20000                   -0.9424421548216273      0                        -0.33436923282533115
3248.7599965137374        -20093.766295216577      -0.9414199317473283      0                        -0.33723658050589383
3098.930383596945         -20000                   -0.9459225768016538      0                        -0.3243924748679927
3149.2716968261752        -20094.510296049426      -0.9448937649568294      0                        -0.32737710984871066
2998.924054505803         -20000                   -0.9493005305993772      -3.358081264348133E-16   -0.3143700076280404
3048.9369377124804        -20094.430370304795      -0.9482891971852953      0                        -0.3174076205703909
2498.892409050091         -20000                   -0.9646272288874519      0                        -0.26361773182930176
2398.8860799589484        -20000                   -0.9673743274833173      0                        -0.2533513564493411
2447.6021425374615        -20093.101337440567      -0.9664722684056621      0                        -0.2567710141667379
2598.898738141233         -20000                   -0.9617730765174204      0                        -0.2738476739092508
2547.549451482873         -20093.262176503216      -0.9637110054532165      0                        -0.26694774257960413
2898.9177254146603        -20000                   -0.9525755114364989      0                        -0.30430230716712087
2948.7506474936654        -20093.419741017828      -0.9515721634829393      -3.610786683482937E-16   -0.307425465544995
2798.911396323518         -20000                   -0.9557464853634169      -3.815057253040307E-16   -0.2941915275181933
2848.4230030373365        -20093.588331014285      -0.9547655260120691      -1.915012380868314E-16   -0.2973596972284183
2698.9050672323756        -20000                   -0.9588125178170784      0                        -0.2840397064728816
2647.399482814045         -20093.025456323685      -0.9608448420981425      0                        -0.27708696952841566
2747.6202099009697        -20093.578071102307      -0.9578677363918825      0                        -0.287209677366565
2298.8797508678063        -20000                   -0.9700140056460826      0                        -0.2430490242382085
2348.136164415108         -20093.03513003048       -0.9691161272501541      0                        -0.24660480794769649
398.7594981361009         -20000                   -0.9990895529402386      -3.6341986220652286E-14  -0.042662220283326426
298.7531690449585         -20000                   -0.9994888597426542      0                        -0.03196903355098971
348.79346992099374        -20080.328714013038      -0.999310738252376       -5.3587050660352734E-14  -0.0371220721053629
198.74683995381613        -20000                   -0.9997737100714518      -1.2857004659509925E-13  -0.021272717520529765
249.756650052493          -20081.365099824106      -0.9996465609683859      0                        -0.026584825491395597
98.74070731265672         -20000                   -0.6666293367925028      0.3333333333333333       -0.0070549058203303455
155.20245914825145        -20086.779619403         -0.9998635197311779      0                        -0.01652094941852898
0                         -20000                   -0.9999999984215645      0                        -5.257922898451554E-5
70.11835082307316         -20076.335990629177      -0.5999832284652257      0.39999999999946         -0.0044861291341289165
0                         -20113.336314768436      -0.33333333233113654     -2.3148743291887665E-9   -3.63948739413155E-5
97592.21008975472         0                        0.9999807844799998       0                        -0.005469484064816761
102607.58881459707        -8399.605690742586       -0.6653522185759116      3.641197425889516E-17    -0.04169603821148817
0                         -127611.1404817393       0.3333328840454526       0                        -0.0017606559867327986
8425.107898859007         -132907.12537238837      -0.33287993307178415     0.6666666666666666       -0.01737593233876922
20000                     -11599.468356343896      0.9781546268821278       2.1057357419855354E-21   -0.20787863124889572
20094.931017998817        -11548.969712459011      -0.3269817676182389      -2.401245971938249E-17   0.06476136791891995
20000                     -11699.474685435038      0.9751647082405884       -1.6748010632187169E-21  -0.22148090487950456
20096.542697005225        -11650.392235371719      0.652099834002379        1.2007741482852676E-17   -0.13860104842776202
20000                     -11799.48101452618       0.9719802472996287       4.7093736628791246E-17   -0.23506254126374704
20095.296554819164        -11751.73138580077       0.9751088281396046       -2.4005012339218027E-17  -0.22172679760214856
20000                     -11899.487343617324      0.9686003003225786       -1.4126400638439423E-16  -0.248623123752463
20092.429987057072        -11851.583786243888      0.9718882447117142       1.2288378183077266E-21   -0.23544264547353555
20000                     -11999.493672708466      0.9650237035434858       -4.70887641548656E-17    -0.26216264238096454
20089.011404216457        -11950.750953353287      0.9684806676318604       -1.1987636060598601E-16  -0.24908873108699617
20000                     -12099.500001799608      0.9612490981217813       -1.177377395740985E-16   -0.2756812848452233
20083.95236987335         -12048.650034076907      0.964885812179996        -3.593093068366703E-17   -0.26266969564443304
22201.857929239028        0                        0.001570633042165121     -4.974120008255772E-18   0.9999984357610373
21892.811152890707        -527.5421795467246       0.026070289016094733     1.4680492302424914E-19   0.33231190598161947
6499.145572695786         -20000                   -0.7778480402928913      1.99753390941682E-16     -0.6284524051476029
6448.656691907876         -20092.676833241672      -0.7836978124482533      0                        -0.6211422848816289
6599.151901786929         -20000                   -0.7716396394115993      0                        -0.6360599549221541
6548.634017579879         -20093.130948389193      -0.7776062694840741      1.0259438901302847E-16   -0.6287515319919178
6699.158230878071         -20000                   -0.7653782913644885      0                        -0.6435806635816462
6647.485822123771         -20093.313719746093      -0.771523474092708       1.3425030638546798E-16   -0.6362008553315999
7099.18354724264          -20000                   -0.7398361800375524      0                        -0.6727870585741466
6999.177218151498         -20000                   -0.7462928043921546      0                        -0.6656177953947742
7048.751199041289         -20095.117500475342      -0.746364903072586       2.189878566269597E-16    -0.6655369493148983
6899.170889060355         -20000                   -0.7527031717429852      0                        -0.6583600342233592
6948.182000225825         -20095.770447835865      -0.7527785010482803      2.2282084564338316E-16   -0.6582739002466124
6799.164559969213         -20000                   -0.7590655383331261      0                        -0.6510142148606213
6746.393266430378         -20094.96384318156       -0.7654324473496752      0                        -0.6435162530887997
6846.927007221512         -20096.361187396556      -0.7591850634310764      0                        -0.6508748257999479
7199.189876333782         -20000                   -0.7333353751559232      0                        -0.6798670657151646
7148.965263381836         -20095.765645651954      -0.7399720747309996      9.233013674866262E-17    -0.672637590457851
7299.196205424925         -20000                   -0.7267922346981136      0                        -0.6868573702881487
7248.96655216713          -20095.472702267016      -0.7335185132488449      0                        -0.6796694712857657
7399.202534516067         -20000                   -0.7202075450583121      0                        -0.6937586695924671
7348.309702544061         -20094.494667400188      -0.7270398850515312      0                        -0.6865952265289118
7499.208863607209         -20000                   -0.7135831849994939      1.6852626662739018E-16   -0.700570508729918
7447.920606619908         -20094.723629447373      -0.7205461660119185      1.1739547894677454E-16   -0.6934069672592149
7599.215192698352         -20000                   -0.706921376091143       0                        -0.7072921374186082
7548.422000815648         -20094.528645120492      -0.7139406460297111      0                        -0.7002062221442932
7699.221521789495         -20000                   -0.7002228348025521      0                        -0.7139243526330309
7648.861026263833         -20093.925407960105      -0.7072857554365924      0                        -0.7069277613527974
2198.8734217766637        -20000                   -0.9725455129777436      0                        -0.23271275110245623
2248.8035426225547        -20094.95126112302       -0.9716592027069296      0                        -0.23638611047267025
2098.867092685521         -20000                   -0.974968151920546       0                        -0.22234455711634338
2148.658068421887         -20096.847230493488      -0.9741145124801441      0                        -0.22605511710088397
1398.8227890475246        -20000                   -0.9888346995323717      0                        -0.14901656489210635
1298.8164599563822        -20000                   -0.9903696867136018      0                        -0.13844812501954082
1348.2465722752033        -20089.03072243502       -0.9897471385743093      0                        -0.14283067379087874
1998.860763594379         -20000                   -0.9772813948352649      0                        -0.21194592389921127
2047.859306517147         -20097.745743316846      -0.9764724477139182      0                        -0.2156421996333405
1898.8544345032365        -20000                   -0.979484486366549       0                        -0.2015195780238964
1947.0067026647394        -20098.72004114038       -0.9787212680693687      0                        -0.20519424660329466
1798.8481054120941        -20000                   -0.981576930498627       0                        -0.19106734133505887
1846.8224077662878        -20098.10763421297       -0.9808403985368995      -8.626257384633716E-16   -0.1948130180375487
1498.8291181386671        -20000                   -0.9871877363742216      0                        -0.15956306807531864
1447.2331359708594        -20091.807913106666      -0.9881964816441459      -2.9949509022377954E-15  -0.1531917531176521
1698.8417763209518        -20000                   -0.9835586347470565      -3.898232956421948E-15   -0.18058906805270394
1747.7400575418462        -20096.631435342417      -0.9828269906414282      -9.577800945729724E-16   -0.18452941763985742
1598.8354472298095        -20000                   -0.9854290360546036      0                        -0.1700870789201654
1547.4006271785183        -20095.719444093054      -0.9865207626760264      -1.3066660239090824E-15  -0.1636361338990757
1648.2534668124897        -20096.632964553046      -0.9847174612272288      -1.0689640019373345E-15  -0.17415947033567147
698.778485409528          -20000                   -0.9972064354696338      -1.3200928254003087E-14  -0.07469487835657415
598.7721563183857         -20000                   -0.9979483316514802      0                        -0.06402442630437138
650.112259343622          -20093.053313368557      -0.9976114859494595      0                        -0.06907476332316352
498.7658272272433         -20000                   -0.9985760270540317      0                        -0.053347146104974465
548.2910723592121         -20093.35825239534       -0.9983006348246143      0                        -0.05827385601487168
446.71108266394094        -20088.902457795823      -0.9988709543976286      0                        -0.047505959807494384
798.7848145006704         -20000                   -0.9963505236324104      0                        -0.08535592432707007
750.7512046866974         -20091.79735330967       -0.9968148405479167      -1.7028906983624392E-14  -0.07975069564438075
1198.81013086524          -20000                   -0.9917921401153209      0                        -0.12786066839305318
1249.619510200123         -20091.04692242731       -0.9911909908693767      0                        -0.13244024836795198
898.7911435918128         -20000                   -0.9953809598456752      0                        -0.09600387754244992
850.0805801192165         -20094.927688400534      -0.9959189980959939      -9.082165644850817E-15   -0.09025158701620423
1098.8038017740976        -20000                   -0.9931016013937253      0                        -0.117257021212777
1150.4958765521521        -20094.988459614862      -0.9925338097911904      -2.3187458828892504E-15  -0.12196981670008249
998.7974726829551         -20000                   -0.9942979720338126      0                        -0.10663743490883752
949.4031905957303         -20098.127214404423      -0.9949137337877052      0                        -0.1007306410132023
1050.1133009829944        -20097.82190606056       -0.9937795939621116      -2.9181381316086456E-15  -0.11136479857843129
0                         -20265.20828251873       -0.3333333235569273      -5.972387792912092E-9    -1.2631933556577607E-4
96.6485876544576          -20181.564018974437      -0.6666317284465472      0.33333333333262144      -0.0068251323786819645
87351.43109873025         0                        0.9999729863675801       0                        -0.006051981581119137
92480.24729897028         -8215.34245939181        -0.994731371218835       0                        -0.10216650802584086
77546.05455514728         0                        0.33335992738685216      5.630133437262531E-17    0.002656837189854308
82739.88840739492         -7599.79464805861        -0.9866319580057384      -6.895897165136716E-17   -0.16248999420060664
0                         -117269.87483627349      0.33333256605373         0                        -0.002135314989400485
8424.510767992177         -122519.33267957096      -0.33274056843369576     0.6666666666666519       -0.01986511095609241
20000                     -12199.50633089075       0.957275770196181        -7.065930006670922E-17   -0.28917658801043483
20082.63830649664         -12148.348448297253      0.9610998132944916       -2.3953519887664048E-17  -0.2762012818319303
20000                     -12299.512659981892      0.9531012979078599       -2.3560080792265273E-17  -0.3026514744319766
20089.981557381154        -12244.382856550757      0.957455557470877        3.5997376487182245E-17   -0.28858075929079435
23054.19543872213         0                        -3.6440859873906433E-4   4.865489050729194E-19    0.3333356473847644
22634.869144677323        -700.4942065278718       0.10399000448763573      -7.361718330061171E-17   0.9945757582601386
7799.227850880637         -20000                   -0.69348944658993        0                        -0.7204667842120714
7749.034216802679         -20094.222438344597      -0.7006460471093251      0                        -0.7135090162878566
7899.234179971779         -20000                   -0.6867230827830512      1.592290439540704E-16    -0.7269191201829689
7848.963406253065         -20093.642532663926      -0.6939546014836645      8.306340268161687E-17    -0.7200187572128818
7999.240509062922         -20000                   -0.6799246502160314      0                        -0.7332819851787219
7948.245958803424         -20092.719718512544      -0.6872583739504415      0                        -0.7264130554632645
8099.246838154064         -20000                   -0.6730961940177066      0                        -0.7395549427728549
8047.472297994326         -20093.758037104853      -0.6806157169198906      1.0783339373954201E-16   -0.7326405978623579
8199.253167245206         -20000                   -0.6662393119120391      0                        -0.7457380096567707
8147.4979521893365        -20095.060924462046      -0.6739034359076189      7.986781353269403E-17    -0.738819435872463
8299.259496336348         -20000                   -0.6593555352436066      0                        -0.751831282894483
8247.98597718805          -20094.458135001245      -0.6670499988735482      0                        -0.7450129520702159
8699.284812700918         -20000                   -0.631580403971648       0                        -0.7753103850550344
8599.278483609776         -20000                   -0.6385574044248089      1.4580752048427776E-16   -0.7695741946664668
8647.325541856504         -20095.622443589466      -0.6397254737756074      1.753995740102479E-16    -0.7686034855660631
8499.272154518634         -20000                   -0.6455127673672203      0                        -0.7637494792147518
8547.714948235647         -20095.475667122922      -0.6465811341035388      1.7742825201136856E-16   -0.7628452246871614
8399.26582542749          -20000                   -0.6524460798085944      0                        -0.7578351488039198
8348.07709555653          -20093.72413459827       -0.660191171934898       0                        -0.7510976076891566
8447.84799547581          -20095.008410232236      -0.6534185292552773      2.5646858756588346E-16   -0.7569968463838445
8799.29114179206          -20000                   -0.624583389536587       0                        -0.7809581226773733
8747.163667611716         -20097.53145914104       -0.632916445647029       3.4706436885910816E-16   -0.7742201060852573
8899.297470883203         -20000                   -0.20584732351028942     -1.4093877283882594E-16  -0.2621793101001329
8847.900582605691         -20098.4842849291        -0.6259824932117303      0                        -0.7798371099270752
8999.303799974345         -20000                   -0.61053386295269        0                        -0.7919901527530567
8948.670933564696         -20096.471502217148      -0.20629902003864842     -9.693206136644365E-17   -0.26182403527373266
0                         -20468.718411473077      -0.3333332992449395      0                        -2.2516691265124237E-4
172.41219200918982        -20354.61548740207       -0.8570032847581678      0.14285714285714285      -0.015467333557960967
69277.15573235141         0                        -0.33330732667563834     9.455449720694794E-17    0.003668552070907717
73943.42750557157         -7211.434154049162       -0.9623706437741414      0                        -0.27121749520579425
0                         -106928.60919080768      -0.3333344773729919      0                        -0.0026520757707069755
8431.285609459253         -112196.38158537305      -0.3325529368960091      0.6666666666666666       -0.022789120649486322
20000                     -12899.550634528747      0.9237340066779014       -7.090768960873088E-17   -0.3830345720051966
20000                     -12999.556963619889      0.9181011988019936       -9.460606388674178E-17   -0.3963460450423437
20099.986014318194        -12951.405999214         0.9240009237380891       -7.247715657209592E-17   -0.3823902347605405
20000                     -13099.563292711031      0.9122532348948003       -9.467179071850783E-17   -0.4096267009594155
20097.961411126467        -13053.239744833241      0.918220782254365        -1.4502231535061326E-16  -0.39606892565036106
20000                     -13199.569621802175      0.9061879204285578       2.3681291144475456E-17   -0.4228752198343148
20096.22495031323         -13152.553218107765      0.9123709550740884       -6.04578027294933E-17    -0.40936443319260946
20000                     -13299.575950893317      0.8999029338792339       -1.184983884111915E-16   -0.43609025237130544
20096.221238990005        -13251.643308811277      0.9063770808005431       -4.840463449492058E-17   -0.4224696274627335
20000                     -13399.58227998446       0.8933960999062958       3.483785909923561E-21    -0.4492698601944886
20096.115815367164        -13351.709956494662      0.900101218255123        -2.422382438338319E-17   -0.4356808414191235
20000                     -13499.588609075601      0.8866656746108467       0                        -0.4624110510063122
20094.437324622486        -13451.64094635548       0.893551505200524        1.211680767202945E-17    -0.44896069572289493
20000                     -12699.537976346463      0.9343582122342728       -2.3602946612946552E-17  -0.356335136994032
20000                     -12799.544305437605      0.9291524046524652       -7.085871605368361E-17   -0.36969691284620665
20096.94916556946         -12742.642853036823      0.9349366296983654       -3.615654396399328E-17   -0.3548147363768635
20102.289721719233        -12846.205989882294      0.9297413968231164       -3.6222929108965377E-17  -0.3682131630081856
20000                     -12499.525318164178      0.944141790545658        -1.8862297804630474E-16  -0.3295394942867409
20000                     -12599.53164725532       0.9393539284002305       -9.436851357819582E-17   -0.3429492615925182
20090.495483489627        -12544.336027437224      0.9444024765332965       2.4038029053247018E-17   -0.3287916686410431
20093.28990614732         -12642.92821934994       0.9397842271324718       2.406973199371933E-17    -0.3417683503764199
20000                     -12399.518989073034      0.9487238234338274       2.356894791650568E-17    -0.3161061622884345
20090.710561333057        -12344.726275179444      0.9533041746585242       -4.802144888354405E-17   -0.3020118370339035
20091.082112132473        -12444.47100601782       0.948970196864945        0                        -0.3153657631991786
20000                     -13599.594938166743      0.8797102580079462       2.3743097610826626E-17   -0.47551010561797513
20093.26379712098         -13550.711621475202      0.8868520361372068       -1.21216564350937E-17    -0.46205353016350875
62937.07692443022         0                        0.33327395684543726      -2.885434352138641E-17   -0.006856286033077921
66350.67137412715         -6609.36935879838        -0.9169662807107706      0                        -0.3984075315528859
24193.08802566536         0                        -0.004470080970274701    0                        -0.9999870713651852
23630.05572431411         -936.7138543745318       0.09185599286962415      -6.54494363556334E-17    0.6603112873206772
9399.329116338915         -20000                   -0.19408547762458017     -4.457706803486053E-17   -0.27100173149254236
9299.322787247773         -20000                   -0.19645050034411538     4.502389264513862E-17    -0.2692922427915427
9348.655265382682         -20093.328122979023      -0.19692507283657626     2.6450009792150795E-22   -0.2689453974426695
9199.31645815663          -20000                   -0.19881009823819829     4.55034249549896E-17     -0.26755495875049634
9248.792377495158         -20094.071043910128      -0.5978033704147453      0                        -0.8016427696904702
9099.310129065487         -20000                   -0.2011657519816024      -1.8394187281816532E-16  -0.2657883581947477
9148.405083905402         -20094.29280747857       -6.15670998627138E-8     -2.369144964197021E-17   4.676266078066741E-8
9048.530830928892         -20094.343532153343      -0.6118196570442754      0                        -0.7909972864092328
9499.335445430057         -20000                   -0.19171695507787911     -8.82612551252998E-17    -0.2726824530932405
9448.269878759078         -20093.800969440144      0.1946002527892469       -1.3786574648746164E-16  0.2706323202019734
9599.3417745212           -20000                   0.1893491419440094       -3.0582960283897886E-16  0.2743319405282305
9548.203642348506         -20093.996274629706      0.38451106307261385      -1.364937572627067E-16   0.5446059922166242
9699.348103612341         -20000                   0.18696129342612447      -8.650148299856425E-17   0.27596482740157374
9647.850629581459         -20094.104960878234      -0.5697479289879648      0                        -0.8218195040867537
9999.36709088577          -20000                   -0.17983897012806263     -8.405980804892541E-17   -0.2806582548721995
9899.360761794627         -20000                   0.546637407184685        -2.121896566768878E-16   0.8373694196396139
9947.375735156511         -20094.757615041985      -0.3657529592726981      -8.757940023645883E-17   -0.5573770870644863
9799.354432703485         -20000                   -0.1845842543525558      4.2839837018229705E-17   -0.27756037945290296
9847.508530380683         -20095.35920562535       -0.3704758612566413      -2.2108218289996265E-17  -0.5542491142655389
9747.486155205324         -20095.338077347038      -0.37518561295184866     -6.696262609859517E-17   -0.5510718648855227
10099.373419976911        -20000                   -0.5323430713004789      0                        -0.8465287084927207
10047.171954003168        -20095.444630998914      -0.3610712271289222      2.1696373206777993E-17   -0.5604212820438873
10199.379749068054        -20000                   -0.5251897171424419      0                        -0.8509851707674198
10147.090339758322        -20095.225467904005      -0.5345111224578041      0                        -0.8451614401058695
10299.386078159196        -20000                   -0.17268745350769646     4.0870123376842656E-17   -0.2851142834948805
10246.706990229775        -20094.733285867263      -0.17580345565107391     -4.259530312050165E-17   -0.2832035594716347
10399.392407250338        -20000                   -0.17028364844974955     -4.049770892107799E-17   -0.28655643466074815
10346.335051133769        -20096.25849257514       -0.1734934068511965      -1.0556698753815892E-16  -0.28462457558230764
0                         -20741.424217148367      -0.3333332235611498      -1.7622485576858797E-9   -3.8676758257834987E-4
240.70309090855946        -20603.1694048801        -0.8330764124160996      0.1666666666666414       -0.020690774237152914
0                         -96587.34354534186       -0.3333352920021015      -1.245410572987636E-9    -0.0034167536765388053
8387.20552688586          -101912.91599100064      -0.33230467600367697     0.6666666666666606       -0.02615720318942505
20000                     -13699.601267257885      0.8725278795765504       0                        -0.48856432316927423
20094.05840485611         -13650.15655703027       0.8799823575894997       1.2132822291459509E-17   -0.4750063672863609
20000                     -13799.607596349028      0.8651167545820871       -2.3767294823214628E-17  -0.5015705328441139
20094.52374086114         -13750.457172965342      0.8728136892715295       -1.2144445440974392E-17  -0.4880535445927996
20000                     -13899.613925440171      0.8574758177773575       2.3776598384090814E-17   -0.5145242660842829
20094.123466996512        -13850.52758282656       0.8653944121279217       2.4300196803299736E-17   -0.5010913190760119
20000                     -13999.620254531314      0.8496039136071496       2.3784740325947282E-17   -0.5274212627615815
20094.334494474275        -13950.505192920324      0.8577782476034453       -3.849978507828913E-22   -0.5140199183862527
20000                     -14099.626583622456      0.8415001908902102       -7.136671654075469E-17   -0.5402568159230839
20094.041057008224        -14050.728844819436      0.8498881216988116       -6.081121555455183E-18   -0.526963166760014
56893.337694989044        0                        -0.3335221209416977      0                        -0.014281547514233573
59855.62361568591         -6128.126300269898       -0.839774138416546       -5.2000842172703616E-17  -0.5423481679420988
25714.874988851778        0                        -0.0028405109585201895   9.830669821524507E-19    -0.3333130610620422
24955.62481193735         -1258.7321658909837      0.061577014886741964     -4.239402064171389E-17   0.3275892976289086
12199.506330890901        -20000                   -0.38257843230306343     3.4300751872737896E-17   -0.9239230177618345
12099.500001799759        -20000                   -0.38964564586651784     1.0391856267164523E-16   -0.9209648583431935
12148.873238538801        -20096.448369514303      -0.393103090838066       1.7954145908953675E-17   -0.9194944043464255
11999.493672708617        -20000                   -0.3967221916298664      1.0492183009306962E-16   -0.9179387247182978
12049.097556748411        -20093.521482397657      -0.39989044440694116     1.810290039322328E-17    -0.916562945010916
11899.487343617475        -20000                   -0.40380863497436986     3.531730522208819E-17    -0.9148434762189462
11948.487099164811        -20094.738069809104      -0.4070406477109376      2.010734174353772E-16    -0.9134100452754285
11799.481014526331        -20000                   -0.4109040998077526      -3.564352885912734E-17   -0.9116785729793576
11847.643787439682        -20095.380582190304      -0.41417568466947513     5.5374035776057626E-17   -0.9101969577532437
11699.474685435189        -20000                   -0.41800794221440946     0                        -0.9084433719008594
11747.588430610775        -20094.101122890726      -0.42113022129436106     -1.8610813162729664E-17  -0.9070001854535267
10499.398736341482        -20000                   -0.16791520055773598     -1.2038276829978374E-16  -0.2879506844786252
10446.714653485711        -20097.382099925304      -0.34227152515419296     -8.372505717057862E-17   -0.5720967116519825
10599.405065432624        -20000                   -0.16551537011100467     -1.1933201027792474E-16  -0.2893367818386672
10547.299693488769        -20096.05796813187       -0.33746260930773614     -2.0731868825949068E-17  -0.5749464599048252
10699.411394523766        -20000                   -0.4893948542940538      0                        -0.8720623122164751
10646.99251780997         -20094.974045369745      -0.49905003109708507     0                        -0.8665731742276122
10799.417723614908        -20000                   -0.4822368502943131      0                        -0.876040878038881
10746.60405545763         -20096.35925547915       -0.4920710232346563      0                        -0.8705550573521966
11599.468356344047        -20000                   -0.42511974771886446     0                        -0.9051371165941018
11648.643567285746        -20093.099696547015      -0.42803400107263695     3.754551253762736E-17    -0.9037626312706525
11499.462027252905        -20000                   -0.4322388583318026      7.332480598797574E-17    -0.9017591524853362
11549.558378722877        -20094.052297466642      -0.4350879742023623      5.685787140481021E-17    -0.900387946655925
11399.455698161762        -20000                   -0.43936502519495374     0                        -0.8983086186751373
11449.60235992614         -20094.795651377168      -0.4421956694784925      0                        -0.8969186081591537
10899.42405270605         -20000                   0.15835251627355382      -1.548368278006379E-16   0.2933182431271169
10847.546821967855        -20097.71164729754       -0.4849986721033763      0                        -0.8745148871503646
10999.430381797192        -20000                   -0.15597251942207668     -3.836462736679113E-17   -0.2945907063299483
10948.806745210693        -20096.623458924503      0.15925499825365935      -2.801251735400419E-16   0.2928292277754841
11299.44936907062         -20000                   -0.446497682308786       3.7337441977744694E-17   -0.8947847894637672
11349.428121418765        -20094.69656271283       -0.4492679174501384      -1.9299848333716948E-17  -0.8933970775278941
11199.443039979478        -20000                   -0.1512247797225631      -3.7664339235925924E-17  -0.2970558488539287
11249.095207753819        -20095.291341558823      -0.45640234884676395     0                        -0.8897735081235746
11099.436710888334        -20000                   -0.4607800910204256      0                        -0.887514342136047
11048.875352581012        -20095.153513923335      -0.15685980987105178     -1.3875836182187198E-16  -0.2941192124691552
11148.667854966052        -20095.33759497309       -0.15450820776467303     -1.178936128084805E-16   -0.29536134621506444
0                         -21106.852971358574      -0.3333329756525393      0                        -6.792502473756975E-4
324.6384015387652         -20929.886426688005      -0.8328843774642335      0.16666666666666666      -0.027349087942242296
0                         -86246.07789987607       -0.33333433604794943     0                        -0.004544503309705601
8371.330476435644         -91637.17961981177       -0.497930180609436       0.5                      -0.04543345835856424
20000                     -14199.632912713598      0.8331644062145581       -4.758757334245285E-17   -0.5530253797033576
20093.85312934676         -14150.465285691944      0.8418076091541296       -1.216501627226878E-17   -0.5397776835945254
50849.59846554785         0                        -0.33408637357134197     0                        -0.048716239253933015
53630.26241519648         -5837.644123012651       -0.7341346077001912      -1.380883310607379E-20   -0.6784324034585466
27748.28459623801         0                        0.004458109246453496     2.0999272317681454E-18   0.33327878605615247
26729.20090007427         -1693.8179409485736      -0.006164579551521286    -1.1166557333137122E-16  0.0016769390730138427
12299.512659982043        -20000                   -0.37552105641998007     0                        -0.9268138625364934
12248.722006952334        -20098.21255807571       -0.3862377163717812      0                        -0.9223992769334969
12399.518989073185        -20000                   -0.3684746152205715      6.724792725572163E-17    -0.9296378098680341
12348.287869186277        -20097.180656930355      -0.3792014413047366      3.5236419430276406E-17   -0.9253141447971424
12799.544305437756        -20000                   -0.34040683927171284     1.4506349182100483E-16   -0.9402782478138368
12699.537976346614        -20000                   -0.34740497616289984     -1.6292450547486683E-17  -0.937715192400948
12747.605870156256        -20097.55735094312       -0.351420082631853       8.466094671888363E-18    -0.9362178833417918
12499.52531816433         -20000                   -0.3614393695271594      0                        -0.9323956143801566
12447.086898347019        -20096.279102519307      -0.372238181445623       0                        -0.9281372397916793
12599.531647255471        -20000                   -0.3544160103843435      1.647354442315441E-17    -0.9350878520781972
12646.866436575698        -20098.683365200315      -0.3585015587496571      8.557009000238443E-18    -0.9335291275001595
12546.227788715587        -20097.576456327424      -0.36542279491231494     -1.727980271427725E-17   -0.9308416516755043
12899.550634528898        -20000                   -0.33342167018870966     7.970377214252871E-17    -0.94277780487142
12846.911580731741        -20096.36998363211       -0.34444489971204173     1.339644778618942E-16    -0.9388065352440988
0                         -21596.531484124273      -0.33333221559560544     0                        -0.0011762028358305637
442.2522528612408         -21366.215496352335      -0.8325431267460061      0.16666666666666666      -0.0362781665334229
12999.55696362004         -20000                   -0.10883707359489248     1.5759941707418997E-17   -0.3150644426861515
12946.118179333018        -20097.156147053956      -0.337638003644948       8.286444804385526E-17    -0.9412760370785667
13099.563292711182        -20000                   -0.1064882009121293      -1.5585478817152747E-17  -0.31586606995241123
13046.921775719695        -20098.055805643195      -6.394188046265903E-7    -1.0658905990379852E-16  2.2406662023947513E-7
13199.569621802326        -20000                   0.10417214861443248      -1.2318738293718766E-16  0.3166374497732732
13148.180690224634        -20097.16368048417       0.3236941215043331       -1.1345521784232961E-16  0.9461617806813608
13299.575950893468        -20000                   0.10186472567437999      -1.216850935651927E-16   0.31738728508519654
13248.152177407517        -20096.62396624256       0.21117959767275316      -9.610690815288796E-17   0.6323350549400422
13399.58227998461         -20000                   -0.09959067940702247     1.5020255926786343E-17   -0.3181081706759914
13347.76889473487         -20098.52811824753       0.20671763434876952      -7.131505629510332E-17   0.6338077499297737
0                         -75904.83118154612       -0.33332842110421074     -2.92506348981022E-12    -0.0059645317141175215
8047.670351699342         -81557.0691021832        -0.4973176671169764      0.49999999999997974      -0.0516986231163692
20000                     -14299.63924180474       0.8245962800420973       -1.1893429787384384E-17  -0.5657216393232444
20095.726595937515        -14250.254666751745      0.8335922833403893       -1.8258432460128975E-17  -0.5523802164880153
44814.42406189609         0                        -0.23762055497909731     8.171810017759226E-18    -0.338283175448659
47485.00027246777         -5473.861257241918       -0.6493158028690896      1.6771437556213682E-17   -0.7599993393033068
30465.369702828637        0                        -0.01587908057377904     0                        -0.999808747866051
29168.86336554094         -2233.6097241745233      -8.154065674616703E-4    -5.624155877009153E-17   2.7259485795823785E-4
0                         -22252.706035078845      -0.33333017079630856     0                        -0.0019586071480940715
606.6835509358067         -21950.946335485143      -0.8319466794470688      0.16666666666665805      -0.04804423644063948
13799.607596349178        -20000                   -0.2712088186872729      0                        -0.9625205328364763
13699.601267258036        -20000                   -0.27805891447048603     0                        -0.9605640215870318
13751.07396356132         -20093.706005509648      -0.1881041147066768      -2.2547258476044775E-17  -0.639578991405157
13599.594938166894        -20000                   0.09499645114756151      -5.856179215252432E-17   0.3195102281970631
13651.327407697523        -20096.87480506879       -0.09640652365497171     1.596241464119491E-21    -0.3190875950493677
13499.588609075752        -20000                   -0.09726009141991442     1.4835651652073798E-17   -0.31882845809191535
13448.689152157873        -20100.447182303298      1.0159047344748817E-6    -6.26738959101848E-17    -3.23436948131602E-7
13550.41907486351         -20099.774362682594      0.19755586980000983      -3.867147146142897E-17   0.6367229560016076
0                         -66127.81846914427       -0.33331334989903677     0                        -0.007786613711161835
7632.7001815176145        -71854.69618674675       -0.4964460612637471      0.4999999999999883       -0.059479297916866326
20000                     -14399.645570895882      0.8157954263872172       -1.1892669680404382E-17  -0.5783405747973575
20097.68501742948         -14351.005883666547      0.825071245637465        -6.087919919521639E-18   -0.5650287053509215
20000                     -14499.651899987024      0.8067619006497617       1.1887609979835145E-17   -0.5908766655146743
20097.440549174735        -14451.604682756282      0.8162165957526039       1.0386473153338022E-23   -0.5777460230117439
20000                     -14599.658229078168      0.7974968832912012       1.1878980318750737E-17   -0.6033230638213939
20096.774774274832        -14551.12638635088       0.8072004318860829       1.2169900747209256E-17   -0.5902774441858433
20000                     -14699.66455816931       0.7880012613728532       0                        -0.6156736231179051
20097.76509298779         -14651.015560721347      0.7980078884654717       1.2166798331691296E-17   -0.6026470013438101
20000                     -14799.670887260452      0.7782762905627246       2.3276149012311463E-21   -0.627921980548026
20098.578553998403        -14752.220795918574      0.7884511116914972       -2.43234208741414E-17    -0.615097425315062
20000                     -14899.677216351594      0.7683237071419423       -2.3683612591309923E-17  -0.6400614652050747
20097.354720538216        -14852.986634636994      0.7785860785274717       -4.2507594140504595E-17  -0.6275378208384904
34095.99584120633         0                        0.006774552202117212     -3.16148728579647E-18    0.3330436089819339
32275.15468018121         -2870.0507921769254      -8.954893934217112E-4    -3.628284845818019E-17   3.9259753474172693E-4
38947.23142690628         0                        -0.02342138289618806     -2.912063168575716E-18   0.3339199179035706
36436.44518911506         -3668.470484138186       0.0030033036678580407    -4.117947906707558E-17   -0.0016453696624521563
41652.86244993732         -4678.707266748789       -0.2007482978294799      2.2829735807153543E-17   -0.26578432219373566
0                         -23131.987112827304      -0.3333254741605665      0                        -0.0030962429078125867
827.7325897417186         -22735.635992575622      -0.8309779040351827      0.16666666666665972      -0.06258890189190232
14299.63924180489         -20000                   -0.23720387403247123     -6.048311524889293E-21   -0.9714598919076689
14199.632912713749        -20000                   -0.24397086517761415     0                        -0.9697825614297315
14249.792159109526        -20089.12762254088       -0.24808348092032825     1.835223386169973E-21    -0.9687386572148505
14099.626583622607        -20000                   0.08357594757537663      -2.7237370553410246E-17  0.3226858721304018
14153.143243479615        -20085.677804418665      -0.25429748768032356     0                        -0.9671260452337606
13899.613925440322        -20000                   -0.08814654171978191     -1.403263535222605E-17   -0.32146741493720793
13851.376542592368        -20096.585224537954      -0.09186864095338647     1.4849944126956895E-17   -0.3204235695804262
0                         -58066.35919746001       -0.333302404894294       -4.4596563991065404E-13  -0.007435280914742184
6781.735025371006         -62641.48398325332       -0.49533474549977474     0.5                      -0.06804306651180243
0                         -51798.45618196085       -0.3333074065027675      -2.064102500441444E-13   -0.009247537999433736
6026.679673931689         -55671.500154586574      -0.6599314088027567      0.3333333333333061       -0.09437791522487023
20000                     -14999.683545442736      0.7581464345001545       1.1821740394735199E-17   -0.6520843366642768
20095.93947254858         -14951.971065392465      0.76865352305603         -2.42508685045338E-17    -0.6396653499162605
14399.645570896033        -20000                   -0.23045490408396765     -1.2954322792663858E-17  -0.9730830060094547
14348.366959289173        -20092.022342280598      -0.24171405781563735     3.441648210579365E-17    -0.9703475221315557
14499.651899987175        -20000                   -0.22372346226370957     2.5464087908357806E-17   -0.974652662124807
14447.157413983978        -20095.247435369147      -0.23537907596857352     5.426684861444339E-17    -0.9719036423350697
0                         -24310.23340740642       -0.3333162974436444      0                        -0.004630710153957738
1116.1858706286175        -23784.741985809345      -0.9954913229372083      -4.908995578751422E-15   -0.09480096706885048
13999.620254531465        -20000                   -0.08584182715475626     1.3831206416758121E-17   -0.32209050250466437
14054.11200862414         -20089.100041964844      -0.08709025362972599     1.394512538354468E-21    -0.3217551846690146
13954.013416359443        -20098.47754839707       -0.17920907298304853     -7.32594218791718E-18    -0.6421281435886136
0                         -45697.28719557525       -0.33330712705513404     0                        -0.00899710996495577
5242.734739932974         -48991.74174493974       -0.8240350078671628      0.16666666666666666      -0.12398245870899592
20000                     -15099.689874533879      0.747747030096836        1.1799958831962397E-17   -0.6639837176028333
20095.927139181636        -15050.52923227253       0.7586233929759237       -2.4219322499918924E-17  -0.6515293900051223
14599.658229078319        -20000                   -0.2170091880493413      1.249236154364344E-17    -0.9761695608968658
14546.593314565362        -20098.333493787057      -0.22900829185807367     -1.336356706253919E-17   -0.9734244714296176
0                         -25889.09641603962       -0.3332983387204695      0                        -0.006762787868147453
1480.8873184738773        -25182.323125838495      -0.9932115781875629      -1.2381985432629858E-14  -0.11622684214542645
0                         -39729.495331455124      -0.3332940673955847      0                        -0.013079485346926656
4940.774962548444         -43572.80616920934       -0.6573028122188588      0.3333333333333333       -0.11127817633448549
20000                     -15199.696203625022      0.7371282679783895       0                        -0.6757528504062439
20095.25606197568         -15149.990789607305      0.7482418684431084       -1.20879924137776E-17    -0.6634260355755864
14699.664558169461        -20000                   -0.21031269983023204     3.678128175058162E-17    -0.9776341685963379
14646.805751490467        -20099.310076373276      -0.22242565526318137     5.255369641797711E-17    -0.9749496536606722
0                         -28004.790289768745      -0.333268538075266       0                        -0.009381119789582087
1974.1894813864446        -27051.9409657882        -0.9901118299481565      -4.044036814011795E-15   -0.14011500321628687
0                         -34638.83374826552       -0.33314536267267336     0                        -0.01721698489627167
5127.834916141136         -37434.24152175554       -0.6953849375372785      0.2857142857142857       -0.1628802360812693
0                         -30839.83929550436       -0.3332240663734069      0                        -0.012452300008961288
3614.830252384109         -32649.71834114121       -0.9809152621714127      -6.781604189750555E-16   -0.19410063066448066
2650.17772799556          -29516.95078943022       -0.9861025409371097      0                        -0.16588727764738556
14799.670887260603        -20000                   -0.20363435374046154     4.805688186421472E-17    -0.9790470107724717
14746.698081240787        -20098.275957995163      -0.215710042432212       3.8688657814183486E-17   -0.9764574629334838
20000                     -15299.702532716165      0.7262934321423655       2.3494403346907257E-17   -0.6873847894626182
20093.77032514103         -15249.97583050416       0.7375316402988377       -6.029699821279991E-18   -0.6753125780035628
14899.677216351745        -20000                   -0.1969742349979878      0                        -0.9804086648191069
14845.419119537066        -20097.63251418387       -0.2091223977522447      6.3260700194860205E-18   -0.9778894733441401
20000                     -15399.708861807307      0.2383991315777418       1.171517850389989E-17    -0.23297417342221952
20094.481044553562        -15350.396060473113      0.7266922712300774       -3.60941160418251E-17    -0.6869631295655804
14999.683545442887        -20000                   -0.19033210545610194     1.1512581172812848E-17   -0.9817197608794306
14944.384652112889        -20099.072722860434      -0.2027175647973205      2.4826625364970065E-17   -0.9792372481499377
20000                     -15499.715190898449      -0.7039952242436748      1.1674191072566344E-17   0.7102047047135484
20094.745754566375        -15450.879501623747      0.4770655358608556       -5.9989713043608256E-18  -0.46567469117833565
15099.68987453403         -20000                   -0.18370801079016527     0                        -0.9829808574084423
15045.172529140293        -20100.48049405249       -0.19620847691894203     1.2174181143498123E-17   -0.9805622023979267
20000                     -15599.72151998959       -0.6925410306568708      0                        0.7213784854246197
20094.87855683873         -15550.715401648105      -0.7043724019880915      5.979625602379709E-18    0.7098306261187123
15199.696203625173        -20000                   -0.1771026798892585      2.1963700268574033E-17   -0.9841923795985204
15146.613535604569        -20099.691632723054      -0.18948323052236846     0                        -0.9818839567850199
20000                     -15699.727849080733      -0.6808908821815266      2.89737176539801E-17     0.7323848748071383
20096.93790808702         -15650.944885935676      -0.6930184807567978      5.963776892094807E-18    0.7209198178264614
15299.702532716316        -20000                   -0.17051595602390993     0                        -0.9853549147535025
15246.911469157714        -20098.607691585694      -0.1828250628180703      5.816301486191375E-18    -0.9831454600936874
20000                     -15799.734178171875      -0.6690506079379498      -5.768317291205263E-18   0.7432168473638469
20098.88465421459         -15752.721440971056      -0.6812818892055149      -8.915279981368983E-18   0.7320211647615146
15399.708861807458        -20000                   -0.16394704684949513     5.860743709447627E-21    -0.9864691404660241
15346.393659003288        -20099.511940242537      -0.17641506693901965     -8.620308949457275E-23   -0.9843158656773157
20000                     -15899.740507263019      -0.6570258669328235      -1.27470639443132E-22    0.7538680311806175
20098.056413404844        -15854.824456186965      -0.6691213899260756      8.874900015596707E-18    0.7431531227010049
20000                     -20000                   -0.11937805031468378     -6.925791655289039E-22   0.9928488710426487
19899.993670908858        -20000                   -0.1135427430089877      3.606848067921295E-18    0.9935331121488834
19948.99132153748         -20089.74408998526       -0.10587581580262108     -3.439810009190416E-18   0.9943793598253242
20000                     -19899.993670908712      -0.1312610147143927      0                        0.9913478430260346
20094.812642574678        -19948.44104550456       -0.13103596940272172     -2.137303583555488E-18   0.991377614493642
15499.7151908986          -20000                   -0.15739590211720003     -2.0296332256561542E-17  -0.9875355837811389
15446.401310149608        -20101.101850522526      -0.17004992071532618     -1.1103180957949626E-17  -0.9854354487596825
20000                     -15999.746836354161      -0.6448244943847558      1.1424161174293519E-17   0.7643306678977687
20094.78858144735         -15955.27081347248       -0.6567989459407443      -5.881953503660195E-18   0.7540657418695406
19799.987341817716        -20000                   -0.1077065859397656      0                        0.9941827250203334
19853.39963560811         -20088.786385671396      -0.10047912264617805     0                        0.9949391666440816
20000                     -19799.98734181757       -0.14327386786233443     -1.7960065725809395E-17  0.9896830798646198
20097.315095889146        -19851.524363108878      -0.14283455541280096     2.296157338811266E-18    0.9897465784634277
15599.721519989742        -20000                   -0.1508630642237007      -4.928817872132626E-18   -0.9885546697497786
15548.14550969263         -20101.79084550854       -0.1635106704556115      -1.1412252639022053E-22  -0.9865415651725405
20000                     -16099.753165445303      -0.6324549019552851      -5.6788010168854865E-18  0.774597182799006
20091.792694304502        -16053.693958507652      -0.6445599381174164      -2.9242614354097537E-18  0.7645537815218342
19699.981012726574        -20000                   -0.10185905039816162     0                        0.9947988405395973
19756.29151982619         -20092.679634786724      -0.09441843269002421     -8.901097664557322E-18   0.9955326006444433
20000                     -19699.981012726428      -0.1554195375208269      -2.39684596339592E-18    0.987848554741169
20098.345046271235        -19752.719707757915      -0.15490155898733646     -4.9044788866046105E-18  0.9879299098392954
15699.727849080884        -20000                   -0.14434803938291882     4.775960666409423E-18    -0.9895269793384681
15652.760458730654        -20100.615400746636      -0.15663697480965        1.5750997201115948E-17   -0.9876562445035225
20000                     -16199.759494536445      -0.6199249291193255      0                        0.7846611248895431
20090.44895367401         -16151.898060019577      -0.6322958959646523      -1.4860592127323013E-23  0.7747269833117235
19599.97468363543         -20000                   -0.09600206951870327     0                        0.9953811339733533
19656.936984845026        -20096.849111938147      -0.08819647826299737     -9.538786972240352E-18   0.9961030972935973
20000                     -19599.974683635286      -0.16769154647950058     6.775066570556852E-23    0.9858395127871838
20100.62647048152         -19652.712424672518      -0.16732043474275424     -2.609596180267208E-18   0.9859025670928735
15799.734178172026        -20000                   -0.13785241137527657     -9.248353321655856E-18   -0.9904527813522686
15754.68756977284         -20092.307751361495      -0.14929874905888565     7.599699855660379E-18    -0.9887921333825666
20000                     -16299.765823627587      -0.6072428101601872      -1.1210314223358723E-17  0.7945163108823525
20088.70271000935         -16251.52819905283       -0.6196665465680223      -5.83353875837532E-22    0.7848651921015003
19499.96835454429         -20000                   -0.0901323792425592      0                        0.9959297934222175
19553.786728037147        -20102.44663574586       -0.08158121972785536     0                        0.9966666963837324
20000                     -19499.968354544144      -0.18008675082981687     -1.0768659623090136E-17  0.9836507316693125
20102.58358005717         -19551.24377633155       -0.18003035434820702     5.527097122900325E-18    0.9836610550412588
15899.74050726317         -20000                   -0.13137581191828437     0                        -0.9913326361098136
15851.41794083272         -20088.389399042677      -0.14271359088815308     1.2254457680273383E-17   -0.9897640276622813
20000                     -16399.77215271873       -0.5944171831923907      -8.4449259623880475E-22  0.8041568324719609
20083.070810968973        -16349.204092214823      -0.6068544028347228      -2.8633143381052864E-18  0.7948130174577418
20000                     -16499.778481809873      -0.5814546532916947      5.520140461146981E-18    0.8135788132755334
20080.978500132558        -16449.77531726429       -0.5937767990925502      -5.6804221246130156E-18  0.8046297980895036
19399.962025453147        -20000                   -0.08425256111900654     -9.811767755835493E-18   0.9964444315669342
19448.96936187164         -20100.101248106825      -0.07576390598220938     -3.3879346840448823E-18  0.9971257843162945
20000                     -19399.962025453002      -0.19260225246205162     -5.669243441660387E-18   0.9812769089786378
20101.99435644481         -19449.255584643357      -0.19277534619001338     6.00340122997693E-22     0.9812429187690351
15999.746836354312        -20000                   -0.12491567514325282     8.612969987411311E-18    -0.9921673615863534
15950.11770431417         -20093.861122995997      -0.1368829907721206      1.4308057252623254E-17   -0.9905872228833185
20000                     -16599.784810901016      -0.5683804219603212      -9.902493935675228E-22   0.822765880976026
20092.08057228215         -16544.094853959567      -0.5823419657600761      1.4144160590995907E-17   0.8129439302457978
20000                     -16699.791139992158      -0.5551831975812408      0                        0.8317280901904843
20097.130045857786        -16643.738687990015      -0.5696496900033582      1.1235567503926448E-17   0.8218876015996383
20000                     -19299.95569636186       -0.20523555439347793     -5.948212286588527E-18   0.9787126069195419
20099.189059178647        -19348.525450629084      -0.2053417131565779      -3.051444018806363E-18   0.9786903394841212
19299.955696362005        -20000                   -0.07835961051505275     -8.96406084768628E-18    0.9969251580368663
19347.481800765472        -20097.70128675426       -0.07012703135267857     0                        0.997538068837049
16099.753165445454        -20000                   -0.11847159012746801     4.1381006856704466E-18   -0.99295744203279
16054.09536717311         -20097.413447631367      -0.13056206038960866     -2.3080434703792355E-18  -0.9914401381871617
20000                     -19199.949367270718      -0.2179839070180817      -2.1766776337814984E-17  0.9759523635764732
20096.67304604308         -19249.501408766628      -0.21782163690709258     -1.1151552889821384E-17  0.9759885932789322
20000                     -16799.7974690833        -0.5418849380404729      1.0740081259413898E-17   0.8404526830611112
20101.869282109834        -16747.23752257674       -0.5563242396389592      1.1146897275377462E-17   0.8309653054070857
20000                     -16899.803798174442      -0.5284869432718696      0                        0.8489414287624607
20098.818879741157        -16851.90423846057       -0.5421512963040291      1.1023942090002541E-17   0.840280887859036
20000                     -19099.943038179576      -0.23084243502165422     0                        0.9729911458253162
20096.161434020054        -19150.609030447944      -0.2305202227535796      -1.9923244305583356E-17  0.9730675344295544
20000                     -18999.936709088433      -0.24380748930461105     0                        0.9698236477763181
20095.76622573809         -19051.08159830626       -0.2434129510298528      0                        0.9699227468832549
20000                     -18899.93037999729       -0.2568744806192727      0                        0.9664447737888012
20095.213480917653        -18951.895281229994      -0.25635300571701647     0                        0.9665832276926384
20000                     -18799.924050906146      -0.27003701146967485     0                        0.9628499426080376
20095.882077097685        -18852.69971487699       -0.26947042786505976     -3.706102536732579E-18   0.9630086645716126
20000                     -18699.917721815003      -0.2832903221506377      -7.478431257905432E-18   0.9590341979728865
20096.30228261081         -18752.963899073733      -0.28273343625587993     0                        0.959198521449785
20000                     -18599.91139272386       -0.2966284810869892      0                        0.9549929547681826
20096.370541992274        -18653.524794303088      -0.2960202734880895      0                        0.9551816566247998
20000                     -18499.90506363272       -0.3100436798375082      -7.933890740476834E-18   0.9507223127770451
20097.394525275926        -18553.884169051093      -0.3094776486467176      -4.064794295684124E-18   0.9509067169721881
20000                     -18399.898734541577      -0.3235297984274285      0                        0.9462179817171826
20097.80969466378         -18453.457251499014      -0.32307099498537467     -6.267319414079318E-18   0.9463747310695614
20000                     -18299.892405450435      -0.33707967515257703     -6.273201728582498E-18   0.9414761239381143
20097.397930304174        -18353.44932457202       -0.3366167774618374      -3.2147499811250674E-18  0.9416417283152559
20000                     -16999.810127265584      -0.5150083123156679      1.5765296322404262E-17   0.8571851824772497
20096.744919049088        -16953.205894532774      -0.5284001392148361      5.4494541027125305E-18   0.8489954603236566
20000                     -18199.886076359293      -0.35068518852438996     0                        0.936493405127603
20097.731552794456        -18253.988964724773      -0.35019553695539773     0                        0.9366766172037185
20000                     -18099.87974726815       -0.3643382882070399      0                        0.9312666701964347
20098.092914564455        -18153.845889389293      -0.3639189549993019      -2.2476378523174214E-18  0.9314306165530607
20000                     -17999.87341817701       -0.3780301154882089      0                        0.9257932982377132
20097.537969604276        -18052.65317943352       -0.37776143581686733     0                        0.9259029629776688
20000                     -17899.867089085867      -0.39175294631725316     -3.4292093963092528E-18  0.9200704474682547
20096.14357861194         -17951.431888032774      -0.39157780073989046     -1.7582272101467827E-18  0.9201450022936387
20000                     -17799.860759994725      -0.40549755146508853     0                        0.9140961300295785
20095.61821976893         -17851.22675946726       -0.405340519404525       -2.3896398901753234E-18  0.9141657741008201
20000                     -17099.816456356726      -0.5014586795736374      1.0385414517133133E-17   0.8651815945826972
20095.778862399213        -17052.26606140526       -0.5149495744271556      1.2123141726175461E-17   0.857220470313718
20000                     -17699.854430903582      -0.41925293795756596     -2.3739502887636452E-18  0.9078694692217889
20097.2364838109          -17751.581094777375      -0.4191929414979594      -6.086973590650984E-19   0.9078971730980595
20000                     -17199.82278544787       -0.4878488191662917      0                        0.8729281348290369
20097.2821044169          -17151.48222306249       -0.5015883266002872      -2.9048362942155465E-22  0.8651064383023576
20000                     -17599.84810181244       -0.43300888191187337     0                        0.901389653432008
20098.386180350702        -17651.514858204704      -0.4330711807771929      0                        0.9013597236882577
20000                     -17299.82911453901       -0.4741887099627675      4.425010929568769E-18    0.880423231330226
20098.713039237286        -17251.922633337246      -0.4879960205162732      2.6305229779096124E-18   0.8728458528691042
20000                     -17399.835443630152      -0.4604877075095583      0                        0.887666080358947
20097.62491745519         -17352.295476123672      -0.4741748667205777      4.539645128616545E-18    0.880430687050947
20000                     -17499.841772721295      -0.44675707494184463     1.0740046643970052E-18   0.8946553051758389
20096.23497362757         -17451.743481989735      -0.46041758048955894     2.236387033548971E-18    0.8877024561410648
20097.17729099815         -17551.289926287674      -0.4467892973185621      1.1015214072962332E-18   0.8946392138411379
19199.949367270863        -20000                   -0.07245389078487718     -8.154544983909398E-18   0.9973717626883433
19248.09023800617         -20095.40929813453       -0.06458378465310759     -6.510423475517894E-18   0.9979122877697796
16199.759494536596        -20000                   -0.11204998621717754     2.5686023305749085E-21   -0.9937025711970687
16151.984133741096        -20084.391253915433      -0.12309165294064506     2.6398352320205E-17      -0.9923953065699279
19099.94303817972         -20000                   -0.06653468596879254     0                        0.9977841123572121
19148.566795694795        -20094.780358690125      -0.05883186039804263     0                        0.9982679056796373
16299.765823627738        -20000                   -0.10564628267835487     3.796049182344584E-18    -0.9944037723030252
16253.003316122058        -20084.591057339007      -0.116678937048454       2.326191386976984E-17    -0.9931696859861917
18999.93670908858         -20000                   -0.06060219446465733     -6.594828826032604E-18   0.998161997543177
19048.323040264502        -20094.041103876618      -0.053035069337525054    2.952309909522887E-18    0.9985926500559715
16399.77215271888         -20000                   -0.09925905666740686     0                        -0.9950616257520304
16350.566162319954        -20086.92481336805       -0.11070486440497947     0                        -0.993853325405754
18899.930379997437        -20000                   -0.05465612193315919     -1.3151894808907864E-17  0.9985052366596815
18948.421766588017        -20093.374481119215      -0.04723560112345115     -3.230548242853945E-18   0.9988837756719571
16499.778481810023        -20000                   -0.09289114601398048     1.0299248515913793E-17   -0.9956762698540867
16449.59656241695         -20087.91859048057       -0.10453030422799643     -3.898443272437225E-18   -0.9945217015741217
16599.784810901165        -20000                   -0.0865415362643772      0                        -0.9962482430759342
16548.53222278278         -20090.47506285176       -0.09853239446655937     -5.589028075233444E-18   -0.9951338435743393
16699.791139992307        -20000                   -0.08020959652191516     0                        -0.9967780193805537
16647.228608381727        -20093.18552759039       -0.09258316883890187     0                        -0.9957049543734842
16799.79746908345         -20000                   0.07389677630070011      -1.1394481305500618E-17  0.9972658951975147
16746.354114388352        -20094.714164565998      -0.08651399050708952     1.515252119083446E-17    -0.9962506355016675
16899.803798174595        -20000                   0.06760214385706137      -1.0586794312371428E-17  0.9977123580411535
16845.919118161328        -20097.069357898617      -0.080518435440179       6.364508901437164E-18    -0.9967531192824559
16999.810127265737        -20000                   0.06132551080990064      -2.4360606542951134E-18  0.9981178191728883
16946.706047052678        -20098.829870167403      -0.0744084979496442      2.9843117800807516E-18   -0.9972278448825546
18799.924050906295        -20000                   -0.048695164626424474    1.2799772827729211E-18   0.9988136864451637
18848.551647377157        -20094.532628724442      -0.041222660488727844    5.552710136398826E-19    0.9991499845034223
17099.81645635688         -20000                   0.05506731403158252      -4.443598448681967E-18   0.9984826439009508
17048.487381954892        -20098.37839119538       0.06804002545546288      -2.768023960580974E-18   0.9976825918651159
18699.917721815153        -20000                   -0.04271933043442886     -6.633439469347141E-18   0.9990871123676861
18748.089821719805        -20095.576395034754      -0.03517308251678998     -3.261424365991143E-18   0.9993812353283893
17199.82278544802         -20000                   0.04882738752087388      -5.993719001952505E-18   0.9988072314035589
17149.928908540718        -20096.267678838154      0.06154680189181886      -6.356825315199838E-18   0.9981041981764912
18599.91139272401         -20000                   -0.036729020770328406    9.34024824145121E-19     0.999325261528825
18648.03748737582         -20094.80875307225       -0.029328762008580683    -2.746986880422988E-22   0.9995698189857434
17299.829114539163        -20000                   0.04260553005897139      0                        0.999091971791291
17250.239859287038        -20094.71249752994       0.05519510350478357      -5.779116311663845E-18   0.9984755880052716
18499.90506363287         -20000                   -0.03072389370784011     -6.923820581848395E-18   0.9995279093835907
18548.897777949183        -20094.38988060736       -0.023485390083746848    -3.009388703873546E-19   0.9997241798374522
17399.835443630305        -20000                   0.03640092816135792      0                        0.9993372662502261
17350.169128152473        -20094.942309846276      0.04906244509550367      -4.17436986690123E-18    0.9987957127335868
18399.898734541726        -20000                   -0.024702994195800274    -5.91299184139038E-22    0.9996948341073667
18449.284585833502        -20095.91103460323       -0.017390646909601657    -2.1935939435195257E-19  0.9998487708863855
17499.841772721447        -20000                   0.030213869943229655     0                        0.9995434564593723
17450.103462884475        -20094.74649861881       0.04290366762573252      -2.7756109521361185E-18  0.9990792133698992
17599.84810181259         -20000                   0.024044965813426078     3.1343093201926177E-18   0.9997108776593198
17549.872199166854        -20094.168277481385      0.03673480045618031      -2.2533051927302195E-23  0.9993250490876769
17699.85443090373         -20000                   0.01789301024750562      -3.1591712052283544E-18  0.9998399069218716
17649.976424644825        -20094.743009958638      0.03068062614667218      -1.3658480347735233E-18  0.999529238427202
17799.860759994874        -20000                   0.011757844798360834     0                        0.999930873800499
17750.133650535103        -20094.54727124609       0.024561561414386715     -5.52490641172859E-19    0.9996983189877784
17899.867089086016        -20000                   0.005640001329649338     -7.729774539824681E-19   0.9999840947163087
17849.644502983978        -20093.613778946936      0.018422730317648066     -4.2287688415810094E-19  0.9998302867563483
18299.892405450584        -20000                   -0.018666319567725288    0                        0.9998257687145209
18348.37453848863         -20096.982803760056      -0.011251985295060815    -9.766521628205435E-19   0.9999366940221567
17999.873418177158        -20000                   -4.6133368517923455E-4   -4.012041532023398E-20   0.999999893235461
17949.260912390982        -20093.79261810766       0.012409517387560609     -1.4602595387824888E-21  0.9999229986277718
18099.8797472683          -20000                   -0.006546211868265358    -1.473367127563286E-21   0.9999785729741529
18049.215344992637        -20093.830870757378      0.006377512821131196     -3.0272210652859413E-19  0.9999796631070961
18199.886076359442        -20000                   -0.01261419485459843     -3.0029489219630415E-19  0.9999204375248268
18247.71939788054         -20095.625316723854      -0.00536923908641516     1.3196684683888573E-19   0.9999855851773295
18148.460429449802        -20093.9145819167        4.1039461687992135E-4    4.4988363328165195E-21   0.9999999154473929
183611.39560664093        -176372.53769838897      -1.0445611065205859E-16  1                        -1.2365281501931675E-16
178910.41053082663        -184058.12132042492      -1.689943440036704E-16   1                        -1.6182843986645997E-16
182803.80501191548        -167702.67409260062      -8.890823255536982E-17   1                        -1.284377469226206E-16
173866.6763558244         -173763.86919993875      -1.856959112912113E-16   1                        -1.9112562716506096E-16
168415.46779789904        -183309.7192855773       -2.3335976405385867E-16  1                        -1.9154154593823502E-16
182650.64051682447        -157609.86858007443      -5.399771069524812E-16   1                        -1.1327946384876477E-15
173909.56773392519        -162666.55070805846      -1.243801302810609E-16   1                        -1.785500204457348E-16
166394.75980108161        -167138.3384680366       0                        1                        0
163021.328008482          -175099.14282648443      1.3867981567588722E-16   1                        9.964408345013373E-17
157902.73772324866        -183363.98960547493      2.2549592406427973E-16   1                        1.4909410125227554E-16
182688.45614001018        -147266.85476034402      -0.4047167279374681      1.816801102952073E-15    -0.9144408567038615
173739.11323638743        -152563.8666377894       -2.6940218495308807E-16  1                        -4.601488324667445E-16
163947.77595285792        -157810.04798990075      3.68138938968061E-17     1                        3.3942617999372816E-17
157383.27643809747        -166457.54502253834      -1.7425634419133185E-19  1                        6.054735370108101E-21
147300.50807087152        -183150.9287456754       -1.256225629566503E-15   1                        -8.484270655164396E-16
152453.5886746789         -174823.381204696        -3.489431632311784E-17   1                        -4.660869943846654E-17
182776.2868583979         -136778.698260523        -0.3889593630152975      2.9238941669777506E-16   -0.9212537298792077
174101.52409865483        -142036.92671350148      -4.421450047824125E-16   1                        -8.686896898341026E-16
182835.5538115704         -126265.62546135564      -0.37667884395654366     6.004729046179985E-16    -0.9263427751777238
165310.45914339807        -147206.39711298508      8.676428219911712E-19    1                        1.4618187053732225E-18
136784.40796796538        -183011.41296063745      1.03642588546236E-15     1                        6.04326370732638E-16
157467.52489539838        -150440.16003661457      4.587750588700278E-17    1                        4.1065214680641674E-17
152727.02640082987        -157895.33967374056      -1.5816410737563454E-16  1                        -1.4588282966950759E-16
147226.2699995871         -166202.99609085853      -1.6181004464466044E-19  1                        -6.099695099896279E-20
142004.75532155542        -174602.59418124688      1.5291883899150056E-16   1                        9.123431712076934E-17
174221.94052218014        -131519.46922533718      -0.14006754711480082     0.6666666666666597       -0.3024767649539354
165575.6778140121         -136748.07816210092      1.0833719898595161E-16   1                        1.4855221097174737E-16
182859.8337463931         -115745.42320380476      -0.3660123140425154      7.494962534015741E-16    -0.9306089033462915
174261.96963019494        -121007.24035260746      -0.40639626550157154     4.6250786286732026E-17   -0.9136958865986825
182868.2233849948         -105227.27274696068      -0.3564425041565232      5.619146315312279E-16    -0.9343161830465557
156944.85580676788        -141779.91786851923      3.803711374819418E-17    1                        3.8334744678268714E-17
126257.31375881354        -182968.99205588977      9.52474542499384E-16     1                        5.172813031421339E-16
131499.38645652824        -174473.25386662743      -3.2155433148541594E-16  1                        -2.1680568114914793E-16
147918.34443458478        -147721.11079148532      -1.446847991197304E-16   1                        -1.3894633582234816E-16
142205.3104637244         -157309.42885037832      3.7718342863110304E-17   1                        2.4871963323675055E-17
136777.23689746176        -165951.43534259446      4.780910110366721E-17    1                        2.8024723745360016E-17
165653.83150047844        -126268.29126418653      -6.261200573800403E-16   1                        -1.1099339983156253E-15
157040.9586355781         -131551.4067038899       -4.298701825405884E-17   1                        -5.046723308856287E-17
174284.76200957876        -110494.56594335647      -0.3935895222601114      -1.715589614860976E-18   -0.9192853267128652
165697.90883405667        -115755.94334351052      -0.4441593400051656      6.943038021935126E-15    -0.8959468348548375
182859.3118852149         -94720.24104028729       -0.3485890492391826      4.2285475983370175E-16   -0.9372746096402992
174281.02494212528        -99996.7943385172        -0.3830409018174368      0                        -0.9237305102420553
182853.28105918516        -84208.63575470343       3.012556857826069E-4     -2.6972387177977316E-16  -1.101035422908329E-4
148356.16991763577        -137012.35440403948      -2.02104316139646E-16    1                        -2.1681749624890923E-16
115725.56675440072        -182951.44210219395      -8.06843381049807E-15    1                        -4.056757019439276E-15
120962.25061074937        -174420.60081759267      -5.95218940649848E-16    1                        -3.3678823307009505E-16
126225.46786005083        -165882.76840603136      -1.0969301808246292E-16  1                        -7.834505412799079E-17
140885.92021674075        -140812.91058319822      -1.0953656418072126E-16  1                        -1.1865536173207412E-16
136873.18336557833        -148563.18162657146      -1.911995086002989E-16   1                        -1.7923507176696156E-16
131579.42810988647        -157224.6294020708       -2.6416647951766653E-16  1                        -1.9974888092492893E-16
105199.0577524748         -182942.55396843713      0                        1                        0
157079.82396644138        -121031.96922247522      -8.575050958838757E-17   1                        -1.7150676538961763E-16
148341.7777312657         -126317.90102963637      1.3522050956903987E-18   1                        2.2309873826538425E-18
165717.07687163673        -105249.64260808745      -0.4288912365062065      4.0405282482438656E-16   -0.9033552694988183
157133.7088684444         -110499.79642060725      -7.773031488912834E-16   1                        -1.397684843196239E-15
174250.76151523425        -89524.3715003557        -0.3755788292721341      1.842537605718339E-16    -0.9267896878350407
165679.4728977857         -94788.96508995682       -0.4168788176199514      -1.443802403718882E-16   -0.9089613374570199
182845.03948057152        -73694.07405396173       0.11468935101575457      -7.561838647143377E-17   0.3129846027857665
174233.42324431468        -79043.5437725989        -0.12529681709372323     2.7696532052272926E-19   -0.3088891969820656
182797.3400295841         -63173.255175616614      0.12280706105323913      -7.473826492701018E-17   0.30988633553845957
139232.73344998076        -131568.99611774558      -4.7791000221953277E-17  1                        -9.436308748000556E-17
110458.23498728097        -174428.34150821186      -8.801274296782727E-17   1                        -4.026814853234539E-17
115733.9071786013         -165926.81964039456      -1.9146792065691003E-16  1                        -1.1127187682189873E-16
121077.29616496914        -157399.59378944532      -1.5524836934807162E-16  1                        -1.0263719716862771E-16
132097.34546006983        -139144.8694452385       5.7629601472800425E-18   1                        -1.8014023440337306E-17
131916.03160823957        -131820.38600001292      4.699056212097776E-17    1                        3.6195712824053666E-17
126506.97092480259        -148679.17100504294      6.604699705040786E-17    1                        3.9969906065418366E-17
94669.66334911589         -182931.36997704618      2.314099496522489E-16    1                        9.712931372337488E-17
84135.69498908437         -182920.14605252448      -2.818828243643182E-15   1                        -1.0241449713682601E-15
99936.85740018926         -174415.69296009702      2.9833756813355005E-19   1                        3.190773476589702E-19
184096.30450568738        -20776.307514486776      0.6553989668691703       3.640687758970735E-17    0.12200718008673789
176597.13759561308        -16096.676532064363      0.9948075428991936       6.675991907249035E-17    0.10176236027154455
148513.24825364488        -115722.58988293119      -1.137614491667074E-16   1                        -1.8576660679662273E-16
139828.39066057297        -121020.55729141038      -9.91587285989566E-19    1                        -3.813978585289352E-17
157163.6800745693         -99997.2134576116        -0.46721438091189466     1.4692776372470252E-15   -0.8841432226614273
148585.36878945614        -105240.8094980778       -1.3012474866931454E-15  1                        -2.0918652125612818E-15
165586.97110741175        -84399.30816054183       -0.40911031963702366     -4.7875025359363826E-17  -0.912484320252596
157072.27049835774        -89571.60037526782       -0.4532668669311149      2.516447437397195E-16    -0.8913741113491702
174244.1737555489         -68533.73041748449       -7.766305708502563E-4    1.7829610187553585E-17   3.215551284756109E-4
165511.5010716459         -74095.18581729934       -0.4081187762937852      1.0030446098934621E-16   -0.9129283797462872
182759.4738289781         -52606.46205302058       0.4362775048600829       -4.358199380395991E-17   0.8998102024221092
183013.30494498214        -31367.930312430148      -0.30218256793076337     1.0733342713477027E-16   -0.14073926824237243
182797.231497773          -42024.62741086248       -0.20981763613807936     -3.375721573604929E-18   -0.259011537264818
174117.62796228708        -57963.293301045815      7.667678253826342E-5     -7.304103016405443E-17   -3.499382845924733E-5
73596.38703549265         -182921.45875494773      -1.834111485481726E-15   1                        -5.935542046233556E-16
63070.67480839142         -182924.59964745818      -1.7965331424450924E-15  1                        -4.808501697811469E-16
131668.39114000832        -124861.3131457092       -7.928637142221396E-17   1                        -9.267726001369263E-17
105210.47577730812        -165931.31018236734      -3.101035169427923E-16   1                        -1.5306443033159988E-16
110521.56090190711        -157518.90997779855      -8.313911995678157E-17   1                        -5.828164422563209E-17
125455.35493422287        -132047.2917813958       -2.4345105025016515E-17  1                        -4.40216895442291E-17
115896.44201456668        -149165.2643053337       -3.389709813465056E-17   1                        -1.845516101246884E-17
121365.86886579271        -140545.23012133478      -1.494443424988703E-16   1                        -1.1635390558695316E-16
89403.72999832325         -174387.12585328362      -6.244082165265234E-16   1                        -2.445619089225149E-16
78854.09030451754         -174363.10723450402      -1.1353438276198718E-16  1                        -3.710932100205584E-17
94680.63652083767         -165877.36650196926      -4.8985456460452615E-17  1                        -3.428835902973548E-17
173775.67419637035        -25616.521395829448      -0.13812572664825956     1.2636771075095977E-17   -0.03646525860414145
168245.46806739728        -16710.928977284857      5.831152836029604E-5     -1.8059513946204134E-17  -6.203959977295498E-4
140111.3767551031         -110224.78703493654      -4.866235318893332E-17   1                        -5.580712844538786E-17
131947.60130461093        -114631.48264462374      1.123505735786958E-16    1                        1.0730792651405177E-16
148604.63708977468        -94746.46101225489       -0.5048332732513284      1.195205894615374E-15    -0.8632158837021547
140055.6279981542         -99940.48354234027       8.959119202204346E-17    1                        1.1964792762335323E-16
148178.2028023875         -84512.75004123323       -0.49011711013698855     7.418576788471088E-16    -0.8716556422224796
156773.5409999167         -79373.14660497363       -0.4449997480092088      2.2692655809250135E-16   -0.8955301069686067
165441.65507435496        -63805.401910086664      -0.4205896595966702      7.290423791491574E-17    -0.9072507056402129
156737.6875359003         -69514.51647965773       -0.44327135518687194     -4.285310337283119E-17   -0.8963871461264089
174030.98780333178        -47321.67623593222       0.17312310161367175      -4.293449423116561E-17   0.284849378819192
174056.51077900096        -36804.92894507043       -0.7710011147468586      -5.935670118640936E-17   -0.6368278922811685
165288.5689717676         -53333.86127154626       0.31002621571501615      -9.346367909871677E-17   0.5901928345243125
166553.17228096642        -32558.991709658934      -0.8658060234617213      -6.079147575379583E-17   -0.500373471145293
42195.10943401748         -183008.4984523569       -9.989222209336115E-15   1                        -1.806199785439748E-15
52583.266066368225        -182929.91214486226      -6.050460435208328E-15   1                        -1.3860491091372225E-15
68287.1748092946          -174361.01039378482      -7.254393212679948E-16   1                        -2.266822272242232E-16
57776.53298728752         -174401.7318624785       -4.231340884357931E-16   1                        -1.1964463548920259E-16
124596.76849003766        -117400.5758319862       1.218909280677054E-16    1                        1.0293004903010692E-16
120327.65140750774        -124651.52870894127      -8.713942154464229E-17   1                        -9.162446567636853E-17
99931.65767503247         -157420.73050573282      -1.1156391956926636E-16  1                        -6.514745177137272E-17
105117.28449019526        -149088.4171620269       -2.446791173313842E-16   1                        -1.5718823598529525E-16
115355.25561633454        -132361.91533796123      -8.495763469576902E-17   1                        -7.851139828099394E-17
110279.56600386847        -140777.3288670369       5.4834164298565984E-18   1                        -1.7719744996486907E-17
84150.90620192736         -165820.72933916067      0                        1                        0
73608.02172866571         -165777.03825228004      0                        1                        0
89451.10353486762         -157289.5529954408       -1.0183932372907998E-16  1                        -5.4709344522791655E-17
163213.57043422066        -25032.46910915576       0.6467269372807848       1.635800616241787E-16    0.16181734338184042
158517.45094586897        -16755.02977172289       -0.9961323821152305      6.798831195611389E-20    -0.0878566186808654
131739.0618482901         -104794.60898601306      5.083859273772151E-17    1                        5.599383598417398E-17
123741.61893365352        -109487.05357768704      -4.0121526374198996E-17  1                        -7.144914376782212E-17
139802.2169736319         -89752.68127210438       -0.5407381116460366      1.237490209532161E-15    -0.8411897694239551
131491.25299642634        -94883.84724551898       -7.98182329134584E-16    1                        -1.0847840482035982E-15
139262.08100504955        -79486.93152742331       -0.5232688614002802      7.175307226034657E-16    -0.8521661511641138
147554.47024759458        -74145.67945537536       -0.4804124100015142      1.872097368891779E-16    -0.8770421496171394
156687.36410395778        -59369.41002625403       -0.4568932668671164      5.710026816843408E-17    -0.8895212640516666
148197.79135737548        -64703.84951777257       -0.47506025716430544     -4.5022142818307784E-17  -0.8799531008065286
164145.58278668896        -41929.74365430046       0.2615800746255507       -1.8062706252790938E-17  0.3394719911282801
155864.55145829087        -49823.49524356905       -0.502402967174446       3.771450417822276E-17    -0.8646319489314549
158130.39399890014        -33350.59908967484       -0.2728480323629983      -9.767834505298847E-18   -0.1914904422914346
32024.26705274517         -183356.6302071031       -0.330279748069002       0.6666666666667562       -0.045015528031078826
23404.298954293008        -184012.02775144327      -0.39800499462298583     0.6                      -0.03989954413761251
37111.207250323496        -174401.5684529622       -6.160923530898807E-16   1                        -1.012970329690489E-16
47281.325868570086        -174244.76079193846      0                        1                        0
63174.47212216717         -165847.11292271066      -4.221384969454101E-19   1                        -1.4346738373070022E-19
52743.69409240862         -165907.070704471        -1.6667985744473044E-16  1                        -4.6083114956577103E-17
115206.61528752891        -115007.53710641689      -8.281235298672521E-17   1                        -8.963119326044944E-17
110030.32524664896        -124111.56844378862      -3.15477521022552E-17    1                        -2.1203032292719485E-17
94496.69978528253         -148850.73684388044      -1.1459091265135654E-16  1                        -6.772911720029209E-17
99408.25624146889         -140586.6925562395       -2.6549460588723355E-16  1                        -1.536309373602732E-16
104550.21990324676        -132312.49180719297      -2.4094058932883612E-16  1                        -1.833173343546101E-16
78908.4920156265          -157234.29768913504      -1.2016367427138605E-16  1                        -5.506155178619952E-17
68416.44918159384         -157192.21043723918      -8.655174517037657E-17   1                        -3.811673901708457E-17
84173.29044356736         -148647.47143978707      -3.908318084370847E-16   1                        -2.0229677525305294E-16
20188.279528324754        -6099.848777519909       -0.8162250901077863      -1.2050238609464462E-17  -0.577734023299186
20149.505871305326        -307.9322285541308       -0.04276347492095224     0                        -0.9990852239366423
20170.901107950038        -391.70514406800675      0.036314175879244154     -9.577498892325816E-17   0.6656768919772102
20181.89215405716         -220.82941032458953      0.010249058205636452     -4.604810145191918E-17   0.33317573154986446
153300.1011058708         -25039.938530147458      -7.42369190242842E-4     7.878065498294738E-17    0.002621519591507915
148468.26755653377        -16757.89263405094       0.33188844247089755      7.95652801384105E-17     0.03099211817935869
123103.54238694526        -99617.3086608259        -2.867812651268451E-16   1                        -3.767282555135712E-16
115015.42539747075        -104585.41693199408      -1.208366476079991E-16   1                        -1.3946348519434066E-16
131183.93320309866        -85130.94178756967       -0.3805836473475126      0.333333333333349        -0.547357354306689
123063.13556843798        -90067.05922426053       -8.996494067769027E-16   1                        -1.1941031034940263E-15
130431.75458523071        -75623.25292734036       -0.5533338374525429      5.198697003191163E-16    -0.8329573187639928
138125.2666004581         -68530.34944461152       -0.5114665544341357      6.903888020641549E-16    -0.8592999869980239
148241.63381258553        -55357.72829058505       -0.48738363599599394     3.8491767170458404E-17   -0.8731876778930773
141387.1454441816         -59698.45376185507       -0.49820388188631926     1.0484697440791334E-16   -0.8670582829371412
152898.386334725          -41235.99284027362       0.20110688271474553      -3.3458652018501917E-17  0.26582677501837376
147926.1061716008         -47718.736224428445      -0.5232262868460512      2.1957210687987684E-16   -0.8521897093259252
148180.96834720313        -33261.742079221534      -0.7664560720390864      0                        -0.6422688368697184
16077.5209284403          -179435.69441211567      -0.33260205248556857     0.6666666666667571       -0.022067700649661234
26099.906242367928        -174570.0966393249       -1.1945787472426546E-15  1                        -1.3434369410422468E-16
108066.86411675574        -108684.55649008443      -2.130104446306147E-16   1                        -2.0248565763834957E-16
32685.874042422343        -167039.34398344092      -4.944850186703668E-16   1                        -7.535954629966906E-17
42017.331845329405        -164535.44951772853      0                        1                        0
58176.91770517078         -157372.5168892999       -1.190478302986186E-16   1                        -4.137207798084308E-17
49505.28205155352         -158033.99522677797      -1.7209027597550673E-16  1                        -4.8774065286352506E-17
99753.71588109572         -124140.54497552988      -1.8498424167181068E-16  1                        -1.5791924036810007E-16
104667.65342062803        -116132.05976043636      -9.904236377438912E-17   1                        -6.930178946648402E-17
88879.18287749046         -140075.057000732        0                        1                        0
93931.09589309838         -132191.9342821173       -1.9329387158656763E-16  1                        -1.4102970616615365E-16
63116.132375129775        -148619.34789027885      -8.179889775881232E-17   1                        -3.6891738483545843E-17
73451.6547031419          -148333.60802160093      -2.1682529852030397E-16  1                        -1.0370546816238585E-16
78803.76567717321         -139699.94586339392      0                        1                        0
20177.553796312855        -797.3459536227346       -0.037139873065207524    4.5039382902674623E-17   -0.33125781643309044
20173.256798754122        -1506.0487644332097      -0.1414066028854616      -3.836176061414784E-17   -0.6514972117983622
20172.329093539418        -1603.5233019303248      0.1507116479937179       -3.975295329587534E-17   0.6494077632900017
20178.886155571952        -1701.8344929015561      1.6813801153000203E-5    -4.0885687044547234E-17  -4.160519745240639E-6
20180.761107703944        -1801.6640822893335      -0.16969063436809143     -4.1875440119136865E-17  -0.6447088744772533
20173.972203777656        -1898.854434503061       0.08947962009323962      -5.54983517678198E-16    0.32109890787192846
20176.616004781732        -1997.8604636931127      2.389886452533463E-5     -1.7332562404859226E-16  -7.043424627336166E-6
20181.27753845477         -2097.5154774594744      0.09901686859055923      -2.1925207942356744E-17  0.31828724587905116
20176.626514646672        -2200.476466882984       0.3118549401398294       -6.630691481008834E-17   0.9501297255210576
20163.068641890408        -2288.834737414122       0.19470774054103615      -1.3332666932730682E-16  0.567528761850622
20197.485582893645        -2500.857923143322       0.11840386601207505      -6.686266895883546E-17   0.3115953070236297
20189.40177258604         -2602.8575146459134      0.36986263830932437      -2.227458176376025E-16   0.9290864478770412
20188.567755513814        -2698.4992470636685      -0.3836159172628057      1.5552730705144284E-16   -0.923492732480812
20193.14051135612         -2797.2227800588753      -0.3978190021529843      1.9923561078652152E-16   -0.9174639175759087
20190.657995183166        -2898.1408542136         -0.4122751394258584      1.1011534931987754E-16   -0.9110593878299288
20191.255531682415        -2997.5155629388923      -0.42650954001565466     -6.567141750716963E-17   -0.9044830628951367
20194.777687396967        -3099.5605182568092      -0.4410941637087397      8.697523375268136E-17    -0.8974608276229467
20189.713526342497        -3201.295363827714       -0.4555516816466345      0                        -0.8902093372227804
20187.78846040063         -6001.833578754165       -0.806704740196286       0                        -0.5909547032673413
20192.425423457647        -5900.70730704009        -0.7965801870159553      0                        -0.6045328813534868
20189.447553361275        -5800.081330939414       -0.7863362676631297      -8.271044785080949E-18   -0.6177987321482755
20203.292549281632        -5502.723609248705       -0.7544217744610745      0                        -0.6563899641677952
20199.16213012726         -5605.2610276405585      -0.7656496049913453      -4.221535095174209E-18   -0.6432578652182875
20191.062284200078        -5703.931412997664       -0.776264882902325       0                        -0.630406877089359
20203.491355637478        -5399.832412751929       -0.742952504100829       8.626855159540373E-18    -0.669344138365953
20200.06972697909         -5297.337416033063       -0.7313227455983137      8.238147593694815E-18    -0.6820315541045899
20192.956627741496        -5198.433855818294       -0.7199086614898104      2.089415107370905E-17    -0.6940688138390129
20190.364279658334        -4505.765792324163       -0.6342997964928627      3.3130902585199553E-17   -0.7730871665037609
20197.414215595825        -4404.774715527766       -0.6211337275258922      1.2448720203160705E-16   -0.7837045941926061
20195.03934090101         -6201.16398277328        -0.8257243636941823      -1.592584448708122E-17   -0.5640738199858074
20263.9534635175          -6051.614641431035       -0.8106558072927813      -1.955281218512742E-17   -0.5855229811788527
20294.733915046418        -6144.088363802336       -0.8191270505235474      -1.6218996600196434E-17  -0.5736121290033572
20185.121327370172        -492.20517126996907      -1.4665857789815384E-5   -8.140552738445836E-17   1.0083441534710265E-6
20191.215193652166        -598.0136558439405       -0.027815057244424356    -3.334668872579208E-17   -0.3321707898931777
20175.722737920107        -698.7784854093347       0.06503962046243626      -1.9681795790742E-17     0.6634864670049695
20251.53301811384         -757.6246650146111       -0.021204968298894646    -1.2656478676621779E-16  -0.1988726965401233
20258.2647030024          -319.6677152901394       -0.01485553619519895     1.1564924722726133E-20   -0.3330021377854119
20263.444050801645        -434.2658400476095       -0.01209678975415208     -7.022055952624811E-17   -0.19963383578387334
143288.6746356942         -25080.195683385242      0.3143543546832065       1.0053474482130156E-16   0.11086858340199524
138343.43494952837        -16772.049329943766      -2.3396341755090497E-4   5.885932783384703E-17    0.002190731413094805
106238.33781920532        -101185.08634316172      1.4820286371595507E-18   1                        1.2361822868174336E-18
113575.2214869857         -93896.45520989635       -1.632457557972576E-16   1                        -1.9703035536044374E-16
123075.55045173492        -80975.13862660927       -0.3971362886337504      0.3333333333333333       -0.5354688164404905
116563.51496073024        -85126.99011249591       -1.0580179359833245E-15  1                        -1.2786379866405583E-15
122901.9890800949         -73332.49710781843       -0.5775905365801081      1.8719041689664246E-16   -0.8163256425366147
127084.58521270061        -67024.44781980327       -0.5487377373974954      3.6622461886794927E-16   -0.8359913679359036
132919.15991582142        -59272.38702542347       -0.5206729735918004      9.684879858763566E-17    -0.8537510122495972
139387.05714654506        -50836.7848249104        -0.5144783934038875      4.690294266096716E-17    -0.8574965577635784
143246.17870750092        -41427.24002792877       -0.5773089488367716      2.5548601464672222E-17   -0.8165118771473373
138222.07530052794        -33436.48630391925       -0.468697096041702       -1.1461253797161217E-17  -0.47406344118514293
16734.53439440526         -169206.57127486184      -1.6025730651114392E-15  1                        -1.183874050773017E-16
25010.3104910752          -164014.27426859262      -4.0786629942365594E-16  1                        -4.8408964403987583E-17
99361.34616003008         -107661.81887243521      1.2436948407792628E-16   1                        9.130800058809696E-17
33329.679387075594        -158471.0777345495       0                        1                        0
42206.54705040673         -153480.43526566628      0                        1                        0
52105.4757010088          -148635.3632537978       -1.0962578642010171E-16  1                        -3.668898732458556E-17
90406.03562233178         -123826.5424807803       0                        1                        0
94936.96520062043         -116268.6730788636       0                        1                        0
83335.23299649447         -130480.72437361762      -9.428642840102205E-17   1                        -6.068093310050037E-17
83969.9682387879          -123198.21339472508      0                        1                        0
58470.88358777774         -141267.32783485207      -1.0308410521065674E-16  1                        -4.621154141293664E-17
67991.14914502896         -138693.1405102517       -2.741922811813179E-16   1                        -1.366089213292044E-16
74992.08389731614         -131969.6738343742       0                        1                        0
20195.300226545685        -6304.994873006276       -0.8352658449807602      -1.971683754672823E-17   -0.5498463123834519
20189.999171666186        -6404.269194331478       -0.84419858813615        -7.80885426090961E-18    -0.5360305430618969
20190.688747164746        -6500.3040582259555      -0.8525242890525395      0                        -0.5226876085208941
20196.303273833844        -7403.080935262854       -0.918859406405609       2.15536646946992E-17     -0.39458508669922904
20188.88134069298         -7502.300958594637       -0.9249638345078547      7.122065661152086E-18    -0.38005513339381575
20186.187033374135        -893.7356147123384       1.1339301298795198E-5    -1.7606691838083756E-16  -1.4300728292300964E-6
20273.336538183157        -837.7590816098074       0.03914607314201035      4.6476459103900864E-17   0.33102673021551177
20189.43594330442         -994.3603313336876       1.877817795460183E-5     2.778162786028415E-17    -2.6420931538706505E-6
20188.914984706746        -1415.4085345989695      -0.06642391118374649     -7.364173334631818E-17   -0.3266480906087799
20195.352429702252        -1097.0964716183878      0.1026399136045305       -3.3312735686444907E-16  0.6587180672440559
20202.434370801635        -1203.6790471423562      0.1127351647563569       -2.9395127625642457E-16  0.6570656182925186
20199.45578839975         -1312.5091179702517      -0.12309519647508567     -1.3960857976956796E-16  -0.6552037980088199
20243.33351536664         -1562.2625105882405      0.0441009086146458       -4.6614773518392026E-17  0.19507718958842496
20272.7232420421          -1481.4210596904477      0.13938931225452778      -1.1242049004456184E-16  0.6519317939659243
20263.35669444607         -1648.5995198803978      3.8145721097485965E-6    -1.1956963249627353E-16  -9.143054295150203E-7
20277.147836754513        -1756.6010729709142      -1.3511431867415287E-6   -2.461752896631912E-16   3.466255582932713E-7
20274.854728888702        -1863.108857874165       0.1759080132005795       -1.2607439496994876E-16  0.6430402903157048
20248.33910866303         -1949.5095064524721      0.16566799809629656      2.5688067635335234E-17   0.5766750510452188
20275.504443857226        -2039.2095155047505      0.1927865575157197       -4.326685799100572E-17   0.6381831926783403
20203.708412434848        -2382.408069169717       0.1449585191346658       -1.9080389622807318E-17  0.40331190955825796
20280.836468936322        -2150.672372133714       0.10175455842173838      -1.0943050617271174E-16  0.3174226222341673
20258.934153101047        -2270.409589186073       -1.5986823694774666E-5   -1.3267698922660264E-16  5.4447530906109876E-6
20315.62577876088         -2459.818229029927       0.1166533088949248       -4.4446348893620175E-17  0.3122548900347583
20293.237373200074        -2566.4635085117347      0.2434777791984619       -4.005242735116173E-16   0.6206150299271055
20266.56140336138         -2652.171027904298       -0.07547890290796577     -8.003087314816946E-17   -0.18521051592638044
20293.30395889447         -2740.4241396708767      -0.3901912163564065      -2.2198903664918244E-17  -0.9207338446382091
20198.09529503454         -4299.003236293636       -0.607202353119456       1.0654248302682424E-16   -0.7945472301163673
20192.05385728837         -4196.986872445058       -0.5936272647434638      6.851843044812163E-17    -0.8047401254679322
20190.976819772586        -4099.188503677583       -0.5804764274142212      2.9674787217295416E-17   -0.8142770511502645
20194.028919813438        -3998.5503864550788      -0.5668407413503679      9.996805050190815E-17    -0.8238273924158289
20189.875304715697        -3898.2078174667927      -0.5531266643069114      6.059333551280905E-17    -0.8330971685149965
20190.250599569965        -3299.5217529620495      -0.46950530847265576     -6.115617918001277E-21   -0.8829296484592261
20196.42325297953         -3400.5322853960947      -0.4838075774108408      -2.121914762244517E-17   -0.8751743977094875
20193.460974105394        -3501.147854235692       -0.49795746999873813     2.9421062897802787E-16   -0.8672014510917704
20193.00259212728         -3598.7574843326256      -0.5116422593995656      8.327200572011367E-17    -0.8591985784831097
20195.638458328227        -3699.7902108774542      -0.5257292623978903      8.24815594996041E-17     -0.850651950637095
20190.45091062719         -3800.7671874555967      -0.5397054652607151      3.059752908254913E-17    -0.8418539122338946
20296.606269904478        -2849.094873736779       -0.4057796198093056      1.1053424158391679E-16   -0.9139709505074237
20272.98938878547         -2947.9372540440627      -0.41981614936744194     1.847372356311973E-16    -0.9076091668374584
20298.96476024667         -3041.8363168084493      -0.43334129545158295     6.56525775442665E-17     -0.9012298925547326
20298.380597573214        -3158.0132833011244      -0.4498574527178614      9.386221151914216E-21    -0.8931003696890113
20265.455704530847        -3251.326864844381       -0.4629699368480926      2.585422571961457E-16    -0.8863739824597177
20294.403571506413        -5958.756895933687       -0.8012170966408374      -1.6503250573067712E-17  -0.5983737639992434
20311.173316965673        -5452.743499275336       -0.7479322032490484      0                        -0.6637751262013952
20295.017393724924        -5843.731057797013       -0.7896696949307486      0                        -0.6135322095127937
20270.296886797056        -5751.9932209414355      -0.7804813586848006      -7.553326227106669E-18   -0.6251790528614373
20308.537023530196        -5558.154131081133       -0.7595096152580255      0                        -0.6504960744773165
20297.880578400993        -5664.887498216228       -0.7710553727924987      -4.2464775276633504E-18  -0.6367680977501214
20191.023888756128        -5102.889704560258       -0.7086438524953835      0                        -0.7055663606990309
20192.54350239022         -5003.025601997144       -0.696663390008221       1.3026030268886702E-21   -0.7173981598013518
20187.32342029156         -4901.274073640777       -0.6842844285122441      1.3611113751996316E-17   -0.7292152082661477
20188.430368801546        -4602.44203098099        -0.6467636113506158      5.636887355718784E-22    -0.7626905205082758
20190.984224479882        -4702.353606288314       -0.6594658963842296      5.0987691742376317E-17   -0.7517344811842072
20186.896578837885        -4802.752329458111       -0.6720819973583682      3.2085535855479343E-17   -0.740476730043787
20308.670808579554        -5347.731181405567       -0.736198901225162       1.0696005682940217E-17   -0.6767652301267705
20299.865931159675        -5240.37315263844        -0.7240060767498703      9.971998237103394E-18    -0.6897935923390454
20275.076718283424        -5151.564345025765       -0.7138311219103984      4.014552505951681E-18    -0.7003178767694825
20269.422806674967        -4556.697279061681       -0.6406500706585556      6.261233672440314E-17    -0.7678329805219706
20296.92149537535         -4467.800557390255       -0.6291228733007037      5.2788304244396935E-17   -0.7773058654896685
20306.66536811113         -4354.3738230953495      -0.6143383948220493      4.8613016209393374E-17   -0.7890426695413287
20301.905043694613        -6256.26300139967        -0.8294520144701732      -1.2048449899061093E-17  -0.5585779752656223
20402.652253816843        -6055.380213533523       -0.8093543543753018      -2.8415272765579535E-17  -0.5873206319301764
20417.20826455541         -6199.9066612981505      -0.8227853695535107      -1.2293639725651484E-17  -0.5683522092479604
20306.45543442865         -535.2483845596382       0.024956276261944837     -5.809054351023856E-17   0.33239779493356486
20296.11241647856         -666.3612733249569       0.03111901685382441      3.6650260679689185E-17   0.3318775646284727
20358.285984503666        -769.8006066421486       0.036047384302605096     -1.4736830870577424E-16  0.3313784816937114
20419.893914689055        -406.2797664356997       -0.024393945682120863    1.8186571593414144E-17   -0.42787661143922834
133161.19010268056        -25172.470976183555      -0.9014132595861355      0                        -0.43288951554252936
128138.04941265163        -16813.331811036922      -0.6598021885266355      1.355057323443618E-17    -0.09537984983872344
98778.58053045072         -99403.44775861065       -3.9752236687263417E-16  1                        -3.2002915486029377E-16
102564.81619527779        -92941.50016819267       -1.731832277795497E-19   1                        -1.9457012569153325E-19
108228.44708143639        -84923.31737683293       3.9146019550884705E-19   1                        9.48849286932971E-19
114404.57240983371        -76605.29601504638       -0.6176089463335922      2.6824377168657703E-15   -0.7864832473974097
117883.9103897034         -67312.92477672483       -0.5800018448086216      9.278207001982118E-16    -0.8146132908322424
122954.50149417507        -58994.07942513725       -0.5475947717733235      -1.4976103715832364E-16  -0.8367388313180887
128576.36355764828        -50567.220228702026      -0.5314007918477995      1.4378280512552925E-16   -0.8471109164348363
133413.34243083603        -42016.571071716746      -0.5589453479649069      4.5744790064593884E-17   -0.8291873585240556
128038.96966723428        -33658.31300619848       -0.43153150105927285     -2.0357459606126986E-17  -0.5081415348340932
16708.141392060013        -158824.6077554565       -5.670983483354302E-16   1                        -4.746429808150611E-17
25114.607118689717        -153670.0450007806       -3.518884494978417E-16   1                        -5.178771971243106E-17
91041.39808359015         -109504.92434323906      -2.6437479285136937E-16  1                        -2.351674914100487E-16
91799.62394896016         -102453.98433265054      -2.7950313543173833E-16  1                        -2.3055154806507417E-16
33677.36262202345         -148411.5644311109       -1.1970678508497434E-16  1                        -2.7108914492836338E-17
42497.980757390105        -143456.8768620033       -1.3218270764777607E-16  1                        -4.691929236386069E-17
50764.586379632965        -138217.04280770625      -1.5040613442281404E-16  1                        -6.410236501476498E-17
84679.84643800603         -116155.25889764498      0                        1                        0
76698.00142083866         -122548.41532324595      -1.0060350589271515E-16  1                        -6.5046506990397E-17
59060.69486822858         -132651.3702771732       0                        1                        0
67578.57523765734         -128033.55462806305      0                        1                        0
20189.05232249402         -7598.198938691331       -0.9305198884872262      1.1448727153508906E-21   -0.36624136433953103
20196.106127185198        -7699.115742457281       -0.9360159575897447      -1.2537900107398107E-21  -0.3519575639886085
20195.841566289448        -7804.725104273758       -0.9416023948076303      -1.3949425222683085E-17  -0.3367267877452819
20187.75177302771         -7906.003364842173       -0.9468042734010864      -8.302578601149432E-17   -0.32180998656572757
20182.72664514803         -8002.737115062803       -0.9514980589674727      -1.0990061206913715E-16  -0.3076547473340312
20176.305609490264        -8102.009882337258       -0.9560912453214616      -9.544561067472194E-17   -0.29306915596726957
20158.59605548733         -8190.81440568683        -0.9601445513235044      -8.112006553579111E-17   -0.27950391697659305
20198.04089117264         -7299.544917354219       -0.9123038246620471      7.243304274286493E-18    -0.4095140181378632
20192.95751627962         -7199.084874645159       -0.9057756682086242      -2.1889534888005445E-17  -0.42375752330528077
20192.805607009326        -7102.531687835969       -0.8991813654468926      1.106444496787073E-21    -0.4375761322149579
20196.934035005575        -7002.713731980989       -0.8920492601342893      -1.483630400516731E-17   -0.45193817809468856
20193.745688338375        -6902.21276711577        -0.8847061780140154      7.477909487684727E-18    -0.4661490943046834
20197.71757069253         -6600.858861906021       -0.8608907807208063      -7.680669118844666E-18   -0.50878980239206
20199.422485106774        -6705.056925650061       -0.8693530154007248      2.2835694009801075E-17   -0.4941915961880805
20194.39085560547         -6805.201939913167       -0.8773077072399053      -1.507718899674385E-17   -0.4799283135554038
20294.073239296624        -6365.099900115823       -0.839358744287229       -1.5892392815439356E-17  -0.543577866285658
20269.997286112597        -6452.680154436743       -0.8473446303384409      -7.279896133256584E-22   -0.5310433852133325
20296.16571089873         -6543.02190332113        -0.8547047660580008      -2.3466501243900762E-17  -0.5191144021001534
20305.3190324677          -7353.5851434880715      -0.914179010522319       -7.327033153814294E-18   -0.4053106659503847
20294.72920168364         -7462.477747200108       -0.9210528487472626      1.451392915369054E-17    -0.3894376052440067
20265.15853482185         -7549.8824635182245      -0.926649681052023       8.61414887880831E-18     -0.3759260140231265
20293.129867686337        -938.7278762352055       2.5301700883967326E-5    -5.179009801437055E-17   -3.364894265445173E-6
20373.418308994926        -869.2505001802407       -0.024456331102217545    -1.1384144047817189E-16  -0.19849908735237892
20272.986327391038        -1042.3420062289467      -0.029274153719317398    6.855587659281191E-17    -0.19784596085933398
20301.007697002493        -1382.8804482774194      -1.7289452555413476E-5   3.5685659485168887E-17   3.439800473903354E-6
20313.226076724543        -1144.9634460385714      -1.417240195054903E-5    -9.237837279576829E-17   2.3143468292537626E-6
20309.097100299685        -1265.0043889698607      -0.05942648832183959     -1.3355377566051593E-16  -0.32799329780139524
20334.832545815807        -1571.729965027264       -0.07409859397699864     -7.706934273724446E-17   -0.3249930920007598
20392.50337118322         -1473.5917359286657      -9.748478562277008E-6    -1.1039533974002156E-16  2.078433487614125E-6
20372.416540893584        -1695.604756174789       0.08006432812513124      -7.997264369324279E-17   0.32357505433277933
20375.081925534487        -1828.6731833721053      0.1729411321191048       -4.135469076477069E-17   0.6438445528161445
20340.215828542547        -1948.3412262497072      -1.0706627523449086E-6   4.2479709474331293E-17   3.0811584554128285E-7
20384.327321337678        -2067.047031162355       0.1958793488757999       -4.09646865493358E-16    0.6372407110728986
20348.207841714902        -2345.6170815566497      -0.11125605767024711     4.423450238949812E-17    -0.31421839642110294
20386.62086071693         -2206.1909410205617      0.3138587666373904       -4.6950473580740246E-21  0.9494696788848574
20397.54386696314         -2530.3790085135165      -0.21635184084633535     -2.6663619639322533E-17  -0.5596354894164546
20453.63638258105         -2433.177531783464       0.1156074669517716       -1.5494260058749838E-16  0.3126436069315733
20392.80583463535         -2652.697347833432       0.05402417304012435      -3.8119713902206145E-17  0.1322480690766666
20422.14197859567         -2792.8595614282044      -0.3983425290876262      4.42835105107246E-17     -0.9172367325329599
20299.826297408028        -4239.103975208408       -0.5991572813050868      9.832908777855046E-17    -0.8006313451368982
20272.432513949243        -4147.431084993071       -0.5869527085856941      2.377474784378315E-17    -0.8096212181010827
20297.12100367324         -4054.7091369932496      -0.5744886780942721      6.009368862176957E-17    -0.8185125268704944
20296.415239283673        -3941.415060343083       -0.5591411427271781      2.026457250390169E-17    -0.8290724822107096
20269.184729859724        -3850.334809482468       -0.546655016881764       9.796193494240474E-17    -0.8373579231851089
20300.690762951108        -3344.844982814178       -0.476324200059642       2.784500334798603E-16    -0.8792697276375147
20303.774638581446        -3458.59897498335        -0.4923230243518553      1.061025255165284E-16    -0.870412567486258
20277.631299458088        -3550.0858496898936      -0.505065270908865       1.26075139321313E-16     -0.8630811497904209
20301.44009420447         -3642.9938115285936      -0.5180758544078746      1.147415692188698E-16    -0.8553346754060361
20298.63394808266         -3757.4115411443295      -0.5339071130476293      -8.255672914508391E-17   -0.8455431347472523
20403.69824248711         -2949.605854470216       -0.42066714923626447     -1.88870497897727E-17    -0.9072150486528756
20432.787791084596        -3098.0601817759525      -0.4418992878118307      -2.188042745848821E-17   -0.8970646647540764
20408.55794863363         -3255.7436709246595      -0.4641327841919009      2.4120974396316913E-16   -0.8857656311838521
20420.027321666632        -5402.294870175249       -0.741370419944725       -2.209525947989914E-18   -0.6710960432931715
20424.912282633988        -5899.26144724229        -0.7938014808539781      -8.42987096438338E-18    -0.6081769523087316
20423.42814183604         -5505.864286256833       -0.7527431196603461      0                        -0.6583143584677908
20399.33899191135         -5751.595633394112       -0.7790813339051705      -3.652456368146779E-18   -0.626922860484471
20419.500513872637        -5618.562941412646       -0.7649090055972381      -2.163345595388179E-18   -0.6441383477070405
20295.906119513915        -5064.080416399529       -0.7033592834266091      2.480631367449981E-17    -0.7108345212007712
20292.921953898604        -4949.086297885086       -0.6895718777367672      5.01942556967974E-17     -0.7242172488657439
20264.835735750195        -4852.077124963916       -0.6778307646393911      4.963727670295167E-17    -0.7352179632518068
20291.650538593356        -4647.849060534853       -0.6522037475753796      1.8829531070198882E-17   -0.7580437126818632
20291.501240159447        -4759.844687984302       -0.6662765508016733      3.72296916573826E-17     -0.7457047376166331
20418.326745701517        -5294.0813248373         -0.7292133329793963      -4.466077857692022E-18   -0.6842864261896414
20404.623216769098        -5153.112463381503       -0.7131239249405075      7.753280689047967E-18    -0.7010379902196309
20393.184080541425        -4561.103348804995       -0.6408286347883959      7.809361783947318E-17    -0.7676839569371865
20424.478221670408        -4424.088385527575       -0.6231531517712386      6.338953215713192E-17    -0.7820998305860343
20423.604077325406        -4291.527825851915       -0.6058912346576044      3.952374101637943E-17    -0.7955474893908966
20415.658517811316        -6322.022332432243       -0.8339166480863526      -1.215693567705159E-17   -0.5518904074341374
20530.126573755308        -6265.815738779465       -0.8273418354498026      -9.916847303611499E-18   -0.5616987498073189
20580.121005246263        -5981.349611875441       -0.8000594076915556      0                        -0.5999207764057375
20565.198978345754        -6147.085538078933       -0.8160104626567191      -4.1932989990259336E-18  -0.5780371250086801
20493.550910139777        -638.6325692285025       0.01277558038163669      -2.90710673431723E-17    0.14228476693457454
20478.27777405922         -836.2907257035884       0.02364388621282228      -8.08459422961697E-17    0.1985975064564985
20711.865373206267        -529.2199342057646       0.02522590215791066      -5.4072575687314454E-17  0.33237752919265845
5011.142744343226         -20169.806741595912      -0.8659952954236945      1.2253214279669022E-16   -0.5000521450128799
122935.93665044692        -25274.449722617668      -0.82820166268692        0                        -0.5603422970958111
117878.0827325757         -16857.319937535438      -0.6516119754285503      2.492933625123899E-17    -0.14089940068324464
93172.20776054673         -93029.7389197964        -4.691336324369779E-16   1                        -4.145745546104799E-16
98487.58504369779         -84558.43333167005       -7.720788184006824E-18   1                        -8.410593149486158E-18
103776.59377641334        -76411.11368735465       1.7818125985804393E-16   1                        2.0854472309465227E-16
108486.51746634775        -68010.80727351118       -0.6126649074544449      4.988106772033684E-16    -0.7903408409680509
113050.71399538705        -59273.395228383364      -0.5752202399367478      4.284129857584141E-16    -0.8179945137259951
118158.17300133001        -50659.94637710556       -0.5495384911170431      -1.1417337050801696E-19  -0.8354596149935914
123006.05762837334        -42185.93342801058       -0.5544467653473778      -1.227472030511487E-17   -0.8322019306679155
117639.89836147072        -33819.324562718444      -0.40491348293791946     -3.5421632315827985E-17  -0.529591583694223
16771.881147089935        -148461.2819047245       0                        1                        0
25236.158498341465        -143282.0161603655       3.700743415417188E-17    1                        0
84055.5249178951          -106861.99416365878      0                        1                        0
84325.1427333242          -98320.74779534791       -1.3673445278456197E-16  1                        -1.2410362030563755E-16
33752.67240492484         -138126.95541602702      0                        1                        0
42234.26779182459         -133024.5374006881       0                        1                        0
50558.793120034374        -127793.81424269514      0                        1                        0
76184.41176242732         -112176.41266889572      0                        1                        0
67823.85070368534         -117503.50342251881      0                        1                        0
59140.664228919115        -122579.80238681292      -1.173598702553656E-16   1                        -6.075309122156262E-17
20296.36919358125         -7639.256845357122       -0.9312951219646829      0                        -0.3642655563160935
20305.951458456544        -7753.357406319902       -0.9373733991154977      -2.847999729541281E-17   -0.34832615468886546
20171.653744998643        -8388.159668587978       -0.9678134950444186      -1.1244031200366906E-16  -0.2516685075996176
20198.434858280158        -8283.102819783488       -0.9634263855983641      -1.1594587072514993E-17  -0.267973128543651
20295.36043487062         -7868.035577117927       -0.9434447872833842      -4.23140266874088E-17    -0.33152968456563586
20265.761355752096        -7957.32703033186        -0.9482287124204858      -1.674818562910716E-17   -0.3175882688428794
20284.911139115455        -8049.074414492695       -0.9522785362010833      0                        -0.30523038635896765
20258.745281587904        -8171.1738990779095      -0.9580337878029394      -2.7505620202836297E-17  -0.28665529718013943
20173.202940729105        -8587.115350786438       -0.9747773641254058      -4.765158494183067E-17   -0.22317950039347703
20200.300129494593        -8487.310799011662       -0.9710791070428583      -6.875817530229273E-17   -0.23875796605626484
20178.512353379803        -8783.008162118153       -0.9807200245858472      -1.5732445317896655E-17  -0.19541809573634583
20202.957966508784        -8682.41860318163        -0.977489843902217       -3.402764607121076E-17   -0.21098247255450184
20217.686587531934        -8880.945872152426       -0.9830301166995526      1.2841832550304652E-21   -0.1834442374932765
20210.654721647446        -9003.192450399356       -0.9861713384880946      -1.9557284306334988E-16  -0.16572896797184092
20202.352990178977        -9108.011328336814       -0.9886186768334824      -1.6844280518353588E-16  -0.15044305106517109
20199.76581146339         -9206.74570266603        -0.9906619486793234      1.2895360732948049E-17   -0.13634112877601282
20199.912413617352        -9307.749076029691       -0.9925185407171059      -3.674206117662158E-22   -0.1220940058192932
20194.1301340498          -9407.4001570621         -0.9941792778342112      -3.832943126377943E-17   -0.1077384028420504
20192.904448861784        -9504.090317923203       -0.9955649440722262      -6.363206312657986E-17   -0.09407678833421484
20189.74464203218         -10506.546779307571      -0.3329895735954614      -2.473323863315223E-17   0.015134563272060217
20301.337660280657        -7242.071118319717       -0.907045883473716       7.386339295515453E-18    -0.42103178609903363
20274.681824124957        -7151.105430073461       -0.9013264482194714      -1.7785925295766832E-17  -0.43314043124930357
20302.235418225424        -7061.913376655441       -0.8947394044665398      1.4987605824019457E-17   -0.4465886208258529
20302.515014861212        -6948.528120192618       -0.8865701558662838      -7.561355659520244E-18   -0.46259416136193837
20277.91097733561         -6855.0672847194555      -0.8799279729783503      -2.7345520966068073E-17  -0.47510710564777714
20307.602933128892        -6655.595990623363       -0.8638420016342582      -1.5513011307062995E-17  -0.5037628362807477
20303.15156774795         -6766.024524876476       -0.8727086012917701      7.678951607656538E-18    -0.48824143142714443
20391.78901331692         -6450.233204483042       -0.8454925712180528      -6.8446295943666445E-18  -0.5339871807468092
20419.85868060474         -6598.479978123505       -0.8575944258140348      1.5827720392594262E-17   -0.5143265495532886
20425.310979751517        -7296.746886749006       -0.9087866545898842      -4.493301461077571E-17   -0.4172610871621263
20416.956663606976        -7417.626250368624       -0.916529190787373       1.48244330470483E-17     -0.39996779969920615
20395.756364678473        -7548.390731968234       -0.9246748781895147      -1.2546176235854407E-17  -0.3807576239563174
20460.736579420198        -1026.6000510177562      0.03623640384415608      -2.4613244991910485E-16  0.2473599026452611
20443.351695383448        -1349.3478525063217      0.06361278340242245      -2.4064912710554084E-16  0.32720716180972353
20406.492613891834        -1200.8150931623215      0.16965126178015066      -3.798431533718054E-17   0.9855041532793578
20471.562858075486        -1599.0012333821132      0.22697579509333266      -1.918364666493289E-16   0.9739003984054414
20532.381389240134        -1461.7639102442904      -0.12446846421681639     4.3211053811852776E-17   -0.5869476996005698
20511.85420097771         -1768.8943073395242      0.08379536212748549      -1.2103404744396036E-16  0.32262896705593436
20473.169339437783        -1939.2127848829098      0.09199453533534868      3.560664631286263E-20    0.32038744900740346
20524.067178997626        -2105.7272027509657      0.19999841104202867      -6.452556097043374E-17   0.635959975007717
20507.60966613476         -2287.9471326948674      -2.16042722554118E-5     -1.0955387765645077E-16  7.458492418677132E-6
20534.61012865678         -2564.347375727005       0.12203083728660806      -2.6626735163318797E-16  0.3101928210968712
20618.221013255854        -2410.9563631788174      -0.22965950398261348     -8.815730029918816E-17   -0.6258601729265227
20569.06984379733         -2707.9310798809774      0.12893256606421502      -1.3338769553885965E-16  0.30738819970551295
20577.780966908937        -2861.3958171067893      -0.40879542986291967     2.219675633022602E-17    -0.9126260393375675
20406.598338540425        -4145.375245862959       -0.586606157068487       5.1499947774354503E-17   -0.8098723426186768
20422.274190680087        -3996.29454062772        -0.5666408719003175      2.0352790400742884E-17   -0.8239648760011291
20576.317289486644        -4219.695382439056       -0.5961946008125234      -1.0073986127687023E-17  -0.802839954433452
20406.287758159488        -3850.3751963687046      -0.5468160565892818      8.829648090768598E-17    -0.8372527666152865
20440.21606316016         -3403.4770688206204      -0.4850031749080714      6.438316139208034E-17    -0.8745123860475742
20415.45155441655         -3551.687844021017       -0.5056332248073446      -1.8149736451851967E-17  -0.8627485361517854
20428.801737316844        -3700.208031153161       -0.5262444691525034      2.0920433506950605E-16   -0.8503333187335053
20586.743470804846        -3013.379167646064       -0.43047155668417075     1.1036291992119914E-16   -0.9026041388840814
20599.94786798587         -3169.8490360492565      -0.45261579350002307     1.5349448459527325E-16   -0.8917056311104239
20602.758903572576        -3323.6535946614395      -0.4742369388105871      1.5224127388170948E-16   -0.8803972494694237
20517.598481274435        -5362.877406060032       -0.7361496187764829      1.1776693250050711E-17   -0.6768188361803223
20519.730939929657        -5449.185321463278       -0.7456261375873943      0                        -0.666364511601883
20579.907570676332        -5804.6764920959495      -0.7825367289266257      -4.334391347712854E-18   -0.6226044206272946
20556.189708627724        -5554.522525666501       -0.7567345475007953      0                        -0.6537222823569008
20531.633230669475        -5676.364219011035       -0.7698303526397258      -2.6169468372167123E-18  -0.6382485616880456
20419.24743698604         -5024.804085547418       -0.6978890537260619      0                        -0.7162058804158805
20398.005942661963        -4849.327737826652       -0.6768519978821411      1.5978636788500118E-17   -0.7361191231230225
20416.731366310563        -4704.729033258758       -0.6588672891175648      -9.480195696088175E-18   -0.7522591916834204
20570.51129585915         -5253.633930869371       -0.7233832786229207      7.411317998019101E-18    -0.6904466865667117
20545.134400919127        -5111.423588909091       -0.7072671223047557      2.765773152616037E-17    -0.7069463996324916
20535.49344504736         -4637.022916097158       -0.6498666873097956      5.209491207244928E-17    -0.7600482116744168
20564.350895601096        -4509.841076766206       -0.6337072049384981      2.448720521859067E-17    -0.7735729896238076
20572.126193422475        -4362.3238307456195      -0.614785330348523       1.3919979450159195E-16   -0.7886944863844839
20702.09010664223         -4291.161119234091       -0.6052053213987306      2.4313813030254245E-17   -0.7960694154426784
20558.740155754007        -6394.586318955551       -0.8383965469013522      -2.8706912167853675E-17  -0.5450607560378785
20726.66605915364         -5856.695170117198       -0.7860841837344267      -1.5364044529818693E-17  -0.618119443650078
20693.826952310053        -6265.477843132451       -0.8251642689517427      -1.0847293312056047E-17  -0.5648928420532316
20735.485958500434        -6071.967287754876       -0.8068157834694946      0                        -0.5908030805454939
20711.823151350032        -871.8801998626657       -0.05296095405929434     -9.649386289355632E-20   -0.42528645942999665
21048.32153719342         -692.1066715788637       -2.8868947403375606E-4   -5.176443662160754E-17   2.8706186814368245E-5
5209.415698068295         -20168.611145451563      -0.8557787630747878      1.1558381058782942E-16   -0.5173419643007107
5111.9394722997595        -20197.05459371415       -0.8613623275616697      8.593607591685731E-17    -0.5079910819947064
5409.182752393082         -20168.949673180097      -0.8452183445541973      0                        -0.5344211348039394
5311.032393604903         -20197.072955637617      -0.8510138200283753      8.113469769582099E-17    -0.5251432916836146
5607.58572373301          -20166.697271595986      -0.8343891641819671      1.0384809543249558E-16   -0.5511757632864788
5510.901514775709         -20197.536887260077      -0.8403446849733124      7.698612098461397E-17    -0.5420524043651468
4814.107401693316         -20175.765891372386      -0.8759240451325795      6.525241458097618E-17    -0.48244903017726193
4914.829390603218         -20199.64835085671       -0.8713584574658483      0                        -0.490646957995205
4718.549590309743         -20212.89074917506       -0.8811739341344735      1.4655805748700336E-16   -0.47279223357686195
4599.198814394551         -20199.852816357037      -0.8866509313605465      5.899664131113704E-17    -0.4624393197982682
4497.078212379242         -20189.87423407008       -0.8912750523238583      1.2174482940694376E-16   -0.45346309685127145
4400.940732889002         -20190.6513828831        -0.8957067593532458      0                        -0.4446452522148017
4300.566346269235         -20198.925966405342      -0.9003450111229986      0                        -0.43517681417883486
5018.5914025727425        -20270.215561484634      -0.8674321061632861      1.5909207874596646E-16   -0.4975555655517176
112544.19748162932        -25416.617756420655      -0.7367657364488863      -3.8636972859483274E-18  -0.6760586153225212
107561.30921272592        -16912.218321276017      -0.9473023478817088      0                        -0.32013370982601325
83101.74076462029         -89810.05296207039       -3.628444245868745E-16   1                        -3.105791332843104E-16
99012.56551756074         -68090.93706593443       -0.6433425725916625      1.062657665274747E-15    -0.7655766922291182
89143.55095842868         -83767.05374839784       -3.837590401255729E-16   1                        -3.7684641232032786E-16
94039.89449008393         -76277.87608944584       -3.3912214398162373E-15  1                        -3.575147578177923E-15
103492.60521218223        -59636.97375304906       -0.6027906035232377      2.3106973961881563E-16   -0.7978964290754652
107828.55776439479        -51005.04646835698       -0.5707338640756711      1.6788990843998712E-16   -0.8211279648529185
112600.96632519386        -42390.22011761291       -0.5582303335356846      4.763668404131859E-17    -0.8296691013375436
107106.26258337744        -34132.84124778941       -0.582815742637056       8.31711841849866E-17     -0.8125731331137982
16826.31471442136         -138096.76590370908      3.700743415417188E-17    1                        0
25274.112982899474        -132925.48430584115      3.700743415417188E-17    1                        0
76094.16352969297         -102738.98657074803      0                        1                        0
76310.62068402137         -94292.1623944779        -4.195243349168674E-16   1                        -3.1289471013073746E-16
33718.62297240459         -127782.49299707559      0                        1                        0
42142.168634485424        -122630.65527941572      -4.604007378159972E-17   1                        -2.4195885688512913E-17
50635.64189650339         -117332.89261801112      -1.874072808212425E-16   1                        -9.627025509737554E-17
67755.0835644458          -107250.31763555769      -3.0353373988506947E-16  1                        -2.024859635448075E-16
59193.55672529796         -112110.89390452272      -3.6921035677285353E-16  1                        -2.1603795479947501E-16
20427.269256570737        -7686.824920872455       -0.9320538247152252      7.284116997566602E-18    -0.36231984114020327
20425.434292333266        -7822.329784812674       -0.9392993999632164      -4.329214382089574E-17   -0.343098579312677
20280.849260072297        -8381.080108535323       -0.9662364675255654      -1.2263615100194134E-16  -0.2576569151538475
20346.549161855783        -8258.938790389435       -0.9605925925999514      -4.1609710428382264E-17  -0.27796018678387124
20391.422163364667        -7964.470772127184       -0.9468630645759843      -4.8761124799520883E-17  -0.32163696006665266
20391.23490070749         -8115.631036188624       -0.953876130583267       -1.4089062169199103E-17  -0.30020047438950354
20275.908801323778        -8581.295327491362       -0.9734482148349534      -9.424329795437336E-17   -0.22890734140938776
20325.733604010144        -8482.325537331912       -0.969450269299155       1.6376693626848288E-17   -0.2452879399499003
20282.967307204064        -8772.005850476218       -0.9793496332777801      1.3346808465000345E-17   -0.20217391961909326
20324.542924044646        -8673.149859901869       -0.9759055715522209      -1.620456193152416E-17   -0.21819329361715378
20343.781745126766        -8857.648000689403       -0.9811789216837606      1.61089643266804E-17     -0.19310080846983063
20328.15221460214         -8961.06887545116        -0.984077389429218       -4.1153211788080087E-22  -0.1777405158592693
20315.389519130385        -9072.677929656244       -0.9868937983959873      -2.645324610579647E-17   -0.16137109406766167
20292.218713591014        -9162.691637829872       -0.9890594611259498      3.149762092336738E-17    -0.14751739385622326
20309.922836733822        -9257.546623961105       -0.9908251244723097      -1.0489095841110356E-16  -0.13515018481977656
20188.593023298443        -10601.799373234546      -0.33276142356757826     4.93699451479316E-17     0.01951784185410647
20184.45799099971         -11399.589294357553      -0.3286145886060153      6.114096222116596E-17    0.05588884723822568
20188.133759234115        -11300.174268414892      -0.3293590228031858      2.4488877001533887E-17   0.05132002736324746
20184.669262752162        -11200.121473672109      -2.1349391273369395E-8   7.34580853840822E-17     -1.505919954847279E-7
20192.960658123542        -10700.13168838151       7.64894275325408E-8      1.2332196172100949E-17   1.0627858616912844E-6
20188.7107516231          -10800.813501081184      -0.3321031602343081      -4.9219480672178717E-17  0.028611223036408406
20187.13237333168         -10900.486849123627      -0.33167598807942433     3.685365918308208E-17    0.03319864538907676
20189.573080625545        -11001.633059573289      0.33118913266100597      -2.433300434765949E-22   -0.03774744401555403
20184.796886153174        -11102.221164179273      0.6612471738784427       1.2253026620616253E-17   -0.0848328912694392
20196.95584549376         -10407.469281518688      -0.33316973418230283     -5.475353507636118E-22   0.010442190883485733
20197.775613906637        -10304.198493863121      -1.7537758952486845E-7   3.731056142113868E-17    -1.0303907111167132E-5
20192.385963813922        -10204.595473289688      -0.33333121528040266     6.226760744836491E-17    0.0011883230722129728
20193.23755344476         -10109.001010017297      0.9999529632585427       1.3733973665123872E-16   0.009699032922009269
20195.508763779115        -9604.67042594106        0.332262041551253        5.0741662402888846E-17   0.026702937292586243
20191.97769487591         -9705.08406310344        0.6652194894711777       1.010693026461758E-16    0.04390302105336147
20193.4340413438          -9802.697546156653       4.0062485262559733E-7    1.259655576083359E-16    -7.648576270681782E-6
20200.338338394136        -9904.560676181774       0.6661717915304335       8.800798401580462E-17    0.025682456413195814
20200.189799595955        -10009.30314468558       0.6664752979218295       6.267295933656385E-17    0.0159725292246341
20302.693658490974        -9369.919028313669       -0.9928922194217122      -1.042941965488147E-16   -0.11901697429018243
20278.43882390402         -9458.263029959646       -0.9944378848313166      3.1054208647059637E-17   -0.1053246997468967
20299.416325167647        -9550.884713473595       -0.9956114290647008      -3.882669554719766E-17   -0.09358355623961556
20296.00067432391         -10469.186264663706      9.645419265143691E-8     8.834608033350038E-17    2.8804607806835283E-6
20267.20502377307         -10556.264389926504      0.5993307466064245       6.016768279888855E-17    -0.028331181608963467
20187.162618221588        -11497.005345845544      0.6556933423549366       4.891649352632158E-17    -0.12046030417562388
20412.214102342903        -7152.402798119904       -0.8993980350320375      1.2953013577065174E-17   -0.43713061137523324
20434.439809122396        -7014.2141294291505      -0.8894059929998229      -7.663834827496973E-18   -0.4571181201181029
20411.076576121428        -6855.340686081034       -0.8780361968925641      -6.631434476094945E-18   -0.4785942253656827
20430.159148986626        -6720.239665575976       -0.8672894882695946      -1.5688061322265005E-17  -0.49780411963910837
20564.16155009272         -6531.042797323274       -0.84999051815725        0                        -0.526797982920654
20547.142232066024        -6660.197913151912       -0.8608055277444722      -9.611898854968637E-18   -0.5089340238427738
20566.18052464216         -7245.888103986857       -0.9033878122971201      2.3024218344716867E-21   -0.4288245063542142
20560.80504228308         -7370.105882053723       -0.9114609517726971      1.518990158098006E-17    -0.4113865951181836
20526.671506404564        -7482.8758221775815      -0.918878606742766       8.997282725829562E-18    -0.3945403713074113
20564.320283369616        -7602.092921432801       -0.9253192766592782      -7.475986707069129E-18   -0.37918891780326885
20672.922742337396        -1280.7176986248433      0.04564419833262699      7.228722505797946E-17    0.24579789469817584
20684.213926641954        -1606.864038224899       -8.688704473155025E-5    3.777864918381936E-17    2.046898192170632E-5
20703.396897715786        -1916.5651153605836      0.19543638556039586      -7.113994748208268E-17   0.6870288564248824
20689.278988642807        -2217.4002113845154      1.4106233753655162E-4    -1.9464963043797714E-16  -4.7173199300217426E-5
20711.93661221952         -2567.1337141126223      0.12244517437420303      8.869497169758444E-17    0.3100294996948969
20790.4586295153          -2393.69217269402        0.06856043334914753      -1.053227066831282E-16   0.18788151395778147
20757.79560816624         -2764.610188139318       0.13191999120729192      -4.453125013535789E-17   0.306117987236418
20727.33881388096         -2924.977807530237       -0.41842404424850654     1.8663405651453863E-16   -0.9082517882572138
20605.93523740126         -4071.7025873071348      -0.5766212551597458      3.0728858664545624E-17   -0.8170115792412768
20563.82174977643         -3926.7695707773187      -0.5572597298310584      4.9642901087880646E-17   -0.8303382364259745
20747.549783588074        -4156.08168563261        -0.5875274931341564      2.0567577665094178E-17   -0.8092041980603396
20599.947366767778        -3781.674827109086       -0.5375538836749981      2.1018976699518033E-17   -0.8432293897921334
20611.080119152877        -3486.5629192308506      -0.4969979221321641      1.5069639508425325E-16   -0.8677517206008262
20578.56493781092         -3633.1717418100866      -0.5172306966822935      -3.820963298425139E-17   -0.855846013359874
20778.35615112098         -3075.9171242929265      -0.43992552716129185     1.1075871022413399E-16   -0.8980342491394312
20790.482942698593        -3252.3404769944996      -0.46466411471670344     2.2015081227216155E-16   -0.8854870129273126
20758.94727719385         -3394.061407719828       -0.4844164218031784      2.878945875797579E-16    -0.8748375407375896
20656.961914289834        -5416.968589799647       -0.7408839140254363      3.1556589992442613E-18   -0.6716330935848619
20703.229368259344        -5652.463502485969       -0.7655710044468004      -5.735595481580188E-18   -0.6433513954187805
20611.823142283465        -4960.828983017684       -0.6890512333750203      2.5918376503871947E-17   -0.7247126172939719
20590.569108472708        -4773.229909042052       -0.6665334181719635      2.871912575955279E-17    -0.7454751472798044
20750.373829317377        -5171.04215320137        -0.7126369660133035      3.0115585610941515E-17   -0.7015329716016537
20718.903488857195        -4636.878133039401       -0.6489952264864535      -1.473003682530178E-17   -0.7607924696102466
20742.188314035793        -4437.618001469197       -0.6239562203487738      6.011702880049313E-17    -0.7814592882274067
20879.65955676477         -4282.699107871046       -0.6036571105685544      8.227293194045199E-17    -0.797244058434194
20725.212860397674        -6446.068191251308       -0.8405492406997102      1.4063344355631705E-21   -0.5417351492917016
20847.01118715963         -6337.1116623307325      -0.8294664566660159      -1.0269947156697054E-17  -0.5585565273096942
20877.870905761283        -5782.969359644385       -0.7769805873591402      -5.402053193552996E-18   -0.6295245313536634
20909.670569411635        -5971.548898238868       -0.7951158395026542      0                        -0.606457569600492
20882.828204753227        -6177.829024219257       -0.8147350992289505      -1.3066285493365459E-17  -0.5798333437786268
21098.990056283947        -1136.6515270416         -0.05464497362825619     -5.598486123532182E-17   -0.3288237150504369
21515.441905126398        -913.8569564626027       -2.8992897158642655E-4   -8.751903574115612E-17   3.8777006820645E-5
6207.865319878091         -20160.912467937116      -0.800030579383559       0                        -0.5999592248801496
6397.375601296986         -20184.96208732448       -0.7894497471405235      7.30044889983116E-17     -0.6138151969222438
6296.032460219227         -20177.444512512462      -0.795269990309678       1.114710505404804E-16    -0.6062554263915634
5217.205632168811         -20270.302639296697      -0.8573495224441899      2.0003357791608177E-16   -0.5147346849031013
5117.585751157657         -20318.200066301564      -0.863338815909465       0                        -0.5046246992484351
6012.4962315145385        -20169.522317542964      -0.8116376615859242      0                        -0.5841611982389228
6116.95658896713          -20197.11549837456       -0.8063044423382052      6.663044031900173E-17    -0.5915007564811248
5808.793254152666         -20168.5779977143        -0.8232287231225117      9.895136318295788E-17    -0.5677098456091608
5713.829454820121         -20200.830720939175      -0.829294855141382       3.660321658033633E-17    -0.5588112757045397
5913.300395974346         -20198.270125561874      -0.8180317106935109      6.979842717306013E-17    -0.5751731208943002
5416.784202424366         -20270.895070907744      -0.8469364777570291      0                        -0.5316940869434024
5316.325130717703         -20319.47340497422       -0.8531920223018561      0                        -0.5215969431638536
5618.461462444556         -20274.753769196184      -0.8362007576244527      2.701718763868268E-16    -0.5484234608023012
5517.623339037787         -20322.14442660973       -0.8426573923237136      1.1297986352809014E-16   -0.5384501063409344
3695.314194122382         -20185.82291386277       -0.9255846926397737      1.6783995517945754E-16   -0.3785405868357636
4195.336153986644         -20200.54562997313       -0.9050127044074855      0                        -0.4253845359017441
4093.9030104635003        -20194.16060479995       -0.9093192766243728      0                        -0.4160990893619303
3996.485456056667         -20192.554005517162      -0.9134325015973134      0                        -0.40699025057079585
3896.2396737827853        -20196.200615361748      -0.9176329598443926      0                        -0.3974289241563171
3794.3803030414697        -20193.26047188979       -0.9217326289349231      0                        -0.38782593974849133
3597.999859895222         -20185.166822873816      -0.929351881064247       0                        -0.36919517927418166
3498.905956518456         -20190.85405293878       -0.9331513476526808      0                        -0.3594837428926763
3396.9447711398407        -20192.09514905431       -0.9369172628499808      0                        -0.34955120002038526
3297.1304777822515        -20187.33832918658       -0.9404557734429102      0                        -0.33991607399263907
3200.4174194961706        -20188.002445610564      -0.9438383739591641      0                        -0.3304075107008231
3099.7471132605224        -20192.497871204905      -0.9472848025670159      0                        -0.3203927304812539
2998.047798768597         -20187.590178145187      -0.9505966201497484      0                        -0.3104288403307357
2395.971443519663         -20185.035713038546      -0.968251538478251       0                        -0.24997791423733892
2495.9058147816927        -20188.759470240893      -0.9655954157260389      0                        -0.26004901906619776
2595.9439964571275        -20186.46361213543       -0.9628053982324429      0                        -0.2701957892699456
2898.745576164345         -20186.429210780017      -0.9537604246989012      -3.8712878159955996E-16  -0.30056788187732464
2796.0957728308986        -20190.263548857023      -0.9569533249351038      0                        -0.2902418524929668
2694.2277391156986        -20187.079481111108      -0.9599748120241859      0                        -0.2800863429306441
2298.4752244845986        -20186.712734514807      -0.9707671736656877      0                        -0.24002311165517384
1298.317290422035         -20175.736022249177      -0.990599194216392       -3.796805567754267E-15   -0.13679633125868257
4824.980792670957         -20277.90759336875       -0.8771007056821879      5.646283018526241E-17    -0.4803065186030289
4923.694368651331         -20320.29802478286       -0.8730155079603408      0                        -0.48769244553282026
4641.689311984043         -20309.681955677563      -0.8863420438737992      0                        -0.4630310790846875
4740.97563387686          -20332.403977053207      -0.8820225053199551      7.116159403683514E-17    -0.4712072787576146
4535.912865996169         -20291.14268469101       -0.8909760779649151      0                        -0.4540502476748513
4448.521107019529         -20266.90142157652       -0.8946224623475368      0                        -0.4468228389386744
4361.470158012826         -20298.25994116964       -0.8989813160654309      0                        -0.43798697721031465
4248.483564695006         -20311.62611483952       -0.9041310402839691      0                        -0.42725526323035784
5021.992078783357         -20426.427843855312      -0.8700242978447178      1.448005402086819E-16    -0.49300883602859297
305.1913202618328         -20148.739901356712      -0.9994769694820755      0                        -0.03233862780639225
391.4080477521179         -20173.15876660781       -0.9991428565516758      -4.048970235445383E-14   -0.041395070933443266
219.50200174906118        -20182.961031212373      -0.9997301463944938      -1.624445756387067E-13   -0.023230018241134284
97331.03069031866         -16845.584070445035      -0.8797693356292776      -9.208545141773162E-18   -0.4751691324097142
102117.18795030323        -25611.430279690358      -0.0016814970763578778   -1.7839991557036216E-17  0.0014572672994480989
94573.57164581791         -60021.07980971109       -0.6291607326327046      -2.763440461246166E-16   -0.7772731484625396
75512.09968159071         -86100.14736886066       -1.2053993461826152E-16  1                        -9.240437707680479E-17
81697.6298933246          -82835.10156857953       6.319461169996151E-16    1                        5.314119473719606E-16
89706.32661740051         -68187.68195241269       -0.6728463250046671      -7.027010553057923E-16   -0.7397807970014121
84606.8782793718          -76284.160497208         -2.4046804846204425E-15  1                        -2.371522919059305E-15
98004.10884013237         -51420.25369852301       -0.5933264092916876      6.513916150560362E-17    -0.804958972634934
101970.87018856805        -42639.14601252257       -0.5697786758605444      -2.0779339040850906E-17  -0.8217846553816724
96470.16306064275         -34760.84334107708       -0.5771314878797287      7.060943830675616E-17    -0.816619546636984
90289.74100041634         -53753.8224367079        -0.6202417023092867      -3.855082247198361E-16   -0.7844067648351832
16847.7860108772          -127728.15133787745      5.178119866581164E-16    1                        5.4448879587102363E-17
25257.483858102984        -122588.24490735692      3.700743415417188E-17    1                        0
67934.19679780182         -97532.28351758771       0                        1                        0
70013.06869398846         -90184.53368413638       0                        1                        0
33661.87862362531         -117422.80237878139      0                        1                        0
42103.9143479774          -112145.71541726805      -4.2028667544376993E-16  1                        -1.7693331915315897E-16
50664.06169896557         -106733.33812884234      0                        1                        0
59344.891715730555        -101458.22525036268      -1.8569451098964853E-16  1                        -1.152419545477697E-16
20195.20109599385         -11598.619077831268      -4.092131764702837E-6    1.2246004046779742E-17   -2.070790684205459E-5
20196.09494099946         -11704.288405606609      0.326036224443605        -9.604839286530974E-22   -0.06936491537349153
20188.400963339413        -11805.472942812257      0.9749809368456094       1.2227421758081308E-17   -0.22228848929330333
20182.527019249766        -11902.733932340458      0.9717963955851369       2.659271708272401E-22    -0.2358214685607718
20175.159049118556        -12002.556951132672      0.9682986712683239       -9.336735762138209E-22   -0.2497952819643685
20158.09365075418         -12091.55214988996       0.9647883298030268       -2.918622899901737E-17   -0.2630275240795684
20575.783947005286        -7755.521835343993       -0.9336490638341043      -1.4825399391032758E-17  -0.358189089247044
20561.99097775308         -7907.071368820733       -0.9416814558334644      -1.6117518777444815E-16  -0.33650562029831793
20442.488748638872        -8386.618875769467       -0.9644766848261183      -3.59424414190173E-17    -0.26416797197727926
20515.137515041388        -8218.783690502036       -0.9567440420816364      8.741597590562508E-22    -0.2909309720949546
20543.745335707044        -8058.786857165582       -0.9492469810262428      1.4479694559192932E-17   -0.31453166064878624
20429.12108052117         -8575.322575851738       -0.9715112295953443      0                        -0.23699351887125858
20431.75946466544         -8754.706942508394       -0.9772878625703766      -3.520137120695153E-17   -0.2119160923360304
20458.745195178126        -8919.519759688648       -0.9817494302166172      -4.092720146801901E-17   -0.1901790070812143
20425.638786610267        -9032.667092072417       -0.9849682583890045      -4.8595818234305114E-17  -0.17273542817096782
20436.064823058467        -9169.192890489401       -0.9880338181578626      -4.0335082818879324E-17  -0.15423737920310737
20430.94805463402         -9329.616316071919       -0.9912939619007975      -5.338831231522428E-17   -0.13166731001718246
20292.88228862035         -10645.703156214588      -0.6655532227840188      1.509098479208453E-16    0.0385143053042151
20287.07091662381         -11356.82620911209       -6.8066056755726E-7      -1.2476508456066478E-17  -4.345898891482587E-6
20263.728650179277        -11447.64594950561       0.19713352015630184      2.980044327009372E-17    -0.03373981844699152
20288.116919180426        -11245.979297624668      3.3528734115773062E-6    1.2487494331275138E-17   2.3773212312829434E-5
20262.37957795562         -11152.797346483965      0.19833258458177136      7.459425974038488E-17    -0.025771802793551048
20298.317919940597        -10752.026957554572      -0.33247009104092756     2.5139238678906794E-17   0.023973936907791538
20265.35453149075         -10852.147009125654      -0.9961418298835067      1.7965331937778398E-16   0.08775792689695142
20291.81879015194         -10948.027425247312      -0.6633912437822215      1.2523442648918623E-17   0.06600380054014536
20287.212554858586        -11058.677078899127      -0.6622933675650161      4.529108082575218E-22    0.07623607875381783
20306.276825965448        -10359.464628851287      -0.3332806986314572      7.602932821690216E-17    0.005923426738754754
20298.91688282949         -10248.758812439097      -0.3333317833743643      6.341628975748906E-17    0.0010164823631362483
20273.18879726345         -10160.167552642197      0.19999427085432123      -1.518163360546258E-17   0.001513768237008168
20301.585371920806        -10073.092294272512      -0.3332573355975606      -2.5487576736803357E-17  -0.00711755517707006
20298.169776300132        -9664.865585758516       -0.996982293283189       -1.2889314701225663E-16  -0.07762928992884484
20273.69593340272         -9755.20372281212        0.19959317257991122      3.0713039529682896E-17   0.012750128812526244
20302.52325100354         -9848.564369445106       0.33287494282317137      2.564953805583759E-17    0.01747522478374724
20312.002306790007        -9962.880849196174       0.6662061315838719       1.0243824623851711E-16   0.024775688615375935
20403.689601473758        -9459.210555355623       -0.993687165708247       -1.1331073635965948E-17  -0.11218651539025752
20428.205251605505        -9614.325535522525       -0.9957494832787367      1.3207088411378635E-17   -0.09210301906636792
20423.11901955381         -10425.575234510583      -0.3332706326119765      -2.5857210469779783E-17  0.006465021844351261
20392.702689125206        -10559.797273867598      -0.428235349396518       6.596923685871561E-17    0.016969212010828186
20292.96324753105         -11538.309345616088      1.0450921493765364E-6    7.49149022772083E-17     5.7481189803578374E-6
20604.991394887238        -7102.741188335458       -0.8931141913552371      -1.4986059232354925E-21  -0.4498300039701982
20631.06620877233         -6940.359648446125       -0.8811775109420724      7.922112781461392E-18    -0.4727855580014017
20592.557300538803        -6785.997268522125       -0.870089339726629       -2.392955486300552E-17   -0.4928940435450649
20741.11873297658         -6634.694763634398       -0.8560099996536003      -2.1181476543028083E-17  -0.516959258631939
20680.652217274685        -7331.561402206109       -0.9072245587207037      -1.8596287673767124E-17  -0.4206466424310887
20713.109411313544        -7221.770466456933       -0.8996223824357559      9.413995733837937E-18    -0.4366687138671372
20695.519178084658        -7476.1633250645245      -0.9160001535722875      1.3179305757271605E-17   -0.40117791002180475
20739.102802945952        -7673.504571546289       -0.9268020092331996      1.3615455136844581E-21   -0.37555030771917114
21046.68794981301         -1600.3810643645031      -0.09857118253202993     4.713706061438814E-17    -0.4170816864476147
20982.43665237991         -2167.5354096609963      -0.1038856184640038      4.259895065461527E-17    -0.3167315159723462
21001.464449925632        -2561.2651050555965      -0.15752917787125456     -1.7145176739785724E-16  -0.39856991717654494
20936.01787240378         -2909.586740466086       0.2779455336143927       -6.693469617890306E-17   0.6059626696319182
20784.664195873538        -3933.800702473947       -0.5581686798271163      1.799715294953628E-17    -0.8297274805865493
20936.649744045575        -4134.034172892593       -0.584282666827115       6.278909498564741E-17    -0.8115502175413353
20837.543911400542        -3645.7250875363216      -0.5192013286061143      1.1314258708384158E-16   -0.8546518945129137
21010.9860945025          -3167.1569596423037      -0.45310082291460424     4.464351025887203E-17    -0.8914592265819193
20941.240239467028        -3378.589718197633       -0.48275512608361454     2.6481405141398394E-17   -0.8757553675171689
20981.099776761177        -5475.055288851001       -0.7440758121944175      1.7552617225398463E-18   -0.6680951261735646
20862.4572656757          -4850.592651012664       -0.6743890534177677      2.928179425524102E-17    -0.7383761678488385
21024.62561164413         -5128.791821356681       -0.7056224178110405      1.1616691146682004E-17   -0.7085880096446845
21015.999642927           -4542.804741158821       -0.6359576404171386      6.544474141936852E-17    -0.771723860343595
21088.781246795326        -4250.347536088522       -0.5989886676070029      8.815810974114627E-17    -0.8007574889106497
20925.79644334406         -6476.245526369859       -0.840259205385968       0                        -0.5421848938447555
20999.12330504191         -6306.771498522955       -0.8248096803221916      0                        -0.5654104528496604
21113.21185165464         -5818.533388892311       -0.7779089649385135      -4.607761857163887E-18   -0.6283769731544003
21111.181755046644        -6112.983449654171       -0.8057672990872056      -9.014217403456498E-18   -0.5922322106128629
21586.23366830806         -1516.5656518680516      0.0734807716445358       -2.2315313848352196E-16  0.3251328644895013
22130.093687683217        -1207.6883450863663      0.0012132567139680657    -2.6745360287806463E-17  -2.1843946436026865E-4
6499.066095196052         -20188.11778215534       -0.7834325320754364      0                        -0.6214768434227239
6597.940569782237         -20185.662234361596      -0.7773702485999222      2.4578478787839547E-16   -0.6290433180030827
6693.065166785012         -20187.598605258827      -0.7716148632977066      0                        -0.6360900111577321
7098.290214935188         -20190.739352316246      -0.746461384317294       0                        -0.6654287349356599
6998.549410007064         -20189.719164806625      -0.7527163444669212      9.815293878241872E-17    -0.6583449734974817
6896.1144187520795        -20194.95783055617       -0.7592944664047346      2.0021944099159848E-16   -0.6507471955768772
6791.823654848901         -20194.203732902704      -0.7657405409219704      1.0195290590353514E-16   -0.6431496120147046
7199.298977453626         -20194.54973280951       -0.7401859828997535      9.508847623580191E-17    -0.6724021937020215
7298.709098016442         -20189.539493768752      -0.7336609083053586      0                        -0.6795157621997588
7395.586896905907         -20189.1400237874        -0.7274148368209815      1.8399360436566287E-16   -0.6861979705841587
7496.291199631261         -20192.442740433256      -0.7210222305994888      9.071227205567511E-17    -0.6929119298598886
7598.448619720796         -20188.216421720015      -0.7142178415592296      0                        -0.6999234774660962
7698.447382415412         -20188.149801070143      -0.7076666830307267      0                        -0.7065464354325716
6447.2541154052415        -20286.28229258499       -0.789345266094939       7.515886291499525E-17    -0.613949550166391
6229.624025281548         -20261.705262067706      -0.8014557279203586      1.1671039091961143E-16   -0.5980541077310414
6342.239702520655         -20282.572810385387      -0.7954420584788888      0                        -0.6060296448945234
5218.425120662556         -20428.074799876245      -0.8602804707039297      9.109309923653247E-17    -0.509821050213925
6020.442324577094         -20269.43145303351       -0.8137028861646901      1.2251798086699695E-16   -0.5812810100097715
6140.399872476701         -20339.33283389062       -0.8086353266632748      0                        -0.5883102140856832
5820.868051469507         -20280.989393137846      -0.8252224596809645      1.718919672720286E-16    -0.5648078358269316
5722.371735646799         -20330.28551361119       -0.8317849897713705      1.0765903905076284E-16   -0.555097945133664
5925.7349903719           -20324.12890727365       -0.8204001509393759      0                        -0.5717898129517095
5417.973092511827         -20431.757448254095      -0.8501446395912513      1.7304702368173066E-16   -0.5265492211550085
5623.5730344112035        -20436.078854466872      -0.8394370987603501      1.23138688216442E-16     -0.543456851365642
3739.2490659420846        -20286.179457351645      -0.9248795105647515      0                        -0.3802602918492694
3645.3779574982173        -20262.875799822647      -0.9282810576957552      0                        -0.37187938571146484
4133.983127822889         -20304.35548974166       -0.9089637696841373      0                        -0.41687511729765797
4043.44255610337          -20274.02949114534       -0.9124204017059221      0                        -0.4092542118539736
3950.7582546676417        -20297.91099930495       -0.9165406688432366      0                        -0.3999414970789778
3841.2465954279846        -20300.355617128513      -0.9209951453722627      8.241931174902178E-17    -0.3895740501943217
3552.4869111390517        -20285.134653403344      -0.9320087763720627      0                        -0.36243570454474544
3449.914348090213         -20295.067616578322      -0.9358769644145265      0                        -0.3523269876423452
3339.86378874171          -20291.176046671553      -0.9397853133863281      0                        -0.34176536249575545
3248.935700260382         -20265.4522538113        -0.9427550405629572      0                        -0.33348603146809175
3158.7774700337554        -20295.30922079112       -0.9460489385023819      0                        -0.3240237721966929
2344.958662564278         -20261.955833247146      -0.9698865480932467      0                        -0.24355714637490258
3043.175500483397         -20296.091757843125      -0.9498629104819881      -1.8572784279675318E-16  -0.3126666737293738
2948.625562235829         -20263.46760492812       -0.9526702404952168      0                        -0.30400561267617193
2440.6899802725807        -20287.16032308558       -0.9675165938280168      0                        -0.25280751408678687
2547.4660923522274        -20288.252395534873      -0.9646532201705602      0                        -0.2635226063076984
2642.467734713752         -20269.751254187962      -0.9619015382847955      -2.848959757785712E-16   -0.27339610518054414
2851.5411902252363        -20291.564416681733      -0.9558612218040902      -4.171981758090432E-16   -0.29381852158465316
2734.741026770884         -20291.25475059616       -0.9593530844618662      0                        -0.28220853564487364
2199.4190342687357        -20195.0389462708        -0.9732415434739149      0                        -0.22978445872296416
2097.439210415261         -20195.686185130708      -0.9756492174596719      0                        -0.2193367361248427
2253.4018091816           -20291.05521980926       -0.9722830198097933      0                        -0.2338070337320763
1396.417368593396         -20176.293933325458      -0.9891303316122538      -1.672272078423548E-15   -0.14704144512275233
1995.4101744432853        -20198.07440652457       -0.9779530179780943      -7.760896103641004E-16   -0.20882503242581282
1893.2348011956365        -20201.700191365744      -0.9801487042827092      -8.670617737373789E-16   -0.1982637553914334
1794.3095532639302        -20194.95850074132       -0.9821404957661758      -9.58327077441573E-16    -0.18814899930788265
1493.2111506809595        -20190.724449824775      -0.987601865381803       -1.4205097628477521E-15  -0.15697947233424084
1698.5515831908524        -20193.083937109397      -0.9839831333741335      -1.0508558403018784E-15  -0.17826158559607985
1597.4813064501402        -20196.66193771891       -0.9858303970755421      -3.713801253556378E-15   -0.1677451271461435
703.1891605333947         -20182.085398370502      -0.997238621267968       -6.528402246323457E-15   -0.07426393523178267
601.211190623484          -20191.879524776614      -0.9979837480934345      0                        -0.06346997984929381
494.2766478757275         -20186.701074230936      -0.9986353143800718      -1.4775347334089248E-14  -0.05222555320697597
804.6278080686125         -20183.17945452685       -0.9963858605847747      -2.0601998874280063E-14  -0.08494243054576228
753.924775244064          -20257.25707533349       -0.996858010076008       -7.027057630088972E-15   -0.07920926236324272
1202.856871057308         -20187.882699796264      -0.991940873050927       0                        -0.12670163452387675
898.110901425434          -20196.732928079084      -0.9955063979022866      -4.048210699560411E-15   -0.09469430375544109
1102.5262260446846        -20195.231782643772      -0.9932325834365471      0                        -0.11614230480387762
1000.4821617068033        -20200.320528749187      -0.9944289702066264      0                        -0.1054088371537074
1345.35120598204          -20251.260117655256      -0.9900074366090367      -2.128986384705078E-15   -0.14101515928512356
1261.128339793238         -20274.044885266714      -0.9912426065009682      -2.109007803857721E-15   -0.1320533791266454
4574.325001726546         -20388.604637877994      -0.8906499582322238      0                        -0.45468962007969393
4838.078178626381         -20427.2907743489        -0.8789273980518304      0                        -0.47695557646852765
4681.580295793181         -20434.24881269576       -0.8863814159257825      6.301488052916761E-17    -0.46295570385056733
4454.6647484731           -20391.941042586866      -0.8961110697185265      0                        -0.4438298641924384
4315.907468421741         -20430.364348382478      -0.9027466055651531      0                        -0.4301727133157464
4183.916067642997         -20438.125045267054      -0.9084934497750625      0                        -0.41789908752188415
5103.871954618407         -20603.200024448128      -0.8691227868750886      1.1783834772322317E-16   -0.4945963733660958
4917.138075460023         -20610.49448631196       -0.8781692648858375      6.254677577094803E-17    -0.4783500103096336
319.57034673281146        -20265.6924164579        -0.9994359415112104      -3.98494953066787E-14    -0.0335826767384343
433.90541905740093        -20268.588035792443      -0.9989586920841347      -2.4783035696569296E-14  -0.045623799058362155
87276.46830658619         -16470.73693912794       -0.7942280814666997      6.919494815227351E-18    -0.6074099043840467
91878.1990268485          -25482.2252978684        0.2054681240130721       3.705497998975155E-17    0.2624798757109225
77924.04449455776         -15432.619305961412      -0.7451543646132927      1.4973442684978822E-17   -0.6667735657440989
85334.08265333729         -60353.13187832251       -0.6569610473966522      1.0110971518077861E-15   -0.753921872549661
67694.46668780886         -83165.83201929447       0                        1                        0
75670.07773310792         -77337.95237805285       -1.7162026528994232E-16  1                        -1.4846940660523564E-16
80751.82064447227         -68046.08779624225       -0.4663906378841191      0.3333333333333232       -0.4763655207949687
90480.18290352878         -44590.11430825101       -0.5921188291234923      3.6363103760421515E-16   -0.8058420331853311
86829.18309570674         -34031.37206887582       -0.5864223680311306      5.884834876195324E-17    -0.809985720263391
83291.2713482243          -51210.81558600437       -0.6290333274648151      6.868280090200506E-17    -0.7773726706826337
16838.38151097593         -117406.71772393651      0                        1                        0
25218.76940698884         -112303.24962338521      0                        1                        0
61212.93129049755         -90296.5963374997        0                        1                        0
33601.17545969891         -107131.84044675576      7.401486830834377E-17    1                        0
42114.51982626619         -101768.51725227879      0                        1                        0
51183.160788849156        -96154.94378276027       0                        1                        0
20305.13298527482         -11652.914682911263      -0.6540853566103139      -3.7542095367807335E-17  0.12890612987827885
20297.248577062186        -11766.894954025754      2.7070305704072575E-6    1.2494657190127727E-17   1.2649231851268502E-5
20267.112221272582        -11855.741041950141      -0.1949506270584153      -1.4907171087237835E-17  0.04465706503953852
20284.152318130775        -11950.562280427055      0.9720280383743124       -8.728836195822427E-17   -0.2348648370487523
20169.72797548215         -12289.600616703534      0.9573996749410771       2.928123388669968E-17    -0.28876610277883485
20196.926234264487        -12184.565540001926      0.9621119140355747       -1.0513574586572021E-17  -0.27265484328182377
20258.1397807782          -12072.322420281122      0.9674383601302692       1.2409462589746703E-17   -0.2531067343757571
20593.4688993602          -8489.475164842012       -0.9665173373603275      0                        -0.2566013042098138
20742.673562754007        -7845.103759758375       -0.9359817535244374      -1.511309395905622E-17   -0.35204850283223627
20692.886565354223        -7996.215203716592       -0.9442198724512275      -5.351788277394021E-17   -0.3293156989555993
20651.10781087075         -8332.280670803964       -0.9597087305627996      -1.4499334160575965E-17  -0.2809966903265107
20715.699132468402        -8160.445912695135       -0.9515483792567401      -8.864746876107508E-17   -0.30749906457186477
20651.910006798582        -8669.869100633317       -0.9721612261880169      0                        -0.23431289988420198
20622.52039487492         -8868.064132579235       -0.9786565621036113      5.618265032378407E-17    -0.2055026190096566
20553.264893953445        -9283.729478904412       -0.9894889388857715      -6.552549429497142E-17   -0.14460856457346233
20600.618565189252        -9042.963514831281       -0.9836162338914752      1.190652641225585E-17    -0.180275061830734
20628.14843207948         -9192.31965080341        -0.9869299664761758      3.3294731844858505E-17   -0.16114973730137816
20586.225619755172        -9405.546620119205       -0.9915586970112762      -5.466438783524797E-17   -0.12965858940353123
20417.55037655864         -10704.198740512285      -0.33278128396006124     2.5721749261542695E-17   0.0191762524738778
20413.12815133984         -11303.496358122266      0.3301071188527183       1.0229752406052505E-16   -0.04626446890034244
20384.86002880949         -11444.072086647559      -0.9871734359872193      1.4164361075833631E-16   0.1596515057312129
20393.53318321095         -11162.581354781874      0.141800392862183        2.185158308818018E-17    -0.01734396414142887
20401.588622866613        -10856.700176995237      0.42722374597867535      3.2913648587496574E-17   -0.033960865474642554
20420.263687476523        -11018.89923456063       -0.6633262910616678      6.411731691630106E-17    0.06665339883218153
20425.256600140565        -10301.601727779844      0.6666647765606543       -1.296427490775784E-17   -0.0015873675117102843
20399.168879748926        -10162.507577843837      0.4285230173023254       4.437326034501604E-17    0.006441473368830394
20432.001079245256        -10034.761064559689      0.6662698122401515       1.0445974799281552E-16   0.022999601782429085
20400.214688969885        -9759.025053698344       -0.9975103000510837      -1.1212884105245744E-17  -0.07052091144368929
20436.218239840393        -9907.164095789269       6.82891233801571E-7      1.179912301615534E-16    -1.305245761008822E-5
20597.66231683826         -9552.868517502538       -0.9939186222042596      -2.725256092757572E-17   -0.11011708234777558
20588.452913911533        -9702.641760330409       -0.9960191191946857      -1.35421197218488E-17    -0.08913985317518959
20568.555176952093        -10366.482942724597      -3.756584524931365E-9    5.31519505399447E-17     -1.6612124983028317E-6
20563.187020860525        -10499.479977133551      -0.9997894434996332      5.298592951777161E-17    0.020519947566727436
20534.88284616331         -10632.129281491056      -0.5995125711551725      3.1572722787992585E-17   0.024180108261872908
20422.142533362316        -11589.650493651317      -0.6561944095052612      1.4084067509065652E-16   0.11770021315608398
20848.66393670298         -7085.793124065848       -0.8883130276206715      0                        -0.45923843363667866
20838.813168556524        -6839.066232353259       -0.870557738303952       -2.463915240417794E-17   -0.4920662703085848
20993.190236551105        -6660.939895188165       -0.8545587169777239      0                        -0.519354760827221
20853.22163474451         -7334.679107983266       -0.9048746383075964      2.547234047885009E-21    -0.4256781339167359
20862.674062473925        -7565.995727006024       -0.9188441378880097      2.819314308110769E-17    -0.39462062321648417
21071.376510114624        -7234.487141630068       -0.895075604906744       -3.9592494647499643E-17  -0.4459143810385924
20952.84494866267         -7745.742416297864       -0.9276479852967322      -1.0982342495216534E-16  -0.3734557482393108
21511.819352110797        -2213.698666202953       -0.04552316680501167     -7.271401669619589E-17   -0.13541042778429344
21319.741941596247        -2912.545704096856       8.579084045462482E-5     -1.1240170925257936E-16  -3.96833491665786E-5
21173.133757383817        -3949.457128800891       -0.5598950969965976      5.5477087402842083E-17   -0.8285633350150168
21286.284850735046        -3469.7462403881555      -0.4952411766556808      1.3432501360023406E-16   -0.8687550794494027
21287.537516395427        -5564.48561547005        -0.7502154060975119      -5.6048859414937466E-21  -0.6611932958399713
21245.862778169132        -5264.515198280971       -0.7187825781794764      4.409153216897534E-18    -0.6952348293050816
21322.592139159642        -4872.072298985184       -0.6738405748806722      2.18089662545401E-18     -0.7388763776170517
21388.737759372685        -4339.760733632691       -0.6092515913855522      2.1404132423115908E-17   -0.7929767060718483
21228.798934905986        -6429.687830040753       -0.8322021447371336      -3.819485063007472E-18   -0.5544722156041019
21533.19731627101         -5973.068542201487       -0.7874580701096263      0                        -0.6163677864909051
22208.1407175121          -2047.0117306107986      0.10057548675632695      4.089944992554279E-17    0.3177989750541151
22938.337739060706        -1614.356906159564       0.07828902260400172      -2.1117045497647938E-16  0.3240121565324887
6554.473787007889         -20286.141451449537      -0.7829570625339791      1.8400733748698657E-16   -0.6220757486112808
6644.686484976924         -20266.220045285365      -0.7769448748164065      0                        -0.6295686308701518
6729.6147691479955        -20292.19513711189       -0.7725771170400749      1.0707188832557042E-16   -0.6349209383047095
7146.879495291113         -20301.63538434084       -0.7471396433252443      0                        -0.6646670992733136
7047.241075784017         -20268.075107676712      -0.7522590211926294      0                        -0.6588674863501451
6952.3826449441285        -20294.521373610132      -0.75900366120789        0                        -0.6510863545773967
6838.255734409927         -20300.384838942617      -0.7662076287023903      0                        -0.6425930818291304
7253.933294151233         -20294.679970634537      -0.7401798176547554      9.791299430277234E-17    -0.6724089800965428
7346.107306788725         -20269.51802095022       -0.7334656467468357      0                        -0.679726521967492
7436.008595780855         -20295.076361171265      -0.7286360976613061      0                        -0.6849010416635717
7799.397608767781         -20190.797749339046      -0.7011296738045588      8.676860997334766E-17    -0.7130337860898591
7898.666198057795         -20185.251105876694      -0.6943428803090539      0                        -0.7196443317279692
7995.913604567725         -20184.790792374606      -0.6878551259757365      0                        -0.7258480043814227
8694.235841914402         -20192.327002867463      -0.641011023056216       7.752065304195725E-17    -0.7675316724242657
8094.666615717367         -20191.12431097287       -0.6815255197597595      0                        -0.7317943465855253
8196.304186300835         -20192.310784623038      -0.6747625419849266      0                        -0.7380348986584941
8297.430430527744         -20186.892993535417      -0.6677216778123313      0                        -0.7444110159594789
8596.09152433706          -20189.69256593548       -0.6475891488836516      7.832937438066555E-17    -0.7619896941674291
8496.325377849229         -20193.566669715376      -0.6545522645258494      7.937842411616038E-17    -0.7560167543127311
8396.359542020993         -20187.712626007647      -0.6610694711419839      1.6034612299503444E-16   -0.7503246991437345
7550.971216047129         -20294.498459106784      -0.7212547471789796      0                        -0.6926698986230799
7647.3432301849225        -20266.97022366007       -0.7140157152046942      0                        -0.7001296723451709
7747.431666238457         -20295.346759649212      -0.7085879007749899      0                        -0.7056225523895424
8794.765166088726         -20200.046140843056      -0.6344949337319807      1.7936771066909862E-16   -0.7729270204241835
8898.045034697629         -20198.253055111567      -0.20910794097290455     -1.7719553646401837E-16  -0.25958617087971864
8998.774116274008         -20189.363081245778      -0.41330356192411877     -2.4952592933193785E-17  -0.5230913974517617
6392.7234982030905        -20377.143764581044      -0.7950825774433865      0                        -0.6065011905074039
6495.122601862689         -20401.358293984747      -0.7897530325622447      0                        -0.6134249315951007
6283.710433432672         -20411.425943686732      -0.8023046077450687      0                        -0.5969148295138691
5297.238692583029         -20616.239000655205      -0.859846271453761       5.606657185549473E-17    -0.5105530144055584
6027.788067794911         -20416.117653886424      -0.8169313826115392      1.7248714197217898E-16   -0.5767348710898258
6164.536468169674         -20478.693176956338      -0.8108023887725153      2.0596340372960067E-16   -0.585319983782726
5835.126675088608         -20458.77483031587       -0.8285477564903022      6.879183566367213E-17    -0.5599183897441941
5498.821423038418         -20627.283484650245      -0.8499096091910697      1.598155080404092E-16    -0.5269284983274574
5677.1414208188           -20618.966885738188      -0.8405249248153359      1.2168936922366867E-16   -0.5417728735799616
3774.270980213719         -20406.612294478142      -0.9247350557241419      0                        -0.3806114478660507
3645.236145171593         -20382.023703685576      -0.9294261969244942      0                        -0.3690080516636259
4038.9839668319323        -20407.941654267754      -0.9141715155989679      0                        -0.4053275639503994
3895.4887710498965        -20421.441222892023      -0.9201239398442643      1.6925638339745737E-16   -0.391627287730157
3519.5516415437783        -20401.785971778107      -0.9342723707408856      0                        -0.3565601436200889
3392.9835267325843        -20409.61854347811       -0.9388740059798759      0                        -0.34426094471898305
3253.2739084449913        -20397.48438792069       -0.9436145113463683      0                        -0.33104629795989843
3107.1608418271326        -20432.539308829797      -0.9487172602468275      0                        -0.3161258541546757
2335.6428773094676        -20385.97684156976       -0.9706147361769067      -1.3352808534414744E-15  -0.24063879827082996
2946.6942167745474        -20405.146363159605      -0.9536213086129937      -1.763941665121216E-16   -0.3010089565265726
2469.979402043587         -20401.37490729865       -0.9672429037237497      0                        -0.25385263710896894
2639.8096258446244        -20396.004806260713      -0.9626185454049189      -2.145212972148796E-16   -0.27086072233967096
2784.029358338563         -20414.128093515308      -0.95857891531983        0                        -0.2848270675529395
2149.4866879882547        -20305.88162790938       -0.9748127318760734      0                        -0.22302496801810148
2043.4889867845873        -20281.51398248526       -0.9771404707323585      0                        -0.2125946844960472
2192.4283684742672        -20410.765335343665      -0.9741669122120066      0                        -0.22582919726495784
2255.767642537479         -20516.433066874873      -0.9730407497146757      0                        -0.23063325400827772
1429.7662869822045        -20280.25208332933       -0.9887629786237091      -1.5781418467723163E-15  -0.14949170808978296
1746.471449410506         -20275.053792380662      -0.9832549238581272      0                        -0.1822354366358086
1942.9132594127207        -20314.801654290586      -0.9794158027863625      -8.564316230015085E-16   -0.20185312598519564
1832.2609768353268        -20307.924920119996      -0.9816596400482469      -9.552620913790128E-16   -0.19064193966041368
1540.6503852194435        -20304.197177659356      -0.9870035093982984      -1.4040188981383826E-15  -0.16069869668541253
1656.3769789609535        -20300.890351350754      -0.9849815587133213      0                        -0.17265957423879377
667.2810684111518         -20291.82756652915       -0.9975473613724555      -7.748798240432187E-15   -0.06999472196532103
544.1390386518771         -20304.351506127474      -0.998372901007332       -1.1757351200878787E-14  -0.05702235844282327
837.4908268021532         -20284.196291997687      -0.9961374919936773      -4.8471488691088815E-15  -0.08780715287414805
757.0342643124309         -20345.045986466685      -0.9968698471688129      -2.1843794022634792E-14  -0.07906014665333767
1154.9233723319246        -20297.32581634448       -0.9926773846420224      0                        -0.12079573540784337
946.5313556212606         -20320.38204159605       -0.9950888127419587      0                        -0.09898612438015608
1056.1571654960148        -20294.217081314855      -0.9938681168378108      -7.48157128981759E-15    -0.11057199271419953
1341.1267441193252        -20349.9736641056        -0.990194690920741       -3.665567469056361E-15   -0.13969421184814337
1230.5125075965416        -20375.072173491302      -0.9917726309834464      -2.7458915718359206E-15  -0.12801190333365411
5174.382652355922         -20757.505149525587      -0.8684134352464914      1.4673978525851355E-16   -0.4958407995347649
4559.279670504186         -20519.032554807796      -0.8932145384763143      0                        -0.4496307206671834
4729.687205146482         -20596.237058822306      -0.8866320117722069      1.9806630924140005E-16   -0.46247558661061955
4396.51863644738          -20563.68104930943       -0.9010081769495873      0                        -0.4338020979294514
4255.524658653505         -20585.920268689762      -0.9073069165673026      0                        -0.4204689698265929
4110.698891017803         -20588.67276768453       -0.9133191948025924      0                        -0.4072444494116394
4993.338691278207         -20779.62583158389       -0.8773471636384786      6.533578804662922E-17    -0.47985616941936443
4782.685438708467         -20785.588640901075      -0.8870753517792123      2.7939280581696627E-16   -0.4616246419473497
409.11626739201785        -20425.62417790774       -0.9990931231422459      -3.272821636132501E-14   -0.04257834289874874
81245.16105753343         -25173.385087994142      -0.08867803195037095     -1.7782678487573606E-17  -0.11199597013277238
69821.24815036665         -13628.66717036026       -0.7349051059573685      7.179174550837622E-18    -0.678076341417261
72250.28592049517         -21187.911284982365      -0.0012493281184805711   -9.613273232291172E-18   0.0010498437178758275
77479.0211638512          -58914.27888050759       -0.6734028399946542      -7.20897918881487E-16    -0.7392703675345641
58556.29039633533         -80482.7500610831        0                        1                        0
65577.0807550372          -74149.57659043389       -5.229349889082458E-16   1                        -4.4391108953623947E-16
71714.53741976495         -67199.32119094992       8.396373189628188E-16    1                        7.469667803771073E-16
80913.8513203767          -41939.53610485056       -0.6065902339413406      -3.6231347922484845E-17  -0.795004920470674
78560.59027326462         -33881.647524901295      -0.6009350628850286      7.38098088055799E-17     -0.7992933528827637
74785.59466023985         -49262.07633625838       -0.6432512404258134      -1.2642978375356144E-16  -0.7656461421727642
16830.052320321527        -107147.95826885675      0                        1                        0
25126.086062400613        -102128.50550175003      3.700743415417188E-17    1                        0
50720.86957009826         -86418.3877243956        -3.828019599211268E-16   1                        -2.3404290151634476E-16
33456.9846575977          -97061.53095206282       7.401486830834377E-17    1                        0
41951.734837252276        -91867.75072809709       -3.3489400674041444E-16  1                        -1.6381941160903205E-16
20205.48388749448         -12902.163288808933      0.9298782238147861       -8.646904484621555E-17   -0.3678674864159133
20200.59020448889         -13008.845073123244      0.9239957316046791       -8.646199347498889E-17   -0.3824027809163517
20193.85125658232         -13108.156846012826      0.9182172664815665       -8.642815625931431E-17   -0.39607707658082814
20192.28230717176         -13203.782208512848      0.9126018227286484       -1.605987771644535E-16   -0.4088494979922408
20195.327129129393        -13303.25165486042       0.9067125877875837       -3.712856631858563E-17   -0.42174907424035907
20193.108100747606        -13405.467849580999      0.900243609530329        -6.190826910741926E-17   -0.4353865434320783
20186.880344226345        -13503.997652924534      0.8936260020911292       -4.9503089047363314E-17  -0.44881239653872584
20175.63970120239         -12685.536736926913      0.9399609337027881       4.409910233079515E-17    -0.34128205728179706
20212.672814772603        -12781.797165668486      0.9362592215667995       -7.414189522982553E-17   -0.3513099321397852
20168.70622978628         -12489.383906755806      0.9488925072668586       -5.862782163939891E-17   -0.31559944450797467
20198.316810587           -12585.516087102646      0.9452933527699328       1.0543809693086415E-17   -0.32622151393353854
20196.818451445026        -12389.245077423147      0.9539097019371378       -5.261028250846111E-17   -0.30009378414068744
20316.52124743878         -12858.976476634993      0.9353485206219673       -1.2642544397570338E-16  -0.3537275003299036
20427.45103712383         -11719.861669830614      0.32702256538437063      8.974113271824448E-17    -0.06455503815010241
20399.321820185178        -11863.21908400266       -0.41856913503753057     8.745363087524191E-17    0.09205079263732104
20392.560434112882        -12021.203184356475      0.9716456886086777       -2.5493138104118086E-17  -0.23644165199410552
20277.519222771112        -12284.02990929788       0.9599892488544916       -6.236349221906254E-17   -0.28003685606144263
20342.51359880704         -12161.680261515317      0.9659091282012086       -3.788895496065637E-17   -0.25888135409617824
20187.24153595256         -13600.189831357304      0.8871924205008046       -9.910613182709358E-17   -0.46139961828440823
63096.65579632765         -12421.651496949024      -0.7238132790163792      -4.2069801021720893E-22  -0.6899061060283339
20793.13334518374         -8483.747949373177       -0.963855051537659       -4.410529442632267E-17   -0.2664271338932816
20901.405723097596        -8011.013692832923       -0.9420364605088087      -3.942928917985244E-17   -0.3355104738397546
20883.06074815855         -8279.53519339024        -0.9544924348103202      -7.531061634667784E-17   -0.2982350780940633
20836.258183239777        -8830.598175035604       -0.9752614104326446      -1.4565429941449784E-17  -0.22105467807648815
20915.896425010273        -8658.007688460346       -0.9686827421355938      -2.973032131183661E-17   -0.24830169047227357
20814.31833659341         -8994.452581373534       -0.9802607504249762      0                        -0.197709022819619
20746.0373969462          -9316.916324931903       -0.988626472951319       -2.4140668611316412E-17  -0.15039178700315903
20804.756481250046        -9148.796044860048       -0.9843414684110416      -4.2917917200528114E-17  -0.17627214417044235
20785.751454685338        -9490.938527948843       -0.9916524948074437      -5.63904502888228E-17    -0.12893924516421304
20975.66434536909         -9423.72382731081        -0.9889485256106486      -4.3754867488596376E-17  -0.14825927308721618
20584.927892635773        -10778.83559695066       -0.33279399288968176     3.9738338607446835E-17   0.018954498559819455
20526.144515587537        -11246.952167314837      0.5954115863940578       -1.568188094128156E-17   -0.0740610670131687
20557.913922422456        -11370.676302958369      5.3012607752108325E-6    1.5772874799137515E-16   3.812302248598631E-5
20567.367452586193        -11515.522633685314      4.0914438215189364E-7    -3.950775478958684E-17   2.589082346941366E-6
20567.10380203703         -11123.85750797421       9.65870270190165E-7      -1.3178564545603278E-17  9.221597263938766E-6
20588.382228191873        -10957.372390368088      -0.6645073553534128      1.1917773882786521E-16   0.05361360252572675
20565.933307784544        -10241.343886773766      0.3332980752739338       6.656471526336118E-17    0.0048480907105440925
20542.44636766755         -10112.779485561392      0.1999065989037858       4.785198650384403E-17    0.006111552562698035
20600.585309503847        -9990.142084694962       -0.9987148531563771      1.3468832513402926E-17   -0.050681750135447234
20592.954051498982        -9847.77461494841        -0.9975741407638559      -1.3498411790583421E-17  -0.06961202073142135
20794.481036703444        -9646.250680580497       -0.9941024045864847      4.2161913259330666E-17   -0.10844540071740598
20747.76543762282         -9788.778859637589       -0.9962431698958527      -1.1666245762720023E-16  -0.08659988957538722
20703.98875820375         -10304.508844984537      0.9998941877692301       8.178048978707105E-17    0.014546786677816706
20737.049561993375        -10444.8240067217        -0.6666650295619319      8.207513777774681E-17    0.0014774401837215987
20720.932422032623        -10617.654484975874      -0.714038089677377       1.283293419261926E-16    0.0188065094576633
20573.561909864864        -11653.650299360677      -5.344284963830029E-7    1.3191780486450747E-17   -3.0174733097650583E-6
20699.824336765334        -11582.54750441165       0.5926449924314283       1.6214351568131005E-17   -0.09365848988697308
21226.264509233166        -6916.199226774066       -0.8705807297861773      -1.0007995812436548E-20  -0.49202536847159895
21107.50517439872         -7513.19526906855        -0.91210894406435        -1.3954401228936295E-17  -0.4099478503221308
21319.846653524874        -7299.792644209871       -0.8955830549865453      -3.061407452608864E-17   -0.4448942184480864
21212.566873882068        -7856.426502931847       -0.9297924616050411      -7.290941392241125E-17   -0.36808416597381416
21975.47733312342         -3055.159815253342       0.06217615677787154      -8.951032241497187E-17   0.12861875342852228
21742.433201013642        -3933.657213579666       -0.5572029578488835      4.487256600033911E-17    -0.8303754009839337
21676.438923745096        -5342.069479233614       -0.7231634663796233      2.0211531113378663E-17   -0.6906761708590444
21879.219023659956        -4628.340837033629       -0.6416105778946185      1.0998052568060527E-17   -0.7670278347467958
21801.081002005274        -6539.756318296593       -0.8331705243505156      -8.158511701608075E-18   -0.5530142618728624
22026.892787136865        -5856.564397687211       -0.7707764614014911      0                        -0.6371053638442924
23033.08914018228         -2727.5873637732802      -0.0010341575989083935   5.85874648255159E-17     4.468999078355111E-4
24009.934086063608        -2159.889056975954       0.2136912065559027       -3.3729396681964743E-17  0.6314802334242461
6642.772854824186         -20389.208060325167      -0.7806894361451417      1.290741245254448E-16    -0.6249191962969842
6767.011339187799         -20415.682954725475      -0.7740491019496054      1.114358806029813E-16    -0.63312556912577
7190.93227002283          -20412.46468477553       -0.7480949761092205      1.0341250426137911E-16   -0.6635916702096497
7041.574325566806         -20403.217554285813      -0.7570008834613702      9.050844300607929E-17    -0.6534138493557159
6892.414998383455         -20411.092736195467      -0.7663410754842793      0                        -0.6424339301790282
7341.672617334659         -20400.372507162352      -0.7382986387842578      8.607818309389539E-17    -0.6744739558023506
7485.383951865518         -20424.619197186086      -0.7301108284851168      0                        -0.6833287471387818
9396.934552630506         -20186.507627350533      -1.7168542909007378E-6   -7.174985201202853E-17   1.2618789864878484E-6
9299.0572133714           -20187.39978934486       0.19969387803639282      -3.38237168616211E-16    0.26689598378854273
9197.707628922815         -20191.8370433107        -0.40422662270837506     -9.783721276051606E-17   -0.5301370406639716
9096.522562478016         -20187.866050224573      0.2043788585959748       -4.9349284959408117E-17  0.26332564109161455
9497.044960772422         -20190.152974838336      -6.315297090756881E-6    -1.8966604127262254E-16  4.5606823190028995E-6
9597.280278235985         -20186.93869289776       -0.19277123515056047     -4.689400268840531E-17   -0.2719381584686295
9994.729888780153         -20190.036017753293      -0.3671107201049273      2.260478396908827E-17    -0.5564837495690748
9695.305216047296         -20189.411933566127      0.1905293516494703       -1.3948665314423545E-16  0.27351357788126074
9895.899130752581         -20189.064356407496      5.0072862640138105E-6    -1.1400208460699452E-16  -3.362938977310067E-6
9795.374363537829         -20194.314949141266      -0.18827810018226068     -9.225190015168145E-17   -0.2750681155750159
7853.800195566016         -20288.649843553303      -0.7014009219176822      8.934631434781199E-17    -0.7127669646460136
7945.687792964172         -20261.37004932394       -0.6942946663150561      0                        -0.719690847582398
8040.749317165762         -20284.87531354208       -0.6889681179537658      8.697314092100796E-17    -0.7247916472954236
8737.16577502257          -20304.217670904043      -0.6432548671309009      2.1452682679130374E-16   -0.7656521242628412
8642.845572488888         -20267.25890529818       -0.6479524218043489      0                        -0.7616808116304237
8140.050864131186         -20296.44587710581       -0.682880509194289       1.1496926004924438E-16   -0.7305300882466712
8250.158031637648         -20290.625170170435      -0.6753229892876423      0                        -0.737522107819032
8345.672081726483         -20263.163681745795      -0.6677832002464751      9.95552993357742E-17     -0.7443558270231962
8548.047678520588         -20294.280858267084      -0.6555499198576039      1.6382606900003209E-16   -0.7551518404670761
8441.874580042706         -20299.341793548894      -0.6629028582175261      8.310005439056545E-17    -0.7487054160260804
7642.20802818436          -20400.18581750532       -0.7192980841946147      8.227607817143871E-17    -0.6947015634218978
7793.556759533292         -20409.398394438736      -0.709950000044581       0                        -0.7042520819004513
8844.026112349062         -20309.84108168009       -0.636284060944056       7.962685897295039E-17    -0.771454855143638
8954.065534950714         -20295.876501130344      -0.628148869584123       0                        -0.7780931802955071
9046.739241187717         -20264.02504431942       0.12406614820955424      -1.5313452090193032E-16  0.1568680685082252
6395.311455401414         -20503.94200338407       -0.7983591875172306      1.2372155930312457E-16   -0.6021815389355555
6536.388855821869         -20545.774354457568      -0.7913681619133016      1.2228073011327015E-16   -0.6113398651056221
6258.232427243137         -20592.639649826124      -0.8084502938380916      8.79242530984319E-17     -0.5885644535577993
5357.914348045094         -20845.72091108892       -0.8610921971556972      0                        -0.508448820014172
6050.011064877746         -20630.165858927427      -0.8208335542135998      0                        -0.5711674526962064
5847.092123555865         -20722.40464415763       -0.8338350282662764      1.0082074069734589E-16   -0.5520137048812441
5618.939024962155         -20814.887050913563      -0.8475489821092941      1.1071004655010292E-16   -0.5307171560698245
10094.862877738045        -20193.971083016935      -4.258682343993847E-7    -2.2427949630762737E-17  2.7598344853885237E-7
10194.818716811782        -20188.502745515052      -0.35769648017368255     -6.652768314509212E-17   -0.5625812585300373
10292.993053556236        -20189.655807913525      -0.3531409248772559      -6.595457085670294E-17   -0.5654519710560735
10392.527305348416        -20196.988831474126      -0.5231576662918626      0                        -0.8522359156893873
3822.4152847465207        -20523.579682801254      -0.9240570507827375      0                        -0.38225458124054323
3704.509423232286         -20524.88747928789       -0.9285575119545667      0                        -0.37118855450717375
3591.62683460787          -20501.54095939908       -0.9325234412347638      0                        -0.36110944429123704
3947.967249851942         -20590.9259554447        -0.9198601860077896      0                        -0.3922463902642422
3485.389727382405         -20537.26188188867       -0.9366827904758096      0                        -0.35017902251157884
3340.8069749425667        -20531.55284914669       -0.9416538254504634      0                        -0.3365829325758052
3037.8283395379717        -20603.75562455949       -0.9520457072547908      0                        -0.30595581773543606
3209.2752795051856        -20597.44750809711       -0.9465387348558084      0                        -0.32259017134034335
2383.6288262235935        -20540.05443269523       -0.9700264778118578      0                        -0.2429992360666269
2295.0403695460777        -20620.020168187086      -0.9724713448023137      0                        -0.23302249259206614
2850.8869952619693        -20613.280366214345      -0.9577471272499105      0                        -0.28761158119915836
2511.7537280582187        -20566.825888816595      -0.9668826069720299      0                        -0.2552215029263032
2685.190101596524         -20552.73294028874       -0.9621316921530696      -3.0768144523714257E-16  -0.27258503598806894
2935.018431617389         -20799.62368127347       -0.9563390473252729      0                        -0.29225950161291603
2022.7457937339655        -20432.93029856204       -0.9780438420038949      0                        -0.20839923101429395
2189.3595509217453        -20612.22682826255       -0.9749068734276387      0                        -0.2226130877568207
2136.048662466178         -20530.244319876605      -0.9758607127895228      0                        -0.2183938370133068
1458.210648453497         -20414.827789869738      -0.9885203342573035      0                        -0.15108786637408606
1746.1941562904142        -20394.74531029785       -0.9835208825273565      -3.29215323434594E-15    -0.18079455557703425
1870.1423314429367        -20467.342520676677      -0.9812965570621883      0                        -0.192502098487822
1608.8160949026096        -20441.889847789025      -0.9860920480453094      -4.0457257502827565E-15  -0.16620009108241876
663.792194711075          -20458.911105938267      -0.997623699035171       0                        -0.0688980358961564
862.6712350050524         -20433.777710886323      -0.995979012474562       0                        -0.08958683147291775
1076.3227117754013        -20457.8252372408        -0.9937724061897685      0                        -0.11142883500771102
1311.4026241389604        -20499.826678383226      -0.9907982283220206      -1.9486664720819037E-15  -0.1353471968124557
5119.125355474186         -20942.196145302085      -0.8741515178175602      6.674530542332403E-17    -0.4856532832465971
4531.859614934474         -20745.40652650688       -0.897568403796492       0                        -0.440875192396987
4342.442308079631         -20724.33178001806       -0.9053685581159229      0                        -0.4246266249287872
4183.700555221625         -20770.40747488361       -0.9124872591890826      0                        -0.40910511039631015
4054.100847904815         -20738.716207554306      -0.9172714349938011      0                        -0.39826261673791474
4862.82867105224          -20978.770543014518      -0.8863682452181908      0                        -0.46298088790936637
4630.917492728733         -20938.890974430986      -0.8959217139650297      0                        -0.4442119436245803
540.0914738267195         -20699.282562910346      -0.9984737431666625      -1.0302967592332676E-14  -0.055228089010393576
5274.304122483458         -21076.6559518563        -0.8691422322427419      8.044017829398958E-17    -0.4945622019805255
72494.19477008392         -29240.338845764396      -0.6152271312841578      1.4934773468150565E-17   -0.7883479393937861
65385.41815817895         -18912.177896030433      0.22221726089504087      -6.133758304002155E-17   0.24845718677399722
66993.91403034466         -24784.702843691         -0.6391326982218791      5.589958797586884E-17    -0.7690929620936576
69017.15958623694         -57397.003737034625      -0.691028656472403       8.072531159936338E-16    -0.722820550742866
49420.90037732929         -77597.0861738265        -1.2303252116288728E-15  1                        -8.068876202777063E-16
56711.4936972408          -71269.02152104847       -1.840628008533329E-15   1                        -1.4384788765531976E-15
63147.07315400238         -64698.63766732759       -2.4202842224933325E-15  1                        -2.1891002103569232E-15
71152.80812551775         -38931.69568037122       -0.6212343707493581      4.5570134698430094E-17   -0.7836148689272944
66099.4786456274          -48116.27126609503       -0.6596438105925849      1.3471731369593617E-16   -0.7515689269670727
16690.329379414263        -96979.80080610797       -0.16438024522438635     0.8333333333333334       -0.02751204750192862
24914.60758520859         -92112.54651044932       7.401486830834377E-17    1                        0
41201.173530996966        -82443.01824878341       0                        1                        0
33033.70064970543         -87360.10640830161       -4.391236847544466E-16   1                        -1.9414334453209795E-16
20191.79295526919         -13700.817258993355      0.880413769729841        -2.4819626206647013E-17  -0.474206276210722
20188.840849355413        -13802.263182626883      0.8730363888176244       1.241287051434917E-17    -0.48765506505128053
20188.37288555422         -13900.8374894727        0.8657366530664939       -1.8635089747099556E-17  -0.5004997964508332
20190.750263584276        -14001.740494591817      0.8581635508495044       6.2197595853425345E-18   -0.5133763905093504
20186.622680177927        -14102.387792767135      0.8500746486581355       -4.972737281485889E-17   -0.5266622166021162
20307.397742559504        -12966.275774417345      0.9295645476728369       -5.053584224169166E-17   -0.3686593966598683
20301.22530130944         -13072.290736737617      0.9236814619347932       -1.136923154568526E-16   -0.3831612664200578
20277.315139688733        -13158.724588345061      0.9180638220703738       -7.547556757208412E-17   -0.396432614914034
20296.977030180333        -13248.895784417391      0.9135065312190912       -6.323465953261013E-17   -0.40682405887873224
20299.573634761135        -13359.253616607542      0.9069759924585984       -6.335159650571331E-17   -0.42118232081487134
20291.358704774542        -13466.512242754705      0.8999873154365323       -8.863433150520102E-17   -0.4359160826136888
20270.374809781817        -13553.350400523097      0.8935650492996514       -6.055577279807665E-17   -0.44893373904224027
20395.142261708963        -12924.277962903772      0.9343183345514742       1.5436415652566075E-17   -0.35643968473104015
20278.53248972684         -12674.545553536746      0.9432526845222751       -6.258502765440053E-17   -0.33207585407141016
20336.150792716424        -12758.844129581847      0.9408073117777616       -2.7391075479996983E-16  -0.3389418832678707
20267.374444164594        -12483.147143185568      0.9515803522922676       -1.3713177006622793E-16  -0.30740011781730603
20319.438642121986        -12576.991889905137      0.9487604888605272       -1.967580155058208E-16   -0.31599609787920185
20320.690263762845        -12386.47131262975       0.9568732053426878       0                        -0.2905058831605306
20443.50519449548         -12820.40725564337       0.9407861365617665       -1.29802053560202E-17    -0.3390006531789629
20574.63321094473         -11798.428772708468      -0.3270328766941632      -2.639686124312787E-17   0.06450277867171314
20557.33821357865         -11957.734995878835      0.325461442510327        2.63324462531935E-17     -0.07201361356251583
20515.10636777534         -12121.785256354953      -0.32351886789897605     8.344954158184784E-22    0.08029105291614914
20438.46156930565         -12292.608681752912      0.9630665244482908       -6.62872543599212E-17    -0.269263560181145
20293.31988490127         -13643.773717742471      0.8884299401967733       -6.346473123582577E-17   -0.45901224237549126
59877.44804437603         -17072.804736185997      -0.41448812335230745     -1.42630530129953E-17    -0.4338155617751468
56461.36181468908         -11597.259670280604      -0.714110919671192       0                        -0.6999630091086336
21060.55814046238         -8476.540212194774       -0.9601785881896839      0                        -0.2793869143219679
21176.60266371166         -8213.78015905274        -0.9476744182549363      -7.906281411534734E-17   -0.31923821534997116
20985.543133326326        -8935.504391064882       -0.9768048824826577      1.7839129128117293E-17   -0.21413130674369532
21123.976602589173        -8686.874453770288       -0.9672271448852564      2.9402321100528037E-21   -0.2539126552034457
21016.820037652004        -8799.266125728633       -0.9722533944706123      1.8019810450669873E-17   -0.2339301794268323
21026.52776881591         -9082.584760584126       -0.9805156223241959      0                        -0.19644110723406497
21014.549371943376        -9263.593863651708       -0.9851502265239068      -7.376687590184186E-17   -0.17169456667178962
21148.74006325105         -9373.26160265183        -0.9864403606955235      0                        -0.16412011469686272
21003.13686250508         -9598.42201183561        -0.9919676743748073      -7.28949671809059E-17    -0.1264916205746681
21155.770922883486        -9499.210632844966       -0.9890072555772897      -1.7996643017824124E-16  -0.14786697998301138
20772.680839474353        -10876.200357191308      -0.3327844073083568      6.85350815104607E-17     0.01912194952770345
20690.510628842912        -11267.52471068968       -2.2582649735388335E-7   -1.3472904935748958E-17  -1.914571879547041E-6
20734.31146501038         -11455.391658670154      -0.33019704167232816     8.156409988967001E-17    0.04561824691166703
20783.728524660968        -11089.741468536495      -0.3321223602774737      -2.7441098267535473E-17  0.028387511738672665
20739.389466527944        -10147.83833598099       -0.9992878570971255      -5.894852049719851E-17   -0.03773281068563593
20784.494068464533        -9938.898208965336       -0.9976516616448352      -9.74691980385636E-17    -0.06849203164659048
20978.44511753559         -9808.329033363281       -0.9952711605502264      1.237496065865854E-17    -0.09713544805729084
20909.0162777608          -10322.05505272163       -0.9996918973097134      -4.239117892677441E-17   -0.024821100430975348
20956.618341529895        -10558.767242793609      -0.6666622792178855      -1.4210341391772662E-17  0.002418618384040477
20959.114847361652        -10778.250668484832      -0.33315710975283713     4.256220846676429E-17    0.0108375588396385
20744.746883001084        -11714.73730901622       -0.6569275452757082      -1.3642939992131597E-17  0.11353696128375558
20879.133973364158        -11573.435621325887      -0.6598897309459207      -4.194230907443784E-17   0.09481551008471284
21706.646809201255        -7181.786166410541       -0.8819724936708591      -9.000245306575114E-18   -0.4712994236319256
21483.364576066273        -7630.502896234978       -0.9132632033497226      -5.066148918430699E-21   -0.40736982905340646
21519.78633034374         -8093.046449734014       -0.9373052041672428      8.356454393698479E-18    -0.348509305515102
22716.767219816735        -4082.637784397302       -0.5728172047628632      4.150033021423123E-17    -0.8196744662424352
22457.97806714631         -5250.185671309915       -0.7055845561385632      1.6618906594800895E-17   -0.7086215981327486
22404.24553353659         -7035.242586161046       -0.8612078630950027      0                        -0.5082499415642668
22665.768626516612        -6177.74197739444        -0.7915161774808229      0                        -0.6111416562504611
24103.49299320685         -3611.057429139774       -0.0011345401327788978   -4.0109714689519295E-17  6.827979373942306E-4
25453.082188904096        -2912.208332370898       0.28166427986153375      -1.6422035934889794E-16  0.6042085757499357
6683.5443843509165        -20558.818461460753      -0.7831811749768137      0                        -0.6217935688586848
6815.990560766771         -20536.16704494474       -0.7747285688181371      1.8502966009415795E-16   -0.6322939529480228
7252.289603246932         -20528.35363949449       -0.7481588645550685      1.283044204411662E-16    -0.6635196394807592
7113.023127893975         -20563.267473628934      -0.7577577833553851      1.1088575346728756E-16   -0.6525359268366092
6945.682868519863         -20576.398872505637      -0.7682091481645134      7.64437074209546E-17     -0.6401989556706379
7384.702949896626         -20571.52606695427       -0.7414506487052025      0                        -0.6710074018272154
7556.740303949478         -20586.055971216527      -0.7313311668292609      0                        -0.6820225222643636
9440.811865568276         -20289.728055578424      -7.709724292481734E-6    -1.2368607817367983E-16  5.700269947469157E-6
9347.676138295279         -20265.341230461174      -0.5996969443321133      0                        -0.800227201935579
9254.424072649444         -20294.5767509631        0.2025188951915291       -2.273566966880969E-16   0.26475877335416437
9138.884123557516         -20294.23171000671       -0.6154652151022547      0                        -0.78816404928555
9550.715741439872         -20290.43432135067       -0.3913147616027308      2.4480109704157415E-17   -0.5397380861743661
9644.520581419934         -20263.95049481051       -0.579109261834405       0                        -0.8152499386079775
10039.380954890796        -20301.984401064106      -8.624057154127396E-6    7.040038372124929E-17    5.735532664530307E-6
9943.623686141565         -20265.426787628436      -0.3350554114925125      -1.1213587540810202E-16  -0.49773273044624233
9739.277550019508         -20302.151305953816      -0.38305014660421194     -2.4151402620650327E-17  -0.5456345196956834
9846.699031601613         -20295.032440595638      -0.3778452313891633      2.38334247114542E-17     -0.5492516959899008
8769.312216486926         -20423.306966642744      -0.6465094465273172      1.9539433760405257E-16   -0.7629059803853515
7938.061147834595         -20389.735002692196      -0.6998654452642518      0                        -0.7142747064520891
8070.536415454662         -20409.72277387899       -0.6920474758591527      0                        -0.7218519865457068
8633.143311729298         -20403.365098051512      -0.6546952603562699      1.447151852326818E-16    -0.7558929246199629
8187.890618510844         -20410.01690944745       -0.6843878062881359      0                        -0.7291181865981265
8333.592372073535         -20395.091552196747      -0.6741949971676898      7.48606300518514E-17     -0.7385533857247557
8478.005704676338         -20412.460117053062      -0.6653868496079502      0                        -0.7464987203935093
7723.334372777212         -20586.43209794335       -0.7209529829071033      1.0163123826233151E-16   -0.6929839744204429
7869.0485747707335        -20530.670142392602      -0.7097117070212196      0                        -0.7044922213167972
8894.638010590537         -20413.192004872275      -0.6376583659892177      8.227995629172874E-17    -0.7703192894530652
9042.170694605322         -20400.584739552927      -0.26879668212083524     -1.151630451562354E-16   -0.33379906139691784
8817.885424058284         -20536.166717111075      -0.6483623867233878      1.7362068366388378E-16   -0.7613318689460329
6405.690915845016         -20695.310013768205      -0.802799094523747       8.867905490403054E-17    -0.5962496208255842
6596.062645053796         -20725.846426999677      -0.7928614857791056      0                        -0.609401884087218
6224.738476622193         -20813.187846456403      -0.8157125170630769      0                        -0.5784574969490038
5522.473047567844         -21085.22723798729       -0.8575316113358343      1.2593046054930736E-16   -0.5144312366495892
6014.53846090027          -20916.447961866128      -0.8293362141419934      0                        -0.5587498786556733
5785.722611046833         -21017.590830591656      -0.8432365366240765      1.1460774854785645E-16   -0.5375426591176466
12197.90778579878         -20198.282380367225      -0.39692545706134935     5.3765722007967536E-21   -0.917850849072166
12098.49894805333         -20188.865648850486      -0.4031691478420553      9.370722196688109E-17    -0.9151254765862425
11998.621584767714        -20187.724483267753      -0.41003529424597907     -5.67075635498922E-17    -0.9120696559240756
10145.8975641837          -20293.152931612338      0.36394044059538005      -2.316778899964846E-17   0.5585622615812075
10241.266569481964        -20264.809671933035      -0.3225986242585068      -8.181014060551912E-17   -0.5058953721017463
10336.230876465956        -20297.0361912438        -0.17765159833682095     -4.5589406463325887E-17  -0.2820479055644245
11896.57462599157         -20193.126778649414      -0.4175194071780557      5.734557193377861E-17    -0.9086680055380313
11794.339280385278        -20191.811881867867      -0.42455953358028653     1.1570317779979348E-16   -0.9054000232316177
11696.062290798596        -20185.639630959493      -0.43100294022264446     9.701675567097509E-17    -0.9023505223827759
10494.913641082292        -20196.384488201027      -0.17197741569775252     -4.3291089939997376E-17  -0.2855431309074472
10595.812133257072        -20189.568236874326      -0.5084344429983719      0                        -0.8611007008774069
10692.887529478628        -20190.41141571236       -0.1672156157891942      -4.245862571218715E-17   -0.2883575019971338
10793.034919284948        -20198.01223814343       -0.4950954866461405      0                        -0.8688385688964844
11599.82732831234         -20186.083150696144      -0.4377595230167615      1.9577728413107035E-17   -0.8990920975365811
11500.460852970702        -20191.653399453997      -0.44508172657385076     -2.6708915105430463E-21  -0.8954899532869689
11399.321943006793        -20189.711961981302      -0.15068043239322346     -3.989446085431368E-17   -0.2973323366389548
10897.856947040787        -20198.60118364775       8.637302928068044E-7     -1.8818961218755064E-16  -4.825905939864761E-7
10999.58330194842         -20191.48338403367       3.319774893243791E-6     -1.2400672987408564E-16  -1.8172846721157636E-6
11299.661294268075        -20189.910742495482      -0.45903033990959563     0                        -0.8884205912122488
11197.861311128045        -20193.672708855465      -0.46641030748184487     0                        -0.8845684963927156
11097.141276862336        -20190.08012397578       -0.31549577913351284     -6.144296056950122E-17   -0.5872877128768516
10437.895469842832        -20305.567800925903      -0.3508945661075495      2.2680436695725345E-17   -0.5668486991016431
3790.3877028057636        -20673.754002772577      -0.9267855422540657      0                        -0.3755909385481508
3603.447235709289         -20661.745760355163      -0.9335078330469875      0                        -0.3585569938924165
3937.946670843106         -20777.29365368652       -0.9221957071948037      0                        -0.38672350177152315
3392.3009530633535        -20757.803082147617      -0.9416411426629016      0                        -0.33661837169018444
3174.1317481985334        -20787.913699527093      -0.9489771346455068      0                        -0.3153448588512715
3045.218987625042         -20962.414598550014      -0.954030253131265       0                        -0.299710307929279
2406.445203266725         -20715.815261521544      -0.9701519733566683      0                        -0.24249770307559482
2239.999874088201         -20715.570883807748      -0.9740873447111614      -2.308231427476032E-15   -0.22617215064086657
2642.634826669264         -20835.252454468915      -0.9646487274836585      -2.6081127288315005E-16  -0.26353897320585384
2859.837663347683         -20989.447108604865      -0.959527507120453       -3.314935276764213E-16   -0.2816148910494289
2019.9412059707913        -20678.86570256643       -0.9788228654415312      0                        -0.20470897597889764
1511.004125362869         -20613.80981490933       -0.9880096081585839      0                        -0.15439229659985426
1760.5258927670618        -20591.0699361703        -0.98365763240513        -3.4947101576908045E-15  -0.18004900539298438
874.9100896303096         -20715.204166070165      -0.9960019224765546      -5.3812656513350074E-15  -0.08933116018438578
1251.239007526128         -20787.451390682596      -0.9919104754158772      0                        -0.12693924433011222
5020.282483560356         -21197.103478469202      -0.8826841698268719      1.5122939941292646E-16   -0.46996657766842936
4347.456023688265         -20956.66644342502       -0.9080505720730813      0                        -0.41886046024560997
4044.0839816584303        -20942.574629670504      -0.9198347143337723      0                        -0.3923061093390993
4629.757715260221         -21228.022718307424      -0.8997761907059848      0                        -0.4363515516652578
728.6361566153349         -21063.12142330359       -0.9973477677444312      -5.872731726241219E-15   -0.07278243938876452
5317.227949589493         -21319.926842336674      -0.8711739977477175      7.230335953431626E-17    -0.49097437733675714
64814.73469349682         -31631.833862813117      -0.6314413814287034      -1.1326285137891493E-16  -0.7754167063458203
60272.957007163575        -24377.329844013948      -0.6630486620236967      1.608669962183348E-17    -0.7485712274605657
61045.61677581285         -55782.87129681504       -0.7060821785108536      -2.4077993658934093E-15  -0.7081214914533694
40814.40400941319         -74296.85002323554       -1.5101393286100074E-15  1                        -8.928064724129516E-16
47940.03650695106         -68579.58169573621       0                        1                        0
54816.55068992156         -62394.031667683565      -2.2404447387250187E-15  1                        -1.953660344588945E-15
62087.55769203975         -39804.498559498585      -0.642158828193093       7.191568288056442E-17    -0.7665617615155496
58508.13503391724         -47519.48198659232       -0.6737237217437695      4.757453780302526E-16    -0.7389754448597046
16511.171239617663        -86941.1408019061        -0.3271972307841506      0.6666666666666666       -0.06366364582993451
24668.872372190737        -82204.68140410144       3.700743415417188E-17    1                        0
32761.02425903446         -77916.76042051011       0                        1                        0
20188.422756218213        -14200.028445152626      0.842265580898848        -5.413128775206014E-22   -0.5390627884448187
20294.86990401442         -13758.654298609208      0.880581176107575        -8.899304254431998E-17   -0.47389533724149097
20270.250595235324        -13852.470289225621      0.8728342072611719       -6.832462966919638E-17   -0.48801684996277944
20292.506015146417        -13947.511957803743      0.8668060332509894       -5.727737527240968E-17   -0.4986454628281784
20289.1531744491          -14058.458649221293      0.8582334026697489       -1.2731469180496403E-17  -0.5132596078940966
20264.13249229788         -14152.839676772786      0.8496618652048985       -2.2796544068773483E-17  -0.5273278999323415
20426.3510113155          -13031.261934806962      0.9297462313897779       -5.186981817792002E-17   -0.36820095229253397
20402.822542060316        -13160.655050655787      0.9220391192465147       -3.323390751724831E-17   -0.38709670342878116
20415.33132713314         -13308.26044005779       0.9140463022323965       -1.1687414325324421E-16  -0.4056098545846151
20408.927193273183        -13426.066326394919      0.9067776414090368       -3.89703259416608E-17    -0.4216091873170214
20394.24617150247         -13552.63428337524       0.8983185433598411       -4.446437949305448E-17   -0.43934472887746745
20565.25662382829         -12948.601789333716      0.9379760128950432       -4.5739432460715506E-17  -0.34670014357140755
20429.69183500367         -12658.424914211484      0.9479064543222432       -4.427962375680549E-17   -0.3185488149135443
20423.277631127832        -12483.325751489247      0.9552584654878202       -6.620774488087931E-17   -0.2957723033177982
20618.23910059421         -12773.19551263863       0.9475838549004436       -2.6905544744521258E-17  -0.31950717592196637
20745.66170025458         -11881.34581581106       0.6542294991071563       5.4610703079025246E-17   -0.12817255439788758
20716.745748199162        -12060.427862039398      0.32531981512720354      2.720715857518141E-21    -0.0726507376185131
20648.86411841696         -12237.685018267199      -0.32305341557378786     6.840804938105233E-22    0.08214378729532705
20590.6743949947          -12392.076400011676      0.9625222884579048       -3.1943613687007753E-17  -0.2712025816130726
20782.216729551026        -12896.209573246124      0.9463036591530182       1.394975173490071E-17    -0.3232791059573001
20421.882662446595        -13697.220632128683      0.8898984236045933       0                        -0.4561587306521904
53516.71862358592         -19124.99511801684       -0.7197896815813384      3.5839269647628655E-17   -0.6941580972755096
50088.517416893636        -11830.986489278193      -0.7267381500281812      2.481921013344276E-17    -0.6868127374532369
21388.154436687684        -8577.698726202034       -0.9599281082287388      -8.951282666578566E-17   -0.28024578371416947
21227.38830103141         -8903.739639139034       -0.9731407736543762      -2.651912544223534E-17   -0.230210675801817
21291.252577186824        -9227.097435583679       -0.9816831778728237      -5.295462504357662E-17   -0.190520641754602
21286.11449711013         -9452.326440411092       -0.9869390344139418      -1.104754634067286E-16   -0.1610941901081259
21269.191331693743        -9676.852972463035       -0.9914038945626137      1.3043070833436913E-17   -0.1308369639474061
20999.488681528284        -11035.273745482342      0.3326587690304493       2.8564079286961515E-17   -0.021195740869487018
20972.086148948674        -11318.864470724697      -1.9295831243479333E-5   -2.1318305935055003E-17  -1.875787507704483E-4
21069.263074364288        -10125.147067114473      -0.998170995808161       -3.750643300469095E-17   -0.06045314400515422
21275.344392256546        -9917.320013957338       -0.9950400660507702      -3.638327431560558E-17   -0.0994746856242443
21230.418073764387        -10464.328123725862      -0.9996701304701164      -1.4935414521211177E-17  -0.025682700313877194
21159.16221678252         -10892.336192004557      0.19988020409386414      1.4113475230760417E-16   -0.006921367454676376
21150.570914156946        -10694.106261927353      0.19999205919305588      -3.5266839852207125E-17  -0.0017815383180767481
20938.034309757677        -11766.132695424929      3.516741926575436E-6     1.1327711393444154E-16   2.1245275894675914E-5
21119.91016639286         -11589.743448771223      0.9918208822480775       0                        -0.12763730638139117
22040.001092070783        -7828.490559673097       -0.916091197439726       -1.629281915200199E-20   -0.4009670185183999
21818.028339644           -8451.37985430938        -0.9489269077091101      -1.0375920915445316E-17  -0.31549525728340244
22811.42776451815         -7753.1703249355505      -0.9002814666921107      0                        -0.4353049667571184
23782.35562419457         -5411.830138917499       -0.709290353138057       -1.1132601037706302E-17  -0.704883402268786
23448.716905995338        -6957.374908671707       -0.8390603078291491      -1.1399983534692032E-17  -0.5440298375778475
25498.48091282085         -4833.394675383483       -0.6371311801791268      2.913147846677383E-17    -0.7706760612921119
27420.856893757733        -3917.6354114280034      -0.35547117088054475     -1.7081442745904258E-17  -0.5638798315379586
12298.21240074155         -20198.197412336955      -0.3899610660039961      1.8468869268101324E-17   -0.9208313453888349
12396.597846878018        -20191.982530532583      -0.38270054226467914     -1.825841392323089E-17   -0.92387244503746
12796.095851029206        -20193.925835713413      -0.35527188032944584     -8.782459191528919E-18   -0.9347630131412804
12695.846232010057        -20200.430935163633      -0.36265070968807694     8.896760762033944E-18    -0.9319251377053375
12492.17314846349         -20193.15697390768       -0.37617536845783933     0                        -0.9265484831968571
12591.743746521506        -20200.48580262721       -0.36983009557239016     -1.7979179786401847E-17  -0.9290994025391685
12891.762673120662        -20193.127784701912      -0.34864093196859464     -1.7396451881750992E-17  -0.9372563683746559
6802.975921884369         -20717.43060266853       -0.7807605407708368      0                        -0.6248303499189121
6687.51628445518          -20892.88911688002       -0.7922116256273228      3.245157359103406E-16    -0.6102464493853889
7231.117051086565         -20694.137464951342      -0.7548275142240378      0                        -0.6559233288944307
7016.542648437817         -20765.032626382126      -0.7696952525225896      0                        -0.6384114696530462
7440.050293768362         -20782.242392758475      -0.7451006502932266      7.590744240365005E-17    -0.6669520338326578
7639.2094455915485        -20775.120255431124      -0.7327982556409834      0                        -0.6804459581693867
9492.107073218358         -20413.45121798411       -0.39820490109475953     -1.0308508523868434E-16  -0.5346749489074462
9347.440761528624         -20402.478780248188      -0.2599817465766126      -8.929069139524515E-17   -0.34070949596210465
9195.740541501787         -20426.500631669536      -0.2060183784508511      -1.6011113135440835E-16  -0.2620449175593675
10075.302751700598        -20412.54029527355       -0.1857838525714078      -9.753874471515302E-17   -0.27675886889851953
9632.529689424257         -20398.384491994893      -0.25153800911884105     -8.667907259122263E-17   -0.34699005624112583
9929.94387509022          -20400.7396872096        0.08094644720722326      -8.433196491402821E-17   0.11771081563130938
9776.075584067965         -20418.497557233215      -9.974996339146003E-6    -1.2557136588906127E-16  7.06851392271816E-6
8689.014693382738         -20573.059390830673      -0.6584365782443161      8.932844465167717E-17    -0.7526362134855202
7993.50571118611          -20551.171822681998      -0.7025452545696577      0                        -0.7116390675475309
8123.3973313316255        -20527.385190973077      -0.6933118450292086      0                        -0.72063769315162
8525.116276053168         -20581.914757836657      -0.6695081051920936      2.131734536343289E-16    -0.7428047486315884
8246.941224649156         -20554.95256609106       -0.6864184906373115      1.8714535621397737E-16   -0.7272067483453806
8384.671521852275         -20535.677625274184      -0.6767313648306248      2.557730185966083E-16    -0.7362300308730532
7896.7848825224555        -20716.613394206735      -0.7148294033994135      0                        -0.699298870591431
8948.2561142964           -20574.781551760065      -0.6414835103552675      8.674669227775098E-17    -0.7671368223206261
9113.839277087272         -20591.199504338005      -0.6312909797225043      1.428992095271447E-16    -0.7755460642344961
8804.82275669172          -20727.44814395042       -0.6575874647696748      7.985768711572278E-17    -0.7533782030278277
6460.259519895598         -20944.85601075588       -0.8061739984270168      1.2338963636722336E-16   -0.5916785085292576
6214.631055711594         -21040.29329655772       -0.8216035847289799      0                        -0.5700592304483056
5685.652131693585         -21313.027261284064      -0.853924817332712       6.623209743672571E-17    -0.5203962558394909
6020.162781242942         -21245.816456971         -0.8361315921114499      1.1793805818396292E-16   -0.5485288498154648
12246.129242388159        -20307.261270859297      -0.4012551358935625      1.9407514362080934E-17   -0.9159663286859444
12147.010878118512        -20300.709022566618      -0.4076155496250216      3.907130074473175E-17    -0.913153635754378
12048.629673573729        -20264.372913759697      -0.4118823199043316      1.2827901630393892E-21   -0.9112370459093657
11950.533933185901        -20292.522518745314      -0.4205875848648173      5.940673097931727E-17    -0.9072519402641478
10229.753514479022        -20397.109392871356      -0.23398280949059275     1.6590443002998732E-21   -0.359061991965019
10353.997914213818        -20409.760506755         1.536404807291521E-5     -2.3761936648579408E-17  -9.808905461946201E-6
11839.949252074262        -20297.55570369905       -0.428569685713812       2.0031330577264486E-17   -0.9035087293231783
11738.278491815578        -20285.66983747289       -0.4348044174617931      2.0116631678056026E-16   -0.9005249124203423
11647.735532863562        -20263.47418804309       -0.43959781376051243     9.64803926094443E-17     -0.8981947236447375
10548.954159599174        -20293.548322927625      -0.5179081676833667      0                        -0.8554362218725416
10643.309185822918        -20267.81203237898       -0.1019559956981682      2.9643598511133084E-21   -0.1720609629576129
10730.999054278469        -20298.68978438679       -0.3370430091460952      -2.2040397976514945E-17  -0.5751925364761835
10841.940947195968        -20309.991915787366      -0.16619352193078932     -4.384665877756094E-17   -0.2889477888772197
11556.550248199399        -20289.118509807035      -0.4476090739457544      1.0229289429279225E-16   -0.8942293423821277
11447.935613074998        -20296.690541691118      -0.45564131402587854     0                        -0.8901634636566973
11348.845289826902        -20271.043492091667      -0.27651385549498686     -4.964108473663459E-17   -0.5324848235754303
10956.234609034413        -20301.238865778203      -0.16335897620728865     -8.655795587621619E-17   -0.29055972887899295
11048.65759738702         -20269.35963510494       0.28899026309045006      -2.290518626839468E-16   0.5258180555282479
11253.379903360308        -20296.02086467447       -0.3127315718878831      -6.315823741528221E-17   -0.5887643063910981
11139.145762349146        -20296.690369775595      -0.1590140946011029      -8.509322859131474E-17   -0.29296011468920813
10479.196042367776        -20407.561321131805      -0.17645151952651927     -9.71814778100523E-21    -0.2828002339829858
3711.44849427305          -20974.57126218166       -0.9323977654802692      0                        -0.3614336711561642
3355.8491670006015        -21082.230599513292      -0.9452369874319794      0                        -0.32638463449067295
3013.3817986430763        -21195.51585727559       -0.9563192891486264      -2.67678496324528E-16    -0.2923241131988587
2257.9949651405527        -20962.23090934319       -0.9744841407077001      -8.010952180849215E-16   -0.22445615872688385
2656.726185551242         -21163.47412562061       -0.9657557121762208      -3.348865922853653E-16   -0.25945283763708377
1732.902524222912         -20981.529666190738      -0.9849226197102015      0                        -0.1729946543440456
1192.8027040063635        -21117.41078385988       -0.9929407834724948      0                        -0.11861058362484993
4954.037516236731         -21506.200924527115      -0.8900345978977896      0                        -0.4558928830123831
4060.4544524915013        -21322.772100606777      -0.9230509912755605      0                        -0.38467742658646636
4505.820774699245         -21616.248441248084      -0.9094928458870017      0                        -0.4157192514715701
998.5409868205721         -21551.019295082966      -0.9953233542523173      0                        -0.09659695647745763
5440.755849091671         -21742.565095955997      -0.8725455299339444      0                        -0.48853238127840964
12991.302235891757        -20198.322925731594      -0.3422018145199397      3.452208810950679E-17    -0.9396264776353994
13096.178180893543        -20198.32576632907       -0.3350245714839559      1.023852870767687E-16    -0.9422093907074823
13198.217867128806        -20192.36257907748       0.10920414459400962      -3.3663724997106966E-17  0.3149373999550099
13395.298978847597        -20202.76418371827       0.20998598806923263      -1.6560760415701295E-17  0.6327324307598068
13295.36847129481         -20193.95835252313       -0.10702323986688518     1.666854497338854E-17    -0.31568518700812814
57975.75603452185         -32443.593216484078      -0.6469256935538423      -7.39877857534025E-17    -0.7625404941527374
53871.48861886574         -26649.13184595515       -0.680144824835229       1.4336391022547914E-16   -0.7330745539469592
47905.94525792252         -24566.80795016462       -0.7238167547856261      8.882652523601612E-17    -0.6899421682791892
33993.252152436165        -70760.86289201265       0                        1                        0
53349.373080506295        -53845.31219249939       -7.337159826539943E-16   1                        -6.947061552851634E-16
39299.51165739785         -65840.27519048477       -1.0754083360092363E-15  1                        -7.123881434139056E-16
46456.22907854605         -59988.325864917395      0                        1                        0
54670.7149770135          -40543.09741375425       -0.6533005723877979      2.3122823557991667E-15   -0.7570827241649928
51796.65667498599         -46945.62822538005       -0.41025737219492797     0.4                      -0.43782067116196177
16225.9405820924          -77072.5275042159        -0.6495910866988602      0.3333333333333333       -0.14990604843886265
25186.042310797147        -71828.25197550275       -0.2660605967090821      0.7142857142857186       -0.10413015350304675
20196.758539820767        -14300.53239888297       0.8343258968160173       1.2472119519282545E-17   -0.5512715264791063
20294.74588801013         -14243.529723601605      0.8438032458170177       1.5768147136571153E-22   -0.5366526620550579
20403.170907949527        -13855.431385665326      0.8782325702081425       -1.118085020963668E-17   -0.47823377591043
20413.33826410606         -14016.133438645695      0.8669801532980835       -6.547421767657329E-18   -0.49834265988300014
20394.745471802195        -14158.447182117729      0.8552848786814886       -2.2388412186911927E-17  -0.518158056701186
20586.30564943267         -13115.466998514692      0.9301756753357694       -4.030617184742332E-17   -0.3671147026569263
20590.15611080458         -13263.449582209272      0.9223690506261542       -1.347680550090605E-16   -0.3863098851172985
20527.04397774312         -13384.234340460232      0.9134090989906053       -4.7958013763699624E-17  -0.40704276995788724
20526.00934372469         -13485.50303511402       0.90732784688004         -1.6007511918728888E-17  -0.42042380315889194
20569.147759884294        -13605.456651328948      0.9014840921168682       -2.6984547707426717E-17  -0.43281222099583677
20767.733162988225        -13060.338451413008      0.938251961000085        -1.394745973614633E-17   -0.34595266385112255
20654.728822155495        -12576.095070033698      0.9568161604403765       1.1587034077504708E-17   -0.2906936844808387
20834.035398531298        -12739.434473363395      0.9543353749319761       -2.811179024538834E-17   -0.2987373236437735
20941.967614995272        -11973.777960087815      -0.9817240254523961      1.703505392702804E-16    0.19031007994936958
20894.12527105227         -12187.36142096562       -0.9750940639115989      1.8943189539348045E-21   0.22179171409217266
20799.33357125532         -12380.60267658167       -0.32238664642861287     4.164052408829132E-17    0.08472285038245408
20942.80262679142         -12842.64104158342       0.9526522266547476       -5.324715981973656E-22   -0.30406205150303567
20959.924801126916        -12981.13940134444       0.9471284759269606       -1.0142632145076029E-16  -0.3208545420139755
20583.689525595735        -13776.7989552921        0.8909545877372965       -2.0359236943827018E-17  -0.4540924001741255
43874.33682533524         -10495.82966441187       -0.7467562149637782      -8.640958167386387E-18   -0.6649623726760752
46075.648787809136        -17387.538430058798      -0.7873588690182034      2.2562316879114235E-17   -0.6164126024909656
21756.367898703953        -9011.808109439236       -0.9706284929064056      -7.106496587354279E-18   -0.24058024453466217
21563.373832382855        -9482.349879395833       -0.9850866535891186      -3.204311959717612E-17   -0.17205861492993593
21542.08148674186         -9823.919662583305       -0.991922739501289       -5.718721168661893E-17   -0.12684277691490714
21277.68713389273         -11123.397280579647      -0.3328133732108185      3.00772454127495E-17     0.018611381612915905
21299.987201527758        -11397.407807422664      0.19918436685775706      5.4359639371784074E-17   -0.01804383120687983
21567.734124240254        -10277.260701086865      -0.9975307835369304      -2.7224314048304394E-17  -0.0702281272364662
21447.541091346266        -10776.849082627901      0.999999020731426        -2.6571639299768145E-17  -0.00126667403098187
21184.421731597133        -11840.167242770263      -0.32926903625695275     1.3359726441688441E-16   0.05189421798870338
21445.79763316177         -11642.452854958909      0.6624876188406322       -1.5539172021060198E-17  -0.07452861623394665
22536.48212995238         -8654.145557950487       -0.9476998908452806      -1.62686739832154E-17    -0.3191534359663599
23729.959364831862        -8247.067457547117       -0.9123421460349287      1.1414904908051379E-17   -0.409422192096335
30118.624263934566        -5326.912592397612       0.4313466293626189       -4.6577970569082235E-20  0.5081336385980023
25134.007869155266        -7088.958322062765       -0.8247419666866487      -3.0200685956660065E-18  -0.5654295300941105
27556.889731271698        -6505.869203292931       -0.7520546574341926      1.6119216949460427E-17   -0.6589506909173036
12351.61275845743         -20296.636623918534      -0.39325813022768114     7.65720448786528E-17     -0.9194281062804811
12442.184838498142        -20271.08157084049       -0.38523023953115904     2.2546171678899212E-17   -0.9228204928054586
12841.297872008556        -20277.54558134266       -0.35836849989189695     1.0880233990838578E-17   -0.9335802149228961
12752.071378231318        -20302.99941687781       -0.36631409207600285     -1.849119392864847E-17   -0.9304912604092239
12639.794099941311        -20313.148296379073      -0.37471135909028264     -4.843755812765735E-22   -0.9271415191500277
12529.01926070747         -20302.907019037993      -0.3815526336040284      9.444661647488197E-18    -0.9243471138323448
12927.782646184392        -20299.47316407756       -0.35409648595232673     1.2709170695781294E-16   -0.9352088952253813
6895.285018057756         -20973.005623622837      -0.7827012537649368      0                        -0.6223975670768078
6674.113190182799         -21100.524171704525      -0.7984390027420474      0                        -0.6020756917099007
7202.829483676973         -21011.64877388143       -0.7662287554473918      0                        -0.6425678380365464
7751.741165156205         -20936.799328962756      -0.7315409936814307      0                        -0.6817974491079463
7521.512812714536         -21030.61616046673       -0.7483141951551833      0                        -0.6633444354458947
9553.571617845015         -20529.63806622029       -0.11978261819580564     -6.417026363335133E-17   -0.16016280677813705
9428.59283088155          -20566.30268882398       -0.6091692059847661      0                        -0.7930402738062029
9275.045756563852         -20588.384350579927      -2.7234834003557012E-5   -1.0304631556681718E-20  2.154833335647292E-5
10127.889237292797        -20589.182908371415      -0.3755738494057694      2.5907098359893855E-17   -0.5508073403152608
9987.128385358365         -20540.89098666273       0.11409183498702954      -6.189118269433273E-17   0.16426519600565065
9671.166636403294         -20570.29345692582       -0.39540121401581246     2.681604339762687E-17    -0.5367516408577928
9841.53561368578          -20572.05456586128       -0.1939228687254576      -1.3204368433318956E-16  -0.2711181146701518
8583.808175277027         -20766.154661391643      -0.6733920587964489      3.553150961118966E-16    -0.7392855512245621
8123.995635073554         -20711.623649250087      -0.7004310760062749      3.4507979896554645E-16   -0.7137200372369108
8356.087855005311         -20742.994978815706      -0.6869516478877661      8.479405341087418E-17    -0.7267031170970338
7954.246807497144         -20970.783624597436      -0.7204854032931869      7.542564279790973E-17    -0.6934700999918785
8691.097252182813         -20980.406366706284      -0.6753470197676165      2.0673167325825855E-16   -0.7375000973615591
9015.665025636376         -20779.698210247898      -0.6462462335380127      1.2365541525905823E-16   -0.7631289559449086
9204.731343609894         -20779.718798023157      -0.6340052791464402      3.0319039232841297E-16   -0.7733287153780743
8905.939724436807         -20983.8349604164        -0.6620453808640775      0                        -0.7494637489637935
6419.064071398605         -21345.941202924652      -0.8178334572919537      9.607495320397455E-17    -0.5754548274282477
6016.353973620969         -21595.054494518725      -0.8433891727622377      2.0065020616584016E-16   -0.5373029542350484
12287.55565195435         -20410.004873229766      -0.4055596239940316      6.049557947417727E-17    -0.9140685915839845
12168.020963945099        -20418.011730492384      -0.414235523553435       4.08719236645453E-17     -0.9101697257509386
12031.145130867515        -20400.588961993646      -0.42238035822659403     7.041205151680828E-17    -0.9064186839838131
11888.316321063081        -20412.001726586088      -0.43292051213174304     4.175180722041345E-17    -0.9014320991091876
10282.91997715779         -20567.43579025194       -0.551735365053904       0                        -0.8340192360900419
10405.716276567651        -20529.42590482714       -0.10824742133473142     -5.933562019501087E-17   -0.16817400511559238
11771.658358207902        -20410.24072145335       -0.44077351468772924     1.0536690243007038E-16   -0.8976183531111476
11649.053847679063        -20387.059986202497      -0.44764660693509356     0                        -0.8942105529120925
10642.134100100538        -20394.774980369948      -0.3695701074915571      1.975662956294492E-17    -0.6112462809031249
10771.957012955625        -20432.98083207716       -0.1702377926177356      -1.3389381694854099E-20  -0.2865836790623832
10901.246159381939        -20432.360061451505      -0.16727347590815322     -1.142604556018693E-16   -0.288323941678102
11494.288314295729        -20409.749792755356      -0.15324532275289718     -6.466752335094287E-17   -0.2960185502559272
11345.03320980311         -20401.06415441478       -0.06703087268736434     -5.59777205834777E-17    -0.12615477141798978
11048.116660400052        -20406.983921093553      -0.21007092981172523     -7.668028597189534E-17   -0.37355544912286825
11189.717824957112        -20424.02496494936       -0.32102487258770257     2.222921716734698E-17    -0.5842837280846639
10532.755954004164        -20563.626306796734      -0.17818643982282878     1.940268989431682E-20    -0.28171031877221137
2883.311398896282         -21517.609655271073      -0.9616091748574229      -1.3310737081948493E-15  -0.2744223921177863
3671.027990161777         -21562.38529463867       -0.9387723447569204      0                        -0.34453769569937837
3251.386174770076         -21452.32542403603       -0.950923751114078       0                        -0.3094251992963167
2283.624431546724         -21475.110533043895      -0.975491616685032       0                        -0.22003555292708094
1645.3789711312854        -21603.993782642225      -0.9874011817566938      0                        -0.15823572941604028
2673.7465745996806        -21808.598625977138      -0.9681301323753422      -6.614612122348732E-16   -0.25044768437778053
4802.073965162456         -22018.188877792298      -0.9028072669231935      0                        -0.43004453808253884
4082.780224345315         -22006.05758500682       -0.9286595391700976      1.2111539622301746E-16   -0.37093228864188726
1377.1765645534879        -22204.740634140468      -0.9918042027900212      -1.5097156911592281E-15  -0.12776080306484602
5363.202592682262         -22338.821778781345      -0.8847662685810397      5.387821196435462E-17    -0.46603461306547916
5908.302800922677         -22059.577173636753      -0.8569327206315795      0                        -0.5154280284368579
13803.198545454623        -20187.849646578354      -1.5945194054696927E-5   -3.127489188652332E-17   4.763007505607468E-6
13703.74024613869         -20190.45147433544       -0.09771317513053418     -1.5859768377636537E-17  -0.3186898907702476
13604.00887691792         -20199.718215971927      -0.200400330176814       -8.064041261409095E-18   -0.6358334308871116
13499.795368887419        -20204.73057391519       -0.10267377827953428     2.048954202041921E-21    -0.31712648319819947
13038.183365494273        -20306.877841140787      -0.34714553549040805     1.0808194480706415E-16   -0.9378112690055986
13153.679875481472        -20299.35629185175       -0.33875081095370835     4.435000859243075E-17    -0.9408761276063546
13247.4323924284          -20270.109458726663      -0.33019782656659463     9.365625040674397E-17    -0.9439117515784842
13445.08554944418         -20316.573708747215      0.10679001383269728      -3.4679389628179715E-17  0.31576415899738725
13335.290106309518        -20304.755007084565      0.10895131856810232      -4.36121841075005E-17    0.31502495369544775
41537.81550413266         -21808.87638673603       -0.8079524473169947      5.2635415296242406E-17   -0.5889804201527057
49617.05808080821         -32767.480982289333      -0.6484219088180921      8.51087247388861E-16     -0.7612362890205092
42806.074498425536        -28354.292568593683      -0.6625112083957865      6.00336978655316E-16     -0.7489658771927701
30999.112405551798        -64297.38916229436       0                        1                        0
45473.494749931335        -50635.929587966915      -6.207886724972845E-16   1                        -6.000657625734824E-16
37464.14883814756         -57119.055269605655      -4.521442467202518E-15   1                        -3.4810731978099807E-15
46866.268194113814        -42178.38515850359       1.3135867212219813E-15   1                        1.4778042281476817E-15
41305.495102689834        -45037.52462170806       -1.173110934465453E-15   1                        -1.2755469842490598E-15
15466.6525712685          -67873.83383551738       -0.4833685324582926      0.4999999999999991       -0.12787244039278117
22187.441833005978        -62671.708609867404      -0.4602546207748471      0.5                      -0.19534250025041314
20198.83381702068         -14404.161103240926      0.8255815039845494       -1.2517457976785808E-21  -0.5642828885472307
20193.80694293591         -14504.026597848633      0.8165550977229651       -6.2335189391662255E-18  -0.5772675036784926
20194.00791942886         -14601.107266275494      0.8078108584673428       -1.869562945104063E-17   -0.5894417829349169
20199.98032050845         -14702.96228877102       0.798721963873222        1.2475014749657904E-17   -0.6017002760968947
20307.01586754047         -14354.00007781074       0.8352597206094617       -1.2808470940274217E-17  -0.5498556141382942
20417.949300127915        -14295.25195971784       0.8454811229029403       6.570588905587504E-18    -0.5340053059184032
20199.649846823693        -14807.875281315542      0.7887567228495299       1.2469707126819776E-17   -0.6147054824129993
20193.40428105102         -14907.326526583593      0.7787331597907979       6.219779570949719E-18    -0.6273552934758254
20585.10672039199         -13947.983197197014      0.8792792050824151       -2.7215417099333778E-17  -0.4763066940882154
20564.461786155032        -14107.597116324303      0.8668210685513261       -2.7153983416032117E-17  -0.49861932329612885
20526.55463114757         -14230.894279061988      0.8556921223733152       -4.851389359970368E-17   -0.5174852545542895
20765.514445599103        -13228.495182669401      0.9297473193646821       -4.1949897244800554E-17  -0.3681981968820545
20696.31885578964         -13438.959034634421      0.9160101162997428       -1.037802399443969E-17   -0.4011551083569389
20757.724184843515        -13685.707278260992      0.903433849656537        7.042471987478043E-18    -0.428727477271011
20967.35129316158         -13149.310513469245      0.9395891840342706       -1.456722154444568E-17   -0.3423041696163174
20956.70245162264         -12555.64208912787       1.4948217004614092E-5    8.615768972552885E-17    5.431687150893779E-5
21018.402679235813        -12732.651984150538      0.9588361422893348       0                        -0.2839599390334455
21172.172901365822        -12105.891306562093      0.3271925697862725       2.973708167450752E-17    -0.06368779667457738
21085.690546570062        -12365.70991272581       0.9729400279165326       0                        -0.23105776068022843
21117.720103505875        -12861.052516426062      0.9560725050736574       -1.4927115651662348E-17  -0.29313025602228715
21129.599390564832        -13029.173913202201      0.9493698849878003       -3.60475154255697E-17    -0.31416047410736464
20771.55516168295         -13870.049798598411      0.8921545774186869       -9.212188580459952E-17   -0.45173022047594585
33600.025470422195        -6786.66138717403        0.008178348873890498     -3.4598659673797663E-17  -0.008266527367656762
38277.230554120004        -8575.741318670236       -0.49046531689804657     5.687142885215465E-18    -0.45149295132308215
39038.482061867464        -15545.437581424092      -0.8713524146905867      -7.881361340133692E-18   -0.490216658594623
36115.842163596775        -20958.101509094882      -0.8917053279622859      -4.1252646647284825E-17  -0.45210133261859725
22153.956992170562        -9760.937472259922       -0.985856151697003       -5.245481403419734E-17   -0.16757530377014776
21664.82752940305         -11279.287461978112      0.42802923534909015      -1.802295975779428E-20   -0.021547155953163217
22087.15197851869         -10712.06183055896       -0.9989242072142575      -1.731902162905078E-17   -0.04634055908296969
21488.600955157148        -11962.933153299104      0.659139567811469        1.5755908850297843E-17   -0.09989727478529693
21737.557780599254        -11723.492169620362      0.19893588065513534      7.886569687016625E-17    -0.020604662036916695
23445.634133189047        -9526.155363948552       -0.9660515266495434      -3.23312841673036E-17    -0.2583208777085784
24954.215985855084        -9128.599608837983       -0.9315936627696196      1.297829416401823E-17    -0.36345744817439013
29737.00031345122         -9070.433219925095       -0.8585455364309021      -1.4579233938400825E-17  -0.5123906214852989
26724.62970718807         -8881.51276222856        -0.894497353291309       -1.6276935634182048E-17  -0.4470021043686105
12438.996570284353        -20401.292085712106      -0.3946426492942835      -1.6992160272042285E-17  -0.9188346839189697
12838.332802614274        -20399.87498742949       -0.3674931011293842      -1.638617696441753E-17   -0.9300262464793843
12700.55979503312         -20435.243986578425      -0.3793321234459947      9.830016243656467E-18    -0.925260579073377
12569.112874511038        -20438.801005139332      -0.3884667995184623      9.951714844001956E-18    -0.9214627196617245
12964.99755370644         -20423.64791016322       -0.36069429170675665     6.678871967856003E-17    -0.9326840978661565
6897.4760666056445        -21361.86902613912       -0.7931041645160757      0                        -0.6090856035832809
7308.488039464988         -21297.339556204843      -0.7687457254776222      0                        -0.639554497805946
7759.570013546157         -21192.540550546888      -0.7395982287624895      1.2629928930419535E-16   -0.6730486195344483
7567.542015580726         -21360.085196177224      -0.7559282931237773      1.1046105339900103E-16   -0.6546543909483798
9543.461859297619         -20699.75847537264       -0.2027009655918097      -1.1387810789422321E-16  -0.264619408084289
9359.929784773978         -20764.1057003767        -0.4154190425467977      -2.968469639746069E-17   -0.5214129459091862
10186.287288689296        -20764.10937468318       4.513178039492842E-6     -2.7535289946029647E-17  -3.122066609351215E-6
9971.765936774655         -20735.639061450423      -0.08308731103946498     -2.3721523956200167E-17  -0.11620956204596568
9726.438690092747         -20764.75069943578       -0.5991271056477271      0                        -0.8006539220274375
8446.525922375193         -21032.45217059624       -0.6926224173519651      3.603017847575811E-20    -0.7213003137129491
8188.852831554437         -21041.92492307931       -0.7087458122843602      0                        -0.7054639339087786
8004.536317130053         -21225.19990153884       -0.7264071936558423      1.9719252507370837E-16   -0.6872645395936943
8613.562806703754         -21203.40807486494       -0.6888535731913913      0                        -0.7249005039402335
8803.755840126147         -21166.506790388037      -0.6759175786324281      -4.357930843039517E-17   -0.736977221033189
9116.400937696166         -21021.206302999348      -0.6503260225535711      1.000757214819521E-16    -0.7596552231118169
9307.721838756806         -20958.28772392729       -0.6354611701835546      1.5349229922251985E-16   -0.772132823345683
8996.410312898613         -21219.726845443533      -0.6661558805875996      1.45063476554749E-16     -0.7458125332889792
6575.116558223177         -21926.222676421592      -0.8230641446243219      1.1390717403638545E-16   -0.5679473103804069
12332.790517000001        -20577.48555635715       -0.41394494406786797     1.2160079092571365E-20   -0.9103019165043191
12210.67972030885         -20530.910490237347      -0.4190038771877755      5.1123074101274634E-17   -0.9079844431230887
12085.605160033208        -20558.595764067602      -0.42927657839701844     -4.352290714380836E-17   -0.9031730830574815
11937.55049018461         -20572.27883620961       -0.44015091243213994     2.215091877428553E-17    -0.897923811340369
11818.80976772492         -20530.186697446778      -0.44541742416830415     5.280927576690131E-17    -0.895323023537242
10393.875631704152        -20715.02665400355       -0.39450228892899286     -2.2726675788454524E-17  -0.5954595042879467
11696.587645573425        -20548.950454249152      -0.30325709625953207     -2.2369099759059455E-17  -0.5936999046630392
11565.516794045026        -20528.98838246539       -0.27748814717158715     -2.6935152691262926E-17  -0.5319777506387944
10686.781220196835        -20581.76724273106       -0.5252258621340277      0                        -0.8509628617972643
10828.027963955576        -20581.10282245586       -0.3437558063039828      -2.4313211162342028E-17  -0.5712060833398016
10960.981361945742        -20567.389132014563      0.16861769089392117      -2.152695831179119E-16   0.28753988532321767
11433.436489214711        -20572.679492548956      -0.1580381368809154      -1.1532544141554966E-16  -0.29348774849591225
11263.151596530563        -20593.834387906016      -0.4869593362348188      0                        -0.8734246400890626
11100.404038513652        -20580.580667452723      -0.16574203890427594     -4.749152551127315E-17   -0.2892069985258583
10588.832453088025        -20753.201737716896      -0.3609302384210564      -5.2823189095233475E-17  -0.5605120938818293
3210.0103501676385        -22092.978797704876      -0.9557369532245358      0                        -0.29422021475693494
2313.966309163806         -22297.089970794066      -0.9773288932404027      -9.908898591414435E-16   -0.21171827928694315
4620.307670227213         -22530.470877406973      -0.915182184526289       0                        -0.4030393880751188
3866.3692244139675        -22569.93853663782       -0.9401757425017137      1.1713657872885583E-16   -0.3406868940050693
1873.9469094894553        -23090.174779092104      -0.986400320505358       -4.506132944654394E-15   -0.16434365894920935
5260.145744908706         -22983.45705742548       -0.8971410932207128      0                        -0.441743134369409
6146.085030995307         -22695.221822506115      -0.8575356361926765      0                        -0.5144227571107074
14298.404509236918        -20181.990506426195      -0.16838974322368958     -7.281246694733169E-18   -0.6450498731103579
14199.566424629314        -20175.925250747714      -0.17245425664243105     -2.2092954814236298E-17  -0.6439751345109619
14116.129372178364        -20159.913911258554      -0.05257635381768098     -3.5487135657973593E-17  -0.1929656110969314
13900.751808389323        -20199.47814674264       -0.09353857894781559     -3.106643427474517E-17   -0.3199400653911721
13836.02376134805         -20293.632792612625      -0.1949751966811376      -2.459569728380055E-17   -0.6375179347813426
13749.602572087835        -20269.00719373337       -0.05924929789646394     1.1141705168135653E-21   -0.19102230406759524
13663.53740193438         -20297.00374937082       0.10141515478276548      -4.192165605867544E-17   0.31753122271886264
13555.683413291992        -20311.93380928723       -0.10419736098210135     1.709258526761633E-17    -0.31662915400871844
13094.12185040653         -20425.61755372245       -0.35216727487438354     1.8856504695848266E-17   -0.9359370750414504
13503.451465055157        -20436.21059434433       1.6390311317587836E-5    -1.819129315442945E-17   -5.644752444263397E-6
13247.418573156154        -20404.895239506677      -0.3403477833011676      3.156407296234865E-17    -0.9402996240954361
13381.194611011708        -20440.686217889626      -0.3341032942716811      1.1075915167799812E-16   -0.942536464540051
37400.449324538866        -25623.16271633279       -0.5493314072737358      0.1666666666666692       -0.6264626600841584
42863.40048448318         -34654.282927171545      -4.631507477756844E-15   1                        -5.715280492964691E-15
37769.992763764974        -30661.697688284392      1.9444859282351725E-16   1                        2.604022392191815E-16
28047.34167387172         -57498.63269041769       -0.1434991396973709      0.8333333333333334       -0.08476894881908235
37108.376138821935        -49485.05024102884       -6.133802034414638E-17   1                        -4.864782844326384E-17
31580.536892720906        -51614.90340786609       -2.586978052573229E-15   1                        -2.0310159583451623E-15
39876.55924311002         -39972.525195362425      -1.5264553361256779E-15  1                        -1.8256143328048988E-15
36612.41853258015         -43997.22360055291       0                        1                        0
13808.311755190754        -57911.04831350996       -0.40996521832655775     0.5714285714285714       -0.12486766987819878
21262.887230304303        -55349.95438784873       -0.7169214758815146      0.2                      -0.35497236693528783
10226.740967923346        -51426.55507570639       -0.7716927329630188      0.19999999999999998      -0.2108754767680041
20191.97911512719         -15002.246016054678      0.7692013858128096       -2.484309610875825E-17   -0.6390064371086606
20302.101338793535        -14463.683360693809      0.8256691906882901       -1.919374661697712E-17   -0.5641545760797341
20275.528101513773        -14552.611382086205      0.8164798606933887       2.2887094921630724E-17   -0.5773739134726742
20302.385844832646        -14645.344436192327      0.8095596625688835       -1.279945121054572E-17   -0.5870376050616489
20310.157194617885        -14760.93582712002       0.7993233248456444       2.4196180289221413E-21   -0.6009011726277905
20569.60698120284         -14346.03335134961       0.8486102951589244       -5.451389346647832E-17   -0.5290184876117786
20432.411530899313        -14416.691192250706      0.83618997494508         -2.640242292756505E-17   -0.5484398962970258
20301.630890192268        -14871.793833216949      0.7883361786585531       6.39343727147233E-18     -0.6152447217537446
20277.115143180145        -14958.097116444993      0.7785281635885736       -3.20656635270006E-22    -0.6276096695669527
20774.42467686261         -14061.888488656246      0.8791953370726285       -5.691841059767877E-17   -0.4764614852031812
20692.60433275913         -14230.226037685643      0.8633118665718721       -5.601537699596794E-17   -0.5046708019050605
32491.611460661326        -23811.988577145283      7.441043442622168E-18    1                        1.9472788064197177E-17
20938.159084071936        -13773.7964200255        0.9046312976729792       1.7614198216898998E-17   -0.4261950296508793
20985.26565442409         -13343.443219496934      0.9305167622191393       -4.40707732459465E-17    -0.3662492474249115
20978.71795095489         -13580.588080580623      0.9174932755466664       -5.160184546270767E-17   -0.39775124867284783
21219.84447365401         -13192.060382387892      0.9445387210633839       -1.5376661806004675E-17  -0.32839998526390685
21238.784933304843        -12644.364034322401      0.41433874899633355      2.6054653985819854E-17   -0.1095300895836145
21453.024150819478        -12320.397948795211      0.6534438312356037       1.574620343678817E-17    -0.132119525509031
21382.575915420108        -12961.774743519281      0.4107411761203817       4.059745837583549E-17    -0.12233231208655651
20990.124123288013        -13971.32881396361       0.894107105583811        0                        -0.4478531337302391
33484.6017630049          -12207.642726865592      -0.899700763995991       0                        -0.4359937071862883
33767.26372634858         -17186.61264914523       -0.9622493874479421      -2.6716920124691822E-17  -0.27189915146929966
32627.284478155278        -20321.408697135736      -0.9679226494002867      0                        -0.24947673168474638
22975.57582380902         -10623.189163106239      -0.994026623142731       -1.0033767784978927E-17  -0.1090753765139647
22317.789093186653        -11565.559590613004      0.9990862343162805       -6.227375380801948E-17   -0.042676341609428056
21938.631533399417        -12145.197397087768      -4.262279205500633E-5    1.2040954395650246E-16   -3.021252291991368E-4
24292.7434041434          -10675.85902662118       -0.9846231509965614      -3.629588904714786E-17   -0.1746170529964881
25598.64677898653         -10395.175502860775      -0.9636444491130314      -8.791227001539574E-17   -0.267148192207815
29391.78273656163         -12675.230413187654      -0.9664185955839226      2.6763276163676314E-17   -0.2565768860070329
27282.4485217755          -11109.203454329285      -0.9605923224900156      -2.791837485318078E-17   -0.27795017887355117
14395.527007569623        -20186.17611737044       -0.2464647123523269      7.193192160089246E-18    -0.9691517657440506
14493.020989183338        -20195.813444209292      -0.24080793307768497     2.1365477190937412E-17   -0.9705727889767969
12478.970912868645        -20585.616928461033      -0.4047131096444751      -3.1932634154769703E-17  -0.9144437081049109
12891.039026273971        -20533.432332229753      -0.3735670404492487      -3.6802693698169306E-21  -0.9276031826152726
12776.60072064448         -20562.566119355397      -0.38324598614065275     -2.0567410969347167E-17  -0.9236463141174497
12627.270379084473        -20594.654765600648      -0.3954393346040828      -1.4006672753808006E-20  -0.9184920957486996
13000.101238230425        -20577.729440522275      -0.3694739574946389      6.087938810072806E-17    -0.9292410836387607
10283.1519278686          -20971.55673547717       -0.3820839769939295      -2.933032358995817E-17   -0.5463115199821734
7353.07981874705          -21722.478624359723      -0.7782186537276827      2.7431602287944753E-16   -0.6279928671586001
7832.023338300474         -21542.83190055993       -0.7464379539333298      0                        -0.6654549215232847
9529.297226320963         -20987.0325593417        -0.2668182371978777      -1.085083941859041E-16   -0.3353825975515021
10055.19950407296         -21006.608465905178      -0.19656893868220124     -1.211442386995572E-16   -0.26920579941646455
9796.922520096025         -21026.81963521526       -0.202427356143709       -1.2500727529060221E-16  -0.26482876566564845
8332.911316001737         -21421.370659449574      -0.7135905964612201      1.2637749424025132E-16   -0.7005625223936665
8794.146018334135         -21416.864799034804      -0.6863450572416352      0                        -0.7272760086428006
9316.589696267509         -21255.866737934062      -0.647898735739801       3.028692118987391E-17    -0.761726437624547
9041.629660530933         -21474.08148188853       -0.6735485515035718      9.435974286587148E-17    -0.7391429526721645
7084.683737256357         -22417.940617015527      -0.8091194820112458      0                        -0.5876427887494097
12369.032189055304        -20751.230739932125      -0.4231352205910904      -1.1466828820230004E-17  -0.9060665431899443
12186.417136210202        -20701.01103337842       -0.4319148026181528      3.9108706125010734E-17   -0.9019144059141919
11992.34335462294         -20733.134172429338      -0.4468736495209662      4.691919232928907E-17    -0.8945970815791776
11800.348828906759        -20707.205162778602      -0.32713973007928343     -4.04243979277996E-17    -0.634967459576876
10481.950415618752        -20958.092290943387      0.18649012605729143      -5.740210139492368E-17   0.27628344896937557
11578.649264892438        -20717.435274543124      -0.33812232678024595     -6.192783858255616E-17   -0.6291878643052514
10756.882853475723        -20765.018742617387      -0.17695931914173468     -5.235096983642447E-17   -0.282482759091016
11007.686708616571        -20701.446726963382      -0.30631145356388867     3.0059981391942706E-17   -0.5159198504958947
10890.201659291008        -20707.333795413015      -0.10375339904066525     6.082791344603515E-17    -0.1709831341280655
11356.740104788905        -20776.022145489336      -0.32776336762052144     -2.502794084722925E-17   -0.5805304622434663
11139.840644134452        -20774.336796227275      -0.33737066535317384     -7.628356907580218E-17   -0.5750004166400045
10675.377777411253        -20954.30127578136       -0.5466406493417743      0                        -0.8373673020944664
3149.029885993371         -23263.459723940192      -0.9629335902244909      0                        -0.2697264564082742
4357.9355677404155        -23236.340762408818      -0.9304567777981679      2.043464016196969E-16    -0.3663979550277224
5077.74032267656          -23618.723403551452      -0.910876678529546       0                        -0.4126739829741789
2520.6981510561463        -24258.71001200868       -0.9786356293690569      0                        -0.2055678030613556
5997.633820064466         -23479.510419029943      -0.876058538271562       1.2491568917882016E-16   -0.4822032391074596
6782.69687992045          -23102.260784331662      -0.8372719189620167      1.1114737882253654E-16   -0.5467860847776945
14345.930507921883        -20263.88842065331       -0.051250288920196965    -3.968653719360484E-21   -0.19332203219826447
14018.652952562865        -20205.875227826822      0.039017284136335005     -2.6305434704761727E-17  0.13742567034512274
14251.243996901994        -20284.8032849642        -0.08804775524338081     -3.8694232935628025E-17  -0.321494484650201
14134.075547590946        -20259.57878415922       -0.17990536991158532     7.763207585046905E-18    -0.6419334091400654
13941.887011770681        -20316.267277185656      -0.09572111946471677     1.637072892157667E-17    -0.3192938742592791
13870.810043412203        -20396.30540878365       -0.17892524855159322     1.029477209172919E-17    -0.5727004061981107
13749.89258697363         -20392.88908265207       -0.1311234450181288      -4.4656094428483206E-17  -0.4080197435694827
13618.453170304347        -20418.825481115862      -2.5287209937570796E-6   -8.915134774195648E-18   8.442682467024731E-7
13146.886701232768        -20598.119962683526      -0.3612136128647849      4.0417086166090554E-17   -0.9324830941482897
13567.975543731734        -20544.70932763777       -0.3295477267008819      -1.1382721435538846E-17  -0.9441389168071437
13452.455742932434        -20585.198050573         -0.3401527128923217      2.930104334497009E-17    -0.94037020956484
13303.547531232498        -20596.690617662513      -0.35079081768752013     -1.99050395295026E-17    -0.936453842086836
33682.59263106807         -28145.549282483214      3.743075269947728E-17    1                        6.011754163195978E-17
36223.55938351775         -35478.29179744252       -1.3076265175845333E-15  1                        -1.7994691419170296E-15
33687.84586725708         -31962.201592081186      3.910286092972616E-16    1                        6.011659670844725E-16
25280.068894121727        -50642.224480356526      -0.5548543920152356      0.33333333333333504      -0.36955687849649593
30946.2258175839          -45973.099214670394      -0.3166115206940292      0.5714285714285773       -0.28882243600126084
33589.31497872625         -39788.963230072855      -0.10803743868268735     0.8333333333333265       -0.12690819367031567
17078.840903029133        -49277.01961869322       -0.5136527452534886      0.42857142857142855      -0.25033449870872776
10312.858284285368        -45807.03494477404       -0.7902653101447686      0.16666666666666666      -0.2643644473676212
9149.162066772962         -41184.771648361566      -0.7550380181654774      0.2                      -0.2643177618917949
29327.497894095475        -26899.468765747384      -0.10638170518114037     -2.984566733835306E-16   -0.31592744551800483
20194.346080998144        -15099.947313743294      0.7594085812445304       8.103484249628658E-22    -0.6506140214810101
20187.99101992002         -15200.200051642836      0.748603725394262        6.185190736357185E-18    -0.6630176925978745
20297.413562606478        -15046.342284152388      0.7709387799312536       1.2753682760124888E-17   -0.636909252064065
20429.39862364229         -14834.193143263257      0.7990119221380487       -6.598320017678744E-18   -0.6013151783086971
20405.808572009017        -14550.546889779456      0.8234210722440967       -5.627743395039422E-18   -0.5674308139486369
20429.666307981974        -14704.16260140339       0.8110062713380627       6.604024672888463E-18    -0.5850374507550391
20763.056465319194        -14401.061029414406      0.85338481294266         -6.420171241401611E-17   -0.5212814370669648
20592.06503859978         -14490.517944713152      0.8379140891039163       6.862052730132366E-18    -0.5458021284766698
20402.106160040636        -14963.201110574146      0.7851819787076934       -3.3700978236020587E-17  -0.6192650934876996
20957.521743384026        -14233.881073354787      0.8747699679545479       -1.9141907068438903E-17  -0.48453838257283577
28202.26442453839         -23725.739742856673      -0.09402907579146215     3.154763115804229E-17    -0.9952557527249518
30366.604313300624        -21336.81056148524       0.16832745791688614      -1.7763568394002506E-16  -0.10800864276176673
21192.67399959034         -13761.308128723875      0.9144979701811855       -7.748623341901145E-18   -0.4045904381824799
21252.780681466076        -13470.96302197733       0.932161903860819        -3.118459168018343E-17   -0.36204160196073426
21452.19677742613         -13273.54127015561       0.9470062343074677       -1.9366860055526143E-17  -0.32121502495868304
21798.43813198675         -12705.969057850962      0.139369115291391        7.284951522900623E-17    -0.03137636914852862
21724.26492471134         -13178.101206180036      0.9576634059875542       0                        -0.2878898442875137
21308.793651464406        -14094.454951539357      0.8986748445456104       -9.624423943510612E-17   -0.4386150595957002
30580.42687188612         -15613.382468925993      -0.9892223508605361      -1.1967165006018852E-17  -0.14566682688312152
30448.510175506945        -18554.131855736974      0.332959915658222        -9.304078300254026E-17   -0.024082051882096372
28208.738039364333        -14894.797035352845      -0.9994841092751358      -1.3631321767448714E-16  -0.03082573110698924
23536.53110801249         -11816.96534926914       -0.9999602454193139      -4.498915205116139E-17   -0.007677953477477985
22599.120600507056        -12440.66213691679       -0.6611888286739521      1.1714956253826056E-16   0.08528711511594274
25176.509919879936        -12145.044428015966      -0.9971942939335302      2.5359469543628036E-17   -0.0745809994573848
26909.619233306243        -13367.000507965142      -0.9976716906266757      1.0268738998803314E-17   -0.0680765597414185
20187.67930352151         -15300.130225028663      0.7379624046226194       -3.704331254493604E-17   -0.6748418244271219
14440.273977056226        -20288.179126126877      -0.16797765991349967     -7.547438210963787E-18   -0.6451573061168104
14592.945440835023        -20201.29069922659       -0.234664837023993       4.218177536626873E-17    -0.9720763413933727
14535.514181498851        -20306.244516642306      1.945105882014686E-5     -4.508563129512322E-17   -4.962377323280975E-6
12531.480543596395        -20767.409645077973      -0.41352689959140093     2.2782571508612406E-17   -0.9104918996710328
12425.811327333644        -20913.319118291798      -0.4300380969856053      4.375917282401526E-17    -0.9028107387578583
12875.102577731765        -20703.502870969678      -0.3865705923849719      -3.2401126047686816E-17  -0.9222598179885972
12706.886389662019        -20778.30041748061       -0.40273291737999334     -8.255006275796348E-21   -0.915317535562118
13028.160294608104        -20782.919088951912      -0.3820897575553534      6.608652575746503E-17    -0.9241252122546543
10383.490314425344        -21152.48877012689       -0.11518096978591827     3.77592127893875E-20     -0.16350334493290095
10194.626412528858        -21223.323632537802      0.19708312302655084      -1.615840714240397E-16   0.2688295978687167
7975.3647164860795        -22078.47701021713       -0.754698492197715       9.340676517217143E-17    -0.6560702402795725
9596.551841176224         -21349.53977976327       -0.6346107220633183      2.195003717733259E-19    -0.7728319293752745
9902.2819221386           -21317.3472453952        5.4119549309598426E-5    -7.599232672166498E-20   -4.2107169319386774E-5
8808.278577129779         -21829.8064957054        -0.7006270412365287      7.897969407811555E-17    -0.7135270226201691
9293.699479659022         -21650.003116883152      -0.665503887332742       8.135115733067109E-17    -0.7463942407025314
7650.768949055873         -22963.18275864749       -0.7948327357731518      0                        -0.6068258133026386
12256.352881496361        -20945.151696992365      -0.44309663674935446     6.231898699025814E-17    -0.8964738487416272
12075.949607386596        -20896.155541789114      0.09032375311282179      2.9750388593332175E-17   0.17844220121696835
11879.173485884034        -20945.973531871525      0.3117490453918629       -2.3062750753197023E-16  0.5892851392110222
11700.115243517186        -20901.521611645618      0.2859728059657422       -9.201930486888626E-17   0.5274652153524058
10566.974389215144        -21201.978572554468      -1.6601897488403388E-5   3.1122169967471757E-17   1.1412055207382643E-5
11497.83350332709         -20986.644336168178      -0.16498875721138548     -2.681358040285653E-17   -0.28963740845078784
10947.005839198007        -20877.593243709343      -0.3934809898369451      -2.0137251105810295E-17  -0.6384925087248186
11227.529130634177        -21011.202585542465      -3.626479420574628E-5    -1.3800198693987734E-16  2.1709488190246873E-5
10775.301121655017        -21165.812030488793      -0.33099390220244357     3.618790688140208E-17    -0.5004428629092723
4213.741420414807         -24403.59841117772       -0.9426619845199676      0                        -0.33372712729493187
5721.010054853927         -24485.47992634959       -0.8990093225227049      0                        -0.4379211743285703
3342.927262899704         -25821.36089925236       -0.9686936424437546      0                        -0.24818977165554335
7034.312862230242         -23955.44830445925       -0.8421776600850027      1.0533148203628433E-16   -0.5391962601533321
6789.388947423213         -24990.49608791136       -0.8682095662371074      1.0516100227712592E-16   -0.49619121332414695
14341.30667336497         -20391.075193715456      -0.0381274655695787      -6.915031686179059E-18   -0.1376751964681858
14057.179529075556        -20351.45756868436       -0.09415562638144881     1.875239643063773E-22    -0.3197590199663088
14190.872251413986        -20391.027886089607      -0.18445830415516526     8.231118732192325E-18    -0.6406399750390793
13967.95949648419         -20451.021938115155      -3.0419025920528735E-5   -5.222342958065891E-17   9.429154813352566E-6
13838.752734861397        -20524.594710861922      -0.10342020203205456     -3.655072442496346E-17   -0.3168838476440284
13695.234299310298        -20570.28053314188       -0.10768589274972294     -1.8945502356864247E-17  -0.3154597590612027
13207.97071976291         -20800.86783573532       -0.371659617297146       4.259573381994125E-22    -0.9283690654143149
13572.500986632613        -20718.490618234835      -0.3421061311988308      2.6282384913029852E-17   -0.9396613161195895
13386.064319930889        -20774.4009276689        -0.3582343029032166      6.388375135189006E-17    -0.9336317166197924
29831.58220530055         -30701.69216361819       -0.46513246605351627     4.080490484569482E-16    -0.8852114883803582
30889.475821052554        -35379.62254915269       -0.3820790709548629      0.33333333333333265      -0.5462762897076995
22711.60775789976         -44154.892020562256      -0.5278829021417831      0.3333333333333333       -0.4071344043442904
27422.95246285019         -39324.96680745352       -0.5605838159690008      0.16666666666666727      -0.6165238647211695
14553.99245909875         -41658.35608422514       -0.6240287150806216      0.2857142857142857       -0.34743538717265926
10810.349711791121        -37451.41952184377       -0.8989959590144573      0                        -0.43783266560920464
26316.966134859515        -28635.955788121028      0.13010988845512206      -2.5335743579397105E-16  0.30688560731891823
26694.42573333254         -25916.44979486931       -0.2487831630683716      1.6187188508842018E-16   -0.9685465701233413
25292.38134860638         -24138.606191493294      -0.12342275783305676     1.389701247435119E-17    -0.9923218054108895
20298.17569594635         -15150.629396977241      0.7604051493951175       1.911162048693718E-17    -0.6494490024819912
20264.89456914083         -15251.126615426267      0.7479268080602459       0                        -0.6637812053263767
20421.051364694795        -15104.103051229531      0.7723801655965515       1.3157083967337657E-17   -0.6351605081045345
20542.980464191165        -14910.374920145878      0.7981217130624376       -3.2589393535174885E-17  -0.60249624656595
20951.204670293206        -14457.18423962676       0.8577582720638042       -1.5217592761990773E-16  -0.514053229649745
20590.379312214627        -14795.009995178101      0.8113717505193727       -2.0606273851761306E-17  -0.5845304746323868
20604.033741753094        -14642.572602318158      0.8255911271382228       -7.57724969674366E-17    -0.5642687959440703
20792.233772814172        -14565.056845067626      0.8415785546938177       -2.2448086676941333E-21  -0.540134720200193
20575.89784508622         -15035.447168614191      0.7880602664250387       -1.3694357321952391E-17  -0.6155980883873554
21222.444283701647        -14421.023952597483      0.8728125005308064       -5.552260177869517E-17   -0.48805562492838095
26054.76516060314         -21797.236650896233      0.1584250337462623       4.807421638033475E-18    -0.9872704629466305
28072.03707553327         -20311.655017532135      -0.2087364625181608      4.2794660616712395E-18   0.25918858528006067
21687.985232747018        -13674.83705051906       0.9353253375628239       -5.147756770346319E-17   -0.35378705793125326
22297.069731418145        -13239.86126947953       1.9689992818353968E-5    -9.568379115941633E-18   7.935283231490693E-5
21675.898908276184        -14359.883706888277      0.8960634813416122       -4.373703013306122E-17   -0.44392527718122454
27802.066265354108        -17322.01809032665       0.9725895267957823       -3.262607901119957E-17   -0.23147069847509355
26359.795089713567        -15496.353696358789      0.9841950673313015       4.723401421868215E-17    -0.17706290593252572
23557.911298561598        -13355.32500901811       0.4223578026053721       -1.4368344389167651E-19  -0.07274220703388513
25039.11854500562         -14316.41706363985       0.9870723861790399       -3.325940023876739E-17   -0.16019763792495076
20192.037698787943        -15402.126896680966      0.7271826147158494       -2.466398623161582E-17   -0.6864440566798509
20293.588625162825        -15347.031307836607      0.7395072851021197       -6.341408987082619E-18   -0.673148551567803
14467.053091037747        -20416.98680615829       -0.08690668946197803     -9.12350569872094E-22    -0.32180481401780753
14694.759441119315        -20200.368525642487      -0.22787845644762159     4.144043643475978E-17    -0.9736895852211065
14793.23433274947         -20195.0969283192        -0.22095757907692906     -6.77328382926811E-18    -0.9752834191728758
14640.673509669337        -20309.109498352405      -0.2405696593331208      1.4806818001552495E-17   -0.9706318756859967
14579.054738341889        -20426.37141991166       0.08476407210025923      -8.753068659361208E-17   0.3223758107071897
12391.14483641274         -21120.590972993366      0.14848264138120063      -5.2718730953571886E-17  0.29843594836274817
12580.912063574287        -20981.3359007016        -0.42445464352706197     9.870113720656539E-17    -0.9054491916405337
12847.827796971598        -20986.069827278126      -0.40752988041797955     -2.3470469895579615E-20  -0.913191856775932
13083.946692709223        -21034.480922554547      -0.3957182627128415      1.1918340496871312E-21   -0.9183719511440248
10393.20456512334         -21409.841605452453      -7.784706921957577E-6    -6.783959173233469E-17   5.65778705452491E-6
10124.56064300342         -21521.461726970523      -0.36579551330449306     -8.652906624370442E-17   -0.47559815407723977
8739.708163822133         -22611.043837181795      -0.7301985934473222      1.0071057293222853E-16   -0.6832330096337975
9768.873009890132         -21764.55197676332       -0.6420731310169243      1.744069849161425E-16    -0.7666432268787654
9260.60541016237          -22072.91491142672       -0.6834717259845903      1.1325016947288697E-16   -0.7299769131065761
8281.315414984016         -23601.25786939203       -0.7807638993769296      1.3583108692322948E-16   -0.6248232183413124
9155.658273473276         -23244.949161769964      -0.7287369812796509      0                        -0.6847928075370746
12069.167980007694        -21150.574529163165      -0.06679059264912883     1.167051268675087E-17    -0.12628214825707432
11746.008376468344        -21148.827379045677      -0.3257121312556361      -5.574988758398943E-17   -0.5816837857933838
12269.914596502005        -21362.5001245377        0.2808006767797271       -5.2508953498594577E-17  0.5302367251023542
10716.3057706069          -21465.32756568865       -0.380199576511898       3.368523070538174E-17    -0.5476246228881491
11427.726160054379        -21309.574954549764      -0.3449336623944225      -6.047334051595766E-17   -0.5704955534881203
11041.570261446957        -21279.28946724889       -0.36039496421936645     3.0791434724526663E-17   -0.5608563869099599
5467.538800046856         -26107.335213946564      -0.9214572983300481      0                        -0.38842402567932327
4437.153385089081         -27920.403562369404      -0.9560452033289817      0                        -0.2930898438017346
7676.390614123584         -33890.56559915879       -0.9280845244392433      0                        -0.37218673347604914
5883.741107728024         -30633.55607603771       -0.9412463842818092      1.6764555012714038E-16   -0.3375374815023838
7566.864916891576         -26186.524060225405      -0.8588331522982714      2.1654496375576064E-16   -0.5122362168432394
7899.737700795238         -24700.82410888524       -0.8213079907153955      6.088494089961261E-17    -0.5704798827546037
14393.82495731699         -20525.89257757097       -0.16458018327940316     1.0288465376663158E-17   -0.5769864507447602
14257.795078568877        -20552.104010886273      -0.19006352294399678     8.836221252380559E-18    -0.638999451653251
14099.945820580295        -20516.099789828782      -0.19502121455351795     -8.845943218993945E-18   -0.6375038574882638
13970.862894372489        -20640.380302568476      -0.20700337617785677     9.502435849656228E-18    -0.633714480551543
13791.841003169453        -20721.775518282317      -0.3281502677480061      5.0143940314414293E-17   -0.9446255331027554
13292.687752699825        -21021.81761970165       -0.3815500392213751      -1.187668509641262E-17   -0.9243481829303328
13701.364668230408        -20963.193648199795      -0.35153392805231926     2.2404913446695946E-17   -0.9361751356420814
13487.7079311677          -20924.42730829711       -0.3624086574356691      1.3491561164171469E-17   -0.9320192872927004
25085.114883470567        -33187.355004123616      -0.40511445826616643     -3.6318492917991166E-16  -0.5883053342988889
20782.228181329418        -37607.61882989057       -0.7242200090691814      2.912456792794466E-16    -0.6894418764780367
11321.368551789656        -33888.4966918861        -0.8563583209904688      0                        -0.5163275721735097
15212.566214098979        -35129.34000665938       -0.7882439235874135      5.426034647225649E-16    -0.6152370626319403
24316.1151680877          -22434.27918502858       0.026032180670136438     2.359533866446182E-18    -0.9996442759801547
22852.422509262382        -29318.242828502858      -0.3090721416761518      -9.707960041548393E-17   -0.5906218164753726
24333.018864562917        -26182.47848612817       -0.28013119788243185     1.1193405708740473E-16   -0.9599167644770833
23872.562174599585        -24612.098000835587      1.5679209972883912E-5    -5.034530904795485E-17   -2.975765731244584E-6
23572.878312113917        -23546.200689627804      -0.10252877203986378     1.5119384515953524E-17   -0.9947261271701816
20188.889946303414        -15502.904550692205      0.7158376617092657       8.533426820134267E-22    -0.698266740215066
20400.35909582175         -15255.432724873128      0.7557296970807608       -5.600762635886632E-18   -0.654883664879938
20593.010535596553        -15192.601898036344      0.7736194381665958       -8.928309265770093E-17   -0.6336504920469735
20722.026634794576        -14928.690549031608      0.8062569767915182       7.100569832689013E-18    -0.5915654506550873
21038.32298612811         -14648.150646899323      0.8467942764671451       -3.8204351915442195E-17  -0.531920473259024
20814.27700085283         -14750.123940946076      0.827127273491359        -5.800751780137651E-17   -0.5620146366976934
20777.606611064468        -15116.702572823346      0.7917210131007674       2.8798638125802653E-17   -0.610882798042064
21415.615499026095        -14724.809703607343      0.8589178113469403       -5.853619861139532E-17   -0.51211327600325
24232.043579452362        -20779.052536550844      -0.24765966964575678     -8.36632879934053E-18    0.9688373757097507
25558.012113896406        -19133.99320389104       -0.27778966838341207     -9.455763993651302E-18   0.3262901963513402
22506.742888966222        -14295.537695285047      0.9301375100391613       -6.269249304646502E-17   -0.3671911730573841
21968.99004512503         -14845.527633303096      0.8754835970541112       9.534825330281944E-18    -0.4832457182924406
25380.711719724113        -17040.399151144175      0.586633120658803        -3.539281570311332E-17   -0.316691947047505
24849.205414351112        -15746.291116451093      -0.18589066687104144     4.481544397457051E-17    0.07393964898150036
23751.309014908034        -15235.134504285916      0.3964584806766744       3.675523391345848E-17    -0.1627648060540878
23751.42554258364         -19229.830742955954      -0.46958670927769014     -6.614398495319561E-19   0.8828801848592289
20294.087635936205        -15461.615195681306      0.7271226326905896       -6.325282050825082E-18   -0.6865075924867045
20422.845233707885        -15411.813360616676      0.7406028724613014       0                        -0.6719429852209161
20268.249361106093        -15551.769969796997      0.7154737637143957       -9.23669238678725E-22    -0.6986396011902756
14888.159424091536        -20196.436282869297      -0.21485218600947695     6.656988901319235E-18    -0.9766465775757133
14512.344018647558        -20564.158002982487      -0.2697006082362863      0                        -0.9629442242218206
14747.752349466238        -20301.12024613781       -0.23291828693674207     7.24430554375385E-18     -0.9724963089177386
14836.248195122627        -20278.336249105265      -0.22522977588116744     1.6926649765849626E-17   -0.9743056747043847
14693.887641027346        -20419.84076359059       -0.24629825016000106     0                        -0.9691940829282274
14624.834777215938        -20541.985461916724      0.052128486979941525     -3.0235012292777713E-17  0.19308708085618742
13205.745352223417        -21293.858981573252      -0.40529088651120193     1.3356605688673773E-17   -0.9141877714120795
12618.29473738479         -21318.86102481992       -0.4434473249324514      1.076252236879537E-16    -0.8963003980439644
12921.167196745053        -21321.25146376988       -0.4247559204269409      2.7419622242938994E-17   -0.9053078928624742
12368.93154268512         -21623.798784836217      -0.47721371819151254     0                        -0.8787872469247141
10373.269860960365        -21894.469364836386      -0.43709365202939254     -3.389366537349072E-17   -0.5649366711500853
9715.818687952857         -22566.5823613958        -0.6763013886537589      9.052338180178107E-17    -0.736623586100095
9198.628403726249         -24106.01824298813       -0.7507232661431575      0                        -0.6606141037670638
9842.820696881132         -23339.843497892092      -0.697063116514455       0                        -0.7170084264806356
11902.033886019679        -21598.675310875817      0.25224912271573213      -1.454970857245423E-16   0.43170611876577214
11151.30752845596         -21829.28654443744       -0.24101086038162448     -3.160517152347829E-17   -0.3543830516537091
7304.3459304779           -28391.277429761354      -0.8923179741780941      8.325337816175025E-17    -0.45129612298527455
9688.116680376894         -31195.450218642694      -0.8612924721711722      3.5928376586345E-16      -0.5079734792051116
9109.621149503753         -26844.35230830044       -0.8151766087677548      1.3657655293263585E-16   -0.5792026651676205
9528.412115675754         -25365.28894837592       -0.7672327169669712      1.0506747907661645E-16   -0.6413548675842827
14390.58962923173         -20708.359928225236      -0.04128933485172105     8.058709728856181E-18    -0.13676021201627694
14153.701237782576        -20714.498604399105      -0.202906698167435       -9.642490845919832E-18   -0.6350380374475837
13972.977073357019        -20914.29125392357       -0.33080607458658257     -9.184307954016693E-18   -0.9436987431714234
13839.802772267056        -21169.141240436147      -0.3574161838645539      1.0145985525222372E-16   -0.9339452092509445
13528.565793555232        -21267.36074951598       -0.38345271536578285     6.75730795196953E-17     -0.9235604659725085
19621.92774539566         -32218.64877051353       -0.6262323153329595      3.7228149980563056E-17   -0.7795411696344174
13155.673722987256        -31746.682992744085      -0.7799307560909708      0                        -0.6258528146726284
15905.436680250272        -31317.32891835158       -0.6993178920832133      2.0528227157762277E-16   -0.7147992431565743
19794.917033967777        -28593.262269027826      -0.16430707690041765     6.791766338117307E-17    -0.2900326530321587
22880.040100590504        -21592.074757495597      0.008629091402511977     -2.5781101764189284E-18  -0.14261618370261434
22995.25462862609         -22777.595314113554      -0.04776379099828611     5.111444174376681E-18    -0.99885764547579
21520.45374423186         -26704.576733676942      -0.369326316654949       5.634387457042181E-17    -0.9292827905343038
19552.866130758033        -26802.46050148729       -0.25845458582317105     2.4574711179210707E-17   -0.5414785359240656
22546.399525004817        -24975.60819029238       -0.1714670192277968      -1.1132159225010276E-17  -0.6933937446736719
22414.730885376848        -23501.354650025343      -0.13141821945279447     1.3873919488515984E-17   -0.9913260781958476
20190.98577642483         -15600.66985900903       -0.7049512635111466      -6.130939751574513E-18   0.7092557470424485
20596.43201634128         -15351.41456895527       0.7576352698092906       -2.0582635452235884E-17  -0.6526781607216117
20786.716280570836        -15292.511301722603      0.7749827433410142       -2.884252791847005E-17   -0.6319823804226478
21034.39024403455         -14970.687802729508      0.8193776799947232       -5.171376805617366E-17   -0.5732539485276762
20948.488659232906        -15230.762949491698      0.7904244150599357       -5.409511533753962E-17   -0.6125595737150569
21496.216360899256        -15099.271466630486      0.8323562723039073       -5.153571696064246E-17   -0.5542403226998506
21885.973969139195        -15363.409805682439      0.8300173538691882       -2.2725994254287187E-17  -0.5577371578057658
22003.990420163213        -20831.214103652528      -0.12788659603144706     -1.1893380839361066E-17  0.9917876677451345
21809.84999115598         -21620.83223667289       0.028067896515148683     2.2040128289073465E-18   -0.9996050852185882
21366.309692081923        -20753.765757794965      -0.105139181345871       -1.160347897778379E-17   0.9944574371922129
21472.91210098093         -21191.64292145388       -0.05961366744940268     -3.658494269002193E-18   0.998221482521601
22834.005132143826        -20098.530088008778      -0.2705945233914089      -4.977069031461906E-18   0.9626871125224422
24000.098831604253        -17900.586733391174      -0.2292142044017067      -1.8276494198838715E-19  0.2420072462031914
23135.437858064288        -18414.33062301601       -0.5487930895909159      0                        0.8359539272835385
22596.897855957606        -15392.305957526385      0.8642305611475246       -1.9214101103289735E-17  -0.5030912899352622
23715.092702404225        -16643.151166826738      0.8199953135313293       -4.60258653672329E-17    -0.572350560979001
23096.57806158444         -15914.250698557105      0.8496836296709832       6.12076717918628E-21     -0.5272926005126373
22732.460589547383        -19028.79372690089       -0.42411644814460026     0                        0.9056066280801233
22500.099152119477        -18362.298412485008      -0.5079316046329075      0                        0.8613969431289321
20580.77745177229         -15503.18257266802       0.7406626214492901       -1.0233073002441742E-16  -0.6718771243940687
20399.32630245514         -15554.118690051353      0.7236366328299711       0                        -0.690181147148769
20299.357588784947        -15645.27017334652       -0.7069563490532427      -1.8915527763827136E-17  0.7072571798533707
21191.75152010272         -21113.92727335988       -0.05487262517023115     -3.153723993664522E-18   0.9984933510162669
20996.282354415947        -20840.709063786166      -0.07607392205525888     -1.6852892815303115E-18  0.9971021460457399
21557.60580089639         -20357.337117822426      -0.16305443072270928     0                        0.9866169975950917
21063.0691928657          -20533.667291383703      -0.11520893105398348     -1.2323521518680918E-18  0.9933412675867138
20818.33389635219         -20600.05217638814       -0.09446325997783965     -9.699392792855323E-19   0.9955283357677652
21267.314648877044        -20385.220348798215      -0.144106682316888       -1.1291114539462246E-17  0.9895621365097304
20827.82225964716         -20349.75799739337       -0.12451589271856434     1.238656688055863E-18    0.9922176103770973
20650.72950811738         -20411.831692982712      -0.10747226603552303     -7.308096863873056E-18   0.9942080807565207
14987.534297112281        -20203.530365209834      -0.20896485299984657     4.44010823141396E-21     -0.9779231510090903
14921.854992472841        -20307.01847394995       -0.22210225370143002     1.413683257657036E-17    -0.9750233780871396
14600.607384612827        -20714.92092986186       -0.039382332391258414    -3.148749898382021E-17   -0.13732150815938984
14827.383311185771        -20405.413067685506      -0.2364718034483862      1.950112727836872E-17    -0.9716383501417482
14738.158984409834        -20585.15461326814       0.08561957788813453      -9.298726400399292E-17   0.3221496532511087
13055.94311131928         -21574.49148774021       -0.4325152982276517      1.8364484380319336E-20   -0.9016265867230885
13294.113880194429        -21585.852594001182      -0.41863793650629794     1.2407604141734724E-16   -0.9081532118879572
12715.076221770314        -21719.652906344338      0.06595931840752765      -9.637483356158631E-17   0.1267183434486468
12293.858879949243        -21932.087454392         -0.29934637655002094     -6.395172169128371E-17   -0.5199919926091565
10749.368942579282        -22799.329385335815      -0.6284077486095543      1.584621565632809E-16    -0.7778804621916843
10441.15872231328         -23978.297995577737      -0.6878565633555062      1.956285542820368E-16    -0.7258410289396623
11858.884961065178        -22398.65012211893       -0.07771735939765188     -3.6566760320830334E-17  -0.11986953803415223
10132.934926471713        -28450.48957879302       -0.8099477644010952      2.841212207232532E-16    -0.5864729323258685
12041.787950075588        -29539.858026706475      -0.7704096699808263      1.921928015596784E-16    -0.6375415621234162
10923.736864364946        -26467.668912422036      -0.7396769335524208      0                        -0.6729490850943645
11652.476450499304        -24957.692282115524      -0.6635028359469354      1.6172660403942354E-16   -0.7481614828272312
14454.10372369333         -20973.45147634916       -0.10162317830780206     2.1066949751296464E-17   -0.31746470896447826
14217.818229298082        -20954.283367779488      -0.21218341564339363     1.0677853830870496E-17   -0.6319989212414178
14059.828204175741        -21219.825993515766      -0.34744041095379435     1.210795823118294E-17    -0.9377020495335607
13850.894704156624        -21455.95438229723       -0.3764246473624428      9.488780481378519E-17    -0.9264472117893665
13556.209287502394        -21724.64022162146       -0.41174182414764166     0                        -0.9113004951689375
17315.780753358657        -29194.15304633245       -0.39468387479165695     6.672444074263776E-17    -0.5372787459075229
14512.294046439687        -29415.09972701187       -0.6888943255580099      0                        -0.7248530627048085
17895.727187524077        -27308.768974444472      0.1681384799064272       -2.0815504128823394E-16  0.28781761539399925
21227.19454866416         -21507.099423504835      0.01406993189877683      2.1442617249790897E-18   -0.9999009943578058
21970.167973514366        -22601.64940045531       -0.06455042713931007     1.6026912576627674E-17   -0.9979123366032961
21229.672059931585        -22023.978735086243      -0.038669868017794505    -1.086359444816175E-18   -0.9992516279507798
18582.87390271058         -25863.874185585828      -0.276233905284564       -2.914886877242373E-17   -0.6067445904877766
19970.358785355864        -25541.820344701388      -0.3491439496381077      8.292308460019697E-17    -0.9370686791710163
21128.954662787855        -24931.106715196158      -0.27657703742293477     5.757932479671108E-17    -0.9609899924016536
21348.047411401414        -23801.314825761663      -0.18837935095418182     3.058034676981443E-17    -0.982093910404771
20199.526018817025        -15703.094790875935      -0.6937709026420894      6.439067732213796E-23    0.7201957599558447
20796.173368444324        -15460.707172075092      0.7584316490342696       -5.77651425194041E-17    -0.6517525696556142
20707.587306669502        -15596.908434922516      0.7384707046779474       -5.917166680103233E-17   -0.6742855592013259
20981.386863798754        -15430.95588024538       0.7726264862009559       -2.274394634475999E-17   -0.6348608150366956
21219.110953032316        -15297.93205976593       0.7994114101461531       -4.828365501009868E-17   -0.6007838305371181
21577.069181896542        -15542.257460576126      0.7966106612488667       -2.6413718148228502E-17  -0.6044924409993149
22020.186083028944        -15795.04232314319       0.7986965369897182       -4.4865642251880525E-21  -0.6017331917102119
21976.026687541613        -20045.880965949953      -0.22841919405416247     0                        0.9735626842494969
22092.987949857845        -19341.40397154564       -0.33354353440694773     0                        0.9427334809285437
22693.10517446668         -17550.143499347017      -0.4800288711196858      2.0920206421381637E-20   0.5762520826580173
22457.223696732915        -16383.638609770887      0.7655311425944441       -1.254349441659134E-17   -0.6433946737087192
22013.948056642137        -18633.873562999168      -0.4321104559563781      -8.836186290456728E-19   0.9018200908430447
22001.040924521723        -18075.730982038134      -0.5131520037108082      0                        0.8582968277270158
21822.668201056404        -17581.570143337485      -0.5704744524769353      8.909845726400088E-18    0.8213151739732819
20562.30048977922         -15644.133212957253      0.7240865391949692       6.768684652538987E-18    -0.6897091247356673
20687.207905733358        -15724.625761368325      0.7232084340910039       -2.5161959483434592E-17  -0.6906298263845908
20427.111065905618        -15701.715975313195      0.7088888582780704       6.516986313554668E-18    -0.7053201975930098
20311.622028451904        -15760.61845424272       -0.6945394919537679      -6.30317579564036E-18    0.7194545788827668
20913.386815190133        -21206.43740454795       -0.03131315335291288     -2.1695195835738056E-18  0.9995095778867594
20485.61779254143         -20440.928157416547      -0.09511338505740048     -7.191967006560045E-18   0.9954664433864879
20610.62391254522         -20580.56062567427       -0.08580460670204845     -6.11458188267613E-18    0.9963119826032909
20341.90193078614         -20323.42181873062       -0.10086582861474691     -5.4757865456557904E-18  0.9949000370302769
20347.499573998182        -20459.34449123528       -0.0854898518232862      -3.79669336397405E-18    0.9963390403554169
20624.843009903023        -20836.404479242363      -0.05763722066057291     -3.0495036746188334E-18  0.9983375557203089
21557.913606156213        -20004.217868258704      -0.20920741869433904     -1.0904381101848542E-17  0.9778712772889107
21295.980994080943        -20106.13399062549       -0.18070484244675164     -5.680054359269367E-18   0.9835373552962142
20481.826684485804        -20275.81009464354       -0.11421660321335021     2.102249411391944E-18    0.9934558700957798
20629.114172009242        -20221.301814552735      -0.12892644394666206     1.3252580625102648E-22   0.9916541584243173
21021.48241788034         -20179.669462132806      -0.15601198805033434     -2.6907245705932633E-18  0.9877551461408737
20784.204370658124        -20152.025546920137      -0.14607713390654012     -2.091369594676106E-21   0.9892732014561709
20324.26539016529         -20161.076107090703      -0.1189437465293059      0                        0.9929009942229746
15092.696985347146        -20204.25885738271       -0.20217453348860684     8.249916613996183E-22    -0.979349507114487
15032.667189260288        -20317.5999001485        -0.21583038045590008     2.790454560810503E-17    -0.976430870835277
15195.384024072662        -20197.66228536042       -0.19492488705659328     -6.279320959112828E-18   -0.9808181726435391
14958.985258933835        -20443.056182285352      -0.23115797519241954     7.590562953863467E-18    -0.9729162287818953
14653.660899242459        -20977.26256009815       -0.1953229951778106      -1.0342787543540014E-17  -0.6374114606735196
14772.990024617262        -20770.175976892715      -0.08985523854517886     -3.6981914667145114E-17  -0.3209939975807466
14873.937423109717        -20595.50503557977       5.919320144043283E-6     -3.3389448289001846E-17  -1.5223154787117703E-6
13143.528687714093        -21951.799451428982      -0.45009469233132693     0                        -0.8929806667419904
12603.785215438655        -22315.267301379045      -0.16720221118912212     -1.393357627269678E-16   -0.2883651536452214
11815.159604789098        -23495.715174459005      -0.08583748140371136     -1.5932722075220833E-16  -0.11419551658382594
12496.680670224301        -22820.18968395339       -0.32009985347690983     -5.687904973735585E-17   -0.507479725506465
12581.12383014438         -24101.278212538888      -0.5882964436158747      0                        -0.8086441769880637
12886.9400644657          -27529.87142604145       -0.6914402992457751      0                        -0.7224083507212685
12537.713585723763        -25890.24902026071       -0.6568339267241754      2.1844149433734368E-16   -0.754029910948928
13014.757483448311        -24866.022249935646      -0.1988393828843336      8.909943933488413E-20    -0.26753461269274514
13537.92254565969         -22107.67705170084       -0.4364989284772148      2.1114172481148815E-16   -0.8997047439447309
14567.769573208978        -21244.00132619166       -0.21209491740906852     -4.698194799830582E-17   -0.632028630658257
14311.20400975274         -21286.757519966068      -0.3368429236475002      1.2239318970541667E-17   -0.941560838716804
14146.044629645457        -21574.431991149886      -0.3667910633098704      -1.3892830908951572E-17  -0.9303033126220503
13862.837531027717        -21875.767659367008      -0.4032867011913552      1.59056563186866E-16     -0.9150736283051598
15768.145107500633        -27162.703951895226      -0.4100498957651986      -9.756999987206102E-17   -0.5848491540105176
17309.08102148151         -26004.440928606156      -0.09216276302808404     -9.6509610676474E-19     -0.17750687434208032
20818.726000198112        -21614.382212397817      -0.01583127550528391     1.4998945437017875E-18   -0.9998745932113903
20936.55304298437         -22722.889168655798      -0.11515194696522046     1.7062036722728315E-17   -0.9933467425541869
20615.54080307255         -22077.01996883081       -0.0699339844840897      5.1521580126856E-18      -0.9975514235149497
17679.355940869158        -25005.341000403263      -0.40224480769248744     1.2879761698256932E-16   -0.9155316420037573
18929.675093039114        -24739.115872394992      -0.3383850653096656      3.895484685079979E-19    -0.9410074114548758
20165.571877086226        -24334.773359005907      -0.17818950282616333     8.923594895734435E-18    -0.6424115967082284
20204.152051107238        -23303.993788543503      -0.19092695323134815     4.06636584586592E-20     -0.9816040173022857
15293.622461185601        -20196.728143570053      -0.18848068933995732     0                        -0.9820768957276128
20201.63784769483         -15809.523239004791      -0.6814901079189716      6.102300141471494E-18    0.7318273229461093
20895.652584008           -15697.805779987752      0.7394798050513919       -5.543985334893562E-18   -0.6731786904179947
21233.6183717932          -15634.93062017511       0.7671134683295134       0                        -0.6415113259779502
21555.186927893435        -15899.397618664425      0.7595408819580545       -1.3173734420425213E-17  -0.6504593681780358
21859.009377555914        -16172.893266379893      0.7492499172277054       5.720201115267281E-18    -0.6622873160402769
21641.63863927215         -19694.70872205292       -0.25541303818094113     0                        0.9668319729554598
21521.088874470293        -19356.934667452006      -0.2946117981927182      0                        0.9556168911615808
21560.305272839872        -18970.974824008204      -0.3515014797703896      0                        0.9361871431992229
21539.132840173388        -18618.272281281774      -0.4006888115283461      0                        0.9162141630902795
21763.74041401164         -16561.480788638182      6.395381463203398E-5     -4.6088893603344115E-18  6.251591191299329E-5
21913.17990485385         -17039.841177748578      -0.6496003393331625      1.2199655563138417E-17   0.7602746757412792
21548.434608070987        -17343.005521058152      -0.5824959729010513      9.978904559598335E-18    0.8128334801280728
21636.80593672803         -18346.18496157615       -0.44681376561120945     0                        0.8946269206258995
21534.372126231967        -18085.004826830474      -0.47711876803820463     0                        0.8788388054068174
21600.6245587118          -17804.543102662294      -0.5218449571681706      4.0466011508108996E-18   0.8530403117032274
21445.4569950251          -17554.00574282767       -0.5457171554970937      0                        0.8379694313370855
20571.792906139388        -15784.247843420095      0.7089734844365779       -1.014668758236039E-17   -0.7052351329758005
20735.393795202282        -15851.271584678592      0.7121041382729877       -1.4119885824727077E-17  -0.7020738455482428
20434.759200179054        -15831.115791302225      -0.6945474352401987      1.626169810688563E-17    0.7194469095720741
20308.244585042932        -15873.57298157442       -0.6811081191417916      -3.134693487060389E-18   0.7321828510123795
20570.05633828602         -21227.130862976126      -0.01257296631419561     -8.0132569881914625E-19  0.9999209190129319
20403.862420293088        -20620.8461901169        -0.07019444034097236     0                        0.9975333215358761
20200.1240732014          -20089.22669347277       -0.12037403773876676     0                        0.9927286088199772
20124.42979949903         -20126.20882613758       -0.11166715446696447     -1.8079567008686982E-17  0.9937456649075018
20189.44112919637         -20215.496562855304      -0.10492146603201535     -6.226090731253361E-18   0.9944805098913311
20083.142049925922        -20187.09776290205       -0.10221021785211455     -4.144694887692084E-18   0.9947628214733314
20220.794559137987        -20390.852801425895      -0.08640081287545272     -3.091359990850392E-18   0.996260457528673
20260.085546833758        -20535.230722686025      -0.07212473167463715     0                        0.9973956188848264
20361.09682598407         -20919.136715726225      -0.03501677443798533     0                        0.9993867074201329
21314.99857011496         -19822.654976340247      -0.21865932339690283     -6.598999533715736E-18   0.9758012421828082
21049.80493255775         -19904.58634139947       -0.1923100303408598      -1.3029942474746016E-17  0.981334211118401
20459.331313295355        -20096.300977087914      -0.1343692884717593      0                        0.9909313258158156
20621.682202897682        -20041.934873619048      -0.15029454736211365     -4.11371515754898E-18    0.9886412614765602
20840.782019190272        -19967.002237112916      -0.1722144287857782      -1.6158880332856507E-18  0.9850594803210169
20286.515693427118        -19995.129929171857      -0.13660831942322385     9.95864988011325E-19     0.9906251385401574
20170.5493581509          -19994.609526866843      -0.12992803982924378     2.59740654136701E-18     0.991523425796814
20105.543068769686        -20042.83920871436       -0.12041983852143866     1.9975492784038542E-18   0.9927230542600151
20042.545556382775        -20105.085786017924      -0.1094625221597515      -1.0878775421646478E-17  0.9939909235000259
19993.167098564543        -20184.624828368287      -0.09737982827692278     -9.712634864350878E-18   0.9952472901961614
15148.68781340389         -20310.26403864225       -0.20772170501165269     2.03950376436649E-17     -0.9781879635936707
15086.327411749267        -20440.712723976805      -0.22281317786992463     1.4852593630075228E-17   -0.9748611621925386
15243.763071351925        -20278.481975621384      -0.1988499985825945      4.7125449582261106E-17   -0.9800299371255529
15337.47651103937         -20304.54292517727       -0.1950986131502184      1.9588373570002527E-17   -0.9807836306725751
14744.395736021304        -21172.40696630998       -0.060470482693986895    -2.6890700198214674E-17  -0.19063924712223707
14748.949873186244        -21415.994186995067      -0.3197988530802974      1.2458609867950854E-17   -0.9474854539763301
15011.996679537808        -20595.10496054149       -0.24039822825049137     1.637236542845437E-17    -0.9706743474591059
15124.728235744533        -20556.764951660334      -0.23009086662987435     1.8911699158035858E-17   -0.9731691488494864
14838.465979216917        -20988.876233463856      -0.09421553978304904     2.0400510987322042E-17   -0.3197413703895548
14934.664226948584        -20782.240289749087      2.5016162572555345E-6    -4.557225736980715E-17   -6.759799691113955E-7
13241.6505521139          -22635.014597215806      -0.20647701609290842     -3.736409068734485E-17   -0.37555421583191606
12877.154147626456        -23392.98674501395       -7.663783634429915E-5    -8.350266599470363E-17   4.930514716346609E-5
13268.499509586547        -24007.680788237507      -0.33051499923914873     3.9805631081686546E-17   -0.500758566809545
14210.657065840554        -25629.990230788906      -0.08198349001254056     -1.1160599226537557E-16  -0.11698734809916478
13899.985219909053        -24394.72228398335       -0.10720023395784002     -4.502868088714232E-17   -0.16884318603467666
13834.159966742642        -22372.633024160055      -0.43576290954750113     5.75396792033108E-17     -0.9000612794875709
14496.780771714846        -21633.867644524133      -0.3500740439503175      1.1904854178832231E-17   -0.9367219925192326
14251.113885272393        -22019.556192539538      -0.3898317057202187      8.202507299755407E-17    -0.9208859853650653
16198.73181373102         -25101.687107799215      -0.06534201646486333     -5.61543843227726E-17    -0.1270459657164221
17117.43540077378         -24178.593845897834      -0.3785938256709436      1.9456239202492618E-16   -0.925562299753997
20418.23416467915         -21600.76444353219       -0.032819653655531446    5.181686472377067E-18    -0.9994612407439328
20147.584024589945        -21942.138910125675      -0.07780989608427628     -4.9302941257938266E-21  -0.9969681945197727
20150.767965254105        -22528.221932882414      -0.1298317091079243      3.238247928667861E-18    -0.9915359075869657
18132.449318274997        -24012.56139071938       -0.32479693374836205     3.039253993359812E-17    -0.9457835199091643
19216.330045517814        -23692.511041179503      -0.08582912689460372     -1.336321526679686E-17   -0.32209415084494214
19407.6419643995          -22744.25240377573       -0.1795841945584602      3.580017157136157E-18    -0.9837422057361335
17434.316840495754        -23414.173999916675      -0.3163610488595229      2.5011344688773246E-17   -0.9486385308348985
15391.816702712616        -20202.315076231138      -0.18262456973169808     2.4129729090388988E-17   -0.983182722462347
20195.862137147757        -15913.836768061781      -0.6687095633803785      -3.033328691956308E-18   0.743523717136247
20882.19214253351         -15932.823042350683      0.7124993443832547       4.3953665191284E-18      -0.7016727623358546
21159.29760533331         -15927.014136146765      0.7312595617848148       -3.3890805864542153E-17  -0.6820991751558615
21514.61491927302         -16226.466132213021      0.7209401369978253       4.340584443509615E-18    -0.6929972271474064
21397.0600644884          -16475.33229293224       0.41013401193036547      -5.000443304339977E-17   -0.4379384556195257
21292.82267026852         -19546.172405673802      -0.25408310516715304     -4.871946477587462E-18   0.9671823826943918
21202.1328694547          -19252.705356418144      -0.28839804810034736     -8.896696511197923E-18   0.9575105874564847
21120.74079050253         -18978.167543946733      -0.32092990780422986     0                        0.9471029252095291
21192.62455697942         -18700.522118807115      -0.36463046222434403     0                        0.9311522737345215
21291.98037767748         -18439.80593901824       -0.408659290598373       -1.6475002597870721E-18  0.9126869663450444
21432.2286604507          -16724.9575911762        -0.6553559989949785      5.0067263782522337E-17   0.755320026669315
21372.204348299518        -17060.619261195352      -0.6076042895813298      0                        0.7942398200454136
21204.62059561782         -17323.51263053771       -0.5596629710451763      1.9218560276752618E-17   0.828720290877685
21295.62079175103         -18189.934237318223      -0.4445533515443276      0                        0.8957523551501371
21279.282496534597        -17955.50917851741       -0.47683797224118285     1.5583515317462742E-18   0.878991180656633
21240.239793340606        -17717.758243293953      -0.5075682426046838      0                        0.8616115495516308
21159.4452654747          -17534.511465185777      -0.5271822601343523      0                        0.8497522325605769
20572.49512509999         -15919.387095479033      -0.6934742442422374      -1.3473284579197159E-17  0.7204814099713772
20732.427774611566        -16016.509087407358      -0.6928553534215647      1.403602171093576E-17    0.7210765887732231
20417.289490434483        -15947.152397783912      -0.6797716354500839      -3.222363161362996E-18   0.7334238340286535
20289.160239840912        -15979.810783690447      -0.6671568606354645      3.104393560701117E-18    0.7449172583624697
20251.97005885264         -21225.135917945838      -0.0027750532446985114   1.6658252150870024E-19   -0.9999961261719684
20210.35793181279         -20695.686606080988      -0.05157789846621231     -1.0633975304026035E-17  0.9986689690730263
20065.822993188463        -20305.108117541124      -0.0876224337616599      -3.865644443370435E-18   0.9961537568263655
20117.91324892674         -20509.423524571055      -0.0673410715362554      0                        0.9977300126801448
20111.77714087024         -20924.422035933938      -0.02167779988509588     -5.105949843179376E-21   0.9997649975420476
21051.19054323112         -19680.16950414688       -0.22149071264897158     -6.210770308460952E-18   0.9751624776909602
20829.80542175305         -19784.601882029077      -0.1946824498691404      0                        0.9808663212798638
20450.488764525828        -19935.586314956738      -0.1533999350290912      0                        0.9881641860282672
20624.878628454848        -19863.22120246631       -0.17259959063333152     -1.224746193084746E-17   0.9849920703952583
19921.830841646475        -20266.081054950013      -0.08400757623064449     -1.8158527372436766E-17  0.9964651158184726
20303.750976351963        -19859.504548014684      -0.15408127718013515     -1.2872904720115364E-18  0.988058176114663
19904.528092999117        -20161.044154838313      -0.09505539751342364     -3.719688787167359E-18   0.9954719841709402
20195.910901119583        -19902.777671216572      -0.1424529592089762      1.175135763597357E-18    0.9898015730007046
15434.56648192724         -20307.95274964169       -0.18918578869118785     6.41306109968661E-18     -0.9819413101538094
15241.399769792593        -20425.009533021286      -0.21159662734137138     2.1500892486975467E-17   -0.9773570818261307
15375.449201293693        -20401.670066831804      -0.2010899066595293      3.149660421190709E-24    -0.9795727889560567
14805.8481520831          -21628.19067387842       -0.33158174345036356     6.521846239669926E-17    -0.9434264823449883
14905.476135586036        -21228.63426872059       -0.09886306870466248     -2.166938898542922E-21   -0.31833505077668517
14918.481925035121        -21460.023980856793      0.06264680353688454      1.504167227969311E-17    0.18993520487053356
15236.338838153464        -20609.049364720024      -0.22743659618632267     9.61956848668131E-22     -0.9737928901782166
15095.574229484046        -20752.803205778917      0.035398977168467356     -3.01376909916547E-17    0.1384018632789084
15019.608852885855        -21002.537339012615      0.0908739330739538       -5.0333773944507746E-17  0.3207070942814464
13969.707262142081        -23280.48710482139       -2.5957881680691713E-4   -1.3411740732673853E-16  1.4133273604913232E-4
15036.304778527774        -24189.431046133264      0.15815058023014586      -6.634636378466749E-17   0.2934278854886165
14390.010464273564        -22439.023013275037      -0.40802604497245276     0                        -0.912970156798095
14767.698288194317        -22044.860245934356      -0.362401846386359       5.510514181235586E-17    -0.9320218158838474
16252.157710769641        -23543.12673367993       -0.37968616616902373     -1.1482900707985521E-17  -0.9251134929774036
16935.11779982042         -22783.047337553326      0.09937337276130649      1.9303734623357513E-17   0.318175450895161
20105.527763075657        -21518.77878891688       -0.03943910347254271     5.803020477241233E-18    -0.9992219608221483
19876.98570468294         -21758.112039275376      -0.07331007244955486     -1.8514330957313624E-18  -0.9973091710931866
19708.744207811           -22145.464266234478      -0.1164427009053057      1.7267257690820035E-17   -0.9931973229268916
19285.24570209291         -22187.418605367457      -0.1393268845839218      1.357351951756569E-17    -0.9902463984242622
18478.35999800916         -23037.181788989277      0.03518146988190438      -5.222019273970603E-17   0.13845782556595604
18837.719926512815        -22353.468263386025      -0.1741598535247114      1.3661490498879684E-17   -0.9847171654814946
17650.053426804818        -22612.300921404323      0.08368373656426409      -6.067036699581908E-17   0.3226580123724831
15492.379711960253        -20204.755761620567      -0.1763611228379377      5.904939233654262E-18    -0.9843255322702329
15535.487495868174        -20310.868230614018      -0.182998549017095       6.290222308141047E-18    -0.9831131828006491
20185.434900162927        -16011.601830116533      -0.656189993525813       3.0103082922065058E-18   0.7545957136638938
20932.345580488152        -16128.238325724895      6.712617998672066E-7     3.69309327224726E-18     6.401942018544974E-7
21155.780559732197        -16291.702961291967      0.2296703065828768       -3.523221029789075E-17   -0.24158357774592495
21118.935768974443        -16572.05399134183       -0.6522866105406241      0                        0.7579723542326584
21014.365892852624        -19470.9227417167        -0.24690223965379696     0                        0.9690403903080013
20937.064808549658        -19306.04223712898       -0.26403717560713125     -1.6407081272731474E-17  0.9645124968294322
20963.808497498823        -19136.068098446987      -0.2887184063064659      -9.75354759966341E-18    0.9574140518999391
20867.154968968553        -18979.4794162148        -0.30373841632421367     0                        0.9527554606205997
20938.41857727377         -18829.25544978513       -0.32919459149362557     0                        0.944262094759316
21004.141832462967        -18485.736394591553      -0.38177562966452233     -2.2047363236582118E-18  0.9242550136944797
20900.797546237416        -18643.763546924518      -0.35244150825350823     0                        0.93583384210089
21008.79679362821         -18263.487035119993      -0.41346572819003596     -3.075166921841057E-18   0.9105196642625439
21089.762324126048        -16830.87599048876       -0.6171830885135742      7.491805450382421E-18    0.7868194988167926
21025.79743675232         -17074.590575642487      -0.5802479992994756      0                        0.8144398188377909
20934.32289501912         -17254.745571623524      -0.5490915757315917      8.28856544196173E-18     0.835762175254598
20946.682620682976        -17443.110276230997      -0.5241694861940468      3.3999821294133036E-18   0.8516139539154667
21009.337029452345        -18049.019399532433      -0.44390664410803876     0                        0.8960730194335839
20988.801216751315        -17827.73965959205       -0.47358068114941104     1.4365151158687027E-18   0.880750428483324
20967.828227546124        -17630.240310978526      -0.4997229502722053      0                        0.8661852867696264
20725.897370568855        -16181.490611498713      -0.6728394386848902      2.925101987595651E-17    0.7397885388040858
20546.242633776597        -16085.843864712233      -0.6720030823010683      4.842754624142751E-17    0.7405483399285345
20367.991121227387        -16070.227181208831      -0.6616474731415524      2.2132295367360797E-17   0.749815057196343
20261.140932932096        -16063.265571221587      -0.6551115618777885      -3.681895255178014E-18   0.7555321572043449
19976.446502450624        -21184.418415794928      -0.012277746552663352    1.9192783738658155E-18   -0.9999246129013915
20008.8736456173          -20671.20887230614       -0.043570844022458366    5.8885346037507544E-21   0.9990503348943709
19928.95702394992         -20429.50263032228       -0.0659558009785718      0                        0.9978225424292174
19884.954968138358        -20898.378811077393      -0.012696243905485878    0                        0.9999193927268308
20807.531816622202        -19599.51574153001       -0.21718234155062263     -7.653188716656055E-18   0.9761310509487012
20613.899530467577        -19694.167451310692      -0.19324528601712385     -1.6660813282629666E-17  0.9811504764657973
19824.4490267854          -20319.6775253782        -0.07242881915874082     -1.0028147359895612E-17  0.997373583934273
20414.72602230176         -19759.698731523706      -0.17302086408515455     3.736226821703712E-18    0.9849181575207229
20280.123013444507        -19758.86550762206       -0.16504324485362934     -9.73041636570495E-18    0.9862863310288364
19814.0457204576          -20196.944450430517      -0.08577744775758125     -1.0678469272140533E-17  0.9963143222782797
20195.316833037683        -19805.335080514447      -0.1542663137835298      -2.506356301784145E-18   0.9880293033140445
15474.789268689336        -20423.564437375328      -0.19669494943009772     -6.85809882993071E-18    -0.9804647345735572
15389.034683376378        -20548.817717825124      -0.21278500947795015     1.9328753014524816E-17   -0.977099041879037
15114.342868898322        -21673.166091128314      -0.3168689168239016      1.154038778454693E-17    -0.9484692910748151
15118.501444668913        -21288.527517425446      -6.927350626198536E-5    -6.848041745460398E-17   2.0862745587083936E-5
15333.201980810345        -20762.305773366214      -0.23402511209867013     2.5658703537674568E-17   -0.9722305481308006
15243.335210335405        -21009.145468443778      -0.08652299187429206     -2.951613827080507E-17   -0.32190819426834827
15198.604228788401        -22786.317041089005      -0.38582096452669745     -1.5904117980362696E-17  -0.9225718707432379
15274.090190658339        -22022.575277199634      -0.3323461297574467      -1.8589711692487807E-17  -0.9431573399584581
16205.431827656334        -22638.80008997757       -0.32435466726136397     7.558362795326255E-17    -0.9459350634802561
17203.219005673738        -22283.983029138417      -0.14931266104068466     -9.115777505445422E-18   -0.5811246711274833
16765.740693479776        -22291.987585629377      0.18095901662226932      7.940387612594298E-18    0.6416371141296161
19803.475876219894        -21445.184501180192      -0.04682815195750802     3.66475383926822E-18     -0.998902950184462
19600.281075872124        -21716.48454009581       -0.08254156193518646     8.169956278124482E-18    -0.9965876103291921
19391.500643269093        -21927.488132103736      -0.11166024628072695     -2.649349967695037E-18   -0.9937464195859043
19061.08301815321         -21932.976357439897      -0.12798930054356542     4.844441886587345E-18    -0.9917755135824353
18725.94190639731         -21895.3615887519        -0.1408266403461188      -5.002589554778351E-18   -0.9900342442181095
17575.752979474993        -21965.796657132305      -0.20444889879245348     4.8059810006555756E-17   -0.9788770727558248
18243.77337641018         -22163.443626470293      -0.18685852831757885     1.1078112290184881E-17   -0.9823864869482628
15573.366108766684        -20404.03249875493       -0.1887644283354351      3.184843737144142E-17    -0.9820223981090782
15640.053458725057        -20319.708680055282      -0.17713331949261626     -9.269045741434263E-18   -0.9841868654270899
15597.746829330827        -20205.46561697201       -0.16965387281612018     1.1519899388590201E-17   -0.9855037099630778
20182.09832809767         -16105.48781857333       -0.6444537265926399      -8.977032920925725E-18   0.7646433110739149
20836.708670702883        -16378.099906790909      -0.6565776817176002      2.1405242328334973E-17   0.7542583612023817
20827.741705125183        -16655.786137995387      -0.6208789493575686      1.752092456572891E-17    0.7839064131931611
20747.05731327628         -19423.230364708885      -0.23645538085256174     -5.154001493296766E-18   0.971642343663477
20757.95946966586         -19247.284624354175      -0.260427660875791       -4.3035026665759356E-18  0.9654933615207489
20742.621152121315        -19093.11763994788       -0.28010061141196463     0                        0.9599706484901703
20699.833508799486        -18976.113920028667      -0.2930695144196876      0                        0.9560911351402416
20734.895519929174        -18862.57441684315       -0.3108804204920091      0                        0.9504490294887313
20745.145757815044        -18722.818788854252      -0.33075783284125515     0                        0.9437156631766381
20837.820915907832        -18370.14550287918       -0.3862815428246693      0                        0.9223809234230999
20792.830804347435        -18496.694224800267      -0.36543941770870036     0                        0.9308351226067465
20725.595051940392        -18598.82018413032       -0.3465479785266877      -4.6351616258707995E-18  0.938032246662653
20719.50042547652         -18139.93345323116       -0.4102061999960454      -2.126271583411254E-18   0.9119927893076806
20761.66602515412         -16897.248385581275      -0.5845977159410116      5.785543951401441E-18    0.811323275607806
20761.97360726631         -17121.315908109824      -0.5545627349076844      0                        0.8321418999207327
20716.149278884117        -17319.317039073987      -0.5242025648690543      1.3701577035800698E-18   0.851593597764176
20741.99822380728         -17514.420454772808      -0.4991803847473623      3.1483287176335635E-18   0.86649808305943
20762.656594965785        -17918.531699742696      -0.44429846441320714     0                        0.8958788179249849
20717.09015490779         -17710.36455150776       -0.47013206174919303     0                        0.8825960732990016
20574.735183232777        -16307.35558126038       -0.6469235713667608      2.842470928568727E-17    0.7625548349329384
20412.374296716993        -16195.523130659592      -0.6493985883256722      1.5911694802828573E-17   0.760448201590653
20281.73913366323         -16149.767339185195      -0.645931962929338       3.0723567968142785E-18   0.7633949817282409
19726.89380349162         -21127.55195538714       -0.01909460258036737     7.610178428322803E-22    -0.9998176749216502
19810.825009801974        -20647.79795471697       -0.035499071634848285    -3.690818299451886E-18   0.9993697050186237
19733.465138276126        -20427.969370553732      -0.055304340603716154    0                        0.9984695407529628
19674.615044632585        -20849.95214735646       -0.0067533457647221936   0                        0.9999771929637619
20602.34242898465         -19544.398655029705      -0.21169331424260682     0                        0.9773361445312404
20444.770120319798        -19618.657598753573      -0.19253062972463172     -4.771189036727674E-18   0.9812909636111179
19723.94640959689         -20277.89012063446       -0.07149242432535896     2.3003108528774235E-18   0.9974411427290982
19639.60718422403         -20335.541659508755      -0.06027698253376447     2.3143555075576006E-18   0.99818168936437
20310.971614191218        -19667.41906091404       -0.17825605575402936     -1.4478181661051299E-18  0.9839841347203163
19713.83718627599         -20175.19959289475       -0.08252822616612922     0                        0.9965887274652531
20198.303493782932        -19707.022666391564      -0.16652877476532257     3.99768391073087E-18     0.9860365950207126
15551.42556906746         -20519.412950819114      -0.2001078654214574      7.170355673039711E-18    -0.9797738727633781
15525.99300018968         -20696.909601137377      -0.21672312072812164     4.006047956542199E-17    -0.9762331109783555
15482.475896375789        -21694.302318540766      0.059395461318971554     -7.953182113689454E-17   0.190976872760039
15430.268000303437        -21340.375328660615      -0.11738049145192507     -9.760278447088334E-18   -0.4121835510250036
15511.172632066226        -20957.561908073392      -0.2390094392335893      -9.28511723383609E-18    -0.9710172421011617
15840.866119684006        -22093.113471219527      -0.04432344770357728     -5.883588581276593E-17   -0.13580879487768183
16356.60590492735         -22084.276149039346      0.05573997521270559      -5.323420612093637E-17   0.1920757618691441
17091.81970693647         -21945.376609461273      -0.22820129213977455     -6.4838047847778965E-18  -0.9736139070462588
16691.41119226762         -21807.305742158573      -1.4298772526575668E-5   -2.520995762014576E-17   3.5278020272810906E-6
19534.720407746416        -21365.761267611004      -0.052355092140430465    -1.940553229951669E-18   -0.9986285216748527
19302.14921241623         -21655.09689138103       -0.0912158497774573      -1.7145159152005963E-18  -0.9958311216227239
17280.439406626843        -21653.955614456623      -0.19491792707066563     3.89097702443049E-17     -0.9808195226508347
18992.676388176194        -21618.977031105962      -0.1032157879193542      1.6464504466583928E-17   -0.9946589662770379
18723.476129816685        -21549.52989791608       -0.1105076715403415      0                        -0.9938752631923737
17577.454365123827        -21510.845587660697      -0.16691858840182205     9.406044951065975E-18    -0.9859706562688698
18426.448320225132        -21638.877668172336      -0.13354867515643745     8.738364675617756E-18    -0.9910421966791706
17983.51156874906         -21590.67121133452       -0.15229902553170474     3.958938752214644E-18    -0.9883343540531448
15665.074751483397        -20446.608194910907      -0.18670088014386632     3.3448225126138288E-18   -0.9824168058166189
15752.163981369025        -20346.942117311446      -0.17245442363045427     3.066993158435035E-18    -0.9850174976202876
15716.474168643463        -20204.58652740583       -0.16197000394624245     1.9151178605519122E-17   -0.986795681328597
20183.16448358617         -16203.59849978236       -0.6323518433004525      -8.931131725086497E-18   0.7746813182238389
20556.227686167156        -19434.704011871745      -0.2229758307670231      -1.7537553270775592E-17  0.9748239716749565
20626.453080788408        -16518.250375072017      -0.6240708368853473      1.9962712363605336E-17   0.7813677517087619
20609.21800557419         -16697.934526637022      -0.5996833455215675      -3.27001751166336E-18    0.8002373843183822
20580.628099035708        -19318.71209882037       -0.23964765544800085     -1.162215513783E-17      0.9708599273908448
20582.091264807343        -19177.42910597789       -0.25839317293949865     -4.0884887182955716E-18  0.9660398368270636
20579.055841927464        -19045.625828876007      -0.2757558853553789      0                        0.9612276994855943
20575.440061050904        -18899.772298261494      -0.2951636220376621      0                        0.9554467192285562
20579.13255508045         -18767.51141874729       -0.3133653513517857      -4.650821157661175E-18   0.9496326412458703
20583.121890787836        -18630.669886621065      -0.3323633517807669      0                        0.9431514185376719
20648.61092642258         -18349.114679906128      -0.37588770919937736     0                        0.9266652143396241
20603.339626134886        -18494.128797909772      -0.3525824456699698      -2.5197226823167865E-18  0.9357807506317967
20515.918142988874        -18231.61079603267       -0.38283579035229537     -1.937426351499434E-18   0.9238164026184489
20524.81786990087         -18096.578422339135      -0.4022358899906432      -1.5978610657037548E-18  0.915536064779442
20528.124117403182        -16849.03144253201       -0.5739065572560151      6.305510850311923E-18    0.8189207901443311
20573.90459822138         -17969.27785317933       -0.4235218176178561      -1.3877285604494806E-18  0.9058858975037426
20567.03110878801         -17009.44806894069       -0.5553380128011675      6.291590360020194E-18    0.8316247225670687
20577.894552346097        -17166.590706382864      -0.5348804524137445      6.214106186631531E-18    0.8449277427093768
20536.415289757257        -17292.007785514223      -0.5146917036916789      1.814607138020663E-18    0.8573753247995339
20563.98978158286         -17416.011717724465      -0.49968949941078683     0                        0.8662045939845461
20572.89977346539         -17565.696177970833      -0.4796464975001325      2.956288691830732E-18    0.8774618105787582
20567.30614498536         -17814.85528141345       -0.4445867449337433      0                        0.895735799215899
20534.5499779693          -17688.926591085852      -0.4597232326821613      8.596637121580686E-19    0.8880622430805042
20474.652145291002        -16440.689627365897      -0.6230858819899948      3.4518968812590775E-17   0.7821534264960732
20393.241871464747        -16336.827937824402      -0.6304709782203406      3.140914220095731E-18    0.77621281997568
20284.07311912344         -16260.815471052585      -0.6322981684311054      2.139052954972196E-17    0.774725127310303
19500.187660020725        -21055.943179486545      -0.023487463042320588    4.1257724633791E-18      -0.9997241290848137
19633.396043245535        -20610.33133068688       -0.029941909114708173    -1.5041326181989451E-18  0.9995516384941617
19580.36886491411         -20441.831495206654      -0.04526109153812166     -4.374666474383691E-18   0.998975190659494
19483.096745539562        -20785.920820643507      -0.003251378726214305    -1.1373636557600799E-21  0.9999947132351337
20446.249468269616        -19496.257462184436      -0.20819699307701003     0                        0.978086914115095
19541.981784767842        -20317.335251731627      -0.05679815863028964     -5.34612519064483E-18    0.9983856812959756
20322.857624270433        -19555.316610922488      -0.1930704310388067      -6.174091930707535E-18   0.9811849000459373
19618.091775851586        -20212.99271129018       -0.07277973803605782     -1.9518014341806558E-18  0.9973480379100822
20207.055564634382        -19605.596527281425      -0.17965490769665146     -1.4172632953934768E-17  0.9837296954317697
15680.29682804028         -20596.60365896671       -0.19869680730869307     7.347009220945125E-18    -0.980061006170463
15700.415682951701        -20792.789415554424      -0.21404374013202873     1.647757767800673E-17    -0.9768240698137879
15823.11314525348         -21487.909460997653      -0.08728671044503795     -2.933608919877977E-17   -0.32170195311063504
15758.643607394017        -21096.440536169266      -0.23542798189652317     4.804098352482106E-18    -0.9718917671386927
16279.579691549015        -21590.17385621169       -0.034692947167809275    5.02152077749285E-18     -0.1385806252676626
16953.730353335402        -21555.989940916228      -0.2045932963123529      4.796409056855734E-17    -0.9788470469540297
16654.639476804165        -21402.08155432583       -0.20855568371704644     -5.091433219823698E-18   -0.9780104831714823
19218.00650942955         -21267.835976621704      -0.0588890189644416      -8.77404197868057E-19    -0.9982645017846552
17203.43896055981         -21291.76848499647       -0.1686950352020801      4.0867524890549624E-17   -0.9856682699189363
17499.25800298752         -21157.806996408795      -0.14062414588130898     -7.361700958403025E-18   -0.9900630476733486
18886.00717843157         -21289.145769834293      -0.0780996095303305      1.4195923903484595E-17   -0.99694553476029
18586.306855853214        -21305.287431715933      -0.09522238147698618     1.5041595869627202E-17   -0.9954560007439079
17762.990904210492        -21275.24174743367       -0.136592844804196       3.78968342902597E-18     -0.9906272612477839
18301.7734386081          -21331.5376845298        -0.112624833188964       1.022266871919327E-17    -0.9936375589245787
[truncated: 7,021,074 more chars]
