# Supplementary material for: Unexpected large eruptions from buoyant magma bodies within viscoelastic crust
Source: Nat Commun. 2020 May 15;11:2403. doi: 10.1038/s41467-020-16054-6 (PMC7229005; doi:10.1038/s41467-020-16054-6)
Supplement: Supplementary file 3 — Source Data [file 41467_2020_16054_MOESM3_ESM.zip › DATA source file material/Fig2bFig4asig3.txt]

% Model:              ModelChambreNovembrev2.mph
% Version:            COMSOL 5.2.1.199
% Date:               Dec 10 2018, 10:12
% Dimension:          2
% Nodes:              61445
% Expressions:        1
% Description:        
% Length unit:        m
% R                       Z                        -solid.sp1 (N/m^2) (minimum compressive stress sigma3, negative values for tension)
200000                    -200000                  -57.57093710961897
200000                    -189468.617661471        -187.09742736959765
192852.36223577632        -193154.06523538864      -160.32267271190454
189468.6176614709         -200000                  -187.6443570942744
200000                    -178937.23532294182      -256.8243665651451
190705.83886142573        -184102.99667032587      -223.2135692657109
178937.2353229418         -200000                  -267.9963245661697
184087.35465598493        -192198.71184514635      -221.18818362452225
200000                    -168405.85298441266      -303.8919517205884
191449.8832837723         -173093.57026311354      -284.12033525419764
168405.8529844127         -200000                  -340.265190468129
173649.6780111461         -191877.09335601333      -293.87569730253745
200000                    -157874.4706458835       -337.1161655130939
191373.24058355961        -162871.87055591692      -326.06468098590085
157874.4706458836         -200000                  -412.68899474597464
163142.00214864404        -191696.1100990978       -365.56375494914806
200000                    -147343.0883073543       -359.2208181858345
191340.45590394214        -152535.24842772295      -356.49084034429023
147343.08830735448        -200000                  -488.2357615289781
152604.33465598858        -191626.07076724453      -439.72394754146393
200000                    -136811.70596882515      -371.3371897311535
191369.5896919724         -142044.86347974036      -376.7898855864928
200000                    -126280.32363029597      -373.70654029923304
191402.80936960914        -131531.91807929383      -387.15523863723246
136811.7059688254         -200000                  -568.0257016047378
142063.8008061692         -191545.64525384558      -517.9750428173754
200000                    -115748.94129176681      -366.02303711692167
191425.532672332          -121008.81297387012      -387.50685128064464
200000                    -105217.55895323763      -347.6895298943296
191436.88428304438        -110482.29712906342      -377.3059107940026
126280.3236302963         -200000                  -652.1991852750651
131535.79174640003        -191494.68631227044      -601.0736293698155
200000                    -94686.17661470847       -318.01032561490126
191440.33319816805        -99955.81818667821       -355.7454846837484
200000                    -84154.79427617931       -276.3707294348397
191435.23356904744        -89435.15278656426       -321.96479833560625
115748.9412917672         -200000                  -740.2092606819866
121004.48131809327        -191477.98914241965      -689.2449133488868
105217.55895323813        -200000                  -830.9372424581048
110472.06209899233        -191470.17512061252      -781.9797663241037
199999.99999999997        -10435.124649138756      112.11726022170569
200000                    0                        113.59205289156918
193212.9751082869         -7074.319127264052       26.296087901285567
189759.22100897494        0                        -15.439910450256464
200000                    -73623.41193765015       -222.40374297207404
191427.3172160772         -78915.27768327044       -275.16146751383786
200000                    -63092.02959912099       -156.17264959644947
191414.6099733126         -68389.82787906118       -214.87954392244924
94686.17661470904         -200000                  -922.7605954777147
99941.94326275203         -191466.78190824424      -878.2415735460136
84154.79427617995         -200000                  -1013.6290435454866
89411.42839480798         -191461.70495747312      -976.543004771503
200000                    -20966.500245004365      75.04696619131258
192213.48522003394        -15783.812570217618      46.019766287473175
179518.44201795047        0                        -2.3356042026359103
184092.16931242569        -9152.658416963886       6.7150076335111555
200000                    -52560.64726059183       -78.64276027204843
191399.4515361963         -57853.36551522134       -141.51114254465128
200000                    -31497.88258353352       38.580972433850356
191839.8020488767         -26241.47728448429       36.02125409775498
200000                    -42029.26492206268       -1.1794649710350094
191510.75710605472        -36743.956198803025      7.6602129411699
191412.35452429028        -47302.81071991848       -58.875010966173384
73623.41193765088         -200000                  -1101.1712857519399
78879.94172966976         -191460.4159837106       -1074.8707999390433
63092.02959912179         -200000                  -1182.853389562434
68348.56739542249         -191462.7873065849       -1170.7291185334552
169277.663026926          0                        -0.5082953514129788
173580.6205378624         -8370.325065030318       1.4958843899356478
42029.26492206362         -200000                  -1318.9001539370229
52560.647260592705        -200000                  -1256.1818038030851
47340.63111393947         -191506.97298209323      -1342.727930688914
57832.120556483096        -191470.69742209083      -1261.1197740158202
159036.88403590154        0                        -0.3762555203906714
163788.35469444818        -8394.551989906371       0.9549694131613644
0                         -200000                  -1435.057397657994
10435.124649138716        -200000                  -1427.6365833559405
6742.704792851238         -192954.35964477292      -1509.5089259803176
0                         -189658.73435453422      -1549.833211511641
31497.88258353454         -200000                  -1369.1694978180476
36901.917640461455        -191608.47250253134      -1411.8907094630515
20966.50024500546         -200000                  -1405.8885683584074
26494.37152415501         -191679.44501146217      -1466.5476644010523
20000                     -298.75316904477535      -21537.145969631707
20000                     -398.75949813591853      -21365.916492429576
20080.839661977738        -349.77271671392015      -21250.79748659561
20000                     0                        -22046.223418823647
20000                     -98.74070731265519       -21878.213468924543
20076.001183754717        -73.38594117853869       -21728.277469831788
20000.000000000004        -198.7468399536321       -21707.921324254592
20086.354365320534        -157.6967167823733       -21560.82203472279
20082.526690151055        -253.1418810834533       -21409.731659467117
20112.07837911971         0                        -21759.872531669498
148796.10504487707        0                        -32.64555725725048
153722.0022712901         -8416.828980688682       -9.995830361968501
15669.832077789644        -190890.47279129224      -1515.0352644036575
0                         -179317.46870906837      -1666.9660480365499
7608.567237327838         -184222.59107803815      -1604.6189074618733
20000                     -1498.8291181384939      -19461.27150630743
20000                     -1598.835447229637       -19287.098338489515
20086.758449884506        -1551.6848174271101      -19184.353348114666
20000                     -1698.8417763207804      -19112.901517965136
20087.9586216072          -1650.8044473020416      -19011.566804389113
20000                     -1798.8481054119234      -18938.705241175754
20089.466880984808        -1750.2174640281892      -18837.678224841147
20000.000000000004        -1898.8544345030666      -18764.544343070185
20088.70393552661         -1849.5293499158633      -18668.67302131424
20000                     -1998.8607635942099      -18590.451410622438
20088.023420693244        -1948.737578759609       -18499.69464345746
20000                     -2098.867092685353       -18416.450089866532
20089.151957926653        -2048.4010452058815      -18326.38311213227
20000                     -2198.8734217764963      -18242.562867942153
20088.929840580007        -2148.4730013364024      -18155.163644525685
20000                     -2298.8797508676394      -18068.828772513556
20086.442044113068        -2246.616594537087       -17991.72605961548
20000                     -2498.892409049926       -17721.94950508603
20000                     -2598.898738141069       -17548.84653511293
20096.42661587128         -2549.4958558147646      -17455.00538583989
20000                     -2698.905067232212       -17375.996271895314
20094.6642402268          -2649.5823356933433      -17287.645708725453
19999.999999999996        -2798.911396323355       -17203.432264361723
20095.01905392992         -2748.633727278166       -17118.421405907164
19999.999999999996        -2898.9177254144975      -17031.18179400894
20095.378521231272        -2848.4352935311144      -16948.213730757187
20000                     -2998.9240545056405      -16859.270588365427
20095.200176077265        -2948.522335673783       -16778.793110332914
20000                     -3098.9303835967835      -16687.721062648467
20095.792630891785        -3048.8951792555567      -16607.896402381328
20000                     -3198.9367126879265      -16516.55548338755
20095.509527597238        -3149.5896216003566      -16438.32719142653
20000                     -5999.113927239923       -11961.920067838992
20000                     -6099.120256331065       -11810.173036381806
20094.05199323119         -6050.0021208459975      -11788.114189091708
20000                     -5899.10759814878        -12114.54481502095
20094.54871291269         -5950.079822135637       -11937.699284433342
20000                     -5799.101269057638       -12268.035131796692
20094.847921637283        -5849.881658039606       -12088.744725347622
20000                     -5499.082281784211       -12733.580240080191
20000                     -5599.088610875354       -12577.566300207334
20099.4712180387          -5551.122675373884       -12539.807158304073
20000                     -5699.094939966496       -12422.379942290243
20096.93456633105         -5651.3669878065475      -12388.792678922304
20094.940157758472        -5750.496081744016       -12239.60508334364
20000                     -5399.075952693069       -12890.410948479846
20100.550238786156        -5450.0637077419215      -12694.449153617563
20000                     -5299.069623601927       -13048.047995247
20099.81588250198         -5348.991190912659       -12851.990582523462
20000                     -5199.063294510784       -13206.477963477597
20097.605703057307        -5248.740603951986       -13010.83174255054
20000                     -4399.012661781641       -14500.600614247378
20000                     -4499.018990872784       -14336.386906999616
20096.296872643958        -4451.648502385245       -14281.17419997999
20000                     -6199.126585422207       -11659.314861421568
20095.340638359092        -6150.067418777998       -11637.37554870832
20000                     -498.7658272270618       -21194.250482700543
20088.231033242926        -446.3871925322716       -21069.442442476236
20000                     -598.7721563182049       -21022.181513818457
20092.633920147975        -547.0868792303262       -20888.306622423424
20000                     -698.7784854093481       -20849.739942792407
20091.318523182206        -648.3465976380716       -20719.559812861666
20000                     -798.7848145004914       -20676.970985627882
20088.37864333473         -748.6324715968084       -20555.852523000412
20261.8357066879          0                        -21386.363222922668
20177.84412265346         -102.58655839172347      -21425.56068870961
138555.32605385262        0                        -80.14696694483564
143552.1855546216         -8398.030311944241       -45.93191677631345
0                         -168976.20306360256      -1798.4964741179172
8164.546474385302         -174280.1582811523       -1720.2434743346478
20000                     -6299.13291451335        -11509.355218433242
20096.566790441077        -6251.0391680590865      -11486.280540518519
20000                     -6399.139243604493       -11360.30377405714
20095.83865508532         -6351.577479108226       -11338.647755235217
20000                     -6499.145572695635       -11368.982651649158
20095.16583959603         -6450.781014478576       -11193.791687175728
20000                     -7399.202534515916       -14987.16790325845
20000                     -7499.208863607058       -15376.854272119943
20095.73776258534         -7450.57985864684        -14911.507651535607
20000                     -898.7911435916346       -20503.903778055654
20090.740875952008        -847.3804939277176       -20382.06725664574
20000                     -998.7974726827778       -20330.584268383896
20093.48938750764         -946.7723847000403       -20206.15400164264
20000                     -1398.8227890473506      -19635.40288685168
20090.84063857534         -1454.3199422663695      -19342.84586472315
19999.999999999996        -1098.803801773921       -20157.04938854977
20095.900383457833        -1047.5636714068155      -20028.535104710394
20000                     -1198.8101308650641      -19983.32635133818
20098.57570727188         -1149.777138634752       -19847.826053021614
20000                     -1298.8164599562074      -19809.435948135724
20099.256980088714        -1253.051454944957       -19669.628292125668
20096.29574407407         -1355.3666710212553      -19500.83150605299
20000                     -2398.886079958783       -17895.28700720216
20097.888975066577        -2445.7862798626097      -17629.253999479977
20090.027267561323        -2344.1621889448757      -17817.81102298893
20000                     -4299.006332690498       -14665.462242701573
20097.652326507803        -4350.295775903461       -14443.70802187659
20000                     -4199.000003599356       -14830.957440214572
20096.806762706983        -4248.763506553609       -14610.232286329148
20000                     -4098.993674508213       -14997.071093691202
20095.565852438205        -4148.615235892274       -14775.726483626517
20000                     -3998.9873454170697      -15163.78305177975
20095.653289289174        -4048.8755980684778      -14939.25554217292
20000                     -3898.981016325927       -15331.071472455673
20095.366975046596        -3948.8401277404178      -15104.395297800218
20000                     -3298.9430417790695      -16345.798721348607
20094.83455282396         -3249.6652524687674      -16270.829086406346
20000                     -3398.9493708702125      -16175.472721758279
20095.876259889832        -3349.5695517420027      -16101.178797164263
20000                     -3498.955699961355       -16005.59858254117
20096.49531098036         -3449.766161719273       -15932.194518607497
20000                     -3598.962029052498       -15836.200938769223
20096.099144367534        -3549.4695470521983      -15766.131475657932
20000                     -3698.968358143641       -15667.300899455913
20096.358225315787        -3649.24981687013        -15599.368404270193
20000                     -3798.974687234784       -15498.917321516075
20095.8426766287          -3749.517062188555       -15433.489660351921
20094.872010046845        -3849.245707784652       -15269.682774347195
20000                     -5099.0569654196415      -13365.686239903624
20095.688705147175        -5149.749254186672       -13168.206109161632
20000                     -4999.050636328499       -13525.655811867464
20095.192783686187        -5050.6325206392485      -13324.849114592407
20000                     -4899.044307237356       -13686.369104723808
20094.40401049725         -4950.499499461564       -13484.21551421126
20000                     -4599.025319963927       -14172.839129752878
20094.616929613778        -4551.394659375739       -14122.263938040778
20000                     -4699.03164905507        -14009.975869633001
20094.40774316635         -4650.77040991612        -13962.580574971638
20000                     -4799.037978146213       -13847.813483816028
20094.04371264906         -4750.684299953348       -13802.892632641313
20093.503299301425        -4850.481337176417       -13644.293431934697
20461.94026325205         0                        -20901.909057775138
20336.8571719102          -183.951361845717        -20906.848664620135
128314.54706282816        0                        -138.99916426491438
133353.62341065455        -8398.214663767563       -89.39988442086114
0                         -158634.93741813675      -1956.6978072682105
8365.163298296924         -163977.3443218745       -1860.5683790255052
20000                     -7599.215192698201       -15763.484329929948
20094.344618258427        -7549.740693757951       -15297.380141626936
20000                     -7699.221521789344       -16146.94901309805
20095.46205523115         -7649.243739733021       -15674.292194036707
20000                     -7799.227850880486       -16527.152323612132
20096.596105337423        -7750.457085271155       -16054.398487192339
20000                     -7899.234179971628       -16903.995145566598
20095.084191793925        -7851.788237780543       -16439.430479660226
20000                     -7999.240509062771       -17277.389646225467
20092.326662423704        -7951.541960938546       -16819.01683259909
20000                     -8099.246838153913       -17647.247862894324
20089.303331078958        -8050.4660374342975      -17193.11893101896
20000                     -8199.253167245055       -18013.495274114466
20084.647376857432        -8148.06452428468        -17564.13381267112
20000                     -7299.196205424774       -14594.557475136122
20097.386468632114        -7350.142595385198       -14517.144644998438
20000                     -7199.189876333631       -14199.171552110993
20096.832021658953        -7249.468434639425       -14125.302620513989
20000                     -7099.183547242489       -13801.161654212607
20095.877909862942        -7149.954985731609       -13736.422320499667
20000                     -6999.177218151347       -13400.695654812635
20096.47325813812         -7050.657685588426       -13341.654464324258
20000                     -6899.170889060204       -12997.96085082269
20096.85125225485         -6950.813518455576       -12943.06142941948
20000                     -6599.151901786778       -11778.398800044337
20096.513766005563        -6550.2096202953135      -11330.111744741414
20000                     -6699.15823087792        -12186.561165096857
20098.067057704666        -6651.021789017174       -11734.521540634532
20000                     -6799.164559969062       -12593.170542208056
20097.659849859152        -6751.791126381361       -12142.424313164416
20096.72234272426         -6851.342441069547       -12545.232946756703
20729.319201739756        0                        -20279.549621064132
20596.329562133156        -238.2985661192068       -20217.211107001975
118073.76807180369        0                        -213.94538271503356
123100.96953425789        -8415.559284280429       -143.4588098346561
0                         -148293.67177267093      -2154.6809831450596
8343.274358772149         -153617.04283163065      -2034.6909897804805
20000                     -8299.259496336197       -18376.026332745198
20084.51360092516         -8246.799627509532       -17921.994224586422
20000                     -8399.26582542734        -18734.813352643872
20091.201632617198        -8343.33929578832        -18247.149399343423
20000                     -8499.272154518483       -19089.845552777075
20092.60759149923         -8443.448337085394       -18597.75930455189
20000                     -8599.278483609625       -19441.016174654946
20093.291972822848        -8542.994064172273       -18944.831687689144
20000                     -8699.284812700767       -19788.28375239697
20094.10837752298         -8641.359525738751       -19283.58712737838
20000                     -8799.29114179191        -20131.656886756897
20095.773658958453        -8736.851820202446       -19606.01975958471
20000                     -8899.297470883052       -20471.025347304032
20096.478478258814        -8842.307510963608       -19961.53917046519
20000                     -8999.303799974194       -20806.386890468944
20103.587308677557        -8946.014245277149       -20285.826843920997
20000                     -9099.310129065336       -21137.712094402013
20101.25737347234         -9051.169909099357       -20641.43697015688
20000                     -9199.31645815648        -21464.93722847097
20099.595112484636        -9152.72182866468        -20978.79295675516
20000                     -9299.322787247622       -21788.039096141034
20098.76138123805         -9252.929701806988       -21304.95753332708
20000                     -9399.329116338764       -22106.989530173934
20097.5517572844          -9352.978802038206       -21627.82042245494
20000                     -9499.335445429906       -22421.76412312499
20096.231904922653        -9452.308107590206       -21944.75068728656
21086.590430856802        0                        -19489.427384302136
20918.10278662422         -310.35523607609974      -19398.94614524551
5099.0569654197925        -20000                   -79744.3433944643
4999.05063632865          -20000                   -79603.0959450833
5055.187319995511         -20091.520671808863      -79158.9889902093
5199.063294510935         -20000                   -79874.69912952061
5154.574240670063         -20090.971455447634      -79287.46337067295
5299.069623602078         -20000                   -79994.09275850741
5254.4854745423045        -20091.117889630634      -79402.48280862055
5399.07595269322          -20000                   -80102.04012018158
5353.964579007149         -20090.380739291195      -79511.1983765103
5499.082281784362         -20000                   -80198.51657002111
5454.122158044126         -20090.7356248655        -79603.40682297263
5599.088610875505         -20000                   -80283.17298510384
5552.715128906771         -20088.935139922534      -79696.00320842063
4899.044307237507         -20000                   -79451.46375921852
4799.037978146365         -20000                   -79289.5689514631
4856.375685989137         -20093.55723064078       -78866.71450659416
4955.594355422955         -20091.7030729199        -79021.86597546637
4699.031649055223         -20000                   -79117.9573223965
4756.59063588314          -20096.717856363903      -78694.08127538339
4599.025319964081         -20000                   -78936.87167695796
4653.435974618131         -20100.622445330107      -78503.84378017095
4499.018990872938         -20000                   -78746.75136463616
4549.314580075075         -20097.122335379903      -78341.11622673646
4399.012661781796         -20000                   -78548.09521267
4449.0097318551525        -20095.202492526823      -78167.6497468181
4299.006332690654         -20000                   -78341.31230697315
4349.40027392786          -20096.658923627212      -77970.50330898973
107832.98908077921        0                        -312.1455656108066
112847.74651503353        -8424.48929334265        -212.12272472439722
0                         -137952.40612720515      -2408.005159691296
8402.737318406937         -143277.63088253228      -2254.353701225893
20000                     -10499.39873634133       -25335.204601688358
20000                     -10599.405065432473      -25602.753241641385
20094.59437945514         -10551.725368773967      -25132.222187711857
20000                     -11299.44936907047       -27352.72282676293
20000                     -11399.455698161612      -27585.111683449973
20092.806010939974        -11349.444502161685      -27122.453206231225
20000                     -11199.443039979327      -27115.92812083091
20092.788849299523        -11249.707826701948      -26889.61288117504
20000                     -10699.411394523615      -25865.925388348125
20094.913065775414        -10650.416165211778      -25391.423560685293
20000                     -10799.417723614757      -26124.716850371657
20094.880712571343        -10750.038483242908      -25650.081112013027
20000                     -10899.4240527059        -26379.1185493464
20093.923988829578        -10850.064837429592      -25908.838202033006
20000                     -10999.430381797041      -26629.123455566547
20093.81665422612         -10950.253122687687      -26160.571711487795
20000                     -11099.436710888183      -26874.72790548494
20093.26248310288         -11050.522508691181      -26409.78710480829
20092.37789259569         -11150.186481076918      -26654.41541434779
20000                     -10399.392407250187      -25063.2845687536
20096.077119325404        -10452.841501712366      -24861.81288335809
20000                     -10299.386078159045      -24787.009151435985
20097.432612231347        -10352.592309760494      -24583.947233274488
20000                     -10199.379749067903      -24506.39637455276
20096.748399502263        -10252.244432320762      -24308.794939796648
20000                     -10099.37341997676       -24221.452303087688
20096.13991959994         -10153.076294444349      -24032.377664148957
20000                     -9599.341774521048       -22732.33670011742
20096.273248527417        -9551.777150317854       -22253.435497035058
20000                     -9699.34810361219        -23038.683000523335
20096.189548181606        -9651.840446485536       -22560.232484286233
20000                     -9799.354432703334       -23340.783788518205
20096.117947662668        -9751.549132731576       -22861.738599891552
20000                     -9899.360761794476       -23638.623055958964
20097.630101732182        -9851.604626811928       -23154.584058748642
20000                     -9999.367090885618       -23932.187298157984
20098.757978985992        -9952.850464183257       -23447.959741981238
20097.547200452296        -10053.74717442467       -23744.18150422646
20000                     -11499.462027252754      -27813.093219430204
20092.899698817426        -11448.921777422865      -27350.09481407959
21563.975871305556        0                        -18502.356921981856
21336.201328399038        -402.5873636540102       -18406.155164693933
6299.132914513501         -20000                   -80532.23162838916
6199.126585422358         -20000                   -80534.18543861005
6250.435452554463         -20086.07527890206       -79966.89111263257
6399.1392436046435        -20000                   -80517.50729352597
6348.462619694098         -20090.19121703761       -79928.07025585971
6099.120256331216         -20000                   -80523.56306248343
5999.113927240074         -20000                   -80500.24125835292
6055.907260493077         -20091.032147905793      -79923.22157852747
6151.992815599504         -20087.90347592516       -79954.72959309374
5699.094939966647         -20000                   -80355.84501409697
5660.071715302444         -20092.03007933764       -79753.34405357084
5799.101269057789         -20000                   -80416.23186986292
5755.992725753501         -20092.12339192814       -79809.1890893363
5899.107598148931         -20000                   -80464.52640611683
5855.36163844138          -20091.788979673893      -79858.82750078091
5955.874587561044         -20091.762362839057      -79894.78642233023
4199.000003599511         -20000                   -78126.85666547508
4248.3574473689305        -20098.466453695877      -77761.65175133076
4098.993674508369         -20000                   -77905.20609339904
4147.114836141192         -20097.867932024696      -77556.76011334785
3998.9873454172266        -20000                   -77676.89547440063
4047.1659529612184        -20096.598429208625      -77350.66478631357
3898.981016326084         -20000                   -77442.45275625371
3947.48783131842          -20096.78630152059       -77132.36322377958
3798.9746872349415        -20000                   -77202.4138330955
3847.1621122898555        -20096.64007904065       -76908.49663734563
3698.9683581437994        -20000                   -76957.32308106293
3747.0851002760974        -20094.64450099019       -76687.61305953718
3598.962029052657         -20000                   -76707.77888769693
3647.793337790941         -20093.086033849264      -76461.66536208981
3498.9556999615147        -20000                   -76454.38939956661
3548.428568181292         -20093.795842628067      -76222.53334542723
3398.949370870372         -20000                   -76197.7596002338
3448.2536303856           -20094.899139567966      -75976.86679327833
3298.9430417792296        -20000                   -75938.50143455247
3348.0682030530897        -20094.387456991117      -75734.33733854069
3198.9367126880875        -20000                   -75677.2870286598
3248.7599965137374        -20093.766295216577      -75491.94170114581
3098.930383596945         -20000                   -75414.75084360475
3149.2716968261752        -20094.510296049426      -75242.97389941839
2998.924054505803         -20000                   -75151.52445078589
3048.9369377124804        -20094.430370304795      -74993.71806662441
2498.892409050091         -20000                   -73848.61896361593
2398.8860799589484        -20000                   -73595.42450608415
2447.6021425374615        -20093.101337440567      -73515.95816248427
2598.898738141233         -20000                   -74105.1793187936
2547.549451482873         -20093.262176503216      -73756.83380584606
2898.9177254146603        -20000                   -74888.27649194539
2948.7506474936654        -20093.419741017828      -74747.110783411
2798.911396323518         -20000                   -74625.68272011333
2848.4230030373365        -20093.588331014285      -74496.84766678608
2698.9050672323756        -20000                   -74364.42474511004
2647.399482814045         -20093.025456323685      -74001.31878278748
2747.6202099009697        -20093.578071102307      -74246.90527350882
2298.8797508678063        -20000                   -73346.27476208034
2348.136164415108         -20093.03513003048       -73279.43620332905
398.7594981361009         -20000                   -70188.27254320717
298.7531690449585         -20000                   -70139.26159244555
348.79346992099374        -20080.328714013038      -70151.12146640655
198.74683995381613        -20000                   -70104.30761544248
249.756650052493          -20081.365099824106      -70111.34311498287
98.74070731265672         -20000                   -70083.5551848841
155.20245914825145        -20086.779619403         -70084.97677289143
0                         -20000                   -70077.25534393793
70.11835082307316         -20076.335990629177      -70074.09555667103
0                         -20113.336314768436      -70064.42168790498
97592.21008975472         0                        -444.82675680871307
102607.58881459707        -8399.605690742586       -301.7299905072806
0                         -127611.1404817393       -2737.0554155782643
8425.107898859007         -132907.12537238837      -2538.2870661929223
20000                     -11599.468356343896      -28036.67490740362
20094.931017998817        -11548.969712459011      -27567.463384260904
20000                     -11699.474685435038      -28255.87175585703
20096.542697005225        -11650.392235371719      -27785.024262027462
20000                     -11799.48101452618       -28470.68627186402
20095.296554819164        -11751.73138580077       -28008.650004980835
20000                     -11899.487343617324      -28681.12275989926
20092.429987057072        -11851.583786243888      -28230.840101554055
20000                     -11999.493672708466      -28887.1787563046
20089.011404216457        -11950.750953353287      -28449.455158114524
20000                     -12099.500001799608      -29088.854908912723
20083.95236987335         -12048.650034076907      -28667.52346247685
22201.857929239028        0                        -17294.246865546553
21892.811152890707        -527.5421795467246       -17190.068896722907
6499.145572695786         -20000                   -80490.12455927247
6448.656691907876         -20092.676833241672      -79887.37848294532
6599.151901786929         -20000                   -80450.04345545293
6548.634017579879         -20093.130948389193      -79847.82741349652
6699.158230878071         -20000                   -80397.29887380137
6647.485822123771         -20093.313719746093      -79798.39815123814
7099.18354724264          -20000                   -80060.76171542595
6999.177218151498         -20000                   -80163.57329630076
7048.751199041289         -20095.117500475342      -79468.7118121382
6899.170889060355         -20000                   -80253.99569755026
6948.182000225825         -20095.770447835865      -79562.21553583317
6799.164559969213         -20000                   -80331.92822278918
6746.393266430378         -20094.96384318156       -79727.21851095716
6846.927007221512         -20096.361187396556      -79644.48744417667
7199.189876333782         -20000                   -79945.6602361345
7148.965263381836         -20095.765645651954      -79354.81135914188
7299.196205424925         -20000                   -79818.4059247133
7248.96655216713          -20095.472702267016      -79235.6447440583
7399.202534516067         -20000                   -79679.16437290279
7348.309702544061         -20094.494667400188      -79110.32183398741
7499.208863607209         -20000                   -79528.06445227517
7447.920606619908         -20094.723629447373      -78965.11918996263
7599.215192698352         -20000                   -79365.25992845105
7548.422000815648         -20094.528645120492      -78809.9970503896
7699.221521789495         -20000                   -79190.9595264048
7648.861026263833         -20093.925407960105      -78646.33886748536
2198.8734217766637        -20000                   -73101.8318771041
2248.8035426225547        -20094.95126112302       -73043.48730276011
2098.867092685521         -20000                   -72862.70709959023
2148.658068421887         -20096.847230493488      -72810.96987734652
1398.8227890475246        -20000                   -71392.36107968474
1298.8164599563822        -20000                   -71218.68310338233
1348.2465722752033        -20089.03072243502       -71232.13469182287
1998.860763594379         -20000                   -72629.54626177392
2047.859306517147         -20097.745743316846      -72584.42340988677
1898.8544345032365        -20000                   -72403.04387889848
1947.0067026647394        -20098.72004114038       -72363.95719406243
1798.8481054120941        -20000                   -72183.86225592038
1846.8224077662878        -20098.10763421297       -72154.17025431407
1498.8291181386671        -20000                   -71576.29495204682
1447.2331359708594        -20091.807913106666      -71397.43295174981
1698.8417763209518        -20000                   -71972.61534954801
1747.7400575418462        -20096.631435342417      -71954.75918692713
1598.8354472298095        -20000                   -71769.90270555444
1547.4006271785183        -20095.719444093054      -71572.3139583796
1648.2534668124897        -20096.632964553046      -71760.12329863782
698.778485409528          -20000                   -70417.39683413303
598.7721563183857         -20000                   -70327.6301300762
650.112259343622          -20093.053313368557      -70347.07350315656
498.7658272272433         -20000                   -70251.20807653178
548.2910723592121         -20093.35825239534       -70266.82519349632
446.71108266394094        -20088.902457795823      -70201.28076599435
798.7848145006704         -20000                   -70520.2915254258
750.7512046866974         -20091.79735330967       -70439.56864628302
1198.81013086524          -20000                   -71055.79671427856
1249.619510200123         -20091.04692242731       -71073.00145375084
898.7911435918128         -20000                   -70635.9749452353
850.0805801192165         -20094.927688400534      -70541.25838389629
1098.8038017740976        -20000                   -70904.1387243094
1150.4958765521521        -20094.988459614862      -70922.31206859804
998.7974726829551         -20000                   -70764.06577929472
949.4031905957303         -20098.127214404423      -70654.11730125589
1050.1133009829944        -20097.82190606056       -70781.91698096153
0                         -20265.20828251873       -70009.77774786924
96.6485876544576          -20181.564018974437      -70050.44115270505
87351.43109873025         0                        -630.6541265009857
92480.24729897028         -8215.34245939181        -422.47410725938016
77546.05455514728         0                        -887.2739634892888
82739.88840739492         -7599.79464805861        -590.8848039898957
0                         -117269.87483627349      -3170.4954310797825
8424.510767992177         -122519.33267957096      -2910.0277891914716
20000                     -12199.50633089075       -29286.096233564935
20082.63830649664         -12148.348448297253      -28870.793025425985
20000                     -12299.512659981892      -29479.010241004686
20089.981557381154        -12244.382856550757      -29029.99899904098
23054.19543872213         0                        -15853.265572356055
22634.869144677323        -700.4942065278718       -15731.258154865902
7799.227850880637         -20000                   -79005.34232222331
7749.034216802679         -20094.222438344597      -78465.98694934149
7899.234179971779         -20000                   -78808.60925948418
7848.963406253065         -20093.642532663926      -78281.04993754724
7999.240509062922         -20000                   -78600.96547434496
7948.245958803424         -20092.719718512544      -78089.00249581326
8099.246838154064         -20000                   -78382.61953537156
8047.472297994326         -20093.758037104853      -77873.71856861834
8199.253167245206         -20000                   -78153.82051561208
8147.4979521893365        -20095.060924462046      -77644.86671409049
8299.259496336348         -20000                   -77914.79099350442
8247.98597718805          -20094.458135001245      -77417.40622814304
8699.284812700918         -20000                   -76861.37418491901
8599.278483609776         -20000                   -77138.80908760043
8647.325541856504         -20095.622443589466      -76394.5172599829
8499.272154518634         -20000                   -77407.02949318569
8547.714948235647         -20095.475667122922      -76662.54626057082
8399.26582542749          -20000                   -77665.77489967555
8348.07709555653          -20093.72413459827       -77181.76192896866
8447.84799547581          -20095.008410232236      -76924.24636860908
8799.29114179206          -20000                   -76574.99583010927
8747.163667611716         -20097.53145914104       -76105.97521354309
8899.297470883203         -20000                   -76279.9601673686
8847.900582605691         -20098.4842849291        -75812.4880128784
8999.303799974345         -20000                   -75976.50875687103
8948.670933564696         -20096.471502217148      -75528.93964283646
0                         -20468.718411473077      -69872.44222631046
172.41219200918982        -20354.61548740207       -69974.3304882158
69277.15573235141         0                        -1198.8771072808474
73943.42750557157         -7211.434154049162       -801.8700663686762
0                         -106928.60919080768      -3750.463518646016
8431.285609459253         -112196.38158537305      -3399.100452878498
20000                     -12899.550634528747      -30545.798121028358
20000                     -12999.556963619889      -30708.643266423485
20099.986014318194        -12951.405999214         -30247.23525084373
20000                     -13099.563292711031      -30867.25691850859
20097.961411126467        -13053.239744833241      -30418.390442275457
20000                     -13199.569621802175      -31021.656259722426
20096.22495031323         -13152.553218107765      -30580.248248681546
20000                     -13299.575950893317      -31171.86703625525
20096.221238990005        -13251.643308811277      -30731.076001648642
20000                     -13399.58227998446       -31317.919092752836
20096.115815367164        -13351.709956494662      -30879.676417113576
20000                     -13499.588609075601      -31459.82850491093
20094.437324622486        -13451.64094635548       -31029.983338097136
20000                     -12699.537976346463      -30207.377948132456
20000                     -12799.544305437605      -30378.705973055035
20096.94916556946         -12742.642853036823      -29910.172663271016
20102.289721719233        -12846.205989882294      -30065.072472664528
20000                     -12499.525318164178      -29851.84779433018
20000                     -12599.53164725532       -30031.76872877116
20090.495483489627        -12544.336027437224      -29586.565243219837
20093.28990614732         -12642.92821934994       -29751.15698724575
20000                     -12399.518989073034      -29667.592543368173
20090.710561333057        -12344.726275179444      -29218.347035570037
20091.082112132473        -12444.47100601782       -29402.68049257313
20000                     -13599.594938166743      -31597.615296548294
20093.26379712098         -13550.711621475202      -31173.10326726889
62937.07692443022         0                        -1527.365807242155
66350.67137412715         -6609.36935879838        -1066.438473393867
24193.08802566536         0                        -14188.3621172474
23630.05572431411         -936.7138543745318       -14030.838469217424
9399.329116338915         -20000                   -74683.84667047819
9299.322787247773         -20000                   -75018.29446783282
9348.655265382682         -20093.328122979023      -74293.72545037956
9199.31645815663          -20000                   -75345.40621648768
9248.792377495158         -20094.071043910128      -74613.73452556452
9099.310129065487         -20000                   -75664.9043169318
9148.405083905402         -20094.29280747857       -74931.16492135491
9048.530830928892         -20094.343532153343      -75240.42328784976
9499.335445430057         -20000                   -74342.32600613782
9448.269878759078         -20093.800969440144      -73960.23876244143
9599.3417745212           -20000                   -73994.00284844877
9548.203642348506         -20093.996274629706      -73620.61310158273
9699.348103612341         -20000                   -73639.14596693777
9647.850629581459         -20094.104960878234      -73275.95444053687
9999.36709088577          -20000                   -72538.11023611405
9899.360761794627         -20000                   -72910.93892637464
9947.375735156511         -20094.757615041985      -72201.74794702494
9799.354432703485         -20000                   -73278.03477410546
9847.508530380683         -20095.35920562535       -72561.09621418767
9747.486155205324         -20095.338077347038      -72918.68679943951
10099.373419976911        -20000                   -72159.82336087762
10047.171954003168        -20095.444630998914      -71829.99040164532
10199.379749068054        -20000                   -71776.33751849369
10147.090339758322        -20095.225467904005      -71457.5912395449
10299.386078159196        -20000                   -71387.89135227514
10246.706990229775        -20094.733285867263      -71082.73751811557
10399.392407250338        -20000                   -70994.75597703319
10346.335051133769        -20096.25849257514       -70692.37031177673
0                         -20741.424217148367      -69588.22291018366
240.70309090855946        -20603.1694048801        -69774.07835886237
0                         -96587.34354534186       -4542.5096785755695
8387.20552688586          -101912.91599100064      -4054.5869185189545
20000                     -13699.601267257885      -31731.31227454545
20094.05840485611         -13650.15655703027       -31305.241583600175
20000                     -13799.607596349028      -31860.952821207702
20094.52374086114         -13750.457172965342      -31435.775663467964
20000                     -13899.613925440171      -31986.563633138026
20094.123466996512        -13850.52758282656       -31565.299316632456
20000                     -13999.620254531314      -32108.17624425239
20094.334494474275        -13950.505192920324      -31688.41440800476
20000                     -14099.626583622456      -32225.818764687196
20094.041057008224        -14050.728844819436      -31809.811991964332
56893.337694989044        0                        -1957.7132659968083
59855.62361568591         -6128.126300269898       -1379.3407755437183
25714.874988851778        0                        -12337.636618774224
24955.62481193735         -1258.7321658909837      -12136.684090044177
12199.506330890901        -20000                   -63380.383554344146
12099.500001799759        -20000                   -63819.465866833285
12148.873238538801        -20096.448369514303      -63220.14643905553
11999.493672708617        -20000                   -64257.68448908508
12049.097556748411        -20093.521482397657      -63662.58141953406
11899.487343617475        -20000                   -64694.810731507656
11948.487099164811        -20094.738069809104      -64091.014846301994
11799.481014526331        -20000                   -65130.69330622541
11847.643787439682        -20095.380582190304      -64521.427952955746
11699.474685435189        -20000                   -65565.16846057241
11747.588430610775        -20094.101122890726      -64955.145820745565
10499.398736341482        -20000                   -70597.18768346417
10446.714653485711        -20097.382099925304      -70296.9442393832
10599.405065432624        -20000                   -70195.40955370969
10547.299693488769        -20096.05796813187       -69909.10928354893
10699.411394523766        -20000                   -69789.67158829072
10646.99251780997         -20094.974045369745      -69519.302621326
10799.417723614908        -20000                   -69380.21677752795
10746.60405545763         -20096.35925547915       -69113.55916840798
11599.468356344047        -20000                   -65998.05295395035
11648.643567285746        -20093.099696547015      -65381.611472653436
11499.462027252905        -20000                   -66429.15486021212
11549.558378722877        -20094.052297466642      -65798.55137616598
11399.455698161762        -20000                   -66858.29792519954
11449.60235992614         -20094.795651377168      -66218.08859672952
10899.42405270605         -20000                   -68967.28747164086
10847.546821967855        -20097.71164729754       -68699.25378635319
10999.430381797192        -20000                   -68551.10388117855
10948.806745210693        -20096.623458924503      -68292.24427419569
11299.44936907062         -20000                   -67285.27876965694
11349.428121418765        -20094.69656271283       -66640.21219189237
11199.443039979478        -20000                   -67709.87848605493
11249.095207753819        -20095.291341558823      -67057.50458931831
11099.436710888334        -20000                   -68131.89428701795
11048.875352581012        -20095.153513923335      -67888.58087747505
11148.667854966052        -20095.33759497309       -67475.15665599627
0                         -21106.852971358574      -69050.96600009802
324.6384015387652         -20929.886426688005      -69373.91092591327
0                         -86246.07789987607       -5652.608945029995
8371.330476435644         -91637.17961981177       -4953.356907922753
20000                     -14199.632912713598      -32339.515608882986
20093.85312934676         -14150.465285691944      -31926.324224140917
50849.59846554785         0                        -2563.351674070489
53630.26241519648         -5837.644123012651       -1784.1905408806203
27748.28459623801         0                        -10372.27033128275
26729.20090007427         -1693.8179409485736      -10117.971710699672
12299.512659982043        -20000                   -62940.58093494738
12248.722006952334        -20098.21255807571       -62781.538718264
12399.518989073185        -20000                   -62500.186721273036
12348.287869186277        -20097.180656930355      -62354.33482236676
12799.544305437756        -20000                   -60735.69160246735
12699.537976346614        -20000                   -61176.96207286324
12747.605870156256        -20097.55735094312       -60619.32907048676
12499.52531816433         -20000                   -62059.35005061872
12447.086898347019        -20096.279102519307      -61929.24837720586
12599.531647255471        -20000                   -61618.22576543755
12646.866436575698        -20098.683365200315      -61052.96689671846
12546.227788715587        -20097.576456327424      -61494.05709690775
12899.550634528898        -20000                   -60294.546964490706
12846.911580731741        -20096.36998363211       -60191.976448105626
0                         -21596.531484124273      -68101.75723002398
442.2522528612408         -21366.215496352335      -68636.92785886147
12999.55696362004         -20000                   -59853.65587618031
12946.118179333018        -20097.156147053956      -59758.297466928874
13099.563292711182        -20000                   -59413.14182828283
13046.921775719695        -20098.055805643195      -59317.66207822938
13199.569621802326        -20000                   -58973.12175984444
13148.180690224634        -20097.16368048417       -58881.37507907199
13299.575950893468        -20000                   -58533.71712537457
13248.152177407517        -20096.62396624256       -58449.91524889999
13399.58227998461         -20000                   -58095.04423703606
13347.76889473487         -20098.52811824753       -58012.85577965491
0                         -75904.83118154612       -7263.607815750164
8047.670351699342         -81557.0691021832        -6202.719334919319
20000                     -14299.63924180474       -32449.306562020793
20095.726595937515        -14250.254666751745      -32031.2348132
44814.42406189609         0                        -3452.28919744734
47485.00027246777         -5473.861257241918       -2365.461220005662
30465.369702828637        0                        -8385.434993359906
29168.86336554094         -2233.6097241745233      -8067.392654422976
0                         -22252.706035078845      -66522.94742924446
606.6835509358067         -21950.946335485143      -67362.87649203
13799.607596349178        -20000                   -56349.629201812866
13699.601267258036        -20000                   -56784.4096268075
13751.07396356132         -20093.706005509648      -56290.11926181958
13599.594938166894        -20000                   -57220.290843635914
13651.327407697523        -20096.87480506879       -56709.20040764237
13499.588609075752        -20000                   -57657.20457134448
13448.689152157873        -20100.447182303298      -57571.09073552007
13550.41907486351         -20099.774362682594      -57134.68003157342
0                         -66127.81846914427       -9548.310608325213
7632.7001815176145        -71854.69618674675       -7943.638313835382
20000                     -14399.645570895882      -32555.23597789554
20097.68501742948         -14351.005883666547      -32133.057238243902
20000                     -14499.651899987024      -32657.331384604844
20097.440549174735        -14451.604682756282      -32239.20283419909
20000                     -14599.658229078168      -32755.619085517363
20096.774774274832        -14551.12638635088       -32342.050839462
20000                     -14699.66455816931       -32850.138063125
20097.76509298779         -14651.015560721347      -32435.311145499214
20000                     -14799.670887260452      -32940.93191871763
20098.578553998403        -14752.220795918574      -32526.764766835175
20000                     -14899.677216351594      -33028.031495380885
20097.354720538216        -14852.986634636994      -32621.712573052693
34095.99584120633         0                        -6490.676793107664
32275.15468018121         -2870.0507921769254      -6230.057033372289
38947.23142690628         0                        -4785.282519535546
36436.44518911506         -3668.470484138186       -4587.677211925687
41652.86244993732         -4678.707266748789       -3262.6048855119984
0                         -23131.987112827304      -64049.09915986169
827.7325897417186         -22735.635992575622      -65284.25371660593
14299.63924180489         -20000                   -54195.76363414687
14199.632912713749        -20000                   -54623.58442538564
14249.792159109526        -20089.12762254088       -54178.111403332696
14099.626583622607        -20000                   -55052.99216099704
14153.143243479615        -20085.677804418665      -54596.4171579349
13899.613925440322        -20000                   -55916.07789923711
13851.376542592368        -20096.585224537954      -55852.29856622277
0                         -58066.35919746001       -12380.820736066562
6781.735025371006         -62641.48398325332       -10438.735825374883
0                         -51798.45618196085       -15535.68231789354
6026.679673931689         -55671.500154586574      -13204.018859775597
20000                     -14999.683545442736      -33111.4702324256
20095.93947254858         -14951.971065392465      -32712.169679981103
14399.645570896033        -20000                   -53769.532569943454
14348.366959289173        -20092.022342280598      -53754.865598363715
14499.651899987175        -20000                   -53344.976453372066
14447.157413983978        -20095.247435369147      -53331.72947509729
0                         -24310.23340740642       -60410.392662697355
1116.1858706286175        -23784.741985809345      -62111.31480928265
13999.620254531465        -20000                   -55483.86696043709
14054.11200862414         -20089.100041964844      -55008.15297749559
13954.013416359443        -20098.47754839707       -55408.79609231063
0                         -45697.28719557525       -19886.01412756566
5242.734739932974         -48991.74174493974       -17032.900926374696
20000                     -15099.689874533879      -33191.29189560442
20095.927139181636        -15050.52923227253       -32793.51680400914
14599.658229078319        -20000                   -52922.16158898285
14546.593314565362        -20098.333493787057      -52908.19625394536
0                         -25889.09641603962       -55420.86521967837
1480.8873184738773        -25182.323125838495      -57616.237166874256
0                         -39729.495331455124      -26091.65835926884
4940.774962548444         -43572.80616920934       -21379.379690384343
20000                     -15199.696203625022      -33267.531522892765
20095.25606197568         -15149.990789607305      -32874.56190826595
14699.664558169461        -20000                   -52501.14227832162
14646.805751490467        -20099.310076373276      -52488.42525160426
0                         -28004.790289768745      -49089.74278637537
1974.1894813864446        -27051.9409657882        -51699.623199907386
0                         -34638.83374826552       -33822.13076234961
5127.834916141136         -37434.24152175554       -28439.443434413093
0                         -30839.83929550436       -41704.52186967477
3614.830252384109         -32649.71834114121       -37102.4946965607
2650.17772799556          -29516.95078943022       -44639.80089749894
14799.670887260603        -20000                   -52081.98030554608
14746.698081240787        -20098.275957995163      -52076.48110606436
20000                     -15299.702532716165      -33340.212521208196
20093.77032514103         -15249.97583050416       -32955.498409421416
14899.677216351745        -20000                   -51664.731441088865
14845.419119537066        -20097.63251418387       -51670.17400010836
20000                     -15399.708861807307      -33409.384299827165
20094.481044553562        -15350.396060473113      -33025.10600852842
14999.683545442887        -20000                   -51249.45021185145
14944.384652112889        -20099.072722860434      -51260.001518600795
20000                     -15499.715190898449      -33475.08900583223
20094.745754566375        -15450.879501623747      -33092.94078757807
15099.68987453403         -20000                   -50836.18209981371
15045.172529140293        -20100.48049405249       -50844.480335181936
20000                     -15599.72151998959       -33537.359114396226
20094.87855683873         -15550.715401648105      -33157.41104970409
15199.696203625173        -20000                   -50424.97161781022
15146.613535604569        -20099.691632723054      -50433.05443715341
20000                     -15699.727849080733      -33596.243673052086
20096.93790808702         -15650.944885935676      -33211.715330215266
15299.702532716316        -20000                   -50015.87135062916
15246.911469157714        -20098.607691585694      -50028.83503820828
20000                     -15799.734178171875      -33651.79661176699
20098.88465421459         -15752.721440971056      -33264.02427009185
15399.708861807458        -20000                   -49608.934147228254
15346.393659003288        -20099.511940242537      -49625.867331487156
20000                     -15899.740507263019      -33704.05945564804
20098.056413404844        -15854.824456186965      -33323.23504170919
20000                     -20000                   -33544.82263359524
19899.993670908858        -20000                   -33837.29370737603
19948.99132153748         -20089.74408998526       -33650.540271125625
20000                     -19899.993670908712      -33590.32318557695
20094.812642574678        -19948.44104550456       -33292.39409288441
15499.7151908986          -20000                   -49204.18433949206
15446.401310149608        -20101.101850522526      -49221.63242781055
20000                     -15999.746836354161      -33753.06462356456
20094.78858144735         -15955.27081347248       -33387.04471309853
19799.987341817716        -20000                   -34132.221867842476
19853.39963560811         -20088.786385671396      -33929.98978952619
20000                     -19799.98734181757       -33634.28837397626
20097.315095889146        -19851.524363108878      -33326.58675235111
15599.721519989742        -20000                   -48801.636338202494
15548.14550969263         -20101.79084550854       -48814.476087309384
20000                     -16099.753165445303      -33798.84934391783
20091.792694304502        -16053.693958507652      -33445.6094925705
19699.981012726574        -20000                   -34429.6236774447
19756.29151982619         -20092.679634786724      -34213.536581313565
20000                     -19699.981012726428      -33676.70176225588
20098.345046271235        -19752.719707757915      -33364.327491871925
15699.727849080884        -20000                   -48401.3540770849
15652.760458730654        -20100.615400746636      -48401.69952851944
20000                     -16199.759494536445      -33841.46192215043
20090.44895367401         -16151.898060019577      -33495.00219538075
19599.97468363543         -20000                   -34729.50036769131
19656.936984845026        -20096.849111938147      -34505.7954053533
20000                     -19599.974683635286      -33717.48131300424
20100.62647048152         -19652.712424672518      -33397.229413964036
15799.734178172026        -20000                   -48003.372978911146
15754.68756977284         -20092.307751361495      -48014.838605800855
20000                     -16299.765823627587      -33880.956330121495
20088.70271000935         -16251.52819905283       -33543.37678608966
19499.96835454429         -20000                   -35031.846663762975
19553.786728037147        -20102.44663574586       -34810.78384523388
20000                     -19499.968354544144      -33756.594730026416
20102.58358005717         -19551.24377633155       -33429.90052000605
15899.74050726317         -20000                   -47607.71540768229
15851.41794083272         -20088.389399042677      -47642.0245095362
20000                     -16399.77215271873       -33917.35345547743
20083.070810968973        -16349.204092214823      -33601.77123420408
20000                     -16499.778481809873      -33950.62027549121
20080.978500132558        -16449.77531726429       -33645.45771074295
19399.962025453147        -20000                   -35336.67648026355
19448.96936187164         -20100.101248106825      -35127.91777823258
20000                     -19399.962025453002      -33794.01042605439
20101.99435644481         -19449.255584643357      -33468.58906755191
15999.746836354312        -20000                   -47214.425596280256
15950.11770431417         -20093.861122995997      -47247.13774978372
20000                     -16599.784810901016      -33980.94606877847
20092.08057228215         -16544.094853959567      -33637.51717202211
20000                     -16699.791139992158      -34008.308581465295
20097.130045857786        -16643.738687990015      -33650.07244100224
20000                     -19299.95569636186       -33829.68563252433
20099.189059178647        -19348.525450629084      -33511.78202042387
19299.955696362005        -20000                   -35643.98654641371
19347.481800765472        -20097.70128675426       -35437.69756782713
16099.753165445454        -20000                   -46823.53526338355
16054.09536717311         -20097.413447631367      -46837.7517825969
20000                     -19199.949367270718      -33863.57628464117
20096.67304604308         -19249.501408766628      -33551.88208929007
20000                     -16799.7974690833        -34032.792561387934
20101.869282109834        -16747.23752257674       -33662.05879594177
20000                     -16899.803798174442      -34054.40237970306
20098.818879741157        -16851.90423846057       -33698.51769274391
20000                     -19099.943038179576      -33895.63541018695
20096.161434020054        -19150.609030447944      -33584.142710511725
20000                     -18999.936709088433      -33925.828740381745
20095.76622573809         -19051.08159830626       -33614.43873334648
20000                     -18899.93037999729       -33954.118582793046
20095.213480917653        -18951.895281229994      -33643.295099062394
20000                     -18799.924050906146      -33980.45724366531
20095.882077097685        -18852.69971487699       -33666.47636791602
20000                     -18699.917721815003      -34004.80823612553
20096.30228261081         -18752.963899073733      -33688.60073301696
20000                     -18599.91139272386       -34027.132023685284
20096.370541992274        -18653.524794303088      -33709.778702337724
20000                     -18499.90506363272       -34047.3804167035
20097.394525275926        -18553.884169051093      -33725.937068004765
20000                     -18399.898734541577      -34065.515555174985
20097.80969466378         -18453.457251499014      -33742.05914593361
20000                     -18299.892405450435      -34081.49633662193
20097.397930304174        -18353.44932457202       -33758.631981406186
20000                     -16999.810127265584      -34073.20044888716
20096.744919049088        -16953.205894532774      -33727.74118532007
20000                     -18199.886076359293      -34095.27541748176
20097.731552794456        -18253.988964724773      -33770.576245112934
20000                     -18099.87974726815       -34106.81405697174
20098.092914564455        -18153.845889389293      -33780.29938172813
20000                     -17999.87341817701       -34116.071015438734
20097.537969604276        -18052.65317943352       -33790.83918994301
20000                     -17899.867089085867      -34122.9999105368
20096.14357861194         -17951.431888032774      -33801.81798941522
20000                     -17799.860759994725      -34127.549481487724
20095.61821976893         -17851.22675946726       -33807.55283420524
20000                     -17099.816456356726      -34089.220818223876
20095.778862399213        -17052.26606140526       -33749.84152076608
20000                     -17699.854430903582      -34129.67169934646
20097.2364838109          -17751.581094777375      -33803.76934963086
20000                     -17199.82278544787       -34102.515133627174
20097.2821044169          -17151.48222306249       -33760.7742606763
20000                     -17599.84810181244       -34129.3338958194
20098.386180350702        -17651.514858204704      -33799.07756401851
20000                     -17299.82911453901       -34113.136820691805
20098.713039237286        -17251.922633337246      -33769.52569231457
20000                     -17399.835443630152      -34121.120819263044
20097.62491745519         -17352.295476123672      -33784.229729950086
20000                     -17499.841772721295      -34126.502011672346
20096.23497362757         -17451.743481989735      -33797.23364367932
20097.17729099815         -17551.289926287674      -33799.815091005476
19199.949367270863        -20000                   -35953.79864459144
19248.09023800617         -20095.40929813453       -35743.597478399366
16199.759494536596        -20000                   -46434.976867381716
16151.984133741096        -20084.391253915433      -46481.908825658604
19099.94303817972         -20000                   -36266.12321240861
19148.566795694795        -20094.780358690125      -36051.33823505039
16299.765823627738        -20000                   -46048.884012299204
16253.003316122058        -20084.591057339007      -46093.95214428886
18999.93670908858         -20000                   -36580.97393515318
19048.323040264502        -20094.041103876618      -36363.88567893779
16399.77215271888         -20000                   -45665.258976411926
16350.566162319954        -20086.92481336805       -45718.34429183186
18899.930379997437        -20000                   -36898.360119046185
18948.421766588017        -20093.374481119215      -36677.84313822304
16499.778481810023        -20000                   -45284.07893309052
16449.59656241695         -20087.91859048057       -45341.655411203596
16599.784810901165        -20000                   -44905.37800349167
16548.53222278278         -20090.47506285176       -44965.43856559885
16699.791139992307        -20000                   -44529.17513992225
16647.228608381727        -20093.18552759039       -44592.48758536575
16799.79746908345         -20000                   -44155.46634085605
16746.354114388352        -20094.714164565998      -44222.16641318636
16899.803798174595        -20000                   -43784.27313648452
16845.919118161328        -20097.069357898617      -43851.61146193554
16999.810127265737        -20000                   -43415.60167750039
16946.706047052678        -20098.829870167403      -43480.00044411372
18799.924050906295        -20000                   -37218.28206199198
18848.551647377157        -20094.532628724442      -36992.86373199273
17099.81645635688         -20000                   -43049.46180179882
17048.487381954892        -20098.37839119538       -43110.268623656884
18699.917721815153        -20000                   -37540.744893011804
18748.089821719805        -20095.576395034754      -37312.28630293388
17199.82278544802         -20000                   -42685.87208012995
17149.928908540718        -20096.267678838154      -42746.38041108401
18599.91139272401         -20000                   -37865.75777666194
18648.03748737582         -20094.80875307225       -37634.290273694205
17299.829114539163        -20000                   -42324.843367630856
17250.239859287038        -20094.71249752994       -42388.27014580779
18499.90506363287         -20000                   -38193.33142507263
18548.897777949183        -20094.38988060736       -37955.59669366487
17399.835443630305        -20000                   -41966.38714663786
17350.169128152473        -20094.942309846276      -42031.80883797079
18399.898734541726        -20000                   -38523.46797887045
18449.284585833502        -20095.91103460323       -38279.29667959193
17499.841772721447        -20000                   -41610.49953004318
17450.103462884475        -20094.74649861881       -41678.35120382286
17599.84810181259         -20000                   -41257.17913838372
17549.872199166854        -20094.168277481385      -41328.381492853
17699.85443090373         -20000                   -40906.440149206515
17649.976424644825        -20094.743009958638      -40978.45875311804
17799.860759994874        -20000                   -40558.28153385419
17750.133650535103        -20094.54727124609       -40631.74192328218
17899.867089086016        -20000                   -40212.69882867706
17849.644502983978        -20093.613778946936      -40290.509419238464
18299.892405450584        -20000                   -38856.169038174725
18348.37453848863         -20096.982803760056      -38610.0773984007
17999.873418177158        -20000                   -39869.69956638439
17949.260912390982        -20093.79261810766       -39950.24764656575
18099.8797472683          -20000                   -39529.281905238066
18049.215344992637        -20093.830870757378      -39611.509703116324
18199.886076359442        -20000                   -39191.43822300712
18247.71939788054         -20095.625316723854      -38944.70891395417
18148.460429449802        -20093.9145819167        -39277.62570205812
183611.39560664093        -176372.53769838897      -279.3824825174373
178910.41053082663        -184058.12132042492      -267.5931911772393
182803.80501191548        -167702.67409260062      -317.96208253520496
173866.6763558244         -173763.86919993875      -321.4384640742789
168415.46779789904        -183309.7192855773       -330.04890306569365
182650.64051682447        -157609.86858007443      -353.9648761877601
173909.56773392519        -162666.55070805846      -357.8424213195105
166394.75980108161        -167138.3384680366       -373.39464428142367
163021.328008482          -175099.14282648443      -373.4161542769125
157902.73772324866        -183363.98960547493      -398.99592292194603
182688.45614001018        -147266.85476034402      -381.35038063492516
173739.11323638743        -152563.8666377894       -388.709293386536
163947.77595285792        -157810.04798990075      -408.9265548515352
157383.27643809747        -166457.54502253834      -421.9576980900745
147300.50807087152        -183150.9287456754       -474.6080608977313
152453.5886746789         -174823.381204696        -441.0919941226337
182776.2868583979         -136778.698260523        -399.4329608690908
174101.52409865483        -142036.92671350148      -412.3570286944457
182835.5538115704         -126265.62546135564      -407.78919733122035
165310.45914339807        -147206.39711298508      -430.2773961477615
136784.40796796538        -183011.41296063745      -555.7538202524765
157467.52489539838        -150440.16003661457      -457.8246823874333
152727.02640082987        -157895.33967374056      -467.02443269331326
147226.2699995871         -166202.99609085853      -487.80613376174847
142004.75532155542        -174602.59418124688      -517.3048649265323
174221.94052218014        -131519.46922533718      -428.0064960619572
165575.6778140121         -136748.07816210092      -450.6975295339151
182859.8337463931         -115745.42320380476      -405.8255815196604
174261.96963019494        -121007.24035260746      -434.165603833716
182868.2233849948         -105227.27274696068      -392.5743455531119
156944.85580676788        -141779.91786851923      -479.7606762479498
126257.31375881354        -182968.99205588977      -643.3994258002392
131499.38645652824        -174473.25386662743      -602.5189519084839
147918.34443458478        -147721.11079148532      -519.1268866733205
142205.3104637244         -157309.42885037832      -539.1406192634367
136777.23689746176        -165951.43534259446      -567.4493165149291
165653.83150047844        -126268.29126418653      -464.0075554112095
157040.9586355781         -131551.4067038899       -497.8838115380808
174284.76200957876        -110494.56594335647      -429.4390494034217
165697.90883405667        -115755.94334351052      -467.66706284693333
182859.3118852149         -94720.24104028729       -366.94592398975857
174281.02494212528        -99996.7943385172        -412.44803813656944
182853.28105918516        -84208.63575470343       -327.69636788657755
148356.16991763577        -137012.35440403948      -538.8739443953131
115725.56675440072        -182951.44210219395      -737.3969793147113
120962.25061074937        -174420.60081759267      -696.3944304193129
126225.46786005083        -165882.76840603136      -658.9581402462062
140885.92021674075        -140812.91058319822      -584.0827664974953
136873.18336557833        -148563.18162657146      -598.7249061530556
131579.42810988647        -157224.6294020708       -625.7836966932427
105199.0577524748         -182942.55396843713      -837.0796744376877
157079.82396644138        -121031.96922247522      -509.29085788092635
148341.7777312657         -126317.90102963637      -557.2997608476907
165717.07687163673        -105249.64260808745      -459.63924826211314
157133.7088684444         -110499.79642060725      -510.1994638326898
174250.76151523425        -89524.3715003557        -381.74368315508724
165679.4728977857         -94788.96508995682       -438.15628980692276
182845.03948057152        -73694.07405396173       -273.9074644453644
174233.42324431468        -79043.5437725989        -335.64250337837814
182797.3400295841         -63173.255175616614      -205.39440951086598
139232.73344998076        -131568.99611774558      -616.5270592907056
110458.23498728097        -174428.34150821186      -797.8730349982051
115733.9071786013         -165926.81964039456      -760.3471696131993
121077.29616496914        -157399.59378944532      -724.642932247465
132097.34546006983        -139144.8694452385       -662.0390351425546
131916.03160823957        -131820.38600001292      -681.680334148734
126506.97092480259        -148679.17100504294      -691.6373806614484
94669.66334911589         -182931.36997704618      -941.4125388830743
84135.69498908437         -182920.14605252448      -1048.679567546441
99936.85740018926         -174415.69296009702      -906.6348879933257
184096.30450568738        -20776.307514486776      20.640293048557705
176597.13759561308        -16096.676532064363      7.600537935182501
148513.24825364488        -115722.58988293119      -566.1017135373754
139828.39066057297        -121020.55729141038      -629.3846246865186
157163.6800745693         -99997.2134576116        -498.12032724740766
148585.36878945614        -105240.8094980778       -563.9033593973752
165586.97110741175        -84399.30816054183       -401.48587057306713
157072.27049835774        -89571.60037526782       -471.1600514803731
174244.1737555489         -68533.73041748449       -272.89898239026314
165511.5010716459         -74095.18581729934       -347.90961409298205
182759.4738289781         -52606.46205302058       -123.26953319286865
183013.30494498214        -31367.930312430148      9.63783981120873
182797.231497773          -42024.62741086248       -38.46818935689664
174117.62796228708        -57963.293301045815      -193.8775199166074
73596.38703549265         -182921.45875494773      -1156.430655754659
63070.67480839142         -182924.59964745818      -1261.4266265560238
131668.39114000832        -124861.3131457092       -698.4731147759234
105210.47577730812        -165931.31018236734      -871.8331621016142
110521.56090190711        -157518.90997779855      -836.7660079465459
125455.35493422287        -132047.2917813958       -746.3021461327744
115896.44201456668        -149165.2643053337       -801.4994449563195
121365.86886579271        -140545.23012133478      -766.7231976111038
89403.72999832325         -174387.12585328362      -1021.196220150809
78854.09030451754         -174363.10723450402      -1139.3149754656
94680.63652083767         -165877.36650196926      -992.0690702716396
173775.67419637035        -25616.521395829448      6.886314598131252
168245.46806739728        -16710.928977284857      4.3216590053404165
140111.3767551031         -110224.78703493654      -635.5893701090049
131947.60130461093        -114631.48264462374      -712.5750418175008
148604.63708977468        -94746.46101225489       -547.0601656514339
140055.6279981542         -99940.48354234027       -631.2769788487564
148178.2028023875         -84512.75004123323       -516.3942295558933
156773.5409999167         -79373.14660497363       -428.52729383598654
165441.65507435496        -63805.401910086664      -276.4003390033363
156737.6875359003         -69514.51647965773       -367.17289744056217
174030.98780333178        -47321.67623593222       -101.61328087505889
174056.51077900096        -36804.92894507043       -21.172614020730375
165288.5689717676         -53333.86127154626       -186.180646805453
166553.17228096642        -32558.991709658934      -11.379643384550901
42195.10943401748         -183008.4984523569       -1446.6645210951965
52583.266066368225        -182929.91214486226      -1359.8111037915087
68287.1748092946          -174361.01039378482      -1257.776346276188
57776.53298728752         -174401.7318624785       -1371.569239264995
124596.76849003766        -117400.5758319862       -791.6274145508287
120327.65140750774        -124651.52870894127      -826.027525683456
99931.65767503247         -157420.73050573282      -961.6293676562409
105117.28449019526        -149088.4171620269       -930.1684954226448
115355.25561633454        -132361.91533796123      -864.0031826035546
110279.56600386847        -140777.3288670369       -897.4435226131685
84150.90620192736         -165820.72933916067      -1118.8495396230157
73608.02172866571         -165777.03825228004      -1249.2512648419072
89451.10353486762         -157289.5529954408       -1095.4070553087122
163213.57043422066        -25032.46910915576       1.8762494770201001
158517.45094586897        -16755.02977172289       2.926903336098324
131739.0618482901         -104794.60898601306      -721.3010098037976
123741.61893365352        -109487.05357768704      -815.9227040407028
139802.2169736319         -89752.68127210438       -612.2621401646464
131491.25299642634        -94883.84724551898       -716.5610950356992
139262.08100504955        -79486.93152742331       -575.0707717127445
147554.47024759458        -74145.67945537536       -465.67530854645355
156687.36410395778        -59369.41002625403       -284.2201496996323
148197.79135737548        -64703.84951777257       -388.86495926248443
164145.58278668896        -41929.74365430046       -79.41252144569226
155864.55145829087        -49823.49524356905       -192.7054444001977
158130.39399890014        -33350.59908967484       -24.929245390215396
32024.26705274517         -183356.6302071031       -1515.4830582438926
23404.298954293008        -184012.02775144327      -1556.343066359872
37111.207250323496        -174401.5684529622       -1567.1652555729113
47281.325868570086        -174244.76079193846      -1478.497357237884
63174.47212216717         -165847.11292271066      -1376.9615209335723
52743.69409240862         -165907.070704471        -1499.0996987430174
115206.61528752891        -115007.53710641689      -923.4565993749628
110030.32524664896        -124111.56844378862      -968.3373435196831
94496.69978528253         -148850.73684388044      -1071.8700530456094
99408.25624146889         -140586.6925562395       -1046.094961771417
104550.21990324676        -132312.49180719297      -1012.8735568132103
78908.4920156265          -157234.29768913504      -1236.8581494484213
68416.44918159384         -157192.21043723918      -1380.8905599924235
84173.29044356736         -148647.47143978707      -1221.0544210971573
20188.279528324754        -6099.848777519909       -11618.995122540828
20149.505871305326        -307.9322285541308       -21153.71210075932
20170.901107950038        -391.70514406800675      -20962.308624896166
20181.89215405716         -220.82941032458953      -21219.829040775352
153300.1011058708         -25039.938530147458      -8.688170413540163
148468.26755653377        -16757.89263405094       -22.504479259097035
123103.54238694526        -99617.3086608259        -831.1192316078974
115015.42539747075        -104585.41693199408      -950.8571424112976
131183.93320309866        -85130.94178756967       -694.3814613293765
123063.13556843798        -90067.05922426053       -822.2778056468409
130431.75458523071        -75623.25292734036       -656.5668360739078
138125.2666004581         -68530.34944461152       -513.0073957404674
148241.63381258553        -55357.72829058505       -297.83708156955504
141387.1454441816         -59698.45376185507       -398.50271050950823
152898.386334725          -41235.99284027362       -109.67397997007498
147926.1061716008         -47718.736224428445      -212.19438940107412
148180.96834720313        -33261.742079221534      -42.834916971502004
16077.5209284403          -179435.69441211567      -1636.7326558107954
26099.906242367928        -174570.0966393249       -1643.597692632502
108066.86411675574        -108684.55649008443      -1059.1124591432974
32685.874042422343        -167039.34398344092      -1685.1871832618847
42017.331845329405        -164535.44951772853      -1629.0034844445538
58176.91770517078         -157372.5168892999       -1517.3409337743458
49505.28205155352         -158033.99522677797      -1621.1345460618031
99753.71588109572         -124140.54497552988      -1132.4118361654348
104667.65342062803        -116132.05976043636      -1088.913518260162
88879.18287749046         -140075.057000732        -1208.6795411074127
93931.09589309838         -132191.9342821173       -1180.6830427313955
63116.132375129775        -148619.34789027885      -1541.5492034095896
73451.6547031419          -148333.60802160093      -1385.3664131398343
78803.76567717321         -139699.94586339392      -1377.748807401742
20177.553796312855        -797.3459536227346       -20267.404494418555
20173.256798754122        -1506.0487644332097      -19079.895647307505
20172.329093539418        -1603.5233019303248      -18916.65594717679
20178.886155571952        -1701.8344929015561      -18736.602336612483
20180.761107703944        -1801.6640822893335      -18563.755735406656
20173.972203777656        -1898.854434503061       -18412.752395318334
20176.616004781732        -1997.8604636931127      -18239.84354004484
20181.27753845477         -2097.5154774594744      -18062.113351210977
20176.626514646672        -2200.476466882984       -17896.97638877802
20163.068641890408        -2288.834737414122       -17773.275677390207
20197.485582893645        -2500.857923143322       -17351.59038221859
20189.40177258604         -2602.8575146459134      -17194.894246000466
20188.567755513814        -2698.4992470636685      -17035.827641931417
20193.14051135612         -2797.2227800588753      -16862.289413103797
20190.657995183166        -2898.1408542136         -16697.80749587143
20191.255531682415        -2997.5155629388923      -16530.860519861362
20194.777687396967        -3099.5605182568092      -16354.903202177535
20189.713526342497        -3201.295363827714       -16194.20591954885
20187.78846040063         -6001.833578754165       -11764.413221077964
20192.425423457647        -5900.70730704009        -11909.995926659058
20189.447553361275        -5800.081330939414       -12063.542448319844
20203.292549281632        -5502.723609248705       -12497.427427104942
20199.16213012726         -5605.2610276405585      -12346.498454747705
20191.062284200078        -5703.931412997664       -12206.322515084132
20203.491355637478        -5399.832412751929       -12654.023124317406
20200.06972697909         -5297.337416033063       -12815.019855060998
20192.956627741496        -5198.433855818294       -12975.7871674541
20190.364279658334        -4505.765792324163       -14066.693057574897
20197.414215595825        -4404.774715527766       -14218.369610317639
20195.03934090101         -6201.16398277328        -11463.428015571835
20263.9534635175          -6051.614641431035       -11614.314376390665
20294.733915046418        -6144.088363802336       -11449.261327081584
20185.121327370172        -492.20517126996907      -20760.82761257041
20191.215193652166        -598.0136558439405       -20569.861102504066
20175.722737920107        -698.7784854093347       -20437.154729995884
20251.53301811384         -757.6246650146111       -20165.152261279225
20258.2647030024          -319.6677152901394       -20872.932363595028
20263.444050801645        -434.2658400476095       -20672.054467048896
143288.6746356942         -25080.195683385242      -30.056804810700267
138343.43494952837        -16772.049329943766      -53.662029210106375
106238.33781920532        -101185.08634316172      -1116.8395380698694
113575.2214869857         -93896.45520989635       -985.0879403925325
123075.55045173492        -80975.13862660927       -792.2395018666567
116563.51496073024        -85126.99011249591       -918.9581742978904
122901.9890800949         -73332.49710781843       -751.6846209177143
127084.58521270061        -67024.44781980327       -636.2162101235887
132919.15991582142        -59272.38702542347       -481.10208546137756
139387.05714654506        -50836.7848249104        -312.9252220465325
143246.17870750092        -41427.24002792877       -158.64668092191266
138222.07530052794        -33436.48630391925       -76.66750719375999
16734.53439440526         -169206.57127486184      -1758.2960819497766
25010.3104910752          -164014.27426859262      -1782.0256659063505
99361.34616003008         -107661.81887243521      -1231.7129075383248
33329.679387075594        -158471.0777345495       -1792.721913484372
42206.54705040673         -153480.43526566628      -1769.05813677282
52105.4757010088          -148635.3632537978       -1705.3206354636693
90406.03562233178         -123826.5424807803       -1304.1177500627368
94936.96520062043         -116268.6730788636       -1270.8779830668016
83335.23299649447         -130480.72437361762      -1381.321281128232
83969.9682387879          -123198.21339472508      -1439.6385447459681
58470.88358777774         -141267.32783485207      -1708.4041029133132
67991.14914502896         -138693.1405102517       -1576.0697373434357
74992.08389731614         -131969.6738343742       -1525.668514407472
20195.300226545685        -6304.994873006276       -11311.577408863777
20189.999171666186        -6404.269194331478       -11172.475593149282
20190.688747164746        -6500.3040582259555      -11033.218306107208
20196.303273833844        -7403.080935262854       -14444.056019953292
20188.88134069298         -7502.300958594637       -14845.313597043641
20186.187033374135        -893.7356147123384       -20085.752067251848
20273.336538183157        -837.7590816098074       -19983.11385568729
20189.43594330442         -994.3603313336876       -19909.215446950388
20188.914984706746        -1415.4085345989695      -19200.262516519917
20195.352429702252        -1097.0964716183878      -19723.26841848751
20202.434370801635        -1203.6790471423562      -19528.39474937273
20199.45578839975         -1312.5091179702517      -19351.493334929033
20243.33351536664         -1562.2625105882405      -18839.372579074592
20272.7232420421          -1481.4210596904477      -18913.846134889307
20263.35669444607         -1648.5995198803978      -18653.956586112065
20277.147836754513        -1756.6010729709142      -18445.889262836867
20274.854728888702        -1863.108857874165       -18272.767577016595
20248.33910866303         -1949.5095064524721      -18180.433641654643
20275.504443857226        -2039.2095155047505      -17977.821823188595
20203.708412434848        -2382.408069169717       -17539.182770087675
20280.836468936322        -2150.672372133714       -17781.932975401945
20258.934153101047        -2270.409589186073       -17623.64438893933
20315.62577876088         -2459.818229029927       -17205.022412900416
20293.237373200074        -2566.4635085117347      -17069.026248423976
20266.56140336138         -2652.171027904298       -16974.47286888376
20293.30395889447         -2740.4241396708767      -16781.463905445293
20198.09529503454         -4299.003236293636       -14386.83654793618
20192.05385728837         -4196.986872445058       -14559.383412972153
20190.976819772586        -4099.188503677583       -14718.861663868767
20194.028919813438        -3998.5503864550788      -14877.538550114623
20189.875304715697        -3898.2078174667927      -15046.821826101077
20190.250599569965        -3299.5217529620495      -16030.375872422128
20196.42325297953         -3400.5322853960947      -15853.29266059289
20193.460974105394        -3501.147854235692       -15692.012076620762
20193.00259212728         -3598.7574843326256      -15532.11387115297
20195.638458328227        -3699.7902108774542      -15362.2817355563
20190.45091062719         -3800.7671874555967      -15204.945319102248
20296.606269904478        -2849.094873736779       -16596.66565882757
20272.98938878547         -2947.9372540440627      -16474.043340413446
20298.96476024667         -3041.8363168084493      -16275.95584340074
20298.380597573214        -3158.0132833011244      -16086.654189969382
20265.455704530847        -3251.326864844381       -15987.48382681823
20294.403571506413        -5958.756895933687       -11719.69366710745
20311.173316965673        -5452.743499275336       -12452.527544377699
20295.017393724924        -5843.731057797013       -11888.105383693799
20270.296886797056        -5751.9932209414355      -12049.768902002586
20308.537023530196        -5558.154131081133       -12297.563784798616
20297.880578400993        -5664.887498216228       -12149.972703081345
20191.023888756128        -5102.889704560258       -13126.112476088196
20192.54350239022         -5003.025601997144       -13279.703658617567
20187.32342029156         -4901.274073640777       -13445.306196028827
20188.430368801546        -4602.44203098099        -13915.472618279515
20190.984224479882        -4702.353606288314       -13753.829491315837
20186.896578837885        -4802.752329458111       -13600.653033756047
20308.670808579554        -5347.731181405567       -12613.452320158605
20299.865931159675        -5240.37315263844        -12786.158899289212
20275.076718283424        -5151.564345025765       -12950.630139863439
20269.422806674967        -4556.697279061681       -13881.080479659295
20296.92149537535         -4467.800557390255       -13984.520622979304
20306.66536811113         -4354.3738230953495      -14149.99527912344
20301.905043694613        -6256.26300139967        -11280.324766450993
20402.652253816843        -6055.380213533523       -11471.710135675245
20417.20826455541         -6199.9066612981505      -11251.174184929188
20306.45543442865         -535.2483845596382       -20406.441955016173
20296.11241647856         -666.3612733249569       -20214.750026823076
20358.285984503666        -769.8006066421486       -19905.146918294882
20419.893914689055        -406.2797664356997       -20354.87823567813
133161.19010268056        -25172.470976183555      -55.16898878385083
128138.04941265163        -16813.331811036922      -91.31342609898952
98778.58053045072         -99403.44775861065       -1283.7242621178013
102564.81619527779        -92941.50016819267       -1214.6700552799018
108228.44708143639        -84923.31737683293       -1086.7272948376624
114404.57240983371        -76605.29601504638       -925.6819498160008
117883.9103897034         -67312.92477672483       -790.2916863310465
122954.50149417507        -58994.07942513725       -612.0929926792588
128576.36355764828        -50567.220228702026      -418.6264168911355
133413.34243083603        -42016.571071716746      -236.4290914929762
128038.96966723428        -33658.31300619848       -135.74551188328698
16708.141392060013        -158824.6077554565       -1909.7772927211556
25114.607118689717        -153670.0450007806       -1940.2919093995813
91041.39808359015         -109504.92434323906      -1403.991549756206
91799.62394896016         -102453.98433265054      -1436.6356851834198
33677.36262202345         -148411.5644311109       -1949.5163011798466
42497.980757390105        -143456.8768620033       -1924.4402149253708
50764.586379632965        -138217.04280770625      -1886.3631163285572
84679.84643800603         -116155.25889764498      -1491.4256910252536
76698.00142083866         -122548.41532324595      -1600.3700942036833
59060.69486822858         -132651.3702771732       -1827.8599317187654
67578.57523765734         -128033.55462806305      -1725.4830602691993
20189.05232249402         -7598.198938691331       -15209.850203437636
20196.106127185198        -7699.115742457281       -15570.509632827923
20195.841566289448        -7804.725104273758       -15966.38590922104
20187.75177302771         -7906.003364842173       -16365.726757237519
20182.72664514803         -8002.737115062803       -16736.365999749778
20176.305609490264        -8102.009882337258       -17117.525276255907
20158.59605548733         -8190.81440568683        -17492.380366411846
20198.04089117264         -7299.544917354219       -14039.493008854073
20192.95751627962         -7199.084874645159       -13662.820020716534
20192.805607009326        -7102.531687835969       -13285.290606295568
20196.934035005575        -7002.713731980989       -12881.33294468829
20193.745688338375        -6902.21276711577        -12492.02175514991
20197.71757069253         -6600.858861906021       -11278.530109739435
20199.422485106774        -6705.056925650061       -11691.699245917494
20194.39085560547         -6805.201939913167       -12104.481539383116
20294.073239296624        -6365.099900115823       -11131.52581334127
20269.997286112597        -6452.680154436743       -11028.59194307204
20296.16571089873         -6543.02190332113        -10876.395177417338
20305.3190324677          -7353.5851434880715      -13953.512310854005
20294.72920168364         -7462.477747200108       -14397.689494224955
20265.15853482185         -7549.8824635182245      -14811.276472470132
20293.129867686337        -938.7278762352055       -19772.10376026593
20373.418308994926        -869.2505001802407       -19709.291701452632
20272.986327391038        -1042.3420062289467      -19644.481404721726
20301.007697002493        -1382.8804482774194      -19019.005949072514
20313.226076724543        -1144.9634460385714      -19387.25064577087
20309.097100299685        -1265.0043889698607      -19197.458338725195
20334.832545815807        -1571.729965027264       -18636.578708119534
20392.50337118322         -1473.5917359286657      -18680.733416392242
20372.416540893584        -1695.604756174789       -18357.068316124874
20375.081925534487        -1828.6731833721053      -18133.217038603198
20340.215828542547        -1948.3412262497072      -18003.76484599052
20384.327321337678        -2067.047031162355       -17724.268606847512
20348.207841714902        -2345.6170815566497      -17333.92921063467
20386.62086071693         -2206.1909410205617      -17492.000540606972
20397.54386696314         -2530.3790085135165      -16942.823521066264
20453.63638258105         -2433.177531783464       -17001.164583074493
20392.80583463535         -2652.697347833432       -16752.002943770018
20422.14197859567         -2792.8595614282044      -16474.202306702242
20299.826297408028        -4239.103975208408       -14341.531206557387
20272.432513949243        -4147.431084993071       -14525.516083481285
20297.12100367324         -4054.7091369932496      -14638.57546655475
20296.415239283673        -3941.415060343083       -14820.694123565021
20269.184729859724        -3850.334809482468       -15006.950174270858
20300.690762951108        -3344.844982814178       -15778.01848246109
20303.774638581446        -3458.59897498335        -15588.24115727846
20277.631299458088        -3550.0858496898936      -15480.303073167865
20301.44009420447         -3642.9938115285936      -15293.266598889319
20298.63394808266         -3757.4115411443295      -15112.98258989581
20403.69824248711         -2949.605854470216       -16251.759526725811
20432.787791084596        -3098.0601817759525      -15964.763684670443
20408.55794863363         -3255.7436709246595      -15750.504406175238
20420.027321666632        -5402.294870175249       -12406.87955115443
20424.912282633988        -5899.26144724229        -11674.379028284215
20423.42814183604         -5505.864286256833       -12250.012687559965
20399.33899191135         -5751.595633394112       -11915.011940433149
20419.500513872637        -5618.562941412646       -12088.47879012074
20295.906119513915        -5064.080416399529       -13059.917290174131
20292.921953898604        -4949.086297885086       -13240.328183772164
20264.835735750195        -4852.077124963916       -13425.12573046845
20291.650538593356        -4647.849060534853       -13709.303310230178
20291.501240159447        -4759.844687984302       -13534.99280920913
20418.326745701517        -5294.0813248373         -12569.692116861152
20404.623216769098        -5153.112463381503       -12796.500247084314
20393.184080541425        -4561.103348804995       -13712.992048768037
20424.478221670408        -4424.088385527575       -13883.89319889766
20423.604077325406        -4291.527825851915       -14090.508791610942
20415.658517811316        -6322.022332432243       -11079.639359001767
20530.126573755308        -6265.815738779465       -11052.426508097295
20580.121005246263        -5981.349611875441       -11403.661840166691
20565.198978345754        -6147.085538078933       -11185.486238554688
20493.550910139777        -638.6325692285025       -19817.09242927738
20478.27777405922         -836.2907257035884       -19534.080235428504
20711.865373206267        -529.2199342057646       -19511.910776300025
5011.142744343226         -20169.806741595912      -78659.421844409
122935.93665044692        -25274.449722617668      -84.97985366593092
117878.0827325757         -16857.319937535438      -137.65551439690302
93172.20776054673         -93029.7389197964        -1455.3123404921591
98487.58504369779         -84558.43333167005       -1329.2922577672098
103776.59377641334        -76411.11368735465       -1170.2545686216245
108486.51746634775        -68010.80727351118       -997.0457307745777
113050.71399538705        -59273.395228383364      -796.4984686953836
118158.17300133001        -50659.94637710556       -568.4200374530477
123006.05762837334        -42185.93342801058       -344.85627002941027
117639.89836147072        -33819.324562718444      -230.75574909722627
16771.881147089935        -148461.2819047245       -2098.1137275817346
25236.158498341465        -143282.0161603655       -2139.7876775264854
84055.5249178951          -106861.99416365878      -1600.7697204643146
84325.1427333242          -98320.74779534791       -1677.2490554039068
33752.67240492484         -138126.95541602702      -2153.4802575189606
42234.26779182459         -133024.5374006881       -2135.459751459486
50558.793120034374        -127793.81424269514      -2090.3821913338356
76184.41176242732         -112176.41266889572      -1746.1145776975663
67823.85070368534         -117503.50342251881      -1883.288637287362
59140.664228919115        -122579.80238681292      -2005.6916262327477
20296.36919358125         -7639.256845357122       -15059.917171253124
20305.951458456544        -7753.357406319902       -15458.00376921952
20171.653744998643        -8388.159668587978       -18155.629949665574
20198.434858280158        -8283.102819783488       -17700.96759527602
20295.36043487062         -7868.035577117927       -15911.695780000568
20265.761355752096        -7957.32703033186        -16324.735854874603
20284.911139115455        -8049.074414492695       -16601.979777276294
20258.745281587904        -8171.1738990779095      -17119.1345113062
20173.202940729105        -8587.115350786438       -18845.037070430786
20200.300129494593        -8487.310799011662       -18414.147663102398
20178.512353379803        -8783.008162118153       -19496.88746675985
20202.957966508784        -8682.41860318163        -19077.97184349422
20217.686587531934        -8880.945872152426       -19699.61372007811
20210.654721647446        -9003.192450399356       -20126.189940206234
20202.352990178977        -9108.011328336814       -20494.980896976806
20199.76581146339         -9206.74570266603        -20821.55809252626
20199.912413617352        -9307.749076029691       -21142.457186376956
20194.1301340498          -9407.4001570621         -21474.77696569899
20192.904448861784        -9504.090317923203       -21778.897829098292
20189.74464203218         -10506.546779307571      -24671.640123764188
20301.337660280657        -7242.071118319717       -13536.01464664974
20274.681824124957        -7151.105430073461       -13255.267269940823
20302.235418225424        -7061.913376655441       -12835.26426715767
20302.515014861212        -6948.528120192618       -12391.232017182067
20277.91097733561         -6855.0672847194555      -12086.8699450597
20307.602933128892        -6655.595990623363       -11222.646842086919
20303.15156774795         -6766.024524876476       -11671.066234706332
20391.78901331692         -6450.233204483042       -10920.937732977896
20419.85868060474         -6598.479978123505       -10723.215743234146
20425.310979751517        -7296.746886749006       -13414.774638226067
20416.956663606976        -7417.626250368624       -13894.676129009864
20395.756364678473        -7548.390731968234       -14443.480631493674
20460.736579420198        -1026.6000510177562      -19265.61369507833
20443.351695383448        -1349.3478525063217      -18779.329785286594
20406.492613891834        -1200.8150931623215      -19098.244247800227
20471.562858075486        -1599.0012333821132      -18318.100124250537
20532.381389240134        -1461.7639102442904      -18418.390382711405
20511.85420097771         -1768.8943073395242      -17965.49391920005
20473.169339437783        -1939.2127848829098      -17764.413891779146
20524.067178997626        -2105.7272027509657      -17401.436230992807
20507.60966613476         -2287.9471326948674      -17138.72669715443
20534.61012865678         -2564.347375727005       -16648.735696892658
20618.221013255854        -2410.9563631788174      -16747.3157278056
20569.06984379733         -2707.9310798809774      -16361.912610182802
20577.780966908937        -2861.3958171067893      -16104.799403073854
20406.598338540425        -4145.375245862959       -14341.638933708009
20422.274190680087        -3996.29454062772        -14553.493716052768
20576.317289486644        -4219.695382439056       -13996.333812406272
20406.287758159488        -3850.3751963687046      -14806.238896904906
20440.21606316016         -3403.4770688206204      -15464.640943464248
20415.45155441655         -3551.687844021017       -15266.570410162152
20428.801737316844        -3700.208031153161       -15010.79399546384
20586.743470804846        -3013.379167646064       -15850.991447930035
20599.94786798587         -3169.8490360492565      -15584.740871778324
20602.758903572576        -3323.6535946614395      -15340.350871073255
20517.598481274435        -5362.877406060032       -12357.199981389833
20519.730939929657        -5449.185321463278       -12228.566037791814
20579.907570676332        -5804.6764920959495      -11653.726114219453
20556.189708627724        -5554.522525666501       -12036.70073755678
20531.633230669475        -5676.364219011035       -11886.58213637616
20419.24743698604         -5024.804085547418       -12972.605911805085
20398.005942661963        -4849.327737826652       -13264.511155749302
20416.731366310563        -4704.729033258758       -13462.14796238976
20570.51129585915         -5253.633930869371       -12458.479979061885
20545.134400919127        -5111.423588909091       -12696.237169051214
20535.49344504736         -4637.022916097158       -13416.218734940183
20564.350895601096        -4509.841076766206       -13571.82381409811
20572.126193422475        -4362.3238307456195      -13785.080054222717
20702.09010664223         -4291.161119234091       -13723.212006268883
20558.740155754007        -6394.586318955551       -10847.731762412388
20726.66605915364         -5856.695170117198       -11435.176341599605
20693.826952310053        -6265.477843132451       -10902.939680694879
20735.485958500434        -6071.967287754876       -11129.387442876296
20711.823151350032        -871.8801998626657       -18983.349340430625
21048.32153719342         -692.1066715788637       -18566.72962204515
5209.415698068295         -20168.611145451563      -78900.86513635659
5111.9394722997595        -20197.05459371415       -78629.22830240948
5409.182752393082         -20168.949673180097      -79094.25665037244
5311.032393604903         -20197.072955637617      -78839.28554223508
5607.58572373301          -20166.697271595986      -79259.40043213792
5510.901514775709         -20197.536887260077      -79005.71916261502
4814.107401693316         -20175.765891372386      -78356.10075027522
4914.829390603218         -20199.64835085671       -78368.01229532776
4718.549590309743         -20212.89074917506       -78016.5580543336
4599.198814394551         -20199.852816357037      -77897.35686258148
4497.078212379242         -20189.87423407008       -77777.4921734598
4400.940732889002         -20190.6513828831        -77604.70181360381
4300.566346269235         -20198.925966405342      -77381.59792165335
5018.5914025727425        -20270.215561484634      -78109.947693881
112544.19748162932        -25416.617756420655      -120.76619462179764
107561.30921272592        -16912.218321276017      -195.7632221844061
83101.74076462029         -89810.05296207039       -1794.2728037594923
99012.56551756074         -68090.93706593443       -1260.3652112263264
89143.55095842868         -83767.05374839784       -1620.4425860074198
94039.89449008393         -76277.87608944584       -1460.7788827674467
103492.60521218223        -59636.97375304906       -1036.0775499092722
107828.55776439479        -51005.04646835698       -781.850239762823
112600.96632519386        -42390.22011761291       -502.3778766765278
107106.26258337744        -34132.84124778941       -384.825461176222
16826.31471442136         -138096.76590370908      -2338.084008344337
25274.112982899474        -132925.48430584115      -2394.2262903277338
76094.16352969297         -102738.98657074803      -1879.3200159618384
76310.62068402137         -94292.1623944779        -1990.37808609355
33718.62297240459         -127782.49299707559      -2415.285028834163
42142.168634485424        -122630.65527941572      -2396.727653239657
50635.64189650339         -117332.89261801112      -2336.245275667542
67755.0835644458          -107250.31763555769      -2066.9716326267144
59193.55672529796         -112110.89390452272      -2226.077497042834
20427.269256570737        -7686.824920872455       -14871.257629450009
20425.434292333266        -7822.329784812674       -15373.708266875123
20280.849260072297        -8381.080108535323       -17795.487013635164
20346.549161855783        -8258.938790389435       -17168.86064345967
20391.422163364667        -7964.470772127184       -15986.495895603499
20391.23490070749         -8115.631036188624       -16529.539511868225
20275.908801323778        -8581.295327491362       -18504.182382568553
20325.733604010144        -8482.325537331912       -18011.03841153213
20282.967307204064        -8772.005850476218       -19128.70279762165
20324.542924044646        -8673.149859901869       -18666.43783071617
20343.781745126766        -8857.648000689403       -19223.137988032846
20328.15221460214         -8961.06887545116        -19612.27449380593
20315.389519130385        -9072.677929656244       -20015.59276029155
20292.218713591014        -9162.691637829872       -20379.05773203122
20309.922836733822        -9257.546623961105       -20623.26929675359
20188.593023298443        -10601.799373234546      -24927.541803046242
20184.45799099971         -11399.589294357553      -26899.29445672926
20188.133759234115        -11300.174268414892      -26656.865638628573
20184.669262752162        -11200.121473672109      -26434.82398622554
20192.960658123542        -10700.13168838151       -25167.775978897324
20188.7107516231          -10800.813501081184      -25440.740019325374
20187.13237333168         -10900.486849123627      -25697.30534347639
20189.573080625545        -11001.633059573289      -25938.687283393825
20184.796886153174        -11102.221164179273      -26200.540306915642
20196.95584549376         -10407.469281518688      -24380.169412652293
20197.775613906637        -10304.198493863121      -24095.704667530572
20192.385963813922        -10204.595473289688      -23838.7160126175
20193.23755344476         -10109.001010017297      -23566.985630559462
20195.508763779115        -9604.67042594106        -22078.122235115912
20191.97769487591         -9705.08406310344        -22393.42539041743
20193.4340413438          -9802.697546156653       -22679.356988917425
20200.338338394136        -9904.560676181774       -22954.92141613668
20200.189799595955        -10009.30314468558       -23258.556412267146
20302.693658490974        -9369.919028313669       -20999.201216093967
20278.43882390402         -9458.263029959646       -21352.598896918393
20299.416325167647        -9550.884713473595       -21566.86098957731
20296.00067432391         -10469.186264663706      -24198.4686320192
20267.20502377307         -10556.264389926504      -24529.6698422713
20187.162618221588        -11497.005345845544      -27109.583354591683
20412.214102342903        -7152.402798119904       -12897.532325807553
20434.439809122396        -7014.2141294291505      -12308.076169727561
20411.076576121428        -6855.340686081034       -11750.388022647752
20430.159148986626        -6720.239665575976       -11175.549055952755
20564.16155009272         -6531.042797323274       -10655.604357851595
20547.142232066024        -6660.197913151912       -10660.435959153187
20566.18052464216         -7245.888103986857       -12855.756349149722
20560.80504228308         -7370.105882053723       -13335.890800964567
20526.671506404564        -7482.8758221775815      -13845.85640336526
20564.320283369616        -7602.092921432801       -14186.150297283764
20672.922742337396        -1280.7176986248433      -18426.014431224452
20684.213926641954        -1606.864038224899       -17891.724358500986
20703.396897715786        -1916.5651153605836      -17372.15203023091
20689.278988642807        -2217.4002113845154      -16926.869993562836
20711.93661221952         -2567.1337141126223      -16342.60980525033
20790.4586295153          -2393.69217269402        -16478.297036124924
20757.79560816624         -2764.610188139318       -15962.020548393286
20727.33881388096         -2924.977807530237       -15763.809027128096
20605.93523740126         -4071.7025873071348      -14182.083039979916
20563.82174977643         -3926.7695707773187      -14462.511236595043
20747.549783588074        -4156.08168563261        -13865.408234461982
20599.947366767778        -3781.674827109086       -14635.080898726548
20611.080119152877        -3486.5629192308506      -15074.934601409092
20578.56493781092         -3633.1717418100866      -14895.381214647987
20778.35615112098         -3075.9171242929265      -15452.349639380978
20790.482942698593        -3252.3404769944996      -15165.310940395038
20758.94727719385         -3394.061407719828       -14997.0144216165
20656.961914289834        -5416.968589799647       -12127.408717959266
20703.229368259344        -5652.463502485969       -11744.225174047335
20611.823142283465        -4960.828983017684       -12841.130276257076
20590.569108472708        -4773.229909042052       -13144.222490302005
20750.373829317377        -5171.04215320137        -12378.288927155658
20718.903488857195        -4636.878133039401       -13189.887682618764
20742.188314035793        -4437.618001469197       -13454.678984301738
20879.65955676477         -4282.699107871046       -13508.414244239002
20725.212860397674        -6446.068191251308       -10630.318977796649
20847.01118715963         -6337.1116623307325      -10669.64036593701
20877.870905761283        -5782.969359644385       -11389.02127247197
20909.670569411635        -5971.548898238868       -11102.811825938385
20882.828204753227        -6177.829024219257       -10850.407329579744
21098.990056283947        -1136.6515270416         -17817.193505607112
21515.441905126398        -913.8569564626027       -17358.63358818843
6207.865319878091         -20160.912467937116      -79482.31230255366
6397.375601296986         -20184.96208732448       -79297.06135566234
6296.032460219227         -20177.444512512462      -79367.32325928194
5217.205632168811         -20270.302639296697      -78324.80705934689
5117.585751157657         -20318.200066301564      -77954.03798324798
6012.4962315145385        -20169.522317542964      -79412.81676795155
6116.95658896713          -20197.11549837456       -79250.03174662327
5808.793254152666         -20168.5779977143        -79356.2950033899
5713.829454820121         -20200.830720939175      -79112.65676345144
5913.300395974346         -20198.270125561874      -79208.40541426938
5416.784202424366         -20270.895070907744      -78498.2592076226
5316.325130717703         -20319.47340497422       -78135.01559247854
5618.461462444556         -20274.753769196184      -78611.79932983276
5517.623339037787         -20322.14442660973       -78269.72953683381
3695.314194122382         -20185.82291386277       -76200.21809304549
4195.336153986644         -20200.54562997313       -77175.13558500151
4093.9030104635003        -20194.16060479995       -77005.7740203039
3996.485456056667         -20192.554005517162      -76815.36787160959
3896.2396737827853        -20196.200615361748      -76591.00721078763
3794.3803030414697        -20193.26047188979       -76386.2932612785
3597.999859895222         -20185.166822873816      -75985.45214790748
3498.905956518456         -20190.85405293878       -75739.5540669716
3396.9447711398407        -20192.09514905431       -75501.65343451359
3297.1304777822515        -20187.33832918658       -75287.4168772264
3200.4174194961706        -20188.002445610564      -75058.96399977038
3099.7471132605224        -20192.497871204905      -74808.43262647408
2998.047798768597         -20187.590178145187      -74584.59782293944
2395.971443519663         -20185.035713038546      -73192.10406420076
2495.9058147816927        -20188.759470240893      -73410.16540243967
2595.9439964571275        -20186.46361213543       -73645.48826194718
2898.745576164345         -20186.429210780017      -74353.69810283276
2796.0957728308986        -20190.263548857023      -74101.73500707485
2694.2277391156986        -20187.079481111108      -73872.25817381898
2298.4752244845986        -20186.712734514807      -72970.53560543088
1298.317290422035         -20175.736022249177      -71074.12501255654
4824.980792670957         -20277.90759336875       -77823.31559370278
4923.694368651331         -20320.29802478286       -77722.77361884559
4641.689311984043         -20309.681955677563      -77398.43875866289
4740.97563387686          -20332.403977053207      -77421.67858096435
4535.912865996169         -20291.14268469101       -77331.50514404677
4448.521107019529         -20266.90142157652       -77310.54525412366
4361.470158012826         -20298.25994116964       -77011.05109841433
4248.483564695006         -20311.62611483952       -76752.45212362455
5021.992078783357         -20426.427843855312      -77258.86932817505
305.1913202618328         -20148.739901356712      -70114.13687277112
391.4080477521179         -20173.15876660781       -70143.68694405751
219.50200174906118        -20182.961031212373      -70074.25384452465
97331.03069031866         -16845.584070445035      -270.22070647581353
102117.18795030323        -25611.430279690358      -187.3484672704125
94573.57164581791         -60021.07980971109       -1331.1133290368634
75512.09968159071         -86100.14736886066       -2131.2938905262677
81697.6298933246          -82835.10156857953       -1904.1745782443431
89706.32661740051         -68187.68195241269       -1595.1407424209874
84606.8782793718          -76284.160497208         -1817.3695553940427
98004.10884013237         -51420.25369852301       -1067.0297181238855
101970.87018856805        -42639.14601252257       -738.6356909755056
96470.16306064275         -34760.84334107708       -638.9731731083673
90289.74100041634         -53753.8224367079        -1405.0736845959277
16847.7860108772          -127728.15133787745      -2648.353176569235
25257.483858102984        -122588.24490735692      -2721.83831139164
67934.19679780182         -97532.28351758771       -2249.166210206611
70013.06869398846         -90184.53368413638       -2307.4231019179233
33661.87862362531         -117422.80237878139      -2750.382521840433
42103.9143479774          -112145.71541726805      -2726.9189499192103
50664.06169896557         -106733.33812884234      -2642.57532391171
59344.891715730555        -101458.22525036268      -2486.1793413724604
20195.20109599385         -11598.619077831268      -27305.30650853453
20196.09494099946         -11704.288405606609      -27531.617223877285
20188.400963339413        -11805.472942812257      -27775.51173068894
20182.527019249766        -11902.733932340458      -28000.317573531094
20175.159049118556        -12002.556951132672      -28231.97485248708
20158.09365075418         -12091.55214988996       -28474.355816176518
20575.783947005286        -7755.521835343993       -14715.289084327764
20561.99097775308         -7907.071368820733       -15299.199246112112
20442.488748638872        -8386.618875769467       -17329.555525176936
20515.137515041388        -8218.783690502036       -16534.46614014263
20543.745335707044        -8058.786857165582       -15890.592692419159
20429.12108052117         -8575.322575851738       -18015.35137157655
20431.75946466544         -8754.706942508394       -18609.444003444405
20458.745195178126        -8919.519759688648       -19068.65574176429
20425.638786610267        -9032.667092072417       -19537.335900078026
20436.064823058467        -9169.192890489401       -19940.14891210798
20430.94805463402         -9329.616316071919       -20458.94633257302
20292.88228862035         -10645.703156214588      -24672.7913038354
20287.07091662381         -11356.82620911209       -26427.961430333624
20263.728650179277        -11447.64594950561       -26718.75040616499
20288.116919180426        -11245.979297624668      -26167.79692678449
20262.37957795562         -11152.797346483965      -26040.82775637403
20298.317919940597        -10752.026957554572      -24926.60299787478
20265.35453149075         -10852.147009125654      -25296.033712910128
20291.81879015194         -10948.027425247312      -25439.943566845683
20287.212554858586        -11058.677078899127      -25726.235325925427
20306.276825965448        -10359.464628851287      -23868.141208572644
20298.91688282949         -10248.758812439097      -23591.289077468842
20273.18879726345         -10160.167552642197      -23434.138759055502
20301.585371920806        -10073.092294272512      -23091.96966739245
20298.169776300132        -9664.865585758516       -21915.129822514402
20273.69593340272         -9755.20372281212        -22266.23824579405
20302.52325100354         -9848.564369445106       -22443.70510869537
20312.002306790007        -9962.880849196174       -22742.57399875106
20403.689601473758        -9459.210555355623       -20945.585844734826
20428.205251605505        -9614.325535522525       -21334.726229152195
20423.11901955381         -10425.575234510583      -23643.73618517153
20392.702689125206        -10559.797273867598      -24101.828490423068
20292.96324753105         -11538.309345616088      -26814.937280086797
20604.991394887238        -7102.741188335458       -12216.365623812184
20631.06620877233         -6940.359648446125       -11536.170430576129
20592.557300538803        -6785.997268522125       -11037.743293478363
20741.11873297658         -6634.694763634398       -10364.621884990484
20680.652217274685        -7331.561402206109       -12884.269894984682
20713.109411313544        -7221.770466456933       -12395.438121673142
20695.519178084658        -7476.1633250645245      -13379.968560017121
20739.102802945952        -7673.504571546289       -13983.783208483599
21046.68794981301         -1600.3810643645031      -17230.85732975858
20982.43665237991         -2167.5354096609963      -16495.469372606443
21001.464449925632        -2561.2651050555965      -15876.151400704539
20936.01787240378         -2909.586740466086       -15459.72314348752
20784.664195873538        -3933.800702473947       -14147.782579773486
20936.649744045575        -4134.034172892593       -13651.78679595196
20837.543911400542        -3645.7250875363216      -14505.033462637084
21010.9860945025          -3167.1569596423037      -14964.500599373168
20941.240239467028        -3378.589718197633       -14753.748838288604
20981.099776761177        -5475.055288851001       -11707.854423516374
20862.4572656757          -4850.592651012664       -12709.906474252572
21024.62561164413         -5128.791821356681       -12138.20399368338
21015.999642927           -4542.804741158821       -12967.636260991354
21088.781246795326        -4250.347536088522       -13292.96226010021
20925.79644334406         -6476.245526369859       -10417.891199235046
20999.12330504191         -6306.771498522955       -10577.16001111218
21113.21185165464         -5818.533388892311       -11116.672850747775
21111.181755046644        -6112.983449654171       -10731.594573233351
21586.23366830806         -1516.5656518680516      -16409.830533631237
22130.093687683217        -1207.6883450863663      -15920.137635467812
6499.066095196052         -20188.11778215534       -79242.5982086861
6597.940569782237         -20185.662234361596      -79213.84698109313
6693.065166785012         -20187.598605258827      -79147.14381608377
7098.290214935188         -20190.739352316246      -78777.61914210052
6998.549410007064         -20189.719164806625      -78887.99586868357
6896.1144187520795        -20194.95783055617       -78947.74799955286
6791.823654848901         -20194.203732902704      -79036.2838303561
7199.298977453626         -20194.54973280951       -78635.68913999743
7298.709098016442         -20189.539493768752      -78542.8670907308
7395.586896905907         -20189.1400237874        -78411.98678812459
7496.291199631261         -20192.442740433256      -78240.3420318888
7598.448619720796         -20188.216421720015      -78104.9240329502
7698.447382415412         -20188.149801070143      -77934.50387596719
6447.2541154052415        -20286.28229258499       -78627.65195647832
6229.624025281548         -20261.705262067706      -78836.06436204391
6342.239702520655         -20282.572810385387      -78683.25552099767
5218.425120662556         -20428.074799876245      -77436.1382932803
6020.442324577094         -20269.43145303351       -78785.3146306802
6140.399872476701         -20339.33283389062       -78354.29700948687
5820.868051469507         -20280.989393137846      -78665.8196197853
5722.371735646799         -20330.28551361119       -78330.29546764444
5925.7349903719           -20324.12890727365       -78431.38694929241
5417.973092511827         -20431.757448254095      -77567.38427388716
5623.5730344112035        -20436.078854466872      -77657.47217846019
3739.2490659420846        -20286.179457351645      -75887.51840225916
3645.3779574982173        -20262.875799822647      -75784.20002465868
4133.983127822889         -20304.35548974166       -76580.50999137027
4043.44255610337          -20274.02949114534       -76546.6332931541
3950.7582546676417        -20297.91099930495       -76262.34628807232
3841.2465954279846        -20300.355617128513      -76035.79899178291
3552.4869111390517        -20285.134653403344      -75500.0101125693
3449.914348090213         -20295.067616578322      -75243.00829357922
3339.86378874171          -20291.176046671553      -75018.94327074308
3248.935700260382         -20265.4522538113        -74907.98411512043
3158.7774700337554        -20295.30922079112       -74607.80623122005
2344.958662564278         -20261.955833247146      -72909.25000449475
3043.175500483397         -20296.091757843125      -74350.92533998229
2948.625562235829         -20263.46760492812       -74240.21824850615
2440.6899802725807        -20287.16032308558       -73056.04822199246
2547.4660923522274        -20288.252395534873      -73282.84646706669
2642.467734713752         -20269.751254187962      -73538.10074502262
2851.5411902252363        -20291.564416681733      -73940.57469625257
2734.741026770884         -20291.25475059616       -73683.95363439836
2199.4190342687357        -20195.0389462708        -72737.30824668455
2097.439210415261         -20195.686185130708      -72518.65631459451
2253.4018091816           -20291.05521980926       -72653.96497627188
1396.417368593396         -20176.293933325458      -71227.12145478405
1995.4101744432853        -20198.07440652457       -72302.20021811682
1893.2348011956365        -20201.700191365744      -72090.80389668631
1794.3095532639302        -20194.95850074132       -71908.51800029278
1493.2111506809595        -20190.724449824775      -71370.79640548449
1698.5515831908524        -20193.083937109397      -71730.57457099973
1597.4813064501402        -20196.66193771891       -71543.3138133857
703.1891605333947         -20182.085398370502      -70352.83370526787
601.211190623484          -20191.879524776614      -70265.54924976472
494.2766478757275         -20186.701074230936      -70195.11402083792
804.6278080686125         -20183.17945452685       -70446.52708982547
753.924775244064          -20257.25707533349       -70350.7119454765
1202.856871057308         -20187.882699796264      -70923.23388488947
898.110901425434          -20196.732928079084      -70535.31288690683
1102.5262260446846        -20195.231782643772      -70780.43635194407
1000.4821617068033        -20200.320528749187      -70649.05224433728
1345.35120598204          -20251.260117655256      -71067.19351682684
1261.128339793238         -20274.044885266714      -70920.99250250291
4574.325001726546         -20388.604637877994      -76899.1753453196
4838.078178626381         -20427.2907743489        -77048.79353047004
4681.580295793181         -20434.24881269576       -76816.73715980742
4454.6647484731           -20391.941042586866      -76705.6760651575
4315.907468421741         -20430.364348382478      -76305.00117625664
4183.916067642997         -20438.125045267054      -76055.65591932258
5103.871954618407         -20603.200024448128      -76380.24756054953
4917.138075460023         -20610.49448631196       -76173.93847130498
319.57034673281146        -20265.6924164579        -70069.35535913543
433.90541905740093        -20268.588035792443      -70119.36113865874
87276.46830658619         -16470.73693912794       -369.84541599103085
91878.1990268485          -25482.2252978684        -358.23204712905994
77924.04449455776         -15432.619305961412      -509.2843216555816
85334.08265333729         -60353.13187832251       -1732.197225400431
67694.46668780886         -83165.83201929447       -2553.265426206554
75670.07773310792         -77337.95237805285       -2224.7387122422365
80751.82064447227         -68046.08779624225       -2008.39562172952
90480.18290352878         -44590.11430825101       -1177.5341429116136
86829.18309570674         -34031.37206887582       -936.6806989764583
83291.2713482243          -51210.81558600437       -1698.4562284417127
16838.38151097593         -117406.71772393651      -3052.1002691042845
25218.76940698884         -112303.24962338521      -3145.4763492066854
61212.93129049755         -90296.5963374997        -2710.2046126821015
33601.17545969891         -107131.84044675576      -3177.696662896559
42114.51982626619         -101768.51725227879      -3136.247073716351
51183.160788849156        -96154.94378276027       -2991.7513842569438
20305.13298527482         -11652.914682911263      -27021.37180761875
20297.248577062186        -11766.894954025754      -27293.85388039771
20267.112221272582        -11855.741041950141      -27590.378814143518
20284.152318130775        -11950.562280427055      -27723.131416328655
20169.72797548215         -12289.600616703534      -28815.917689750804
20196.926234264487        -12184.565540001926      -28511.993310286223
20258.1397807782          -12072.322420281122      -28064.156418952236
20593.4688993602          -8489.475164842012       -17237.590073227097
20742.673562754007        -7845.103759758375       -14587.918546902574
20692.886565354223        -7996.215203716592       -15255.525091583471
20651.10781087075         -8332.280670803964       -16537.268367247303
20715.699132468402        -8160.445912695135       -15765.6868050406
20651.910006798582        -8669.869100633317       -17668.461458977818
20622.52039487492         -8868.064132579235       -18403.165649359562
20553.264893953445        -9283.729478904412       -19930.095820418202
20600.618565189252        -9042.963514831281       -19029.47087776729
20628.14843207948         -9192.31965080341        -19414.57610400959
20586.225619755172        -9405.546620119205       -20199.865609791766
20417.55037655864         -10704.198740512285      -24388.195664338262
20413.12815133984         -11303.496358122266      -25854.764262422523
20384.86002880949         -11444.072086647559      -26274.224217029518
20393.53318321095         -11162.581354781874      -25596.144602269844
20401.588622866613        -10856.700176995237      -24827.17577897957
20420.263687476523        -11018.89923456063       -25159.29869298499
20425.256600140565        -10301.601727779844      -23303.616197019815
20399.168879748926        -10162.507577843837      -23010.637880214847
20432.001079245256        -10034.761064559689      -22543.11424790202
20400.214688969885        -9759.025053698344       -21855.273437417567
20436.218239840393        -9907.164095789269       -22166.272052231026
20597.66231683826         -9552.868517502538       -20606.822539740668
20588.452913911533        -9702.641760330409       -21077.844533139658
20568.555176952093        -10366.482942724597      -22996.112904848633
20563.187020860525        -10499.479977133551      -23364.326485771486
20534.88284616331         -10632.129281491056      -23802.504465194314
20422.142533362316        -11589.650493651317      -26462.92905797804
20848.66393670298         -7085.793124065848       -11559.108624203467
20838.813168556524        -6839.066232353259       -10661.360429714456
20993.190236551105        -6660.939895188165       -10123.52006162883
20853.22163474451         -7334.679107983266       -12465.705018480616
20862.674062473925        -7565.995727006024       -13280.105482438172
21071.376510114624        -7234.487141630068       -11579.843585501114
20952.84494866267         -7745.742416297864       -13689.459836611219
21511.819352110797        -2213.698666202953       -15569.779022934294
21319.741941596247        -2912.545704096856       -14878.702886950654
21173.133757383817        -3949.457128800891       -13613.397609859068
21286.284850735046        -3469.7462403881555      -14139.9995991616
21287.537516395427        -5564.48561547005        -11284.66376059969
21245.862778169132        -5264.515198280971       -11721.7113503315
21322.592139159642        -4872.072298985184       -12166.311139504684
21388.737759372685        -4339.760733632691       -12808.875970112014
21228.798934905986        -6429.687830040753       -10224.574800256905
21533.19731627101         -5973.068542201487       -10539.371558279598
22208.1407175121          -2047.0117306107986      -14745.411892729586
22938.337739060706        -1614.356906159564       -14236.175330137185
6554.473787007889         -20286.141451449537      -78583.20997371322
6644.686484976924         -20266.220045285365      -78662.94623205914
6729.6147691479955        -20292.19513711189       -78440.89665989908
7146.879495291113         -20301.63538434084       -77995.07634131754
7047.241075784017         -20268.075107676712      -78323.21210664876
6952.3826449441285        -20294.521373610132      -78245.27206497769
6838.255734409927         -20300.384838942617      -78306.69150526491
7253.933294151233         -20294.679970634537      -77910.64992124493
7346.107306788725         -20269.51802095022       -77952.53527689855
7436.008595780855         -20295.076361171265      -77658.3018937987
7799.397608767781         -20190.797749339046      -77733.77377026784
7898.666198057795         -20185.251105876694      -77579.54447214719
7995.913604567725         -20184.790792374606      -77385.91431909252
8694.235841914402         -20192.327002867463      -75657.85861977718
8094.666615717367         -20191.12431097287       -77135.28701636197
8196.304186300835         -20192.310784623038      -76902.23340881571
8297.430430527744         -20186.892993535417      -76702.8214280554
8596.09152433706          -20189.69256593548       -75937.3846121015
8496.325377849229         -20193.566669715376      -76171.46838836592
8396.359542020993         -20187.712626007647      -76458.80376358259
7550.971216047129         -20294.498459106784      -77486.67498904183
7647.3432301849225        -20266.97022366007       -77506.99116338145
7747.431666238457         -20295.346759649212      -77148.57086275819
8794.765166088726         -20200.046140843056      -75332.404960102
8898.045034697629         -20198.253055111567      -75049.89314156458
8998.774116274008         -20189.363081245778      -74809.40387596653
6392.7234982030905        -20377.143764581044      -78069.72454526632
6495.122601862689         -20401.358293984747      -77877.43238443015
6283.710433432672         -20411.425943686732      -77885.97741449301
5297.238692583029         -20616.239000655205      -76451.46368775307
6027.788067794911         -20416.117653886424      -77878.82843314287
6164.536468169674         -20478.693176956338      -77492.95192560689
5835.126675088608         -20458.77483031587       -77596.51783081294
5498.821423038418         -20627.283484650245      -76501.10655186795
5677.1414208188           -20618.966885738188      -76615.07669943883
3774.270980213719         -20406.612294478142      -75463.57473206773
3645.236145171593         -20382.023703685576      -75313.36085254932
4038.9839668319323        -20407.941654267754      -75943.6924570269
3895.4887710498965        -20421.441222892023      -75627.54417746415
3519.5516415437783        -20401.785971778107      -74986.98657406833
3392.9835267325843        -20409.61854347811       -74704.43355133483
3253.2739084449913        -20397.48438792069       -74462.95974745479
3107.1608418271326        -20432.539308829797      -74046.69074538228
2335.6428773094676        -20385.97684156976       -72609.24269447017
2946.6942167745474        -20405.146363159605      -73805.18955444188
2469.979402043587         -20401.37490729865       -72839.87539312728
2639.8096258446244        -20396.004806260713      -73197.60998342579
2784.029358338563         -20414.128093515308      -73443.73563504023
2149.4866879882547        -20305.88162790938       -72412.22309113172
2043.4889867845873        -20281.51398248526       -72248.91657196669
2192.4283684742672        -20410.765335343665      -72275.85022174071
2255.767642537479         -20516.433066874873      -72156.28382663791
1429.7662869822045        -20280.25208332933       -71161.90311821662
1746.471449410506         -20275.053792380662      -71698.67629494183
1942.9132594127207        -20314.801654290586      -71994.30314405239
1832.2609768353268        -20307.924920119996      -71802.00506844948
1540.6503852194435        -20304.197177659356      -71306.00807034239
1656.3769789609535        -20300.890351350754      -71502.39231006864
667.2810684111518         -20291.82756652915       -70255.93852549701
544.1390386518771         -20304.351506127474      -70159.95394885787
837.4908268021532         -20284.196291997687      -70409.82424956905
757.0342643124309         -20345.045986466685      -70285.6966567454
1154.9233723319246        -20297.32581634448       -70753.99276332113
946.5313556212606         -20320.38204159605       -70488.77355316425
1056.1571654960148        -20294.217081314855      -70636.79665432144
1341.1267441193252        -20349.9736641056        -70945.50079956985
1230.5125075965416        -20375.072173491302      -70767.26301821109
5174.382652355922         -20757.505149525587      -75606.38559304344
4559.279670504186         -20519.032554807796      -76228.7291997758
4729.687205146482         -20596.237058822306      -76050.86396042857
4396.51863644738          -20563.68104930943       -75792.19237332595
4255.524658653505         -20585.920268689762      -75486.59280985047
4110.698891017803         -20588.67276768453       -75258.57899825761
4993.338691278207         -20779.62583158389       -75361.30287387884
4782.685438708467         -20785.588640901075      -75151.63322430254
409.11626739201785        -20425.62417790774       -69997.40067512332
81245.16105753343         -25173.385087994142      -655.806844996038
69821.24815036665         -13628.66717036026       -705.1784074631784
72250.28592049517         -21187.911284982365      -725.1452934547696
77479.0211638512          -58914.27888050759       -2161.272796424656
58556.29039633533         -80482.7500610831        -3153.6915187769937
65577.0807550372          -74149.57659043389       -2857.144959345473
71714.53741976495         -67199.32119094992       -2541.9215746130417
80913.8513203767          -41939.53610485056       -1564.3922291080005
78560.59027326462         -33881.647524901295      -1336.3861984725065
74785.59466023985         -49262.07633625838       -2207.366117945868
16830.052320321527        -107147.95826885675      -3582.232263789863
25126.086062400613        -102128.50550175003      -3695.822169863008
50720.86957009826         -86418.3877243956        -3412.2172912152855
33456.9846575977          -97061.53095206282       -3718.6701458945395
41951.734837252276        -91867.75072809709       -3629.0545606266423
20205.48388749448         -12902.163288808933      -29767.721202932895
20200.59020448889         -13008.845073123244      -29959.23855078456
20193.85125658232         -13108.156846012826      -30141.560881981157
20192.28230717176         -13203.782208512848      -30294.79003543915
20195.327129129393        -13303.25165486042       -30432.631688489302
20193.108100747606        -13405.467849580999      -30590.237482755645
20186.880344226345        -13503.997652924534      -30753.567969171014
20175.63970120239         -12685.536736926913      -29513.879849133395
20212.672814772603        -12781.797165668486      -29539.775584371506
20168.70622978628         -12489.383906755806      -29191.441401791108
20198.316810587           -12585.516087102646      -29252.99037623502
20196.818451445026        -12389.245077423147      -28901.82474820791
20316.52124743878         -12858.976476634993      -29282.70019988192
20427.45103712383         -11719.861669830614      -26723.87260141276
20399.321820185178        -11863.21908400266       -27125.133079528012
20392.560434112882        -12021.203184356475      -27470.880350522653
20277.519222771112        -12284.02990929788       -28404.05702526119
20342.51359880704         -12161.680261515317      -27930.054166468926
20187.24153595256         -13600.189831357304      -30884.98966186529
63096.65579632765         -12421.651496949024      -925.2681256684309
20793.13334518374         -8483.747949373177       -16646.03002512743
20901.405723097596        -8011.013692832923       -14747.423410980318
20883.06074815855         -8279.53519339024        -15712.952787963992
20836.258183239777        -8830.598175035604       -17654.662925721295
20915.896425010273        -8658.007688460346       -16872.799549077634
20814.31833659341         -8994.452581373534       -18237.211304463042
20746.0373969462          -9316.916324931903       -19436.784957562104
20804.756481250046        -9148.796044860048       -18745.762899382604
20785.751454685338        -9490.938527948843       -19837.866389749575
20975.66434536909         -9423.72382731081        -19068.13064116814
20584.927892635773        -10778.83559695066       -24003.196442653545
20526.144515587537        -11246.952167314837      -25328.04716071079
20557.913922422456        -11370.676302958369      -25499.700697970315
20567.367452586193        -11515.522633685314      -25788.686753489124
20567.10380203703         -11123.85750797421       -24899.56992486892
20588.382228191873        -10957.372390368088      -24429.587280222855
20565.933307784544        -10241.343886773766      -22668.730137705414
20542.44636766755         -10112.779485561392      -22394.11259120232
20600.585309503847        -9990.142084694962       -21862.47412860493
20592.954051498982        -9847.77461494841        -21483.28516293411
20794.481036703444        -9646.250680580497       -20266.455694103497
20747.76543762282         -9788.778859637589       -20821.880591344776
20703.98875820375         -10304.508844984537      -22385.228883945798
20737.049561993375        -10444.8240067217        -22646.97826189932
20720.932422032623        -10617.654484975874      -23144.121557635637
20573.561909864864        -11653.650299360677      -26066.133121557927
20699.824336765334        -11582.54750441165       -25476.742244443438
21226.264509233166        -6916.199226774066       -10082.085389445481
21107.50517439872         -7513.19526906855        -12489.517472793323
21319.846653524874        -7299.792644209871       -11246.473222269808
21212.566873882068        -7856.426502931847       -13425.40380870192
21975.47733312342         -3055.159815253342       -13782.757392242827
21742.433201013642        -3933.657213579666       -12932.936218156761
21676.438923745096        -5342.069479233614       -11197.325797741005
21879.219023659956        -4628.340837033629       -11889.964996597277
21801.081002005274        -6539.756318296593       -9639.974628067857
22026.892787136865        -5856.564397687211       -10259.27006771116
23033.08914018228         -2727.5873637732802      -12861.809240736888
24009.934086063608        -2159.889056975954       -12339.77472666661
6642.772854824186         -20389.208060325167      -77875.73349152111
6767.011339187799         -20415.682954725475      -77623.24646499203
7190.93227002283          -20412.46468477553       -77229.67188142876
7041.574325566806         -20403.217554285813      -77456.55697462115
6892.414998383455         -20411.092736195467      -77549.98557257092
7341.672617334659         -20400.372507162352      -77113.31919342872
7485.383951865518         -20424.619197186086      -76752.47667362737
9396.934552630506         -20186.507627350533      -73584.71511575476
9299.0572133714           -20187.39978934486       -73895.41661618259
9197.707628922815         -20191.8370433107        -74188.77384424307
9096.522562478016         -20187.866050224573      -74524.40052136162
9497.044960772422         -20190.152974838336      -73233.78015990429
9597.280278235985         -20186.93869289776       -72915.72225390612
9994.729888780153         -20190.036017753293      -71503.38724962766
9695.305216047296         -20189.411933566127      -72566.03281219675
9895.899130752581         -20189.064356407496      -71864.09782611558
9795.374363537829         -20194.314949141266      -72190.34493671685
7853.800195566016         -20288.649843553303      -76995.36597797746
7945.687792964172         -20261.37004932394       -76991.77934311898
8040.749317165762         -20284.87531354208       -76646.46180777486
8737.16577502257          -20304.217670904043      -74850.31900280091
8642.845572488888         -20267.25890529818       -75329.97636892449
8140.050864131186         -20296.44587710581       -76360.81441921175
8250.158031637648         -20290.625170170435      -76152.18726940292
8345.672081726483         -20263.163681745795      -76102.75408642154
8548.047678520588         -20294.280858267084      -75408.72260771513
8441.874580042706         -20299.341793548894      -75642.60347383218
7642.20802818436          -20400.18581750532       -76658.69103096708
7793.556759533292         -20409.398394438736      -76336.65518185328
8844.026112349062         -20309.84108168009       -74522.93372031934
8954.065534950714         -20295.876501130344      -74295.64459142777
9046.739241187717         -20264.02504431942       -74215.93375920902
6395.311455401414         -20503.94200338407       -77279.29333217468
6536.388855821869         -20545.774354457568      -76957.275950122
6258.232427243137         -20592.639649826124      -76781.96025134774
5357.914348045094         -20845.72091108892       -75235.21722521407
6050.011064877746         -20630.165858927427      -76593.67577194051
5847.092123555865         -20722.40464415763       -76052.35434311733
5618.939024962155         -20814.887050913563      -75493.57809971938
10094.862877738045        -20193.971083016935      -71117.13083796036
10194.818716811782        -20188.502745515052      -70777.06726332863
10292.993053556236        -20189.655807913525      -70403.08600730004
10392.527305348416        -20196.988831474126      -69987.79692449757
3822.4152847465207        -20523.579682801254      -75066.76598132715
3704.509423232286         -20524.88747928789       -74854.71904710632
3591.62683460787          -20501.54095939908       -74741.89061144348
3947.967249851942         -20590.9259554447        -74993.36208021776
3485.389727382405         -20537.26188188867       -74409.0233218558
3340.8069749425667        -20531.55284914669       -74162.87146785934
3037.8283395379717        -20603.75562455949       -73353.46121256951
3209.2752795051856        -20597.44750809711       -73687.45503979926
2383.6288262235935        -20540.05443269523       -72330.8161937868
2295.0403695460777        -20620.020168187086      -71977.01179584012
2850.8869952619693        -20613.280366214345      -72981.48751218912
2511.7537280582187        -20566.825888816595      -72497.57515395487
2685.190101596524         -20552.73294028874       -72853.48787568443
2935.018431617389         -20799.62368127347       -72540.90186188844
2022.7457937339655        -20432.93029856204       -71917.92067408118
2189.3595509217453        -20612.22682826255       -71820.22968947326
2136.048662466178         -20530.244319876605      -71912.44029353667
1458.210648453497         -20414.827789869738      -71026.72784797878
1746.1941562904142        -20394.74531029785       -71507.84651398251
1870.1423314429367        -20467.342520676677      -71586.7197774744
1608.8160949026096        -20441.889847789025      -71209.51519538586
663.792194711075          -20458.911105938267      -70113.67938447859
862.6712350050524         -20433.777710886323      -70300.28632969265
1076.3227117754013        -20457.8252372408        -70487.55266649583
1311.4026241389604        -20499.826678383226      -70706.59377343058
5119.125355474186         -20942.196145302085      -74605.0975604186
4531.859614934474         -20745.40652650688       -75092.132263641
4342.442308079631         -20724.33178001806       -74962.84901268526
4183.700555221625         -20770.40747488361       -74548.49703344125
4054.100847904815         -20738.716207554306      -74511.31149773941
4862.82867105224          -20978.770543014518      -74254.89318635863
4630.917492728733         -20938.890974430986      -74256.53729155139
540.0914738267195         -20699.282562910346      -69774.09461064347
5274.304122483458         -21076.6559518563        -73980.45236979229
72494.19477008392         -29240.338845764396      -1426.9373865860216
65385.41815817895         -18912.177896030433      -853.2465367427232
66993.91403034466         -24784.702843691         -1447.0964123374292
69017.15958623694         -57397.003737034625      -2773.7490409612547
49420.90037732929         -77597.0861738265        -3926.2053938277004
56711.4936972408          -71269.02152104847       -3604.4541550351623
63147.07315400238         -64698.63766732759       -3222.6459062192057
71152.80812551775         -38931.69568037122       -2150.5955284981196
66099.4786456274          -48116.27126609503       -2961.8404959275645
16690.329379414263        -96979.80080610797       -4289.387036698117
24914.60758520859         -92112.54651044932       -4416.914863117848
41201.173530996966        -82443.01824878341       -4246.604191055728
33033.70064970543         -87360.10640830161       -4404.273715020482
20191.79295526919         -13700.817258993355      -31002.866856188237
20188.840849355413        -13802.263182626883      -31146.005893409263
20188.37288555422         -13900.8374894727        -31272.16403633493
20190.750263584276        -14001.740494591817      -31386.684143951905
20186.622680177927        -14102.387792767135      -31521.384500923185
20307.397742559504        -12966.275774417345      -29492.24553328224
20301.22530130944         -13072.290736737617      -29684.237734915583
20277.315139688733        -13158.724588345061      -29907.618340318655
20296.977030180333        -13248.895784417391      -29971.67188309532
20299.573634761135        -13359.253616607542      -30125.45311569236
20291.358704774542        -13466.512242754705      -30310.116877748045
20270.374809781817        -13553.350400523097      -30509.629539938374
20395.142261708963        -12924.277962903772      -29100.913883161957
20278.53248972684         -12674.545553536746      -29110.15598239591
20336.150792716424        -12758.844129581847      -29041.983231634164
20267.374444164594        -12483.147143185568      -28811.528469771943
20319.438642121986        -12576.991889905137      -28787.563439795933
20320.690263762845        -12386.47131262975       -28437.284078163368
20443.50519449548         -12820.40725564337       -28753.171861342504
20574.63321094473         -11798.428772708468      -26367.42105984845
20557.33821357865         -11957.734995878835      -26754.321490332997
20515.10636777534         -12121.785256354953      -27229.47099199495
20438.46156930565         -12292.608681752912      -27832.2357367653
20293.31988490127         -13643.773717742471      -30547.61296217093
59877.44804437603         -17072.804736185997      -978.6706760669006
56461.36181468908         -11597.259670280604      -1204.8055727006001
21060.55814046238         -8476.540212194774       -15884.963763470434
21176.60266371166         -8213.78015905274        -14717.519713422733
20985.543133326326        -8935.504391064882       -17558.498233085982
21123.976602589173        -8686.874453770288       -16391.940365437018
21016.820037652004        -8799.266125728633       -17042.65315026827
21026.52776881591         -9082.584760584126       -17896.194289101546
21014.549371943376        -9263.593863651708       -18477.923248059207
21148.74006325105         -9373.26160265183        -18417.13326935302
21003.13686250508         -9598.42201183561        -19494.918469870856
21155.770922883486        -9499.210632844966       -18762.973139707512
20772.680839474353        -10876.200357191308      -23614.964539878372
20690.510628842912        -11267.52471068968       -24810.056516282813
20734.31146501038         -11455.391658670154      -25082.401416176846
20783.728524660968        -11089.741468536495      -24086.844807336045
20739.389466527944        -10147.83833598099       -21849.235117584896
20784.494068464533        -9938.898208965336       -21130.709349468892
20978.44511753559         -9808.329033363281       -20165.816002564283
20909.0162777608          -10322.05505272163       -21774.944753320717
20956.618341529895        -10558.767242793609      -22232.887823939007
20959.114847361652        -10778.250668484832      -22769.997508540215
20744.746883001084        -11714.73730901622       -25603.670715865796
20879.133973364158        -11573.435621325887      -24850.67777100454
21706.646809201255        -7181.786166410541       -10006.484936234856
21483.364576066273        -7630.502896234978       -12013.960526520443
21519.78633034374         -8093.046449734014       -13470.244261399172
22716.767219816735        -4082.637784397302       -11679.289226722643
22457.97806714631         -5250.185671309915       -10591.378767114977
22404.24553353659         -7035.242586161046       -8672.775988433332
22665.768626516612        -6177.74197739444        -9401.223709462969
24103.49299320685         -3611.057429139774       -10830.447401389258
25453.082188904096        -2912.208332370898       -10261.242766140886
6683.5443843509165        -20558.818461460753      -76786.90600952027
6815.990560766771         -20536.16704494474       -76827.19280186915
7252.289603246932         -20528.35363949449       -76420.74279276116
7113.023127893975         -20563.267473628934      -76369.64701227317
6945.682868519863         -20576.398872505637      -76461.81807730813
7384.702949896626         -20571.52606695427       -75974.62833638651
7556.740303949478         -20586.055971216527      -75630.01407797434
9440.811865568276         -20289.728055578424      -72843.0076503963
9347.676138295279         -20265.341230461174      -73282.72927464571
9254.424072649444         -20294.5767509631        -73404.90606727263
9138.884123557516         -20294.23171000671       -73760.04554136365
9550.715741439872         -20290.43432135067       -72480.42246504569
9644.520581419934         -20263.95049481051       -72317.73709036634
10039.380954890796        -20301.984401064106      -70736.46664965134
9943.623686141565         -20265.426787628436      -71274.86875096601
9739.277550019508         -20302.151305953816      -71782.34894786605
9846.699031601613         -20295.032440595638      -71452.60232458748
8769.312216486926         -20423.306966642744      -74043.50484098015
7938.061147834595         -20389.735002692196      -76187.94751635872
8070.536415454662         -20409.72277387899       -75794.39665958991
8633.143311729298         -20403.365098051512      -74521.25568332133
8187.890618510844         -20410.01690944745       -75542.11730515624
8333.592372073535         -20395.091552196747      -75306.38092847003
8478.005704676338         -20412.460117053062      -74854.89933694652
7723.334372777212         -20586.43209794335       -75355.47011307969
7869.0485747707335        -20530.670142392602      -75437.6643925857
8894.638010590537         -20413.192004872275      -73762.02749872948
9042.170694605322         -20400.584739552927      -73418.43658758404
8817.885424058284         -20536.166717111075      -73244.10343997048
6405.690915845016         -20695.310013768205      -76112.5692806942
6596.062645053796         -20725.846426999677      -75827.98614236845
6224.738476622193         -20813.187846456403      -75485.55088311205
5522.473047567844         -21085.22723798729       -74004.93474641086
6014.53846090027          -20916.447961866128      -74938.52042203194
5785.722611046833         -21017.590830591656      -74393.61035479006
12197.90778579878         -20198.282380367225      -62610.46961911106
12098.49894805333         -20188.865648850486      -63069.95788726819
11998.621584767714        -20187.724483267753      -63498.722362058266
10145.8975641837          -20293.152931612338      -70400.44659141212
10241.266569481964        -20264.809671933035      -70200.9694158788
10336.230876465956        -20297.0361912438        -69681.35507360585
11896.57462599157         -20193.126778649414      -63908.536827547105
11794.339280385278        -20191.811881867867      -64345.063046925156
11696.062290798596        -20185.639630959493      -64784.28594876604
10494.913641082292        -20196.384488201027      -69598.92136583377
10595.812133257072        -20189.568236874326      -69242.63528577964
10692.887529478628        -20190.41141571236       -68858.2632817726
10793.034919284948        -20198.01223814343       -68425.37080796926
11599.82732831234         -20186.083150696144      -65185.786015171536
11500.460852970702        -20191.653399453997      -65575.93483862696
11399.321943006793        -20189.711961981302      -66004.14209315192
10897.856947040787        -20198.60118364775       -68005.29890069143
10999.58330194842         -20191.48338403367       -67630.91814721633
11299.661294268075        -20189.910742495482      -66414.78141382166
11197.861311128045        -20193.672708855465      -66815.18683246318
11097.141276862336        -20190.08012397578       -67242.38860960097
10437.895469842832        -20305.567800925903      -69258.20845601277
3790.3877028057636        -20673.754002772577      -74391.75483796909
3603.447235709289         -20661.745760355163      -74141.34447726265
3937.946670843106         -20777.29365368652       -74184.74505919292
3392.3009530633535        -20757.803082147617      -73430.00354189743
3174.1317481985334        -20787.913699527093      -72971.25274745445
3045.218987625042         -20962.414598550014      -72174.32951541104
2406.445203266725         -20715.815261521544      -71918.50055677466
2239.999874088201         -20715.570883807748      -71653.92558663443
2642.634826669264         -20835.252454468915      -71968.17722386331
2859.837663347683         -20989.447108604865      -71819.78740491864
2019.9412059707913        -20678.86570256643       -71397.85324571426
1511.004125362869         -20613.80981490933       -70791.80278730732
1760.5258927670618        -20591.0699361703        -71182.85153744246
874.9100896303096         -20715.204166070165      -69970.54982631833
1251.239007526128         -20787.451390682596      -70192.54534371822
5020.282483560356         -21197.103478469202      -73262.78782212936
4347.456023688265         -20956.66644342502       -73901.77865201657
4044.0839816584303        -20942.574629670504      -73610.54851959636
4629.757715260221         -21228.022718307424      -72887.65661344423
728.6361566153349         -21063.12142330359       -69319.28096348078
5317.227949589493         -21319.926842336674      -72749.04724020988
64814.73469349682         -31631.833862813117      -2328.484971506906
60272.957007163575        -24377.329844013948      -2103.2898146308144
61045.61677581285         -55782.87129681504       -3551.1307062364176
40814.40400941319         -74296.85002323554       -4883.135414680387
47940.03650695106         -68579.58169573621       -4568.3766831987205
54816.55068992156         -62394.031667683565      -4107.322308778834
62087.55769203975         -39804.498559498585      -3188.233331025475
58508.13503391724         -47519.48198659232       -3883.340067985513
16511.171239617663        -86941.1408019061        -5243.812026512862
24668.872372190737        -82204.68140410144       -5377.2307233969805
32761.02425903446         -77916.76042051011       -5261.598177477393
20188.422756218213        -14200.028445152626      -31626.527096600053
20294.86990401442         -13758.654298609208      -30694.025282619652
20270.250595235324        -13852.470289225621      -30905.757153933595
20292.506015146417        -13947.511957803743      -30941.633254592904
20289.1531744491          -14058.458649221293      -31088.047685472706
20264.13249229788         -14152.839676772786      -31290.908398771408
20426.3510113155          -13031.261934806962      -29159.12023383286
20402.822542060316        -13160.655050655787      -29447.29021543803
20415.33132713314         -13308.26044005779       -29624.374995012633
20408.927193273183        -13426.066326394919      -29819.307335219113
20394.24617150247         -13552.63428337524       -30051.172273632463
20565.25662382829         -12948.601789333716      -28524.886741543123
20429.69183500367         -12658.424914211484      -28526.855622440093
20423.277631127832        -12483.325751489247      -28239.548240660657
20618.23910059421         -12773.19551263863       -28046.30587835964
20745.66170025458         -11881.34581581106       -25944.22619362416
20716.745748199162        -12060.427862039398      -26401.271734360413
20648.86411841696         -12237.685018267199      -26979.419502185076
20590.6743949947          -12392.076400011676      -27473.032205966105
20782.216729551026        -12896.209573246124      -27675.381768622927
20421.882662446595        -13697.220632128683      -30146.247351401584
53516.71862358592         -19124.99511801684       -2143.9679109334334
50088.517416893636        -11830.986489278193      -1490.4030831600442
21388.154436687684        -8577.698726202034       -15348.149502955315
21227.38830103141         -8903.739639139034       -16785.376508729267
21291.252577186824        -9227.097435583679       -17586.426624274667
21286.11449711013         -9452.326440411092       -18254.21881513534
21269.191331693743        -9676.852972463035       -18938.323792452906
20999.488681528284        -11035.273745482342      -23252.602357218177
20972.086148948674        -11318.864470724697      -23987.63900774933
21069.263074364288        -10125.147067114473      -20756.076099033275
21275.344392256546        -9917.320013957338       -19585.806016977414
21230.418073764387        -10464.328123725862      -21147.492785939172
21159.16221678252         -10892.336192004557      -22411.778930459248
21150.570914156946        -10694.106261927353      -21959.357772696345
20938.034309757677        -11766.132695424929      -25058.452223233355
21119.91016639286         -11589.743448771223      -24094.80043466882
22040.001092070783        -7828.490559673097       -11446.440162972065
21818.028339644           -8451.37985430938        -13884.114472696881
22811.42776451815         -7753.1703249355505      -9690.802562487088
23782.35562419457         -5411.830138917499       -9362.967860066898
23448.716905995338        -6957.374908671707       -8112.54921270478
25498.48091282085         -4833.394675383483       -8674.713679959348
27420.856893757733        -3917.6354114280034      -8119.546810518306
12298.21240074155         -20198.197412336955      -62183.96602787848
12396.597846878018        -20191.982530532583      -61787.87158415448
12796.095851029206        -20193.925835713413      -60072.199928035145
12695.846232010057        -20200.430935163633      -60478.125069612164
12492.17314846349         -20193.15697390768       -61375.073425455776
12591.743746521506        -20200.48580262721       -60922.83891700503
12891.762673120662        -20193.127784701912      -59665.447621169595
6802.975921884369         -20717.43060266853       -75726.75688770415
6687.51628445518          -20892.88911688002       -74773.34173710126
7231.117051086565         -20694.137464951342      -75422.40037117178
7016.542648437817         -20765.032626382126      -75240.1807403847
7440.050293768362         -20782.242392758475      -74608.43559547642
7639.2094455915485        -20775.120255431124      -74348.61884427142
9492.107073218358         -20413.45121798411       -71975.02897320426
9347.440761528624         -20402.478780248188      -72492.17843388929
9195.740541501787         -20426.500631669536      -72815.87365630202
10075.302751700598        -20412.54029527355       -70021.52686921279
9632.529689424257         -20398.384491994893      -71604.88938963211
9929.94387509022          -20400.7396872096        -70590.79756975677
9776.075584067965         -20418.497557233215      -71017.92291651595
8689.014693382738         -20573.059390830673      -73362.78397578729
7993.50571118611          -20551.171822681998      -75073.38400403339
8123.3973313316255        -20527.385190973077      -74954.49446588864
8525.116276053168         -20581.914757836657      -73717.26733512072
8246.941224649156         -20554.95256609106       -74521.30592321437
8384.671521852275         -20535.677625274184      -74327.41716793497
7896.7848825224555        -20716.613394206735      -74253.45607714701
8948.2561142964           -20574.781551760065      -72666.6451395746
9113.839277087272         -20591.199504338005      -72109.88051020341
8804.82275669172          -20727.44814395042       -72169.80700835727
6460.259519895598         -20944.85601075588       -74618.01960810482
6214.631055711594         -21040.29329655772       -74190.7709779338
5685.652131693585         -21313.027261284064      -72817.59159557743
6020.162781242942         -21245.816456971         -73116.05275889624
12246.129242388159        -20307.261270859297      -61986.612026603194
12147.010878118512        -20300.709022566618      -62426.040892711055
12048.629673573729        -20264.372913759697      -62980.88604432847
11950.533933185901        -20292.522518745314      -63277.48607281479
10229.753514479022        -20397.109392871356      -69553.11471933761
10353.997914213818        -20409.760506755         -69038.09218892729
11839.949252074262        -20297.55570369905       -63716.12397611571
11738.278491815578        -20285.66983747289       -64186.1360064747
11647.735532863562        -20263.47418804309       -64654.377214871754
10548.954159599174        -20293.548322927625      -68899.44022648818
10643.309185822918        -20267.81203237898       -68666.32210815272
10730.999054278469        -20298.68978438679       -68174.96278703476
10841.940947195968        -20309.991915787366      -67689.2059595727
11556.550248199399        -20289.118509807035      -64919.8676135083
11447.935613074998        -20296.690541691118      -65330.7824639637
11348.845289826902        -20271.043492091667      -65848.06840113863
10956.234609034413        -20301.238865778203      -67282.80493865862
11048.65759738702         -20269.35963510494       -67066.29320880283
11253.379903360308        -20296.02086467447       -66122.120415078
11139.145762349146        -20296.690369775595      -66577.58966005185
10479.196042367776        -20407.561321131805      -68589.14411558752
3711.44849427305          -20974.57126218166       -73066.35851434882
3355.8491670006015        -21082.230599513292      -72188.3750518748
3013.3817986430763        -21195.51585727559       -71342.20691945014
2257.9949651405527        -20962.23090934319       -71052.45925460827
2656.726185551242         -21163.47412562061       -71004.58763554668
1732.902524222912         -20981.529666190738      -70347.78469725623
1192.8027040063635        -21117.41078385988       -69527.74690471003
4954.037516236731         -21506.200924527115      -71733.90072842647
4060.4544524915013        -21322.772100606777      -72009.19842547127
4505.820774699245         -21616.248441248084      -71039.42358444554
998.5409868205721         -21551.019295082966      -68465.26425551921
5440.755849091671         -21742.565095955997      -70662.76847590251
12991.302235891757        -20198.322925731594      -59222.138299689635
13096.178180893543        -20198.32576632907       -58773.9375081501
13198.217867128806        -20192.36257907748       -58357.4403803775
13395.298978847597        -20202.76418371827       -57484.46175555934
13295.36847129481         -20193.95835252313       -57937.57057315198
57975.75603452185         -32443.593216484078      -3337.664935790263
53871.48861886574         -26649.13184595515       -3436.9691263913655
47905.94525792252         -24566.80795016462       -4536.832973561993
33993.252152436165        -70760.86289201265       -5916.459489312251
53349.373080506295        -53845.31219249939       -4568.7419191597855
39299.51165739785         -65840.27519048477       -5811.321227968441
46456.22907854605         -59988.325864917395      -5302.960614314031
54670.7149770135          -40543.09741375425       -4388.839710728637
51796.65667498599         -46945.62822538005       -4964.900109763829
16225.9405820924          -77072.5275042159        -6563.336082083086
25186.042310797147        -71828.25197550275       -6692.360382603391
20196.758539820767        -14300.53239888297       -31706.810865200587
20294.74588801013         -14243.529723601605      -31280.43245823822
20403.170907949527        -13855.431385665326      -30419.823359142796
20413.33826410606         -14016.133438645695      -30581.57587246394
20394.745471802195        -14158.447182117729      -30817.25089016673
20586.30564943267         -13115.466998514692      -28714.39612890113
20590.15611080458         -13263.449582209272      -28926.64884004041
20527.04397774312         -13384.234340460232      -29330.251300300988
20526.00934372469         -13485.50303511402       -29479.44865938959
20569.147759884294        -13605.456651328948      -29490.66561839395
20767.733162988225        -13060.338451413008      -27988.59638798905
20654.728822155495        -12576.095070033698      -27577.206316949774
20834.035398531298        -12739.434473363395      -27235.92044311401
20941.967614995272        -11973.777960087815      -25464.24462279011
20894.12527105227         -12187.36142096562       -26039.358430768847
20799.33357125532         -12380.60267658167       -26723.22278735872
20942.80262679142         -12842.64104158342       -27036.596023996208
20959.924801126916        -12981.13940134444       -27203.056028367417
20583.689525595735        -13776.7989552921        -29667.15845113427
43874.33682533524         -10495.82966441187       -2060.3059142351385
46075.648787809136        -17387.538430058798      -3188.1760229646975
21756.367898703953        -9011.808109439236       -15727.577266422784
21563.373832382855        -9482.349879395833       -17571.501581284247
21542.08148674186         -9823.919662583305       -18566.319662100384
21277.68713389273         -11123.397280579647      -22574.332482272406
21299.987201527758        -11397.407807422664      -23111.90016848363
21567.734124240254        -10277.260701086865      -19682.622319282982
21447.541091346266        -10776.849082627901      -21257.463739277242
21184.421731597133        -11840.167242770263      -24401.64607453361
21445.79763316177         -11642.452854958909      -23175.354808626016
22536.48212995238         -8654.145557950487       -12870.8065613853
23729.959364831862        -8247.067457547117       -9474.58458221461
30118.624263934566        -5326.912592397612       -6019.6700239102875
25134.007869155266        -7088.958322062765       -7118.690919768421
27556.889731271698        -6505.869203292931       -6425.444048949467
12351.61275845743         -20296.636623918534      -61584.91972895324
12442.184838498142        -20271.08157084049       -61299.33443088542
12841.297872008556        -20277.54558134266       -59590.68660161388
12752.071378231318        -20302.99941687781       -59878.54452709638
12639.794099941311        -20313.148296379073      -60314.7071399465
12529.01926070747         -20302.907019037993      -60816.81897893385
12927.782646184392        -20299.47316407756       -59151.21901341869
6895.285018057756         -20973.005623622837      -74124.85223642718
6674.113190182799         -21100.524171704525      -73587.14382211454
7202.829483676973         -21011.64877388143       -73569.72353424833
7751.741165156205         -20936.799328962756      -73205.67831346931
7521.512812714536         -21030.61616046673       -73027.07330702894
9553.571617845015         -20529.63806622029       -71133.2403383397
9428.59283088155          -20566.30268882398       -71319.45682239479
9275.045756563852         -20588.384350579927      -71658.03202204921
10127.889237292797        -20589.182908371415      -68920.93862615066
9987.128385358365         -20540.89098666273       -69651.45892092376
9671.166636403294         -20570.29345692582       -70537.05623183149
9841.53561368578          -20572.05456586128       -69974.27667376357
8583.808175277027         -20766.154661391643      -72496.80135618786
8123.995635073554         -20711.623649250087      -73839.4768650168
8356.087855005311         -20742.994978815706      -73158.17607173207
7954.246807497144         -20970.783624597436      -72650.33094016595
8691.097252182813         -20980.406366706284      -71025.90089771613
9015.665025636376         -20779.698210247898      -71318.96777319837
9204.731343609894         -20779.718798023157      -70798.13935296008
8905.939724436807         -20983.8349604164        -70476.55513594637
6419.064071398605         -21345.941202924652      -72394.94049672653
6016.353973620969         -21595.054494518725      -71278.2941047513
12287.55565195435         -20410.004873229766      -61423.94456646359
12168.020963945099        -20418.011730492384      -61884.68061657346
12031.145130867515        -20400.588961993646      -62513.48551180695
11888.316321063081        -20412.001726586088      -63050.57750416652
10282.91997715779         -20567.43579025194       -68493.20770988571
10405.716276567651        -20529.42590482714       -68247.94979233877
11771.658358207902        -20410.24072145335       -63531.7790263463
11649.053847679063        -20387.059986202497      -64125.27373064384
10642.134100100538        -20394.774980369948      -68044.01827872409
10771.957012955625        -20432.98083207716       -67367.43274367265
10901.246159381939        -20432.360061451505      -66877.40136720169
11494.288314295729        -20409.749792755356      -64651.821118382526
11345.03320980311         -20401.06415441478       -65285.45039438693
11048.116660400052        -20406.983921093553      -66428.12452669858
11189.717824957112        -20424.02496494936       -65796.30807718124
10532.755954004164        -20563.626306796734      -67621.23068751814
2883.311398896282         -21517.609655271073      -70120.21921642464
3671.027990161777         -21562.38529463867       -70694.1144816678
3251.386174770076         -21452.32542403603       -70704.66356684986
2283.624431546724         -21475.110533043895      -69662.53996395254
1645.3789711312854        -21603.993782642225      -68757.33182618888
2673.7465745996806        -21808.598625977138      -68949.35011094977
4802.073965162456         -22018.188877792298      -69334.78110009602
4082.780224345315         -22006.05758500682       -69164.4597989268
1377.1765645534879        -22204.740634140468      -66963.70438128845
5363.202592682262         -22338.821778781345      -67865.6248440468
5908.302800922677         -22059.577173636753      -68999.97584181314
13803.198545454623        -20187.849646578354      -55798.57293861103
13703.74024613869         -20190.45147433544       -56212.00504185624
13604.00887691792         -20199.718215971927      -56607.39553771604
13499.795368887419        -20204.73057391519       -57034.45028731871
13038.183365494273        -20306.877841140787      -58662.03585528925
13153.679875481472        -20299.35629185175       -58200.90926777284
13247.4323924284          -20270.109458726663      -57899.80760221604
13445.08554944418         -20316.573708747215      -56924.96291875651
13335.290106309518        -20304.755007084565      -57421.05827358638
41537.81550413266         -21808.87638673603       -6185.092777414103
49617.05808080821         -32767.480982289333      -5113.43406837338
42806.074498425536        -28354.292568593683      -6894.493141816422
30999.112405551798        -64297.38916229436       -7164.561797243178
45473.494749931335        -50635.929587966915      -6077.854132305564
37464.14883814756         -57119.055269605655      -7082.687994558776
46866.268194113814        -42178.38515850359       -6100.163114944941
41305.495102689834        -45037.52462170806       -7457.130487348428
15466.6525712685          -67873.83383551738       -8335.71718177058
22187.441833005978        -62671.708609867404      -8757.245097689716
20198.83381702068         -14404.161103240926      -31810.033710526535
20193.80694293591         -14504.026597848633      -31931.89484403587
20194.00791942886         -14601.107266275494      -32027.813812150856
20199.98032050845         -14702.96228877102       -32103.40992892762
20307.01586754047         -14354.00007781074       -31356.390518023007
20417.949300127915        -14295.25195971784       -30887.25188165148
20199.649846823693        -14807.875281315542      -32201.394363889198
20193.40428105102         -14907.326526583593      -32312.507205758346
20585.10672039199         -13947.983197197014      -29879.25079415471
20564.461786155032        -14107.597116324303      -30145.77206420449
20526.55463114757         -14230.894279061988      -30423.869426448065
20765.514445599103        -13228.495182669401      -28255.180928327056
20696.31885578964         -13438.959034634421      -28806.859914582034
20757.724184843515        -13685.707278260992      -28933.366388587154
20967.35129316158         -13149.310513469245      -27440.807380927756
20956.70245162264         -12555.64208912787       -26500.22147506347
21018.402679235813        -12732.651984150538      -26598.423177907378
21172.172901365822        -12105.891306562093      -24962.02325056492
21085.690546570062        -12365.70991272581       -25730.36387917476
21117.720103505875        -12861.052516426062      -26479.716264025472
21129.599390564832        -13029.173913202201      -26710.838746241214
20771.55516168295         -13870.049798598411      -29125.123145858888
33600.025470422195        -6786.66138717403        -4359.147594997472
38277.230554120004        -8575.741318670236       -3007.278516661029
39038.482061867464        -15545.437581424092      -4860.126475155899
36115.842163596775        -20958.101509094882      -8940.861822245146
22153.956992170562        -9760.937472259922       -16781.248278229275
21664.82752940305         -11279.287461978112      -21747.197401748672
22087.15197851869         -10712.06183055896       -19288.548344398947
21488.600955157148        -11962.933153299104      -23682.11420293327
21737.557780599254        -11723.492169620362      -22459.52610669728
23445.634133189047        -9526.155363948552       -13259.725818757755
24954.215985855084        -9128.599608837983       -9654.500847343683
29737.00031345122         -9070.433219925095       -4473.038099607002
26724.62970718807         -8881.51276222856        -6787.707362606528
12438.996570284353        -20401.292085712106      -60832.16615683601
12838.332802614274        -20399.87498742949       -59183.806225484754
12700.55979503312         -20435.243986578425      -59630.85702314105
12569.112874511038        -20438.801005139332      -60159.4503787281
12964.99755370644         -20423.64791016322       -58579.26918942074
6897.4760666056445        -21361.86902613912       -71932.31916416553
7308.488039464988         -21297.339556204843      -71807.5798029241
7759.570013546157         -21192.540550546888      -71726.5908647859
7567.542015580726         -21360.085196177224      -71105.01049256926
9543.461859297619         -20699.75847537264       -70238.63890309654
9359.929784773978         -20764.1057003767        -70438.15616148848
10186.287288689296        -20764.10937468318       -67839.23488081653
9971.765936774655         -20735.639061450423      -68693.96775505356
9726.438690092747         -20764.75069943578       -69326.60807562587
8446.525922375193         -21032.45217059624       -71298.77014762993
8188.852831554437         -21041.92492307931       -71787.86239684584
8004.536317130053         -21225.19990153884       -71121.70187431562
8613.562806703754         -21203.40807486494       -69982.64975837941
8803.755840126147         -21166.506790388037      -69737.84174784346
9116.400937696166         -21021.206302999348      -69728.91851810795
9307.721838756806         -20958.28772392729       -69542.49215453092
8996.410312898613         -21219.726845443533      -68983.7248454115
6575.116558223177         -21926.222676421592      -69251.0439324616
12332.790517000001        -20577.48555635715       -60614.28348073163
12210.67972030885         -20530.910490237347      -61279.60248806558
12085.605160033208        -20558.595764067602      -61675.21519100021
11937.55049018461         -20572.27883620961       -62211.430255163104
11818.80976772492         -20530.186697446778      -62852.17126370275
10393.875631704152        -20715.02665400355       -67373.30646761718
11696.587645573425        -20548.950454249152      -63259.29609603501
11565.516794045026        -20528.98838246539       -63859.946368942736
10686.781220196835        -20581.76724273106       -66972.42826394063
10828.027963955576        -20581.10282245586       -66454.79027223773
10960.981361945742        -20567.389132014563      -66021.65317330381
11433.436489214711        -20572.679492548956      -64190.047150194965
11263.151596530563        -20593.834387906016      -64755.07957822996
11100.404038513652        -20580.580667452723      -65434.31434373941
10588.832453088025        -20753.201737716896      -66507.42693004913
3210.0103501676385        -22092.978797704876      -68353.65428238662
2313.966309163806         -22297.089970794066      -67157.11821221617
4620.307670227213         -22530.470877406973      -67092.91789107643
3866.3692244139675        -22569.93853663782       -66826.48830255272
1873.9469094894553        -23090.174779092104      -64440.64874874203
5260.145744908706         -22983.45705742548       -65063.60054767658
6146.085030995307         -22695.221822506115      -65885.29972818568
14298.404509236918        -20181.990506426195      -53735.17879503811
14199.566424629314        -20175.925250747714      -54163.5554514326
14116.129372178364        -20159.913911258554      -54555.88397041573
13900.751808389323        -20199.47814674264       -55354.36865083672
13836.02376134805         -20293.632792612625      -55361.47395389608
13749.602572087835        -20269.00719373337       -55792.14551492066
13663.53740193438         -20297.00374937082       -56070.64798765173
13555.683413291992        -20311.93380928723       -56476.99568925314
13094.12185040653         -20425.61755372245       -58039.7107819649
13503.451465055157        -20436.21059434433       -56321.27496962881
13247.418573156154        -20404.895239506677      -57472.827643389865
13381.194611011708        -20440.686217889626      -56809.61100655631
37400.449324538866        -25623.16271633279       -9202.8533613364
42863.40048448318         -34654.282927171545      -7305.059051901593
37769.992763764974        -30661.697688284392      -9443.207783545615
28047.34167387172         -57498.63269041769       -8890.663218184272
37108.376138821935        -49485.05024102884       -8150.315210846918
31580.536892720906        -51614.90340786609       -9290.595608528438
39876.55924311002         -39972.525195362425      -8262.71879103025
36612.41853258015         -43997.22360055291       -9037.495544236775
13808.311755190754        -57911.04831350996       -11367.620642547588
21262.887230304303        -55349.95438784873       -10877.118577786943
10226.740967923346        -51426.55507570639       -14819.789780480563
20191.97911512719         -15002.246016054678      -32398.453578210858
20302.101338793535        -14463.683360693809      -31490.287676421925
20275.528101513773        -14552.611382086205      -31678.61297297691
20302.385844832646        -14645.344436192327      -31671.40970274222
20310.157194617885        -14760.93582712002       -31752.744891622788
20569.60698120284         -14346.03335134961       -30398.287837543136
20432.411530899313        -14416.691192250706      -30966.15891751956
20301.630890192268        -14871.793833216949      -31884.565432513016
20277.115143180145        -14958.097116444993      -32049.27922527491
20774.42467686261         -14061.888488656246      -29352.23930920915
20692.60433275913         -14230.226037685643      -29834.85109892451
32491.611460661326        -23811.988577145283      -12549.440883465324
20938.159084071936        -13773.7964200255        -28427.601474255505
20985.26565442409         -13343.443219496934      -27670.923995819398
20978.71795095489         -13580.588080580623      -28030.214420772496
21219.84447365401         -13192.060382387892      -26664.54386717385
21238.784933304843        -12644.364034322401      -25718.345170968554
21453.024150819478        -12320.397948795211      -24464.777529586496
21382.575915420108        -12961.774743519281      -25779.442114785452
20990.124123288013        -13971.32881396361       -28501.964946620992
33484.6017630049          -12207.642726865592      -5533.267205351495
33767.26372634858         -17186.61264914523       -9054.326548063453
32627.284478155278        -20321.408697135736      -11516.065851294468
22975.57582380902         -10623.189163106239      -16841.067957278716
22317.789093186653        -11565.559590613004      -20487.69509149663
21938.631533399417        -12145.197397087768      -22668.73388403245
24292.7434041434          -10675.85902662118       -14120.483128598105
25598.64677898653         -10395.175502860775      -11253.99906077376
29391.78273656163         -12675.230413187654      -9552.21507808633
27282.4485217755          -11109.203454329285      -10034.246302181738
14395.527007569623        -20186.17611737044       -53320.583018027915
14493.020989183338        -20195.813444209292      -52893.111572257825
12478.970912868645        -20585.616928461033      -59997.96040313414
12891.039026273971        -20533.432332229753      -58514.74235030655
12776.60072064448         -20562.566119355397      -58879.7193015484
12627.270379084473        -20594.654765600648      -59369.97288508266
13000.101238230425        -20577.729440522275      -57926.259807640956
10283.1519278686          -20971.55673547717       -66502.38275568443
7353.07981874705          -21722.478624359723      -69469.37216568839
7832.023338300474         -21542.83190055993       -69687.23798525323
9529.297226320963         -20987.0325593417        -68760.2930094848
10055.19950407296         -21006.608465905178      -67064.84384105091
9796.922520096025         -21026.81963521526       -67764.12168410096
8332.911316001737         -21421.370659449574      -69424.20695616977
8794.146018334135         -21416.864799034804      -68439.1755167988
9316.589696267509         -21255.866737934062      -67969.16230530014
9041.629660530933         -21474.08148188853       -67561.99218065364
7084.683737256357         -22417.940617015527      -66326.88856073354
12369.032189055304        -20751.230739932125      -59833.33840677827
12186.417136210202        -20701.01103337842       -60733.00179540694
11992.34335462294         -20733.134172429338      -61366.596584851235
11800.348828906759        -20707.205162778602      -62210.960136794354
10481.950415618752        -20958.092290943387      -65906.18892011452
11578.649264892438        -20717.435274543124      -63020.721087288766
10756.882853475723        -20765.018742617387      -65857.05868433409
11007.686708616571        -20701.446726963382      -65236.8033831084
10890.201659291008        -20707.333795413015      -65639.95044653713
11356.740104788905        -20776.022145489336      -63612.653398689574
11139.840644134452        -20774.336796227275      -64424.05244574314
10675.377777411253        -20954.30127578136       -65267.461711421995
3149.029885993371         -23263.459723940192      -64110.67513477988
4357.9355677404155        -23236.340762408818      -64210.951777791925
5077.74032267656          -23618.723403551452      -62509.767274820755
2520.6981510561463        -24258.71001200868       -60615.30050855462
5997.633820064466         -23479.510419029943      -62564.74213046893
6782.69687992045          -23102.260784331662      -63500.805600409316
14345.930507921883        -20263.88842065331       -53330.09963054097
14018.652952562865        -20205.875227826822      -54841.491715085926
14251.243996901994        -20284.8032849642        -53666.02168677261
14134.075547590946        -20259.57878415922       -54216.16039053772
13941.887011770681        -20316.267277185656      -54859.09519482568
13870.810043412203        -20396.30540878365       -54929.88846588282
13749.89258697363         -20392.88908265207       -55435.8166172739
13618.453170304347        -20418.825481115862      -55900.54494018719
13146.886701232768        -20598.119962683526      -57269.07844123218
13567.975543731734        -20544.70932763777       -55735.749488195834
13452.455742932434        -20585.198050573         -56079.88124560131
13303.547531232498        -20596.690617662513      -56643.48948930589
33682.59263106807         -28145.549282483214      -11949.24860478522
36223.55938351775         -35478.29179744252       -10118.276468384885
33687.84586725708         -31962.201592081186      -11832.546834880739
25280.068894121727        -50642.224480356526      -11314.92273502323
30946.2258175839          -45973.099214670394      -10683.389663512577
33589.31497872625         -39788.963230072855      -10853.437864952033
17078.840903029133        -49277.01961869322       -14284.051597492487
10312.858284285368        -45807.03494477404       -18332.918407674937
9149.162066772962         -41184.771648361566      -22648.515332407274
29327.497894095475        -26899.468765747384      -15764.809499720752
20194.346080998144        -15099.947313743294      -32469.523632906417
20187.99101992002         -15200.200051642836      -32571.24357126326
20297.413562606478        -15046.342284152388      -32049.68048852059
20429.39862364229         -14834.193143263257      -31388.770524628224
20405.808572009017        -14550.546889779456      -31200.982170428597
20429.666307981974        -14704.16260140339       -31266.2434234059
20763.056465319194        -14401.061029414406      -29779.14190645257
20592.06503859978         -14490.517944713152      -30472.78265328617
20402.106160040636        -14963.201110574146      -31601.300828356376
20957.521743384026        -14233.881073354787      -28925.73058891473
28202.26442453839         -23725.739742856673      -17137.31154749318
30366.604313300624        -21336.81056148524       -14195.602935554916
21192.67399959034         -13761.308128723875      -27559.42475313441
21252.780681466076        -13470.96302197733       -26963.501263574017
21452.19677742613         -13273.54127015561       -26040.220788063434
21798.43813198675         -12705.969057850962      -24067.788243620027
21724.26492471134         -13178.101206180036      -25040.421316764237
21308.793651464406        -14094.454951539357      -27596.746324799522
30580.42687188612         -15613.382468925993      -11027.46319163237
30448.510175506945        -18554.131855736974      -13032.397820695987
28208.738039364333        -14894.797035352845      -13383.913729446995
23536.53110801249         -11816.96534926914       -17891.591505437522
22599.120600507056        -12440.66213691679       -21345.363626399834
25176.509919879936        -12145.044428015966      -15019.65813850798
26909.619233306243        -13367.000507965142      -13711.91162829117
20187.67930352151         -15300.130225028663      -32646.95114888965
14440.273977056226        -20288.179126126877      -52882.293754166145
14592.945440835023        -20201.29069922659       -52468.14783561229
14535.514181498851        -20306.244516642306      -52449.75483135827
12531.480543596395        -20767.409645077973      -59140.88153066681
12425.811327333644        -20913.319118291798      -59030.85640034006
12875.102577731765        -20703.502870969678      -58009.27180608946
12706.886389662019        -20778.30041748061       -58417.13263280451
13028.160294608104        -20782.919088951912      -57145.99808481318
10383.490314425344        -21152.48877012689       -65320.436701191706
10194.626412528858        -21223.323632537802      -65584.53978645707
7975.3647164860795        -22078.47701021713       -66725.90883378935
9596.551841176224         -21349.53977976327       -66734.00575385618
9902.2819221386           -21317.3472453952        -66021.40444032267
8808.278577129779         -21829.8064957054        -66330.53910682848
9293.699479659022         -21650.003116883152      -66063.97506087959
7650.768949055873         -22963.18275864749       -63081.08906048594
12256.352881496361        -20945.151696992365      -59557.8138733328
12075.949607386596        -20896.155541789114      -60423.21079035817
11879.173485884034        -20945.973531871525      -60969.93700120787
11700.115243517186        -20901.521611645618      -61811.57035660748
10566.974389215144        -21201.978572554468      -64498.590165030626
11497.83350332709         -20986.644336168178      -62212.56098605447
10947.005839198007        -20877.593243709343      -64665.00595259055
11227.529130634177        -21011.202585542465      -63082.893914687935
10775.301121655017        -21165.812030488793      -63975.139903254785
4213.741420414807         -24403.59841117772       -59837.67989940829
5721.010054853927         -24485.47992634959       -58771.86823920908
3342.927262899704         -25821.36089925236       -55223.46331694431
7034.312862230242         -23955.44830445925       -59664.10893799722
6789.388947423213         -24990.49608791136       -55968.689769637036
14341.30667336497         -20391.075193715456      -53027.17868843325
14057.179529075556        -20351.45756868436       -54288.15359356395
14190.872251413986        -20391.027886089607      -53637.20072422377
13967.95949648419         -20451.021938115155      -54382.633887802076
13838.752734861397        -20524.594710861922      -54701.39033018353
13695.234299310298        -20570.28053314188       -55148.55994883009
13207.97071976291         -20800.86783573532       -56386.331454764906
13572.500986632613        -20718.490618234835      -55206.08545364279
13386.064319930889        -20774.4009276689        -55771.93063013773
29831.58220530055         -30701.69216361819       -14806.300973521655
30889.475821052554        -35379.62254915269       -13110.812844344526
22711.60775789976         -44154.892020562256      -14603.635815892534
27422.95246285019         -39324.96680745352       -14093.401207768746
14553.99245909875         -41658.35608422514       -19914.90488675816
10810.349711791121        -37451.41952184377       -25983.55849741581
26316.966134859515        -28635.955788121028      -18645.627282977595
26694.42573333254         -25916.44979486931       -18864.63417517094
25292.38134860638         -24138.606191493294      -21125.515221247337
20298.17569594635         -15150.629396977241      -32131.428603488923
20264.89456914083         -15251.126615426267      -32329.649112884705
20421.051364694795        -15104.103051229531      -31652.07664549474
20542.980464191165        -14910.374920145878      -31053.161578860985
20951.204670293206        -14457.18423962676       -29195.540479640098
20590.379312214627        -14795.009995178101      -30780.24796230624
20604.033741753094        -14642.572602318158      -30584.98685819805
20792.233772814172        -14565.056845067626      -29851.07014745999
20575.89784508622         -15035.447168614191      -31046.504727478667
21222.444283701647        -14421.023952597483      -28253.711974143833
26054.76516060314         -21797.236650896233      -20099.92571912543
28072.03707553327         -20311.655017532135      -16802.8053628885
21687.985232747018        -13674.83705051906       -25863.672485946186
22297.069731418145        -13239.86126947953       -23439.53002535628
21675.898908276184        -14359.883706888277      -26744.29080761972
27802.066265354108        -17322.01809032665       -15855.54257277933
26359.795089713567        -15496.353696358789      -16878.3466680493
23557.911298561598        -13355.32500901811       -20305.22128364306
25039.11854500562         -14316.41706363985       -18208.012767872286
20192.037698787943        -15402.126896680966      -32703.68549647645
20293.588625162825        -15347.031307836607      -32296.777099494862
14467.053091037747        -20416.98680615829       -52455.57357042129
14694.759441119315        -20200.368525642487      -52052.61343686361
14793.23433274947         -20195.0969283192        -51662.31895854181
14640.673509669337        -20309.109498352405      -52016.4907624368
14579.054738341889        -20426.37141991166       -51984.27884356715
12391.14483641274         -21120.590972993366      -58426.64494545424
12580.912063574287        -20981.3359007016        -58203.44644873682
12847.827796971598        -20986.069827278126      -57177.36756776979
13083.946692709223        -21034.480922554547      -56127.62378565195
10393.20456512334         -21409.841605452453      -64110.97099677592
10124.56064300342         -21521.461726970523      -64404.12033241966
8739.708163822133         -22611.043837181795      -62820.457738589255
9768.873009890132         -21764.55197676332       -64291.52089003909
9260.60541016237          -22072.91491142672       -64140.89484110514
8281.315414984016         -23601.25786939203       -59419.24339453992
9155.658273473276         -23244.949161769964      -59287.74599818301
12069.167980007694        -21150.574529163165      -59496.96764415421
11746.008376468344        -21148.827379045677      -60664.38999014644
12269.914596502005        -21362.5001245377        -58009.95424718586
10716.3057706069          -21465.32756568865       -62855.924639014665
11427.726160054379        -21309.574954549764      -61152.32092603358
11041.570261446957        -21279.28946724889       -62585.31370757267
5467.538800046856         -26107.335213946564      -53235.33333387825
4437.153385089081         -27920.403562369404      -48287.952943281154
7676.390614123584         -33890.56559915879       -32893.6180232673
5883.741107728024         -30633.55607603771       -40466.5848839753
7566.864916891576         -26186.524060225405      -51099.37943204448
7899.737700795238         -24700.82410888524       -55740.26816302139
14393.82495731699         -20525.89257757097       -52477.97657576032
14257.795078568877        -20552.104010886273      -52951.03305841203
14099.945820580295        -20516.099789828782      -53674.9662977585
13970.862894372489        -20640.380302568476      -53855.08732871781
13791.841003169453        -20721.775518282317      -54334.66917256519
13292.687752699825        -21021.81761970165       -55378.28043953428
13701.364668230408        -20963.193648199795      -54002.69270329415
13487.7079311677          -20924.42730829711       -54929.63005484154
25085.114883470567        -33187.355004123616      -18121.812729963614
20782.228181329418        -37607.61882989057       -19157.223305267948
11321.368551789656        -33888.4966918861        -30356.813053656853
15212.566214098979        -35129.34000665938       -25576.32195425423
24316.1151680877          -22434.27918502858       -23007.779857873247
22852.422509262382        -29318.242828502858      -22452.286667131353
24333.018864562917        -26182.47848612817       -21978.438489176046
23872.562174599585        -24612.098000835587      -23253.45656643815
23572.878312113917        -23546.200689627804      -24083.894997422252
20188.889946303414        -15502.904550692205      -32783.46562890121
20400.35909582175         -15255.432724873128      -31845.75976404064
20593.010535596553        -15192.601898036344      -31116.902175455125
20722.026634794576        -14928.690549031608      -30443.959361501282
21038.32298612811         -14648.150646899323      -29100.832607045635
20814.27700085283         -14750.123940946076      -29960.145244390635
20777.606611064468        -15116.702572823346      -30417.42164755106
21415.615499026095        -14724.809703607343      -27948.23389857946
24232.043579452362        -20779.052536550844      -23265.918735005263
25558.012113896406        -19133.99320389104       -20475.296901789134
22506.742888966222        -14295.537695285047      -24231.65380586485
21968.99004512503         -14845.527633303096      -26367.34981441675
25380.711719724113        -17040.399151144175      -19836.194179652437
24849.205414351112        -15746.291116451093      -19992.6243775115
23751.309014908034        -15235.134504285916      -22007.23517139696
23751.42554258364         -19229.830742955954      -24119.92523230646
20294.087635936205        -15461.615195681306      -32375.795138331876
20422.845233707885        -15411.813360616676      -31881.783401678444
20268.249361106093        -15551.769969796997      -32529.00456461451
14888.159424091536        -20196.436282869297      -51272.74643294127
14512.344018647558        -20564.158002982487      -51915.13641098605
14747.752349466238        -20301.12024613781       -51602.50170507177
14836.248195122627        -20278.336249105265      -51298.102358676944
14693.887641027346        -20419.84076359059       -51541.82290578719
14624.834777215938        -20541.985461916724      -51526.7814448331
13205.745352223417        -21293.858981573252      -54871.384857732955
12618.29473738479         -21318.86102481992       -56917.541275812
12921.167196745053        -21321.25146376988       -55817.68679976151
12368.93154268512         -21623.798784836217      -56760.38415548407
10373.269860960365        -21894.469364836386      -62030.588608473074
9715.818687952857         -22566.5823613958        -60895.92571399733
9198.628403726249         -24106.01824298813       -55874.752853997015
9842.820696881132         -23339.843497892092      -57496.54740332506
11902.033886019679        -21598.675310875817      -58431.827669028855
11151.30752845596         -21829.28654443744       -59988.55895312688
7304.3459304779           -28391.277429761354      -44936.84765413601
9688.116680376894         -31195.450218642694      -36331.60375305602
9109.621149503753         -26844.35230830044       -47182.58480670458
9528.412115675754         -25365.28894837592       -51042.89568840915
14390.58962923173         -20708.359928225236      -52035.70743608584
14153.701237782576        -20714.498604399105      -52940.01332296454
13972.977073357019        -20914.29125392357       -53105.426920424725
13839.802772267056        -21169.141240436147      -52912.169744373605
13528.565793555232        -21267.36074951598       -53775.651955365436
19621.92774539566         -32218.64877051353       -24135.92478688198
13155.673722987256        -31746.682992744085      -31859.20797903245
15905.436680250272        -31317.32891835158       -29365.722304583596
19794.917033967777        -28593.262269027826      -27141.546378161253
22880.040100590504        -21592.074757495597      -25922.444733474054
22995.25462862609         -22777.595314113554      -25383.682165784423
21520.45374423186         -26704.576733676942      -25967.41267586023
19552.866130758033        -26802.46050148729       -29173.487023362588
22546.399525004817        -24975.60819029238       -25286.758941130887
22414.730885376848        -23501.354650025343      -26236.078971133265
20190.98577642483         -15600.66985900903       -32838.84506433416
20596.43201634128         -15351.41456895527       -31228.42393305148
20786.716280570836        -15292.511301722603      -30529.659903903652
21034.39024403455         -14970.687802729508      -29423.563356925417
20948.488659232906        -15230.762949491698      -29935.04093008496
21496.216360899256        -15099.271466630486      -28050.11056610882
21885.973969139195        -15363.409805682439      -27090.25869924973
22003.990420163213        -20831.214103652528      -28022.658361568414
21809.84999115598         -21620.83223667289       -28243.807138888136
21366.309692081923        -20753.765757794965      -29582.412263103703
21472.91210098093         -21191.64292145388       -29174.390294367407
22834.005132143826        -20098.530088008778      -26210.43401607796
24000.098831604253        -17900.586733391174      -23161.951852708182
23135.437858064288        -18414.33062301601       -25336.096937245653
22596.897855957606        -15392.305957526385      -25092.72884367295
23715.092702404225        -16643.151166826738      -23173.204514625744
23096.57806158444         -15914.250698557105      -24197.5139023172
22732.460589547383        -19028.79372690089       -26409.74169477566
22500.099152119477        -18362.298412485008      -26880.649393346837
20580.77745177229         -15503.18257266802       -31393.30401411623
20399.32630245514         -15554.118690051353      -32063.360889924774
20299.357588784947        -15645.27017334652       -32477.419433806306
21191.75152010272         -21113.92727335988       -29884.01307135441
20996.282354415947        -20840.709063786166      -30477.912403732622
21557.60580089639         -20357.337117822426      -29216.182196451777
21063.0691928657          -20533.667291383703      -30419.785439782554
20818.33389635219         -20600.05217638814       -31030.384082331064
21267.314648877044        -20385.220348798215      -29943.677096449588
20827.82225964716         -20349.75799739337       -31099.002471915883
20650.72950811738         -20411.831692982712      -31548.299187594064
14987.534297112281        -20203.530365209834      -50854.41830456438
14921.854992472841        -20307.01847394995       -50889.895417277796
14600.607384612827        -20714.92092986186       -51209.188255711575
14827.383311185771        -20405.413067685506      -51044.76504500261
14738.158984409834        -20585.15461326814       -50982.46843530455
13055.94311131928         -21574.49148774021       -54544.00276643473
13294.113880194429        -21585.852594001182      -53682.19687793667
12715.076221770314        -21719.652906344338      -55263.66855741879
12293.858879949243        -21932.087454392         -55958.3364676564
10749.368942579282        -22799.329385335815      -57394.39557930275
10441.15872231328         -23978.297995577737      -53903.34636701682
11858.884961065178        -22398.65012211893       -55730.99160976236
10132.934926471713        -28450.48957879302       -41742.663629684066
12041.787950075588        -29539.858026706475      -36964.47515410449
10923.736864364946        -26467.668912422036      -45514.58355040909
11652.476450499304        -24957.692282115524      -48271.38415265209
14454.10372369333         -20973.45147634916       -51139.39168235535
14217.818229298082        -20954.283367779488      -52073.572815009684
14059.828204175741        -21219.825993515766      -51969.01454092209
13850.894704156624        -21455.95438229723       -52091.511203176844
13556.209287502394        -21724.64022162146       -52378.25159760549
17315.780753358657        -29194.15304633245       -30073.558007306285
14512.294046439687        -29415.09972701187       -33853.95830443342
17895.727187524077        -27308.768974444472      -31472.050987211394
21227.19454866416         -21507.099423504835      -29635.962585135876
21970.167973514366        -22601.64940045531       -27510.129486460548
21229.672059931585        -22023.978735086243      -29388.895499536375
18582.87390271058         -25863.874185585828      -31891.892588825907
19970.358785355864        -25541.820344701388      -29556.30796410234
21128.954662787855        -24931.106715196158      -27877.079157270706
21348.047411401414        -23801.314825761663      -28164.995448629514
20199.526018817025        -15703.094790875935      -32870.680929278424
20796.173368444324        -15460.707172075092      -30626.25088444196
20707.587306669502        -15596.908434922516      -31022.747745571854
20981.386863798754        -15430.95588024538       -29984.1668657406
21219.110953032316        -15297.93205976593       -29102.67255800644
21577.069181896542        -15542.257460576126      -28169.518603295448
22020.186083028944        -15795.04232314319       -27036.884019658697
21976.026687541613        -20045.880965949953      -28245.810180911303
22092.987949857845        -19341.40397154564       -28000.688287271354
22693.10517446668         -17550.143499347017      -26149.043335587667
22457.223696732915        -16383.638609770887      -26202.60117186373
22013.948056642137        -18633.873562999168      -28175.583347023898
22001.040924521723        -18075.730982038134      -28127.03126143215
21822.668201056404        -17581.570143337485      -28497.842070256902
20562.30048977922         -15644.133212957253      -31553.100505885912
20687.207905733358        -15724.625761368325      -31177.46650981704
20427.111065905618        -15701.715975313195      -32060.768673938834
20311.622028451904        -15760.61845424272       -32503.9442582112
20913.386815190133        -21206.43740454795       -30531.560852376268
20485.61779254143         -20440.928157416547      -31982.016931805905
20610.62391254522         -20580.56062567427       -31586.610658664627
20341.90193078614         -20323.42181873062       -32427.240839286664
20347.499573998182        -20459.34449123528       -32350.782785687286
20624.843009903023        -20836.404479242363      -31435.233067792633
21557.913606156213        -20004.217868258704      -29294.43212457702
21295.980994080943        -20106.13399062549       -29944.19241373788
20481.826684485804        -20275.81009464354       -32061.67437360155
20629.114172009242        -20221.301814552735      -31680.282051164017
21021.48241788034         -20179.669462132806      -30642.49695849702
20784.204370658124        -20152.025546920137      -31284.82690921968
20324.26539016529         -20161.076107090703      -32546.69254197796
15092.696985347146        -20204.25885738271       -50428.92604465235
15032.667189260288        -20317.5999001485        -50424.6815638071
15195.384024072662        -20197.66228536042       -50030.826164774604
14958.985258933835        -20443.056182285352      -50440.94136802259
14653.660899242459        -20977.26256009815       -50387.0974458977
14772.990024617262        -20770.175976892715      -50421.105388839234
14873.937423109717        -20595.50503557977       -50432.137796349016
13143.528687714093        -21951.799451428982      -53109.49469208145
12603.785215438655        -22315.267301379045      -53735.60267932309
11815.159604789098        -23495.715174459005      -52245.215897987015
12496.680670224301        -22820.18968395339       -52484.6666209415
12581.12383014438         -24101.278212538888      -48542.18224048397
12886.9400644657          -27529.87142604145       -39774.0915322948
12537.713585723763        -25890.24902026071       -44026.37121766821
13014.757483448311        -24866.022249935646      -45552.787545993335
13537.92254565969         -22107.67705170084       -51371.294667891634
14567.769573208978        -21244.00132619166       -50069.114727820684
14311.20400975274         -21286.757519966068      -50886.51748072389
14146.044629645457        -21574.431991149886      -50744.17560755822
13862.837531027717        -21875.767659367008      -50928.554670319834
15768.145107500633        -27162.703951895226      -35435.2732527014
17309.08102148151         -26004.440928606156      -34209.2972487737
20818.726000198112        -21614.382212397817      -30568.140652145757
20936.55304298437         -22722.889168655798      -29683.045787698207
20615.54080307255         -22077.01996883081       -30805.293559838145
17679.355940869158        -25005.341000403263      -34767.416294334114
18929.675093039114        -24739.115872394992      -32405.80085279707
20165.571877086226        -24334.773359005907      -30202.68532782099
20204.152051107238        -23303.993788543503      -30924.44103136692
15293.622461185601        -20196.728143570053      -49640.18388078504
20201.63784769483         -15809.523239004791      -32924.66217291398
20895.652584008           -15697.805779987752      -30459.56415790519
21233.6183717932          -15634.93062017511       -29314.949751470176
21555.186927893435        -15899.397618664425      -28493.174822189543
21859.009377555914        -16172.893266379893      -27757.179021209904
21641.63863927215         -19694.70872205292       -29127.279457724693
21521.088874470293        -19356.934667452006      -29481.339700353274
21560.305272839872        -18970.974824008204      -29396.674839760788
21539.132840173388        -18618.272281281774      -29453.815286392102
21763.74041401164         -16561.480788638182      -28265.57089623835
21913.17990485385         -17039.841177748578      -28047.67747439714
21548.434608070987        -17343.005521058152      -29211.21231315088
21636.80593672803         -18346.18496157615       -29162.404609684847
21534.372126231967        -18085.004826830474      -29417.874675010804
21600.6245587118          -17804.543102662294      -29178.32304935104
21445.4569950251          -17554.00574282767       -29569.25461577187
20571.792906139388        -15784.247843420095      -31609.118017624594
20735.393795202282        -15851.271584678592      -31093.575480443844
20434.759200179054        -15831.115791302225      -32111.886660567445
20308.244585042932        -15873.57298157442       -32580.544000533642
20570.05633828602         -21227.130862976126      -31387.448179605708
20403.862420293088        -20620.8461901169        -32122.23388760022
20200.1240732014          -20089.22669347277       -32928.32135719067
20124.42979949903         -20126.20882613758       -33127.73027831869
20189.44112919637         -20215.496562855304      -32902.24897037485
20083.142049925922        -20187.09776290205       -33217.3411144757
20220.794559137987        -20390.852801425895      -32732.61103948134
20260.085546833758        -20535.230722686025      -32554.485115249245
20361.09682598407         -20919.136715726225      -32089.453588588047
21314.99857011496         -19822.654976340247      -29957.62151892712
21049.80493255775         -19904.58634139947       -30643.2094125406
20459.331313295355        -20096.300977087914      -32195.392328814734
20621.682202897682        -20041.934873619048      -31765.756087449186
20840.782019190272        -19967.002237112916      -31190.158328008925
20286.515693427118        -19995.129929171857      -32722.00109039085
20170.5493581509          -19994.609526866843      -33053.87224204658
20105.543068769686        -20042.83920871436       -33219.5936434755
20042.545556382775        -20105.085786017924      -33372.49570613102
19993.167098564543        -20184.624828368287      -33476.35189234979
15148.68781340389         -20310.26403864225       -49979.977938734075
15086.327411749267        -20440.712723976805      -49947.45139450743
15243.763071351925        -20278.481975621384      -49670.38806782061
15337.47651103937         -20304.54292517727       -49247.752693924245
14744.395736021304        -21172.40696630998       -49600.18557847102
14748.949873186244        -21415.994186995067      -49025.19040158091
15011.996679537808        -20595.10496054149       -49900.7620560678
15124.728235744533        -20556.764951660334      -49550.436136145276
14838.465979216917        -20988.876233463856      -49676.66480043681
14934.664226948584        -20782.240289749087      -49782.35276947994
13241.6505521139          -22635.014597215806      -50828.520368859936
12877.154147626456        -23392.98674501395       -49756.18600389687
13268.499509586547        -24007.680788237507      -47084.3367394071
14210.657065840554        -25629.990230788906      -41214.794550508785
13899.985219909053        -24394.72228398335       -44587.516035797256
13834.159966742642        -22372.633024160055      -49721.62694196923
14496.780771714846        -21633.867644524133      -49386.37994041713
14251.113885272393        -22019.556192539538      -49276.40643348991
16198.73181373102         -25101.687107799215      -37882.1684610478
17117.43540077378         -24178.593845897834      -37159.28349144418
20418.23416467915         -21600.76444353219       -31567.739480574895
20147.584024589945        -21942.138910125675      -32033.73431278448
20150.767965254105        -22528.221932882414      -31621.84170065467
18132.449318274997        -24012.56139071938       -34986.59130263867
19216.330045517814        -23692.511041179503      -32826.26540048883
19407.6419643995          -22744.25240377573       -33245.222979105776
17434.316840495754        -23414.173999916675      -37451.985977437784
15391.816702712616        -20202.315076231138      -49238.747765612614
20195.862137147757        -15913.836768061781      -33002.17081194574
20882.19214253351         -15932.823042350683      -30654.048605034244
21159.29760533331         -15927.014136146765      -29749.229088000695
21514.61491927302         -16226.466132213021      -28822.395011668614
21397.0600644884          -16475.33229293224       -29314.837328248464
21292.82267026852         -19546.172405673802      -30065.801916691038
21202.1328694547          -19252.705356418144      -30354.163501796338
21120.74079050253         -18978.167543946733      -30609.822970500667
21192.62455697942         -18700.522118807115      -30421.47272120574
21291.98037767748         -18439.80593901824       -30137.792989105114
21432.2286604507          -16724.9575911762        -29324.072592438173
21372.204348299518        -17060.619261195352      -29638.934264949898
21204.62059561782         -17323.51263053771       -30226.243782474223
21295.62079175103         -18189.934237318223      -30110.921103909346
21279.282496534597        -17955.50917851741       -30132.112333505163
21240.239793340606        -17717.758243293953      -30208.648412833805
21159.4452654747          -17534.511465185777      -30413.982961627633
20572.49512509999         -15919.387095479033      -31686.657020799597
20732.427774611566        -16016.509087407358      -31199.944920426326
20417.289490434483        -15947.152397783912      -32238.208006641653
20289.160239840912        -15979.810783690447      -32705.024914862664
20251.97005885264         -21225.135917945838      -32210.121959807962
20210.35793181279         -20695.686606080988      -32610.04005230433
20065.822993188463        -20305.108117541124      -33209.47408142965
20117.91324892674         -20509.423524571055      -32960.40419403882
20111.77714087024         -20924.422035933938      -32753.784445347163
21051.19054323112         -19680.16950414688       -30692.67660682696
20829.80542175305         -19784.601882029077      -31272.418113601216
20450.488764525828        -19935.586314956738      -32280.781329161648
20624.878628454848        -19863.22120246631       -31816.66877832628
19921.830841646475        -20266.081054950013      -33640.43046967792
20303.750976351963        -19859.504548014684      -32726.163423187216
19904.528092999117        -20161.044154838313      -33744.27554283007
20195.910901119583        -19902.777671216572      -33019.23240836859
15434.56648192724         -20307.95274964169       -48860.76937723559
15241.399769792593        -20425.009533021286      -49376.14073142607
15375.449201293693        -20401.670066831804      -48903.91836565074
14805.8481520831          -21628.19067387842       -48348.697363239415
14905.476135586036        -21228.63426872059       -48895.55672884689
14918.481925035121        -21460.023980856793      -48334.46583787964
15236.338838153464        -20609.049364720024      -49013.14277883822
15095.574229484046        -20752.803205778917      -49241.19444112553
15019.608852885855        -21002.537339012615      -48981.75451388144
13969.707262142081        -23280.48710482139       -47039.77000374716
15036.304778527774        -24189.431046133264      -42228.04233432922
14390.010464273564        -22439.023013275037      -47824.7025632907
14767.698288194317        -22044.860245934356      -47525.81596988503
16252.157710769641        -23543.12673367993       -40311.24364701134
16935.11779982042         -22783.047337553326      -39669.41085832796
20105.527763075657        -21518.77878891688       -32414.127831434263
19876.98570468294         -21758.112039275376      -32844.105313660286
19708.744207811           -22145.464266234478      -32987.279934953716
19285.24570209291         -22187.418605367457      -34040.10616360254
18478.35999800916         -23037.181788989277      -35267.93737156648
18837.719926512815        -22353.468263386025      -35047.99226553692
17650.053426804818        -22612.300921404323      -37941.51533706121
15492.379711960253        -20204.755761620567      -48836.515804922645
15535.487495868174        -20310.868230614018      -48462.12354995633
20185.434900162927        -16011.601830116533      -33089.44318622468
20932.345580488152        -16128.238325724895      -30600.971111265284
21155.780559732197        -16291.702961291967      -29971.683023408095
21118.935768974443        -16572.05399134183       -30223.28367452117
21014.365892852624        -19470.9227417167        -30836.60493249579
20937.064808549658        -19306.04223712898       -31082.617740881164
20963.808497498823        -19136.068098446987      -31033.65986270546
20867.154968968553        -18979.4794162148        -31330.9383954332
20938.41857727377         -18829.25544978513       -31142.02429534195
21004.141832462967        -18485.736394591553      -30969.00166808367
20900.797546237416        -18643.763546924518      -31265.45785233325
21008.79679362821         -18263.487035119993      -30952.54515545178
21089.762324126048        -16830.87599048876       -30420.923462319537
21025.79743675232         -17074.590575642487      -30703.643162292617
20934.32289501912         -17254.745571623524      -31039.659563438094
20946.682620682976        -17443.110276230997      -31044.25332488402
21009.337029452345        -18049.019399532433      -30938.98129565579
20988.801216751315        -17827.73965959205       -30978.308787440794
20967.828227546124        -17630.240310978526      -31013.73883996795
20725.897370568855        -16181.490611498713      -31310.477572055002
20546.242633776597        -16085.843864712233      -31867.165886723855
20367.991121227387        -16070.227181208831      -32474.446557942534
20261.140932932096        -16063.265571221587      -32846.035770354974
19976.446502450624        -21184.418415794928      -32963.13833546164
20008.8736456173          -20671.20887230614       -33177.25606941147
19928.95702394992         -20429.50263032228       -33533.69757742351
19884.954968138358        -20898.378811077393      -33387.700030566775
20807.531816622202        -19599.51574153001       -31382.45988234028
20613.899530467577        -19694.167451310692      -31899.89396763755
19824.4490267854          -20319.6775253782        -33892.44019506018
20414.72602230176         -19759.698731523706      -32444.556615419187
20280.123013444507        -19758.86550762206       -32832.11048650986
19814.0457204576          -20196.944450430517      -33988.859970634345
20195.316833037683        -19805.335080514447      -33060.04797637663
15474.789268689336        -20423.564437375328      -48476.86278236273
15389.034683376378        -20548.817717825124      -48555.69502555632
15114.342868898322        -21673.166091128314      -47208.34694882826
15118.501444668913        -21288.527517425446      -48011.452287294116
15333.201980810345        -20762.305773366214      -48333.2661634989
15243.335210335405        -21009.145468443778      -48153.236471436394
15198.604228788401        -22786.317041089005      -44624.15568160573
15274.090190658339        -22022.575277199634      -45960.88854614792
16205.431827656334        -22638.80008997757       -41974.08016631423
17203.219005673738        -22283.983029138417      -39633.433073448345
16765.740693479776        -22291.987585629377      -40895.721764013695
19803.475876219894        -21445.184501180192      -33253.76006615686
19600.281075872124        -21716.48454009581       -33596.3378848842
19391.500643269093        -21927.488132103736      -33978.387132568285
19061.08301815321         -21932.976357439897      -34851.677402678
18725.94190639731         -21895.3615887519        -35797.541143127375
17575.752979474993        -21965.796657132305      -38978.405647067484
18243.77337641018         -22163.443626470293      -36846.15013896852
15573.366108766684        -20404.03249875493       -48136.467893528796
15640.053458725057        -20319.708680055282      -48040.44636617688
15597.746829330827        -20205.46561697201       -48421.05960457627
20182.09832809767         -16105.48781857333       -33146.398558586465
20836.708670702883        -16378.099906790909      -31040.12655527009
20827.741705125183        -16655.786137995387      -31188.06696881389
20747.05731327628         -19423.230364708885      -31594.417281531478
20757.95946966586         -19247.284624354175      -31600.978430807867
20742.621152121315        -19093.11763994788       -31673.51946116034
20699.833508799486        -18976.113920028667      -31817.352105312275
20734.895519929174        -18862.57441684315       -31730.707017603574
20745.145757815044        -18722.818788854252      -31716.666977535268
20837.820915907832        -18370.14550287918       -31462.324298314856
20792.830804347435        -18496.694224800267      -31592.244499217213
20725.595051940392        -18598.82018413032       -31786.140452216896
20719.50042547652         -18139.93345323116       -31819.865184694823
20761.66602515412         -16897.248385581275      -31486.95633842046
20761.97360726631         -17121.315908109824      -31550.74819190201
20716.149278884117        -17319.317039073987      -31742.94825057474
20741.99822380728         -17514.420454772808      -31696.305739738687
20762.656594965785        -17918.531699742696      -31678.012839232786
20717.09015490779         -17710.36455150776       -31800.825949688246
20574.735183232777        -16307.35558126038       -31878.121220514055
20412.374296716993        -16195.523130659592      -32380.899060631462
20281.73913366323         -16149.767339185195      -32814.67427372063
19726.89380349162         -21127.55195538714       -33675.379732847025
19810.825009801974        -20647.79795471697       -33744.82610494923
19733.465138276126        -20427.969370553732      -34094.34619951178
19674.615044632585        -20849.95214735646       -34002.93022115057
20602.34242898465         -19544.398655029705      -31975.65717332134
20444.770120319798        -19618.657598753573      -32405.01056624931
19723.94640959689         -20277.89012063446       -34207.561356443744
19639.60718422403         -20335.541659508755      -34420.930143975536
20310.971614191218        -19667.41906091404       -32775.516162170796
19713.83718627599         -20175.19959289475       -34294.262346877265
20198.303493782932        -19707.022666391564      -33089.29461233738
15551.42556906746         -20519.412950819114      -47997.69693387308
15525.99300018968         -20696.909601137377      -47748.01269153342
15482.475896375789        -21694.302318540766      -45933.699326090966
15430.268000303437        -21340.375328660615      -46817.950364210745
15511.172632066226        -20957.561908073392      -47291.85008062733
15840.866119684006        -22093.113471219527      -44026.29757337167
16356.60590492735         -22084.276149039346      -42453.12342616763
17091.81970693647         -21945.376609461273      -40437.60331814392
16691.41119226762         -21807.305742158573      -41863.05154602035
19534.720407746416        -21365.761267611004      -34033.09647546315
19302.14921241623         -21655.09689138103       -34440.22164092883
17280.439406626843        -21653.955614456623      -40268.39622398794
18992.676388176194        -21618.977031105962      -35317.41157980889
18723.476129816685        -21549.52989791608       -36133.83052258795
17577.454365123827        -21510.845587660697      -39547.70200851178
18426.448320225132        -21638.877668172336      -36892.003068409416
17983.51156874906         -21590.67121133452       -38232.66279225247
15665.074751483397        -20446.608194910907      -47705.718185588434
15752.163981369025        -20346.942117311446      -47559.063261931755
15716.474168643463        -20204.58652740583       -47958.8036764331
20183.16448358617         -16203.59849978236       -33186.78105902571
20556.227686167156        -19434.704011871745      -32137.504300165612
20626.453080788408        -16518.250375072017      -31795.09654657118
20609.21800557419         -16697.934526637022      -31919.7885127469
20580.628099035708        -19318.71209882037       -32096.021690932346
20582.091264807343        -19177.42910597789       -32124.01210405144
20579.055841927464        -19045.625828876007      -32159.633094214838
20575.440061050904        -18899.772298261494      -32196.424264080317
20579.13255508045         -18767.51141874729       -32205.330826342903
20583.121890787836        -18630.669886621065      -32210.4228871918
20648.61092642258         -18349.114679906128      -32033.50368842529
20603.339626134886        -18494.128797909772      -32162.186508041632
20515.918142988874        -18231.61079603267       -32446.656524073518
20524.81786990087         -18096.578422339135      -32422.21048088713
20528.124117403182        -16849.03144253201       -32237.68417763925
20573.90459822138         -17969.27785317933       -32267.27226403898
20567.03110878801         -17009.44806894069       -32153.746867942198
20577.894552346097        -17166.590706382864      -32156.07783552828
20536.415289757257        -17292.007785514223      -32316.602456114277
20563.98978158286         -17416.011717724465      -32248.283639121626
20572.89977346539         -17565.696177970833      -32240.4793269923
20567.30614498536         -17814.85528141345       -32281.029012090334
20534.5499779693          -17688.926591085852      -32375.92558936153
20474.652145291002        -16440.689627365897      -32274.394811339716
20393.241871464747        -16336.827937824402      -32510.00044575195
20284.07311912344         -16260.815471052585      -32856.27558884403
19500.187660020725        -21055.943179486545      -34352.26583771017
19633.396043245535        -20610.33133068688       -34272.32736904982
19580.36886491411         -20441.831495206654      -34530.23566217411
19483.096745539562        -20785.920820643507      -34588.289322965866
20446.249468269616        -19496.257462184436      -32438.1735694245
19541.981784767842        -20317.335251731627      -34718.967412914746
20322.857624270433        -19555.316610922488      -32778.91377599932
19618.091775851586        -20212.99271129018       -34555.63378534371
20207.055564634382        -19605.596527281425      -33100.95618030088
15680.29682804028         -20596.60365896671       -47366.32958229442
15700.415682951701        -20792.789415554424      -46923.298852753964
15823.11314525348         -21487.909460997653      -45201.135741627484
15758.643607394017        -21096.440536169266      -46147.71374162537
16279.579691549015        -21590.17385621169       -43519.746079444194
16953.730353335402        -21555.989940916228      -41419.77069493053
16654.639476804165        -21402.08155432583       -42605.29645131871
19218.00650942955         -21267.835976621704      -34983.8873348088
17203.43896055981         -21291.76848499647       -40998.19265828106
17499.25800298752         -21157.806996408795      -40232.48672925236
18886.00717843157         -21289.145769834293      -35907.480687033
18586.306855853214        -21305.287431715933      -36760.320473678854
17762.990904210492        -21275.24174743367       -39263.711537921095
18301.7734386081          -21331.5376845298        -37572.22565691241
18032.6789346657          -21222.955523239936      -38496.77679608437
15793.07634028405         -20485.375580716387      -47150.46996881502
15872.55064053382         -20383.112521598363      -47035.662004182384
15828.345106207984        -20261.372901567738      -47422.4403442846
15809.001484742446        -20164.311071901728      -47671.94247810837
20175.62900433615         -16305.015704269334      -33255.96189138519
20431.670750358706        -19380.523659125913      -32513.900707708017
20435.293445619704        -16580.40232989405       -32461.318868901646
20435.2470170092          -16731.26506395878       -32512.573231272312
20408.762109938925        -19249.100826883645      -32616.443687466202
20422.681692401908        -19106.762270351184      -32610.065629351186
20400.42337219766         -18958.150130148762      -32709.24763333743
20427.122761459515        -18819.51972193953       -32655.21956088991
20409.06933944021         -18669.71339996427       -32734.537410098943
20436.45578716738         -18531.080987670593      -32668.983770346444
20392.648786124908        -16828.543929262003      -32685.38611969764
20422.05884125515         -18360.653282993564      -32730.502218586505
20388.014479824753        -18230.366020010784      -32846.93902296266
20406.56615638089         -18133.506616239796      -32793.06521529456
20411.18998495841         -18011.440839251653      -32781.28229341811
20412.620380498232        -16929.3185428267        -32645.40361962661
20402.493722148385        -17862.87756311999       -32807.82514328222
20393.054316102847        -17052.812014684525      -32740.63223342869
20411.90000926839         -17212.429334755972      -32710.64841177176
20420.64619402614         -17333.809727931588      -32702.246315793458
20399.89090673406         -17460.57404375829       -32787.70350158387
20411.786426853025        -17613.608887143047      -32764.6396511933
20413.140798550536        -17739.154194185903      -32768.796512914116
20340.515252305868        -16465.819130937398      -32743.388327293298
20258.35923551646         -16374.195079730309      -32992.9516890047
20158.446645542375        -16392.21951314743       -33350.6150811636
19294.074307247185        -20924.916286214328      -35031.06433237533
19478.207589068006        -20400.23995949248       -34855.810676180656
19455.555449903113        -20559.57139926646       -34819.42419408299
19340.690328916557        -20715.04550059793       -35048.08294534082
20319.83852023065         -19443.958432894793      -32823.286708927095
19436.330641737248        -20308.30131138214       -35038.07482690897
19498.800442245363        -20206.605239088192      -34914.20672710248
20209.346112923547        -19500.156436029683      -33131.094695482
15846.74928738414         -20637.356988881464      -46674.4783930052
15938.22253461217         -20836.85847525291       -45983.63499391591
16105.683104004806        -21114.83932391976       -44908.829365817
16437.916321736986        -21164.902797613624      -43694.720241729825
16894.452899981003        -21194.818612723277      -42132.64309177621
16659.86728527621         -21052.06028391805       -43122.884242479326
19042.909357600223        -20994.65965831307       -35702.70784300363
17058.448018130908        -20993.060652178137      -41877.303819723114
17295.594616182174        -21017.93809615724       -41065.21967245717
17468.707718890026        -20872.26530766488       -40684.74834066548
17684.72844294914         -20976.66026046967       -39861.65979586034
18767.396647573256        -21007.360411557645      -36500.55378359506
18486.147608524025        -21007.732069470272      -37341.08670878255
17921.381898074203        -21001.28255339445       -39084.87053376232
18192.086779252015        -20969.039527972785      -38276.54985706536
15935.554765999183        -20495.31614938452       -46599.83666300313
15972.152607700356        -20385.955472722584      -46655.00171241274
15935.570253767444        -20287.123810348425      -46966.34186936196
15895.39177880992         -20180.480845422655      -47308.04331259113
20305.481535429382        -19335.84448131977       -32898.373255400904
20283.24952384913         -16578.322018625095      -32981.17106667045
20335.717269448538        -16667.68717930997       -32830.30697066097
20311.636330091304        -16763.92682994604       -32941.863972054874
20273.79838927245         -19249.110952401687      -33017.88868882203
20298.2101934213          -19159.25604701116       -32969.29422845669
20296.96897747251         -19047.40369414787       -33001.457634749626
20274.888691170283        -18955.966335480218      -33090.2040366595
20298.196120087738        -18866.81591736402       -33038.545739579895
20300.48189375152         -18755.20942470145       -33053.63199339823
20280.225907610642        -18662.70011689346       -33132.85410519094
20304.262799459753        -18572.944603479533      -33072.52019130316
20306.96217756211         -18456.510594982712      -33080.07239657811
20302.08061132454         -16867.410261640678      -33002.789551462054
20284.235343238524        -18359.668289175643      -33162.877152584995
20300.96870252728         -18266.768028864397      -33118.78119483447
20298.660536114658        -18168.54656300166       -33133.55671743548
20300.79592449777         -18062.49705680289       -33132.24914132922
20295.094575117397        -17949.320869445928      -33153.70404645547
20294.83921253769         -16970.078636114566      -33052.47426484875
20270.065535311194        -17853.318680732526      -33235.39154402961
20273.41852553875         -17055.85573274838       -33143.73514376757
20302.047471724065        -17758.086385214418      -33129.64504874613
20296.63030609612         -17147.386731691546      -33083.06657900419
20310.733826292108        -17258.22844939378       -33054.61311824222
20300.947350522165        -17363.60703644276       -33102.17582206487
20270.17184472782         -17454.78293108918       -33214.85359325958
20296.598342015397        -17548.624619492         -33135.862626220216
20307.644282036592        -17657.83516625573       -33107.03140614843
20198.29529209417         -16484.47779218465       -33244.00860367944
20176.672358836233        -16587.030848854796      -33354.14419081635
19174.0077075239          -20751.235358902617      -35509.10847923016
19373.308718300894        -20425.053859641077      -35150.26224806744
19287.207614262195        -20574.401626224877      -35303.850780701316
20204.6668205868          -19395.727804553844      -33179.711844826605
19332.417927477698        -20300.578723084327      -35354.14956361119
19393.12403275534         -20200.629338816518      -35235.159824527225
16032.937102979027        -20617.288789996564      -46027.42820479861
16184.906422959344        -20762.435796995964      -45232.12955353899
16406.889712908207        -20902.844621105596      -44221.0638761078
16623.655065355433        -20747.785731015698      -43708.346172478756
16836.593305779534        -20873.950760004955      -42789.39025976663
18942.1186447571          -20739.23736722439       -36205.597612197285
16992.78601443069         -20679.05548686035       -42530.738916530085
17243.787436212915        -20781.578974204676      -41543.24226894827
17403.159742464934        -20705.47629618474       -41107.65659389536
17516.93972418955         -20702.287891888125      -40733.259496318075
17641.658678818214        -20764.979061213504      -40249.122081339956
17821.80683572545         -20780.672640147062      -39646.63417666624
18663.01799805121         -20706.707587519155      -37076.963382800626
18393.336652156893        -20757.61487807357       -37862.112917055616
18008.226179466354        -20768.827400837585      -39061.87424354595
18201.06274326883         -20693.326586263887      -38527.22273614785
16072.497509924407        -20449.52012147346       -46170.491705263536
16044.589868276933        -20314.704760808156      -46505.07724915034
16000.394817126087        -20197.12480133263       -46874.74930844957
20195.034823915088        -19296.657033817602      -33239.856998886775
20213.16003067336         -16684.519654125885      -33257.236397302026
20203.93090442994         -16803.935516563724      -33322.47639532011
20192.240543183714        -19201.189411779094      -33276.967396966946
20194.80944825828         -19101.96912650349       -33297.18451567448
20191.167504697147        -19002.333425545294      -33334.610722598045
20191.438244770045        -18905.94414415099       -33357.51489698559
20195.543017215165        -18806.533106911982      -33367.346748309355
20193.447995135273        -18706.52777862919       -33394.532955340335
20194.64667462541         -18609.478739047878      -33408.9743285208
20199.120538733896        -18508.587652528902      -33411.67130119195
20196.405754460964        -18406.469260284262      -33435.05394538628
20197.55972632934         -16908.857031059015      -33370.27331840989
20195.481181042975        -18308.242926871742      -33450.21467382745
20197.917273620926        -18209.851883763582      -33452.4704549076
20197.870982643504        -18108.401985971417      -33460.76583399869
20195.998335788234        -18004.168756192412      -33472.803986178165
20190.611043634108        -17902.004526791057      -33493.855384357616
20191.349187001368        -17007.05220964347       -33412.9532108704
20192.318836189494        -17803.346970902912      -33489.38204481391
20191.995777941123        -17102.708387141374      -33428.96948229352
20199.214355997232        -17704.13548027871       -33465.29117216448
20199.061657389055        -17202.846027419106      -33421.50556255994
20199.871371069872        -17305.64734079915       -33433.088347916775
20192.671243208704        -17405.059471459113      -33468.522089440965
20191.7527713021          -17502.340529322846      -33479.988520697785
20198.343820438775        -17602.606159382893      -33464.287172757344
19129.559655771896        -20588.237537358964      -35762.06659696751
19250.123825156803        -20407.26610158222       -35529.97967961838
19247.117324437662        -20270.448135890467      -35631.68501403116
19294.390935395833        -20192.186200163505      -35539.519886967675
16197.29375335869         -20527.493056738247      -45579.89626373075
16428.383785526497        -20575.39398642893       -44665.16599347592
16629.946297503302        -20546.66099982818       -43989.06497473999
16800.330546412675        -20596.00682105359       -43315.10346741277
18984.085422823744        -20537.247196062195      -36237.87691538518
16928.613883193007        -20522.86863870749       -42968.74540505263
18848.954162259466        -20579.892719174084      -36615.33130427944
17033.06304519676         -20519.77018748513       -42608.38234184301
18716.999112061752        -20527.703295171577      -37063.305516055414
17153.038716054543        -20566.26631502005       -42131.941053988594
17319.12285470589         -20575.415953464413      -41552.68516722904
17465.99365608017         -20562.808902895842      -41071.3012644652
17606.376292736524        -20574.851854161367      -40586.66313899768
18605.892023192268        -20531.586076120242      -37405.37430131192
17755.50768740385         -20587.79003354643       -40077.848925214676
17919.338127640935        -20584.496531420744      -39544.38725939311
18472.494141666713        -20582.454349288935      -37777.04701376068
18325.691523309655        -20568.569354881154      -38253.30724993056
18080.293021118076        -20563.80526169951       -39043.44700586365
18206.741943530506        -20532.102086812796      -38667.799601058476
16164.314107904349        -20359.32372599658       -45980.50692656724
16122.620410667228        -20209.20702759705       -46387.48095810964
19080.621009067374        -20413.20908027557       -36037.624908894664
19151.97768239696         -20293.45759822697       -35905.37601790962
19197.880710499787        -20189.437590691585      -35836.037954437976
16300.72359085851         -20400.995919537985      -45406.09931129825
16438.828339198975        -20366.133440350786      -44954.26804312031
16570.93335825167         -20410.30857978352       -44405.255967387195
16726.42873197022         -20403.809880859168      -43853.954169066026
16862.29533316474         -20416.239370319203      -43351.08537393358
18934.654651860466        -20397.84654605144       -36495.52454798116
16984.85778679955         -20413.76655104327       -42920.29097394097
18793.54081436386         -20410.772348422866      -36921.66655011873
17102.676323952997        -20413.05074092463       -42507.1290701814
18672.93594017409         -20410.331215887192      -37298.44188921592
17247.397128055116        -20399.18840886653       -42020.37734756107
17396.910293530673        -20415.102836685153      -41484.505367509344
17537.32812812304         -20397.16133884232       -41025.57853300106
17691.422275849713        -20422.77440913924       -40475.04003381121
18546.558626688166        -20401.26060060323       -37704.428741257325
17848.183883501977        -20396.15434764107       -39979.32632860516
18002.00008564086         -20409.700840243553      -39455.49534203308
18402.06888026964         -20423.614200404514      -38144.2741097595
18275.93626936719         -20419.746540213393      -38552.720208488325
18144.386521704502        -20394.371073477065      -39003.94691712804
16241.571273278765        -20261.55163181086       -45851.91876248535
16214.200952531966        -20162.684382316645      -46115.90314760432
19039.143884618534        -20289.273997241005      -36254.40788859913
19096.9793406016          -20191.110683680974      -36145.40518601625
16353.27479966739         -20272.353712535936      -45416.985800702496
16445.63186539267         -20254.52147064545       -45101.52111172296
16536.90313899485         -20283.737614600934      -44719.882499387364
16643.65312465583         -20290.362336380364      -44318.710794381965
16738.91627653075         -20269.911751663003      -44001.21121339295
16831.86060016416         -20299.407968556156      -43623.11294165599
18944.71272399117         -20263.095922198747      -36565.6885115164
16936.411308875093        -20306.322463688648      -43238.07903432394
18851.524545899138        -20291.43455898565       -36834.6065350637
17046.08682641467         -20304.347905134528      -42849.682003003545
18741.25332864172         -20297.735155782244      -37175.55886762274
17158.004467652416        -20295.376287504692      -42464.91309563938
18633.37173609677         -20292.929819222987      -37520.63664128478
17250.621045795167        -20268.93217816259       -42172.07825034684
18546.41858742727         -20273.78964466576       -37813.90779070255
17349.16729968159         -20297.8519292825        -41791.68170039845
17455.120584976405        -20293.11764913439       -41429.46286104283
17546.21999207318         -20267.450552904396      -41144.76051831162
17648.927309600036        -20296.206349218657      -40760.152485724444
17756.437529265942        -20293.786256019277      -40397.18335805158
18456.142740445364        -20298.192772237995      -38082.504175630274
17848.56001100303         -20267.038229729984      -40114.37998996717
17941.844584868246        -20289.904370150212      -39777.40087797072
18055.40129055397         -20289.58734122846       -39399.51128785266
18343.44518314901         -20304.768974996252      -38440.70219304313
18233.28356423983         -20295.053550708562      -38808.467700408924
18146.471966766167        -20266.766957794513      -39120.54709697917
16301.992934997157        -20173.886345960436      -45765.29830705324
18995.891346468172        -20186.20687179512       -36462.48112320715
16399.37456729212         -20175.253559400026      -45396.5913018004
16499.77848181001         -20175.129026339553      -45021.10478736862
16594.979285208607        -20186.747478062804      -44650.02435359653
16693.757956978883        -20187.658713312754      -44284.16067590419
16791.34704889228         -20191.22467967567       -43921.23189353606
16891.18826741306         -20198.83635288844       -43547.25574250059
18897.70645740184         -20186.801322869247      -36769.15000613747
16994.788260282872        -20200.492601690185      -43170.53878093709
18797.05270631234         -20192.91531660433       -37081.6593939962
17099.78595337908         -20197.15749945443       -42797.927564182944
18694.69672213252         -20192.777653465422      -37406.739214964626
17201.478383041354        -20190.05327347753       -42444.229348272056
18596.091033818226        -20188.02493055275       -37726.12161324734
17300.40479069098         -20189.729575861613      -42094.00067197601
18499.593799977825        -20189.858497382935      -38035.76520526596
17400.835364848677        -20192.944524505347      -41736.792229982035
17500.22301165739         -20188.382493029505      -41394.810719755886
17599.346438822457        -20188.827930260264      -41050.17902890575
17700.902471539743        -20192.571745552264      -40696.181135694475
17800.62922410118         -20187.972454834442      -40359.9733908019
18398.646189039693        -20196.502103971925      -38357.86283701688
17898.12379378202         -20186.937179470915      -40029.775722767736
17998.798444727607        -20190.008282587307      -39687.16695441558
18098.89349421903         -20186.997860486652      -39355.02565345326
18294.450585069317        -20196.011468946286      -38699.241648106894
18194.912233316234        -20188.870110872947      -39034.092552410984
0                         -3404.154365824538       -172338.51891795732
0                         -3504.278188502791       -169381.73271460575
81.02977048915413         -3454.216277163665       -170877.29480961376
0                         -3604.4020111810446      -166544.6690387175
81.0297704891542          -3554.340099841918       -167983.29083228917
0                         -3304.030543146285       -175427.24713705352
81.02977048915407         -3354.0924544854115      -173897.08339342792
0                         -3203.9067204680314      -178659.97884721824
81.0297704891541          -3253.968631807158       -177054.77481323283
0                         -3103.782897789778       -182048.68800906162
81.02977048915419         -3153.8448091289047      -180362.36507326303
0                         -3003.659075111525       -185605.32871750448
81.02977048915447         -3053.7209864506513      -183831.7970151545
0                         -3704.525833859298       -163814.87656929623
81.02977048915426         -3654.4639225201713      -165202.75890366486
0                         -2903.5352524332716      -189341.90044689536
81.02977048915575         -2953.597163772399       -187475.02675383328
0                         -2803.411429755018       -193270.5112981886
81.02977048916111         -2853.473341094148       -191304.08796118989
0                         -2703.2876070767647      -197403.4395628069
81.0297704891835          -2753.349518415907       -195331.15434405304
0                         -3804.6496565375514      -161179.594573045
81.02977048915427         -3754.5877451984247      -162523.11650369668
0                         -2603.163784398512       -201753.1942079974
81.02977048927572         -2653.225695737701       -199568.60063931893
0                         -2503.0399617202584      -206332.5744115165
81.02977048964945         -2553.101873059639       -204029.06296742024
0                         -3904.7734792158044      -158625.67104370813
81.02977048915426         -3854.711567876678       -159931.43150630302
0                         -2402.916139042005       -211154.72890855488
81.0297704911347          -2452.978050382125       -208725.49819150698
0                         -2302.7923163637515      -216233.21486260346
81.02977049690885         -2352.854227706656       -213671.24326485695
0                         -2202.6684936854986      -221582.05726688122
81.02977051881179         -2252.7304050385424      -218880.07458675423
0                         -2102.544671007245       -227215.8088664359
81.02977059963594         -2152.6065823957874      -224366.26782071186
0                         -4004.897301894058       -156139.4760713359
81.02977048915422         -3954.8353905549316      -157414.33805172457
0                         -2002.4208483289917      -233149.6110432434
81.02977088874358         -2052.482759836049       -230144.6584973928
0                         -1902.2970256507385      -239399.2560029016
81.02977188686044         -1952.358937530728       -236230.7037304706
0                         -1802.1732029724851      -245981.25060686827
81.02977519480643         -1852.2351159369473      -242640.54537052917
0                         -1702.049380294232       -252912.88219734444
81.02978564413807         -1752.1112960635362      -249391.16425481465
0                         -4105.021124572311       -153706.8099377446
81.02978264760462         -4054.959195859244       -154957.9478132693
0                         -1601.9255576159785      -260212.28677163404
81.02981678459228         -1651.9874792448556      -256501.84836186477
0                         -1501.8017349377253      -267898.5198667106
81.029902932029           -1551.863662906699       -263991.1196036555
0                         -1401.677912259472       -275991.6305058497
81.03011818286137         -1451.7398180394132      -271878.2084105848
0                         -1301.5540895812187      -284512.7385492252
81.03058338400757         -1351.6158061816807      -280182.5541368113
0                         -4205.144947250565       -151312.80536414252
81.02983001867209         -4155.082966311352       -152547.75484162805
0                         -1201.4302669029653      -293484.1159922101
81.03143814022998         -1251.4911614200405      -288925.8837387432
0                         -1101.306444224712       -302929.2700227452
81.03326096754074         -1151.3647096807192      -298131.1937821692
0                         -1001.1826215464588      -312873.0342103481
81.02861200107715         -1051.2311229535837      -307823.20564554055
0                         -901.0587988682055       -323341.6579227843
81.00934697743102         -951.0805836211598       -318028.6009570078
0                         -4305.268769928818       -148941.8233605343
81.029922181642           -4255.206736116673       -150168.5335333454
0                         -800.9349761899522       -334362.94931674417
80.95116389229081         -850.9008204963724       -328776.0462152928
0                         -700.8111535116989       -345966.3680585615
80.84598822770575         -750.767686540613        -340085.8351245219
0                         0                        -446350.1901282505
0                         -100.06821744217902      -429693.18018801865
68.35330363926255         -65.39316191868303       -435366.2359223414
0                         -4405.3925926070715      -146577.3421474275
81.03002413820938         -4355.330566538789       -147804.23175457204
0                         -600.6873308334456       -358183.07648965734
80.78543629582016         -650.7744343475046       -351976.16529288894
0                         -400.43968547693896      -384590.4901335612
0                         -500.56350815519227      -371046.0846349921
80.87342593155768         -451.7729937829099       -377540.43254254526
80.73263520472499         -551.1087583775897       -364452.0676348884
0                         -300.31586279868566      -398853.8680099752
80.7904166085823          -352.89631368031473      -391252.2046950115
0                         -200.19204012043232      -413871.1885847701
80.85339622940337         -256.0665851739911       -405380.0085553704
89.75785865284693         -152.55350598354147      -421268.68167686224
100.00632909114324        0                        -446298.7370617021
0                         -4505.516415285324       -144201.8386272125
81.03007178090824         -4455.454469153394       -145437.85793687464
200.0126581822865         0                        -446039.7674767378
152.00233045232255        -74.34408616769474       -433734.8939753799
0                         -4605.640237963577       -141796.6618369968
81.03003711613196         -4555.578384474274       -143051.35921647644
300.01898727342973        0                        -445607.9124040175
249.91588625000432        -78.1808085259416        -432779.64630798163
0                         -4705.764060641831       -139341.89778917917
81.02995170290079         -4655.702250754905       -140625.48920934074
400.025316364573          0                        -445004.35830217326
349.427685421439          -80.68322907659356       -431877.54156531655
0                         -4805.887883320084       -136816.2251826242
81.02986866551524         -4755.826063089391       -138139.6670261627
500.03164545571616        0                        -444230.19799336576
449.58871802937574        -80.45677161184265       -431254.85451063927
0                         -4906.011705998338       -134196.76156081015
81.02981532040205         -4855.949852907364       -135571.82868836113
600.0379745468593         0                        -443286.3531674128
549.8266508704231         -80.29801655516808       -430456.76668991795
0                         -5006.135528676591       -131458.8995285914
81.02978878855355         -4956.073646925119       -132898.26933976487
700.0443036380026         0                        -442174.29389107827
649.7442493649231         -80.3276932357708        -429468.88988040015
0                         -5106.2593513548445      -128576.13266980245
81.02977743721571         -5056.197452754844       -130093.47479692276
800.0506327291458         0                        -440895.5539687723
749.7411764828497         -80.57091247405386       -428285.56339727336
0                         -5206.383174033098       -125519.87091357558
81.0297729855792          -5156.321267542694       -127129.94209389266
900.0569618202891         0                        -439451.9938447955
849.8259892642681         -80.78404981081637       -426947.41753211524
0                         -5306.50699671135        -122259.24525242292
81.0297713431015          -5256.445087050631       -123977.98933532543
1000.0632909114322        0                        -437845.7146424819
949.9287751690973         -80.90140734159469       -425467.52322371985
0                         -5406.630819389604       -118760.90188127657
81.02977076802351         -5356.568908589431       -120605.55502339038
0                         -5506.754642067857       -114988.78603132139
81.02977057632116         -5456.692730891581       -116977.98696378041
1100.0696200025754        0                        -436079.0527474649
1050.0137423553504        -80.9618078398316        -423842.1504662498
0                         -5606.878464746111       -110903.91601817042
81.02977051531307         -5556.81655345378        -113057.82107764878
1200.0759490937187        0                        -434154.5676515374
1150.0727845479646        -80.9765157095937        -422071.93755666027
0                         -5707.002287424364       -106464.14832568697
81.02977049671684         -5656.940376098129       -108804.55075634678
1300.082278184862         0                        -432075.0449617815
1250.0791136351093        -80.97636426455821       -420155.1042279179
0                         -5807.1261101026175      -101623.93490678039
81.02977049126766         -5757.064198766916       -104174.38774143283
1400.0886072760054        0                        -429843.46016038087
1350.0854426921524        -80.97625787396233       -418091.12369605544
0                         -5907.249932780871       -96334.07426143892
81.02977048972689         -5857.188021442626       -99120.01590361977
0                         -6007.373755459124       -90541.4584967326
81.02977407736692         -5957.311838993086       -93590.3400557172
1500.0949363671489        0                        -427462.9988582939
1450.0917717099744        -80.97625792490653       -415882.9128535036
0                         -6107.497578137377       -84188.81881318455
81.02978812565746         -6057.435646441741       -87530.23134135263
1600.1012654582923        0                        -424937.0407040084
1550.0981006164402        -80.976258063294         -413533.60192169616
19.945455367172215        -9600.004303118762       1244460.764359464
39.89090716908783         -9600.017212749739       1244408.4078337902
31.826768610828214        -9584.798117691147       1230660.8259004392
0                         -9600                    1244476.578614005
15.167065750954318        -9586.616157552446       1232343.9695650376
0                         -9578.345245345185       1224893.645831561
0                         -6207.62140081563        -77214.47284699728
81.0298155873923          -6157.559454217478       -80880.27176121577
0                         -6307.745223493884       -69552.07776834145
81.02984601386676         -6257.683280079586       -73576.50344610434
0                         -6407.869046172137       -61130.39395558769
81.02986035363841         -6357.807126549783       -65550.18736758799
1700.107594549436         0                        -422269.151519802
1650.1044293069397        -80.97625840595622       -411046.4860193381
59.83635162973785         -9600.03872971681        1244322.5023741599
50.657255181887216        -9584.573987076756       1230375.936247191
79.78178497999541         -9600.068855393229       1244201.8192155373
69.8598629080031          -9583.85456147361        1229602.7737298522
0                         -9552.925924337282       1202117.148966121
22.402691564087366        -9565.752623007462       1213556.4239080783
0                         -6507.992868850391       -51873.064821495114
81.0298506858266          -6457.9309759851385      -56727.57465944674
1800.1139236405795        0                        -419463.0742051175
1750.1107576986633        -80.97625915345559       -408425.0328035347
99.72720345642588         -9600.107591702086       1244047.1502298366
90.15446629912047         -9582.999245524099       1228657.739513459
119.67260330009977        -9600.154941116938       1243858.236391169
110.17747916810065        -9582.699672267772       1228173.8823925417
139.61798075541222        -9600.210906662602       1243634.881028072
130.19297431554324        -9582.459267214886       1227700.1389864495
159.56333206888542        -9600.27549191616        1243377.0599190372
150.21159646705533        -9582.185647467077       1227154.2348651846
179.5086534879828         -9600.34870100809        1243084.7192322686
170.0078061809954         -9581.965031602469       1226616.7220228289
0                         -9523.139911087952       1175726.5448530985
25.140606263292963        -9535.084905006246       1186240.75191225
0                         -6608.116691528644       -41698.419253962544
81.02982622743029         -6558.054810855676       -47029.69495609854
1900.120252731723         0                        -416522.7194033446
1850.1170859367246        -80.97626050716669       -405672.87381153903
199.45394125990794        -9600.430538623626       1242758.2286512998
189.88613861705974        -9581.699060968986       1225995.1627555108
219.39919163040398        -9600.521010004255       1242397.5971426312
209.8600077240039         -9581.506299997518       1225395.0199680605
239.34440084254186        -9600.620120949412       1242002.710247853
229.81879938709437        -9581.645375251448       1225052.547686614
259.28956513550105        -9600.727877818363       1241573.232319032
249.68494181706217        -9581.888567542228       1224763.5269490464
279.2346807433487         -9600.844287532256       1241109.0772132294
269.4993359766877         -9581.925231737026       1224247.307008121
299.1797438937993         -9600.969357576361       1240609.863967751
289.250188344936          -9582.129028477371       1223841.6550971752
0                         -9488.237067079534       1145205.9816939228
29.6850114289371          -9504.363404708223       1159209.222809091
319.1247508069654         -9601.10309600249        1240075.92189298
309.12452519210734        -9582.531335143145       1223569.0700660464
339.06969769410097        -9601.245511431622       1239507.179302487
329.0258132660214         -9582.45223454396        1222818.0463922303
359.014580756325          -9601.396613056693       1238903.4136856042
348.9982544234631         -9582.546548353721       1222178.1350297488
378.9593961833357         -9601.556410645588       1238264.7621122443
369.1248551707747         -9582.725831225447       1221565.5724828185
0                         -6708.240514206897       -30519.304122240457
81.02980178966757         -6658.178630076388       -36372.170267575624
0                         -6808.364336885151       -18242.955301015605
81.02978530332004         -6758.302442864374       -24665.064596362005
2000.1265818228665        0                        -413452.1557833548
1950.1234146147356        -80.97626237607504       -402793.79550107726
0                         -9447.338390558965       1110002.5781750937
34.76185608126662         -9468.052343784399       1127695.6212564947
398.9041405577715         -9601.724914547865       1237591.0326487916
389.3066797320383         -9582.622636027449       1220651.391297846
418.8488113230406         -9601.902135703256       1236882.181839451
409.39032455511847        -9582.795094643889       1219946.3162074166
438.79340428143496        -9602.088085623347       1236138.456157157
429.365637452812          -9583.216419457194       1219427.7506766438
0                         -6908.488159563403       -4770.916573785065
81.029776661857           -6858.426257002314       -11812.777533186447
2100.1329109140097        0                        -410255.5999718574
2050.1297445334762        -80.9762639951715        -399791.72997362545
0                         -9399.41387928617        1069528.5116131676
42.025177718322006        -9423.612594699138       1089767.7720541023
458.73791509149055        -9602.282776406733       1235359.6583126534
449.2805165866061         -9583.539826492995       1218780.3235079215
478.6823394209186         -9602.486220744335       1234545.4165621228
469.16711485313334        -9584.117827126467       1218321.6525423303
0                         -7008.611982241657       10000.983345692532
81.02977284246901         -6958.550074677165       2286.0096871625306
0                         -7108.73580491991        26182.584634247465
81.0297713283659          -7058.673895016266       17738.32538110261
0                         -7208.859627598164       43889.26932901904
81.02977077238705         -7158.797716755639       34656.82390306895
0                         -7308.983450276417       63241.74134769037
81.02977058024756         -7258.921539096685       53159.61514977707
0                         -7409.10727295467        84365.70136610408
81.02977051721061         -7359.045361663689       73369.99487715376
2200.139240005153         0                        -406937.4061793701
2150.1360756898075        -80.97626429367982       -396670.7452981943
0                         -9343.256590685782       1023171.3782050089
49.74827320414433         -9369.961615925977       1044941.7162529636
498.6266729453084         -9602.69843192367        1233696.0453054088
489.08440480344876        -9584.805507130031       1217917.7542228121
518.5709113468087         -9602.919423833282       1232811.3624894542
508.88353618616725        -9585.231675260091       1217240.1059009049
538.5150503127982         -9603.149210967456       1231890.1220304451
528.2994685526912         -9585.905649602226       1216766.217217259
558.4590855345369         -9603.387808431075       1230932.896752292
548.5842862834925         -9585.150579607998       1214901.3719664535
578.4030127058003         -9603.635231944763       1229939.2684290565
568.2916326437916         -9583.501261254178       1212211.1599469648
598.3468275214835         -9603.89149785021        1228910.7774422085
588.1737518094185         -9583.308461241848       1210790.7580006213
618.2905256762026         -9604.156623115761       1227846.2065657275
608.3462018594305         -9583.45718964416        1209616.899595946
0                         -7509.231095632924       107391.4046490302
81.02977049746343         -7459.169184307629       95416.0637488527
0                         -7609.354918311177       132453.0906816587
81.02977049152925         -7559.293006975859       119430.22350340884
2300.1455690962966        0                        -403502.055500908
2250.1424066494355        -80.97626299171895       -393435.0354278288
0                         -9277.452245911076       970346.0920245135
56.12744155546802         -9306.36454218348        993197.5951917693
638.2341028628551         -9604.430625342198       1226745.5375072665
628.5759821894004         -9583.920733554078       1208679.74757513
0                         -7709.47874098943        159688.2748810089
81.02977048981157         -7659.416829651316       145548.53960136094
0                         -7809.602563667683       189236.89455815047
81.02977048933091         -7759.540652328816       173909.96139940774
0                         -9200.343612372535       910480.1619101599
62.50722357589187         -9237.921961308222       939178.2014594111
0                         -7909.726386345937       221240.30326776204
81.02977048920044         -7859.6644750068735      204655.39322904465
0                         -8009.85020902419        255840.11466518385
81.02977048916598         -7959.788297685081       237926.6129954228
0                         -8109.974031702443       293176.8939293117
81.02977048915707         -8059.912120363321       273865.0378735293
0                         -8210.097854380696       333388.70873353624
81.02977048915484         -8160.035943041571       312610.3429875015
0                         -8310.22167705895        376609.5382774938
81.0297704891543          -8260.159765719824       354298.93521535775
0                         -8410.345499737203       422967.61922700243
81.03064817112826         -8360.289058040786       399064.84343240916
0                         -8510.469322415456       472583.4824278695
81.0336306739536          -8460.424187549497       447033.5832568531
0                         -8610.59314509371        525568.5687998031
81.04390634993456         -8560.63247647682        498357.7223772889
0                         -8710.716967771963       582022.9448670178
81.05390169292141         -8660.938576202298       553164.9987477275
0                         -8810.840790450216       642033.2683149053
80.97658727896082         -8761.362068752267       611572.649574689
0                         -9109.988768270505       843165.2523032465
70.56836912077593         -9155.158053304678       876175.955075408
0                         -9011.088295224168       772997.5959942775
77.81802755348927         -9061.599562837066       808051.5872234002
0                         -8910.96461312847        705672.0083212391
80.56910595971243         -8861.899489143749       673673.1593988218
80.27413089166781         -8962.727920707435       739664.0270595077
2400.1518981874406        0                        -399954.1449936445
2350.1487360308633        -80.97626086151297       -390088.90997713554
658.1775547711646         -9604.713522768812       1225609.031869623
648.7923736692363         -9584.887588507581       1208156.0855610482
678.1208770861958         -9605.005334279667       1224436.2425181323
668.7831154162103         -9586.41264637254        1208112.7112882815
698.0640654868408         -9605.306079410162       1223225.6004994854
688.2204273241651         -9587.883061092885       1208017.884230719
718.0071156442834         -9605.615778353804       1221977.5308596327
708.172555427012          -9587.144279683343       1205824.3821664865
737.9500232204169         -9605.934451969268       1220692.5031634402
728.2352629935164         -9585.705231820966       1202934.4638772176
757.8927838662435         -9606.262121787719       1219371.6206178905
748.2345642576348         -9586.747905692044       1202270.6132228717
2500.158227278584         0                        -396298.3765691908
2450.1550641038025        -80.97625903577948       -386636.78383557266
777.8353932202308         -9606.598810020389       1218013.0652985408
768.7095587897979         -9587.546501020452       1201298.3988634595
2600.1645563697275        0                        -392539.54567395366
2550.16139214937          -80.976258102035         -383083.1667475424
797.7778469066276         -9606.94453956647        1216616.910968911
789.0825673896082         -9587.53064264998        1199541.5343416173
817.7201405337518         -9607.299334021234       1215183.2997720663
809.1159550934349         -9587.49366593365        1197746.4672044767
837.6622696922253         -9607.663217684505       1213712.0840433522
829.0558361544357         -9588.11501103718        1196516.6466247577
857.6042299531744         -9608.036215569382       1212202.7223603611
848.7319745997025         -9588.758011855723       1195284.7478423764
877.5460168663769         -9608.418353411309       1210655.0836768427
868.4443445981792         -9589.0017449348         1193637.597760082
897.4876259583641         -9608.809657677417       1209069.101049431
888.4115149320529         -9589.26869551957        1191940.147547938
917.4290527304744         -9609.210155576227       1207444.6879304573
908.4012102566641         -9589.984237024686       1190605.8575755418
937.3702926568552         -9609.619875067658       1205781.2656417638
928.2822775239961         -9590.892454884388       1189412.5995929465
2700.170885460871         0                        -388682.529849942
2650.1677208487426        -80.97625788382628       -379432.6526648388
957.3113411823999         -9610.038844873392       1204078.6996937345
947.9726400575837         -9591.037654981765       1187489.5213442883
977.252193720635          -9610.467094487569       1202337.049552083
967.7795070746191         -9591.227591337067       1185547.300692708
997.1928456515441         -9610.904654187863       1200556.4499274695
987.8121937460002         -9592.13593405507        1184195.9879913058
1017.1332923193302        -9611.351555046902       1198735.2368378867
1007.5398749018544        -9593.452676979838       1183209.0759728777
2800.1772145520144        0                        -384732.277201304
2750.174049812415         -80.97625795306335       -375689.9088542563
1037.0735286637128        -9611.807828935624       1196873.6277930792
1027.9602397623346        -9593.484604893556       1180905.8470528328
1057.013548530557         -9612.273508518403       1194971.1070376325
1047.5043065255868        -9592.082207666894       1177322.7938958749
1076.9533462427135        -9612.748627301007       1193030.078708295
1067.7833400990405        -9592.551123027004       1175337.6954304178
1096.8929161566914        -9613.233219634001       1191048.2715542119
1087.5964500227053        -9593.832717818368       1174112.7905188075
1116.8322526175898        -9613.727320725326       1189024.9805289651
1107.3245464901488        -9595.090214433956       1172828.0073452692
2900.183543643158         0                        -380693.7947859094
2850.1803785825064        -80.97625814078368       -371859.6648891593
1136.7713499567765        -9614.230966654239       1186959.933518986
1127.2292274028748        -9595.370471678842       1170563.299093077
1156.7102024895           -9614.744194385736       1184853.259359088
1147.2084720716373        -9595.845422738532       1168418.8480128075
1176.6488045124165        -9615.267041785442       1182704.9891689543
1167.2536511493884        -9596.389719807803       1166278.7043409217
3000.1898727343014        0                        -376572.13701713365
2950.1867069771997        -80.97625861236405       -367946.70168770594
1196.5871503010544        -9615.79954763498        1180514.6154575436
1187.2840576543738        -9596.641858206773       1163815.7531089464
1216.525234107175         -9616.341751647828       1178281.525320139
1207.2575750832616        -9597.147412285722       1161544.374003988
1236.4630501560562        -9616.893694485703       1176005.6570341277
1227.1379475835276        -9597.897514146815       1159462.4073026625
3100.196201825445         0                        -372372.39408002485
3050.1930348526453        -80.9762596790021        -363955.84060995537
1256.4005926436905        -9617.455417775482       1173686.7002091014
1246.8821518278285        -9598.39443955006        1157111.0470182353
1276.3378557338683        -9618.026964126648       1171324.0224651464
1266.6238116294783        -9599.06296073452        1154868.636890713
1296.2748335551762        -9618.608377149323       1168917.5859462693
1286.559142623075         -9599.874493552057       1152679.77717829
3200.2025309165883        0                        -368099.680409503
3150.199362460941         -80.97626172569385       -359891.93255989905
1316.211520197877         -9619.199701472884       1166466.780666462
1306.782010486507         -9600.294968932738       1150025.3600817553
1336.1479097106856        -9619.800982765164       1163971.6571844406
1327.0217570639138        -9600.814493230713       1147404.8925173618
1356.083996175405         -9620.412267754733       1161431.9850499884
1347.1167348571353        -9602.00139572355        1145381.5116098155
1376.0197733191758        -9621.033604239488       1158845.9003420596
1366.498368848632         -9603.910706415409       1144102.740365904
3300.208860007732         0                        -363759.1232758081
3250.2056908308405        -80.97626475214214       -355759.84720825404
1395.9552339557272        -9621.665041089318       1156214.2607085204
1385.9460511558327        -9604.69463039763        1141696.273408279
1415.890370825574         -9622.306628293149       1153534.8221805373
1404.9704440391001        -9604.322691884689       1138209.1347557546
3400.2151890988753        0                        -359355.85151438246
3350.212021337366         -80.97626765495346       -351564.46239059157
1435.825176646189         -9622.958416983194       1150810.6892019713
1425.086213122416         -9604.47987597798        1134986.5650425488
1455.7596441084447        -9623.620459458372       1148038.325086659
1444.3080244264663        -9605.19102489959        1132385.6177700653
3500.2215181900187        0                        -354894.9844396116
3450.2183539209855        -80.97626862017636       -347310.65357590193
1475.6937658729396        -9624.292809208486       1145219.350850961
1464.7317265512509        -9605.633818143917       1129264.8791918494
1495.6275345661647        -9624.975520939177       1142350.4628781334
1483.9182667940634        -9605.757872344919       1125997.1784883516
1515.5609427765157        -9625.668650597743       1139434.1113976901
1504.8695359288224        -9606.273174226666       1122728.6610750353
1535.49398305015          -9626.372255399805       1136468.0016671538
1525.3407562067587        -9605.531490927451       1118275.327302323
1555.4266478866746        -9627.086393856865       1133453.8610668976
1546.2223898386858        -9606.8871407121         1115693.2596340494
3600.227847281162         0                        -350381.6209787924
3550.22468599981          -80.9762669158192        -343003.283340663
1575.3589297346484        -9627.81112580481        1130389.1314984942
1566.620253412548         -9607.688498648002       1112604.838856713
1595.2908209869108        -9628.546512433364       1127273.9331052124
1586.731128078172         -9608.28803318835        1109313.3260367152
1615.2223139756884        -9629.292616316523       1124107.70088223
1606.851753825017         -9609.062365103184       1106124.8201472005
1635.1534009675165        -9630.049501444102       1120889.8045543504
1626.8135882674417        -9610.285737299013       1103339.8607309775
3700.2341763723057        0                        -345820.8290633767
3650.231015132107         -80.97626379967335       -338647.1910282728
1655.0840741579252        -9630.817233254267       1117619.5443997453
1646.5026352339464        -9611.458150995373       1100498.8156434565
1675.0143257817579        -9631.59587867183        1114296.396396491
1666.1374269091148        -9612.226101881322       1097214.7460672378
1694.9441474563916        -9632.38550611745        1110919.5857671865
1685.8633771572402        -9613.055149804708       1093907.9669867207
1714.8735294320159        -9633.186185512173       1107488.737657264
1705.6019730940145        -9614.052076211658       1090698.2218169821
1734.8024618487432        -9633.99798836298        1104003.0658592212
1725.312290768535         -9614.873594240808       1087259.0885470149
1754.7309348015087        -9634.820987804345       1100461.55924552
1745.0825418015395        -9615.86568493826        1083908.3863470533
1774.6589383341163        -9635.655258638411       1096863.688184196
1765.2736333725961        -9616.875431952294       1080414.965250109
3800.240505463449         0                        -341217.6353167858
3750.2373419331147        -80.9762614911755        -334247.18287405657
1794.5864624330247        -9636.500877376588       1093208.6249308877
1785.5149973532718        -9617.301049797956       1076263.9098899872
1814.5134970208278        -9637.357922282683       1089496.2284639115
1805.586759368287         -9617.716845446661       1072067.8350466464
1834.4400319494175        -9638.226473417537       1085725.9011988312
1825.4923840138124        -9619.00631240947        1068703.7603471512
1854.3660569928431        -9639.106612685347       1081896.219595081
1845.4667404606307        -9620.495869133916       1065452.7575156444
3900.2468345545926        0                        -336577.01504160167
3850.2436690498052        -80.97626110586053       -329808.02268774767
1874.2915618397878        -9639.998423881629       1078006.141364731
1865.4660231123423        -9621.101719886525       1061245.8076062142
1894.2165360857014        -9640.901992742985       1074055.276819972
1885.2547724933445        -9621.77666961416        1057083.8806746332
1914.140969224525         -9641.817406998693       1070042.7743451726
1905.0631556969138        -9622.785469077427       1053176.9328216265
1934.0648506400169        -9642.744756424265       1065967.5815087564
1924.9259489828937        -9623.617395814936       1049004.9183372583
1953.9881695966153        -9643.68413289696        1061828.3828482733
1944.8105496557           -9624.645413026981       1044947.9581271062
1973.9109152298608        -9644.63563045347        1057624.9842072858
1964.786677584243         -9625.70121890271        1040818.3617870044
4000.253163645736         0                        -331903.88263213355
3950.249998159435         -80.97626192966827       -325334.42277926096
1993.8330767847135        -9645.599345361843       1053356.394789824
1984.8064807568123        -9626.394979999955       1036232.3375874126
2013.754641640532         -9646.575376087578       1049021.6406627055
2004.7123936748037        -9627.334030399046       1031843.7564434549
2033.6755957454154        -9647.563823375063       1044619.3640666408
2024.553729019274         -9628.562397008589       1027686.286962736
2053.595924964263         -9648.564790379327       1040148.2945459726
2044.2552135735032        -9629.424754261941       1023114.282051483
2073.5156150704843        -9649.578382736125       1035607.2869517006
2064.4069543343753        -9630.06797769787        1018107.8395334346
4100.25949273688          0                        -327203.08228589897
4050.2563286129657        -80.97626242186213       -320831.03496876167
2093.4346517349863        -9650.604708634684       1030996.1244646126
2084.4080521859687        -9631.135130303286       1013490.804457786
4200.265821828023         0                        -322479.3791960945
4150.262658915522         -80.97626169199687       -316302.4418050697
2113.3530205145807        -9651.643878893386       1026313.3951715879
2104.33176655621          -9632.221526294494       1008830.2948013459
2133.270706839726         -9652.696007038496       1021557.3312126076
2124.148358948203         -9633.58254235409        1004398.2798078116
4300.272150919167         0                        -317737.45115754224
4250.26898816878          -80.97626014330712       -311753.14828901034
2153.1876960015784        -9653.76120938607        1016726.9077256396
2144.278057226097         -9635.042648618894       999889.0234780913
2173.103973138294         -9654.839605127283       1011820.5475150105
2164.3700424844533        -9635.964375236761       994740.3362922283
2193.019523220554         -9655.931316417234       1006837.0704543069
2184.05905815084          -9636.851573319413       989585.6969496156
2212.93433103624          -9657.036468467502       1001775.1233698954
2204.089224669622         -9637.989355280193       984493.3713253485
2232.8483811742035        -9658.155189642568       996633.0352038109
2224.1103089941257        -9638.86957615139        979036.6523988819
2252.761658007084         -9659.287611560365       991409.5548105572
2243.793043244799         -9639.963019879258       973815.1946419015
4400.27848001031          0                        -312981.8806398123
4350.275316501172         -80.9762587457319        -307187.5742053196
2272.674145673095         -9660.433869197117       986103.2690781667
2264.0736310698085        -9641.31675196869        968575.6943172064
2292.5858283636167        -9661.594101014733       980712.2179007046
2284.3059127948936        -9642.185316061821       962732.4462439078
2312.4966884497335        -9662.768448966097       975235.796543586
2304.13889287506          -9643.144301875456       957013.276877361
2332.40670493945          -9663.95705851735        969672.086741299
2323.8818069316635        -9645.035955753678       952222.7856078134
4500.284809101454         0                        -308217.1473431526
4450.281644816923         -80.97625803096587       -302610.0469438772
2352.3158565471977        -9665.160078949119       964018.0884811758
2343.857439415114         -9646.642511197335       946944.3688065154
4600.291138192597         0                        -303447.6212578847
4550.287973647025         -80.97625784844986       -298024.79473722045
2372.2241218095023        -9666.377663494965       958271.9408191472
2363.858593738647         -9647.398878939664       940629.2930214306
2392.1314790634983        -9667.609969477922       952432.7142872304
2383.6617158718545        -9648.322542132031       934452.0396667429
2412.0379064240356        -9668.857158453313       946498.4764540541
2403.5602965518083        -9649.637277461232       928551.9970103555
2431.943381759268         -9670.119396358166       940466.826094166
2423.4212762421907        -9650.723176734225       922300.8596403779
2451.847882664604         -9671.396853667618       934334.9727965174
2443.2425863615968        -9651.788675828157       915922.7342149442
2471.751386434899         -9672.689705558743       928101.8457893835
2463.0320020158124        -9653.030173147725       909630.2324348517
4700.297467283741         0                        -298677.5562388443
4650.294302738169         -80.97625784844986       -293435.9402675435
2491.6538700347573        -9673.998132082172       921764.8055951797
2482.774222998712         -9654.227255011887       903185.2513298454
2511.5553100667826        -9675.322318342027       915321.372772501
2502.848231521386         -9655.32450145737        896369.6705447276
2531.455682737636         -9676.662454684609       908769.363995788
2523.302213486792         -9656.688326036352       889564.7228357937
4800.303796374884         0                        -293911.0841050858
4750.300631829313         -80.97625784844986       -288847.4947236401
2551.354963821721         -9678.018736896402       902106.4945925156
2543.29559539109          -9658.357824818955       883156.9040520048
2571.2531286269646        -9679.391366412257       895330.2947630795
2563.150568603965         -9660.048928609182       876700.701270139
2591.1501526409506        -9680.780550582056       888437.5773142157
2582.9896117954368        -9662.066416566387       870490.3059218806
2611.0460053989295        -9682.186502470347       881422.4414793007
2602.144178455823         -9664.663198478624       865114.78256227
4900.310125466028         0                        -289152.2092753176
4850.306960920457         -80.97625784844986       -284263.3524113821
2630.94065320499          -9683.609441273655       874283.7361905295
2621.7175880335635        -9665.345668720038       857222.7075386564
2650.8340620196564        -9685.0495927763         867018.9422248992
2640.1797108870246        -9665.780844430168       849397.7632282121
5000.316454557171         0                        -284404.803945902
4950.3132900116           -80.97625784844986       -279687.2859090459
2670.726197415488         -9686.507189618904       859628.4294453617
2660.5880460542035        -9668.34800825957        843014.5800537821
2690.6170245291964        -9687.982471581208       852100.4317767177
2680.8722031717184        -9669.556520078539       834948.9946589554
2710.50650801             -9689.475685880183       844438.609695213
2700.650119391136         -9670.837090676907       827039.8071750859
2730.394611963861         -9690.987087484487       836634.3077155942
2719.7285727730764        -9672.16200369861        819362.1541170971
2750.2812998932586        -9692.516939446277       828687.9470934728
2740.829935765025         -9674.027171140038       811163.347295228
2770.1665346320733        -9694.065513251651       820590.9730260024
2759.5519891434765        -9675.182532319732       803129.5196309356
2790.0502782751423        -9695.633089190975       812343.7250235268
2780.406822629069         -9676.89430023039        794503.093226232
2809.932492102002         -9697.219956750458       803933.4555789639
2799.3569871099285        -9677.548221690315       785392.5529316402
5100.322783648315         0                        -279672.60381643387
5050.319619102743         -80.97625784844986       -275122.9417032464
2829.8131364942674        -9698.826415026531       795364.8906541424
2819.9934641217355        -9678.906466805021       776053.6990534096
5200.329112739458         0                        -274959.2043603616
5150.325948193886         -80.97625784844988       -270573.836334065
2849.6921709571034        -9700.452773173774       786628.1356741167
2840.452314458145         -9679.278326592519       765377.1465768985
2869.5695547104638        -9702.099350927847       777724.4354163258
2861.0425839546247        -9681.584363645854       756802.1296506316
5300.335441830602         0                        -270268.05763940676
5250.332277285029         -80.9762578484499        -266043.3530495578
2889.4452350695756        -9703.76647813097        768641.6124114034
2881.4367097845466        -9683.838868792895       748062.6550803148
2909.319155064483         -9705.45449585927        759373.3673214298
2901.875365601693         -9685.267050772216       738038.3331313952
2929.1912569562382        -9707.163757275743       749916.3443373479
2922.0585364055546        -9686.645229655553       727860.7452551714
2949.0614821300705        -9708.894628224756       740265.9466861276
2942.016845730115         -9688.774486014929       718543.0328145992
2968.929770978404         -9710.647487864626       730412.4829164157
2961.520473739616         -9691.48438767541        710030.6976088687
5400.341770921745         0                        -265602.4696591955
5350.338606376173         -80.97625784845          -261534.73896742586
2988.7960627726975        -9712.422729341319       720346.843523496
2981.1288325743567        -9694.027333137894       701021.0492300126
5500.348100012889         0                        -260965.59825247727
5450.344935467316         -80.97625784845043       -257051.1027379903
3008.6602955228973        -9714.220760506607       710061.8350678356
3000.8257930201908        -9695.575478288629       690413.5902900507
3028.522405823151         -9716.042004684232       699551.7374743377
3020.465055717856         -9696.8765804504         679254.5832401353
3048.3823286823067        -9717.886901488082       688809.2864238474
3040.4409837027874        -9698.649821199499       668224.8198585844
3068.239997337457         -9719.755907696774       677825.3915312175
3060.366104664527         -9700.2926053905         656770.1310335061
3088.095343048689         -9721.64949818938        666589.975696261
3080.0376410581707        -9702.174703824408       645522.3738450143
5600.354429104032         0                        -256360.45148558306
5550.351264558457         -80.97625784845208       -252595.41270043628
3107.948295249234         -9723.568166984254       655093.7279132373
3099.917010464926         -9704.371771168602       634263.3901942383
5700.360758195176         0                        -251789.88657781357
5650.357593649591         -80.97625784845845       -248170.4955214352
3127.7987817173994        -9725.51242835758        643324.8509807439
3119.815233368643         -9706.119716747266       622058.4472324842
3147.6467067195695        -9727.482815845076       631272.8045574124
3139.4507553826047        -9707.99405974903        609896.3350635913
3167.4919673127656        -9729.47988502151        618927.5059406632
3159.2629169180436        -9710.228698595916       597774.7293165746
3187.334458721112         -9731.504215385306       606272.5299642679
3179.1547109365724        -9712.439609981562       585213.9757587723
5800.367087286319         0                        -247256.60931116142
5750.363922740697         -80.97625784848235       -243779.0353166774
3207.1740740485748        -9733.556411806234       593295.2194372386
3199.218167630879         -9714.61397678282        572090.720911784
3227.0107039580466        -9735.637106087084       579985.2556961738
3219.3866783765593        -9716.50545980573        558076.4054970676
3246.8442363123227        -9737.746958650358       566328.337319473
3239.181043585275         -9718.97313798643        544816.3830842065
3266.674555772017         -9739.886660362432       552299.601246899
3258.305555468483         -9722.343632817727       533108.1368023098
3286.5015433445396        -9742.056934509015       537882.8065705359
3277.7528255133093        -9724.415300437391       518764.10314143874
3306.3250758775052        -9744.258538937418       523054.68659479526
3296.1644462764216        -9725.51880948139        503458.5540014208
5900.3734163774625        0                        -242763.1739025274
5850.370251831696         -80.97625784856955       -239423.57317721142
3326.145025488798         -9746.492268383112       507813.5288821198
3316.4925218426283        -9727.13726361294        486664.5962109507
3345.9612569495           -9748.758956772595       492120.63711921265
3335.7772275435723        -9728.578654385343       470073.9668025365
3365.773601089778         -9751.059476935903       475965.5253543155
3356.7625003814046        -9730.838898790995       452517.68368996074
3385.581877830605         -9753.394746195592       459315.73664487904
3377.9226858573966        -9731.489253466561       431535.5362427717
3405.3859048381187        -9755.765730757083       442162.1238187435
3397.7389357999655        -9735.164994481698       416231.12307542766
6000.3797454686055        0                        -238311.98336682515
5950.376580922301         -80.97625784887775       -235106.5072339615
3425.1854937480266        -9758.173449007123       424450.78175615636
3417.9807655131112        -9738.36252756592        399095.1106852651
6100.386074559749         0                        -233905.29031364518
6050.382910011515         -80.97625784992853       -230830.09305480286
3444.980449183962         -9760.618975496614       406154.47359788395
3438.0702679012375        -9740.6029001226         379863.3353473583
3464.770565324708         -9763.103445027147       387241.5875029731
3457.88690988818          -9742.97643968395        360454.04511003726
3484.5556042835287        -9765.628054834546       367678.8933933936
3477.3205261124335        -9745.571641651513       341163.9992062938
3504.3353082380136        -9768.194071447342       347423.9620874634
3496.733184947811         -9748.170587467068       321163.5870185787
3524.1094099732063        -9770.802838086953       326428.80130791245
3516.295292272917         -9750.965071927394       300525.0409046542
3543.8776312230098        -9773.455781248822       304644.08472481935
3536.1917135305393        -9753.713880169877       278490.2320887422
6200.392403650892         0                        -229545.19815117554
6150.389239096056         -80.97625785337182       -226596.44449335194
3563.6396794446955        -9776.15441784141        282018.27567857626
3556.266570182596         -9755.75493877502        253931.3898944249
3583.39521811282          -9778.900359475718       258503.67284868026
3576.2918861686326        -9758.140727200416       229013.90721927644
3603.1438713067705        -9781.695322238818       234032.88763257358
3595.9806955667523        -9761.298237001241       204993.37306434175
3622.8852468347145        -9784.541140400986       208526.3586810612
3615.7214330286183        -9764.625916107556       180106.06023750434
3642.6189337163364        -9787.43977806259        181903.4566302677
3635.5485581313947        -9767.383168224578       152725.06600934136
3662.3444946162285        -9790.393341611705       154080.51958782613
3655.0728329991325        -9770.379845824993       125015.51791375254
6300.398732742036         0                        -225233.66260584
6250.3955681658035        -80.97625786417764       -222407.53490008556
3682.061415091667         -9793.40408727121        124965.80399685919
3674.6606467995553        -9773.576659867107       96211.48643239425
6400.405061833179         0                        -220972.49397018773
6350.401897192122         -80.9762578965515        -218265.19872953172
3701.769123592681         -9796.474441019353       94447.05667158628
3694.4091915656913        -9776.43594696313        64867.56264728326
3721.4670196163606        -9799.607022705084       62401.75053981371
3714.0344346287534        -9779.632199163152       32809.82207307327
3741.1544676202816        -9802.804668125273       28689.609481740958
3733.8833258103023        -9782.963668961464       -1224.608694949641
3760.8307575604613        -9806.070449015224       -6844.634215257555
3753.6984153867165        -9785.988828211544       -37896.001662380964
3780.4950391137586        -9809.40769197385        -44371.79993123177
3773.3342498046236        -9789.445460410776       -75351.08880128783
3800.1463985631503        -9812.82002599829        -84098.73628981394
3793.3253675965757        -9793.163289766402       -115427.2131503274
6500.411390924323         0                        -216763.3589491259
6450.408226102903         -80.97625798891771       -214171.1334435891
3819.783862606733         -9816.311424857406       -126258.5491924942
3813.3440853939123        -9796.419389527264       -159412.89686424707
3839.4063582238277        -9819.886249116355       -171115.543466879
3832.8824561167057        -9799.796888536754       -204779.40753454392
6600.417720015466         0                        -212607.78376966252
6550.414554745155         -80.97625823918027       -210126.90174726406
3859.0125684137893        -9823.549276755597       -218965.98453557308
3852.4159902333454        -9803.437130663691       -252666.8067189007
3878.601033665543         -9827.305788705613       -270177.708368612
3872.1326876696626        -9806.900193640686       -305155.8192546875
3898.1701825737478        -9831.161657311948       -325176.6008901633
3891.87833966795          -9810.59614317845        -361200.46860124543
3917.7182366955867        -9835.123428032755       -384451.0044825102
3911.574031272344         -9814.524543926358       -421026.01749290834
6700.42404910661          0                        -208507.15688266826
6650.42088287776          -80.97625887799737       -206133.93415422502
3937.242968591188         -9839.198389717725       -448591.56938672316
3931.3599214390233        -9818.3280524863         -486728.4271210137
6800.430378197754         0                        -204462.73222804756
6750.427210338309         -80.9762603753841        -202193.53176949674
3956.74189717287          -9843.394760110325       -518278.42373347003
3951.3184799427527        -9822.310568630011       -558642.4858350973
3976.2122909314057        -9847.721873042197       -594365.5545572847
3971.130771242893         -9826.788372686458       -635312.9303660709
3995.6507766478276        -9852.19032391414        -677910.7977306134
3990.6382327878314        -9831.397469505453       -717941.4640802308
6900.436707288897         0                        -200475.63269054695
6850.433537559807         -80.97626339905766       -198306.86932982804
4015.05321808091          -9856.81222830103        -770183.7570242217
4010.039629033003         -9835.907365523513       -809129.0679470968
4034.4150018606388        -9861.601664626041       -872800.3229077784
4029.354252458073         -9840.78567797582        -908873.2083768308
7000.443036380041         0                        -196546.85377500355
6950.439866062286         -80.9762681239312        -194474.99850195754
4053.730484159484         -9866.575036150558       -987798.5436596606
4048.6955351693355        -9845.890235378898       -1020195.7892331787
7100.449365471184         0                        -192677.26747602646
7050.446197634233         -80.97627299504657       -190698.8514495664
4072.992303356851         -9871.751535877098       -1117781.8308761006
4068.1569269660836        -9850.936091381873       -1147015.0629946978
4092.1919251394206        -9877.154161506172       -1266139.264887593
4087.5113976542793        -9856.462053275112       -1288943.2927377524
4111.318328508508         -9882.81057379048        -1437781.2389182027
4107.203030782919         -9862.36329542014        -1454578.2359812036
7200.455694562328         0                        -188867.6263157529
7150.452531996661         -80.97627497706834       -186979.2445497086
4130.357275428717         -9888.754578640755       -1638978.4167052584
4127.1558360612935        -9867.813033068951       -1651945.117315878
7300.462023653471         0                        -185118.567524226
7250.458865636013         -80.97627227043704       -183316.88210314765
4149.290086987486         -9895.028221402026       -1878385.6998743813
4146.995657957049         -9873.372694217665       -1882008.7499452315
4168.091554425434         -9901.684813031987       -2168299.4220403736
4166.755046672692         -9879.96773315745        -2153197.038396753
4186.726583324471         -9908.793531275864       -2527467.419225723
4186.109252887437         -9887.45828199617        -2474939.8308785097
7400.468352744615         0                        -181430.61733915692
7350.465195167522         -80.97626647278867       -179712.36005512835
4205.144399091083         -9916.446649226582       -2984995.67909636
4204.956070987278         -9895.638963378833       -2863025.375569066
7500.474681835758         0                        -177804.19540093272
7450.471521250155         -80.97626123265489       -176166.16997912643
4223.267942521466         -9924.771391603885       -3588966.249356163
4223.362133679055         -9904.44301793244        -3342376.4226625
7600.481010926902         0                        -174239.61922131086
7550.477847369711         -80.97625853966623       -172678.703421368
4240.972951473223         -9933.950316167075       -4422165.520112644
4241.796635150904         -9914.111944297423       -3961572.592339648
7700.487340018045         0                        -170737.10870394573
7650.484175472032         -80.97625784872004       -169250.25627235477
4258.042735191169         -9944.258025848565       -5629581.504243408
4260.018210349615         -9925.385315345831       -4784063.354053262
4293.561692321006         -9978.119159573          -1.2144750168830147E7
4297.735864019426         -9987.021191088257       -1.3928128164051788E7
4302.862567041695         -9978.119088078769       -9868621.361862773
4273.817754910135         -9955.9260371081         -7428998.970036954
4276.396096623046         -9938.352382937786       -5839237.437793159
4285.960511741675         -9967.70304204644        -9770853.6147191
4289.413650944215         -9952.450717581176       -7121967.01021478
4297.989370293327         -9966.20504218775        -8553673.004506445
7800.493669109189         0                        -167296.79070001884
7750.490504562001         -80.97625784940082       -165881.03296234747
4299.562607888465         -9994.294874660283       -1.4700426142464794E7
4305.050460816054         -9987.792943223303       -1.0800037192051565E7
7900.499998200332         0                        -163918.70357241793
7850.496833649093         -80.97625785167916       -162571.15056640512
4300                      -10000                   -1.4550066818871561E7
4305.462505610193         -9995.585252959692       -1.1294021374035655E7
8000.506327291476         0                        -160602.8017603766
7950.503162727001         -80.97625785898508       -159320.64304605033
4299.5626076696235        -10005.70512676687       -1.3675610202246672E7
4304.136336760768         -10003.464845903492      -1.1542994741604846E7
8100.512656382619         0                        -157348.96030632078
8050.509491777699         -80.97625788130898       -156129.46557110507
4297.735862350119         -10012.978813695003      -1.1766621997639215E7
4304.550923179594         -10011.67651946826       -9890646.559544051
8200.518985473762         0                        -154156.97928358242
8150.515820755189         -80.97625794587253       -152997.49876235824
4293.561687338988         -10021.880848886452      -9133924.599296227
4302.432253380128         -10022.304038341146      -8093822.3950877795
8300.525314564906         0                        -151026.58843650445
8250.522149560124         -80.97625812097466       -149924.55291517513
4285.960501198752         -10032.296970060395      -6390204.168534225
4297.315442190627         -10035.436476005907      -6173164.784704312
8400.53164365605          0                        -147957.4513512242
8350.528478030574         -80.9762585595305        -146910.37213363324
4273.817736344293         -10044.073978470613      -4080799.719737117
4287.595255505608         -10050.663603042969      -4482746.581994574
8500.537972747194         0                        -144949.16985312002
8450.534806038999         -80.97625954423671       -143954.6384188554
4258.0427061084065        -10055.741993375552      -2531377.7382187685
4269.60048518075          -10065.130148182401      -3010522.2886641645
4240.974076706914         -10066.0490586276        -1630302.9760488828
4256.971860123546         -10076.811739815981      -2288910.8771655764
4223.26824861555          -10075.228459698481      -1055716.2276794475
4239.926687332425         -10087.374213693347      -1657327.460357439
4205.145043074954         -10083.553070310229      -673582.3839400015
4221.775278120389         -10096.512582478535      -1187938.6676355049
4186.727013847467         -10091.20629771126       -407899.5490162995
4203.1373401845985        -10105.422048455475      -847569.9602275597
4168.092111608857         -10098.314982559781      -215709.07955330526
4183.961456475113         -10113.815627351614      -592389.1234895005
4149.290450446916         -10104.971654278108      -72411.66641918432
4164.359555692684         -10121.27184685368       -393317.9662323383
4130.357832037938         -10111.24524252968       36859.111214077595
4144.6837101825295        -10127.763392407707      -236395.48991408572
4111.318658010955         -10117.189326178523      121718.37706425476
4125.118184298344         -10133.712356544673      -113480.02581189356
4092.1923746522566        -10122.845708918901      188570.41296805817
4105.823322655638         -10139.085072889997      -15769.252267107413
4072.992679424195         -10128.248360772945      241848.13670497542
4086.812960169362         -10144.226887941148      61224.24413581542
8600.544301838336         0                        -142001.28819885137
8550.54113381257          -80.97626141229334       -141056.97568328347
4053.730670935908         -10133.424914744752      284756.00885699893
4067.8253893402666        -10149.386555667732      122483.74126402246
4034.4153841965813        -10138.398238929323      319524.1013512367
4048.6574056808545        -10154.151390559655      174701.2829558681
8700.55063092948          0                        -139113.29718647865
8650.547462275465         -80.97626413717042       -138216.95368688414
4015.0535420470173        -10143.187693090713      347869.74074318947
4029.343152356645         -10158.763171328712      218209.53487789934
3995.6509708498825        -10147.809630658068      371048.76382435503
4010.028483863121         -10163.571255575209      252510.17604669297
3976.212854924424         -10152.277999522708      390037.76079237723
3990.2249171741437        -10168.403491318097      281483.4602829596
3956.742955238075         -10156.60500856215       405625.8548808615
3970.540135032959         -10172.67651877664       307168.2555890616
3937.2443028885077        -10160.801327574361      418384.52148346667
3950.890595313467         -10177.101753766347      327455.91883566673
3917.7195977176975        -10164.87629211877       428340.81306882686
3931.0782125048772        -10181.214097414957      345434.36021485407
3898.1713002307797        -10168.83811939167       426382.18818594125
3911.190717205797         -10184.496029294281      363235.9809085487
3878.601698342943         -10172.694082115508      423999.9767484581
3891.7652909702524        -10186.743449051517      380881.74028867524
3859.0129563422893        -10176.450649828925      421362.97796717595
3871.8892026058666        -10190.467455595714      391225.57163789496
3839.406859148171         -10180.113658483522      418529.2356662879
3853.750337555018         -10196.083380667698      392044.1277826146
3819.7845985207105        -10183.688442718514      415527.9075395815
3834.3799564939886        -10200.771027957739      395939.2930199934
3800.147309559774         -10187.17981395711       412393.65619970375
3814.1099830715134        -10205.21371796361       393353.07195488334
3780.4960331531274        -10190.592137406044      409151.62460600026
3793.2900650018005        -10207.693616936771      392239.33897625824
3760.8317359466187        -10193.929386799802      405824.07339848066
3773.639108787043         -10209.686093057084      391155.6740874063
8800.556960020624         0                        -136284.63815827944
8750.553792671019         -80.97626669276703       -135434.09190567327
3741.1553261548056        -10197.195190929604      402431.70211078244
3754.8871773648293        -10213.125096350941      388455.2476259959
3721.467666127152         -10200.392873400866      398983.7382262991
3736.1331834061575        -10216.052524292143      386050.99326858384
8900.563289111768         0                        -133514.70688854027
8850.560124982689         -80.97626743140609       -132707.86330065617
3701.7695823884437        -10203.525486771381      395495.2214825074
3682.06185079156          -10206.595845533331      391975.5214872404
3697.8607662292407        -10223.648507554928      379433.87631470826
3716.375276355424         -10220.150272926303      382526.3965389177
3642.6195714659875        -10212.560127364844      384879.4006333646
3622.8859613813224        -10215.45875562998       381319.2111561017
3635.8992337588556        -10232.91147895512       370329.1416257384
3662.345020562251         -10209.606578867908      388433.2329764304
3677.0927319502207        -10227.120448991356      376218.50316386385
3656.5717600708595        -10230.821867698198      372755.2858047812
9000.56961820291          0                        -130802.85735001713
8950.566456965742         -80.97626568439706       -130037.69792862331
3603.144621417503         -10218.30457062722       377759.17866507586
3615.8196664365764        -10235.26719883031       367627.97621022793
3583.395960416499         -10221.099536419306      374203.890445198
3595.873747953016         -10238.234437295017      364456.6653883814
3563.640368724317         -10223.845487202267      370657.25733540644
3575.993825710884         -10241.018377733597      361357.4909333506
3543.878221360837         -10226.544138866706      367122.061688155
3556.011880616552         -10243.534987832492      358361.6664439798
3524.10988069235          -10229.197099282652      363602.44696584187
3536.264120376949         -10246.431738990921      355124.4950030251
3504.3356986912013        -10231.805877474733      360100.59127433767
3516.693209342789         -10249.100252008662      352009.11509481986
3484.5560298412065        -10234.37189041555       356618.26839125453
3496.9316445150384        -10251.630761952742      348926.29780094535
3464.771176952852         -10236.896477564758      353158.0543328475
3477.080966372893         -10254.41904210372       345684.69331746775
3444.9813497413807        -10239.38091235535       349721.3682227679
3457.266707904891         -10256.761466072074      342658.47381754545
3425.186742477885         -10241.826397943385      346308.72617448546
3437.2736862818383        -10258.878437282092      339702.41529662424
9100.575947294054         0                        -128148.40535305825
9050.5727864821           -80.97626249044656       -127422.98638171008
3405.3875379708347        -10244.234072198307      342922.19430515874
3417.3230441582605        -10261.874464389766      336334.0807486067
3385.583909004512         -10246.605012502081      339562.86883910955
3397.5536567552876        -10264.681532662502      333082.97196003125
3365.7760195954384        -10248.94024010746       336231.2546968535
3377.8530231137065        -10266.627928818938      330213.356385228
3345.964026092282         -10251.240724103603      332927.55607149773
3358.0125322694407        -10268.455072813314      327366.14014369436
3326.148078140816         -10253.50738503103       329653.09514994425
3338.0773002835663        -10271.134386817152      324163.767679363
3306.3283195322206        -10255.741098182929      326408.0622397232
3318.174069240707         -10273.263733270722      321191.553253954
3286.5048889502177        -10257.942696625229      323192.61928127485
3298.1949073951187        -10275.192141191135      318288.146570391
9200.582276385197         0                        -125550.63205439285
9150.579113980479         -80.97625967819525       -124863.08315618294
3266.6779206303236        -10260.112973963951      320007.44780912227
3278.4136157692824        -10277.566049082101      315250.658811072
3246.8475449425077        -10262.252686885155      316852.3561751944
3258.8646752098625        -10279.74666045983       312321.9426473542
3227.013888907011         -10264.36255748971       313727.51022576366
3239.163809318801         -10281.74886674084       309447.7068879918
9300.588605476341         0                        -123008.7873309466
9250.585441467905         -80.9762582240074        -122357.31000641074
3207.1770766516524        -10266.443275442758      310632.97085873346
3219.4053493166734        -10283.88297796539       306534.87080074666
3187.33722981785          -10268.495499955416      307568.8982643297
3199.188638628782         -10286.180401417716      303535.20788567886
3167.494467921572         -10270.519861614343      304535.0705635554
3179.0642310784656        -10288.000487979276      300708.75181337097
3147.648908674635         -10272.516964073222      301531.7599528839
3159.0678713378966        -10290.388487807542      297742.81852637866
9400.594934567484         0                        -120522.09301785628
9350.591770021912         -80.97625784844986       -119904.95917037451
3127.8006682710247        -10274.487385618571      298559.03197054775
3139.288328643324         -10292.72496576952       294840.4322089747
3107.9498616423452        -10276.43168062107       295616.4826692411
3119.745553681063         -10294.377050106395      292175.2454809139
3088.096602685942         -10278.350380882463      292703.7985400471
3099.7056719756974        -10295.98164891345       289477.81817566237
3068.2410044688395        -10280.243996887008      289821.25715276465
3079.70041489001          -10298.441942355756      286578.266589696
3048.383179410225         -10282.113018965607      286968.74828455324
3059.780199425007         -10300.653370898715      283778.5704061781
3028.523219285137         -10283.95792024046       284145.9665589602
3039.8664033876794        -10302.039659051728      281201.59168189496
3008.661131828496         -10285.779163304676      281352.5629022142
3019.773616878179         -10303.335962055742      278636.67243861523
2988.7969671070646        -10287.577189328089      278588.75857846945
2999.9135618209198        -10305.302641624765      275959.5523378284
2968.9307801678615        -10289.352422531132      275854.03585175605
2980.398955755453         -10307.17621975592       273364.443635258
2949.062624057125         -10291.105271670374      273148.02340218256
2960.5916447116974        -10308.764542131665      270817.3272419681
9500.601263658627         0                        -118089.74600765551
9450.598099113055         -80.97625784844986       -117505.29638816597
2929.192550001107         -10292.836130801154      270470.7438855027
2940.575391926257         -10310.920954397077      268149.34096543916
2909.320607571287         -10294.545379992536      267821.99706266803
2920.471636208593         -10312.783645453326      265556.2497517211
2889.4468448354905        -10296.233385998183      265201.6676127927
2900.481191908984         -10313.858534254421      263148.69642874907
2869.571308496248         -10297.900502886363      262609.02184989996
2881.1666161537432        -10314.20680421363       260962.362918769
2849.694044017609         -10299.547072632118      260044.37140274537
2860.859821283095         -10316.775007829616      258275.7587059706
2829.8150957414496        -10301.173425674324      257507.33831794406
2841.5019442329276        -10320.425837490204      255537.5077251963
2809.9345069942774        -10302.77988144012       254997.3474215505
2821.6218146755878        -10321.311859300045      253249.29252504886
2790.0523201853593        -10304.366748839027      252514.30959254852
2801.517722843845         -10322.14301108231       250957.79926964568
2770.1685768969696        -10305.934326728868      249142.88907397355
2781.4315957556046        -10324.230697762709      248485.19654773665
2750.283317967462         -10307.482904355393      245041.3161491571
2761.4525703464788        -10326.339499421878      246047.98218813972
2730.3965835677764        -10309.012761767432      240989.44296296002
2741.4015018438217        -10327.769293058982      242782.00903733796
2710.5084132719708        -10310.52417020919       236986.13078084184
2721.555461309957         -10328.993876683171      238785.4884521837
2690.618846122277         -10312.017392491218      233031.12873376382
2701.809130604069         -10330.4008225192        234849.44232244304
2670.7279206891653        -10313.492683341432      229123.50007377472
2682.069077879653         -10331.55666608048       230968.36414148877
2650.8356751268243        -10314.950289737499      225262.76739392997
2662.098072074665         -10332.629388961754      227089.89128539886
2630.9421472244426        -10316.390451221747      221448.26183102923
2642.0537769882085        -10334.234986540956      223229.0003397388
2611.0473744536525        -10317.81340019976       217679.30841691952
2622.0807366820677        -10335.648719270872      219432.35215980094
2591.1513940124373        -10319.219362223617      213955.55605632428
2601.959490179338         -10336.976486729069      215655.72209048294
2571.25424286581          -10320.608556260748      210276.3944025247
2581.8031066184517        -10338.333132776876      211916.852729804
2551.3559577834944        -10321.98119494931       206641.37150356369
2561.95036986033          -10339.268022553102      208287.2218872079
2531.4565753748952        -10323.337484840875      203048.4628429427
2542.616181499085         -10339.403191831307      204810.14347112927
9600.607592749771         0                        -115710.9212097117
9550.604428204198         -80.97625784844986       -115157.56374360783
2511.5561321215323        -10324.677626631179      199498.63877032732
2523.2565358786096        -10340.589002268192      201342.91949756964
2491.65466243117          -10326.001815510344      195990.02111345297
2504.4541708931974        -10342.781797851982      197994.6864546108
2471.7521753280025        -10327.310242889147      192525.01172993984
2484.340177064974         -10344.643277070876      194463.75917525985
2451.848686178269         -10328.603094452586      189100.05816230798
2465.0359945297855        -10345.821031751952      191127.11742527448
2431.944215191894         -10329.880550473832      185717.517608062
2443.93753244104          -10346.878545469475      187527.97421124336
2412.0387821073728        -10331.142786351777      182373.23707088866
2425.1531103612606        -10348.341582906027      184352.1557883128
9700.613921840915         0                        -113384.77437094133
9650.610757295342         -80.97625784844986       -112860.98242174454
2392.1324062256044        -10332.389972782192      179070.92146728715
2404.039402758759         -10349.361215309698      180835.95600913616
2372.2251064416178        -10333.622275921058      175805.6891404506
2385.4098576660604        -10350.831004457317      177760.30283110566
2352.3169012743438        -10334.839857540534      172581.54346292454
2332.407808894547         -10336.042875177978      169393.48890976407
2345.7774747037756        -10353.650254306374      171336.25815768103
2364.7059622062397        -10352.0823124702        174388.80307300543
2312.497847151077         -10337.231482278376      166245.37109032838
2324.7801488143623        -10355.206983524171      167993.37906909475
2292.5870335955165        -10338.405828330493      163134.69405204058
2304.670617430693         -10358.1456436262        164809.6003960093
2272.675385505372         -10339.566058997174      160062.3858299212
2284.047611517694         -10358.76716176953       161621.9330699275
9800.62025093206          0                        -111110.44475451164
9750.617086386485         -80.97625784844986       -110614.7553724094
2252.762919905882         -10340.71231623999       157026.46821947338
2263.7134180075413        -10359.15893674155       158518.65711550153
2232.849653590535         -10341.844738438589      154027.20484788116
2243.3255197641342        -10360.476953850952      155433.23178214036
2212.935603140403         -10342.963460505005      151064.12557138441
2223.3267407748185        -10361.661121632551      152444.79298186893
2193.020784942347         -10344.068613993191      148136.95162052428
2203.6213210061424        -10362.664313045087      149537.53285531668
2173.1052152061775        -10345.160327203976      145245.44444495454
2183.9549876714163        -10363.585019981641      146671.62257141471
2153.1889099808404        -10346.238725285737      142389.21262928276
2164.07931109799          -10364.38539788725       143811.56054564292
2133.27188516969          -10347.30393033094       139567.93361993236
2143.9946315529564        -10365.070743198035      140957.35632371498
2113.3541565449013        -10348.356061468796      136781.1924640034
2124.0310518760757        -10366.276636000513      138150.24713725076
2093.4357397610847        -10349.395234954176      134028.49262812745
2104.387617480384         -10367.416291115384      135421.99696732566
2073.5166503681535        -10350.421564253018      131309.98943696843
2084.357558285495         -10368.387165323564      132675.59504939648
2053.5969038234825        -10351.435160124329      128625.1697028103
2064.307474322492         -10369.782128003026      129957.59285166573
2033.676515503415         -10352.436130699009      125973.98456897783
2044.4261569337157        -10371.102137070995      127295.91598177375
2013.7555007141475        -10353.424581555606      123356.08255529481
2024.42603318331          -10371.774548300556      124658.07210332756
1993.8338747020439        -10354.400615793138      120770.89387494797
2004.3727876300954        -10372.32695154406       122046.5450202872
1973.911652663394         -10355.364334101147      118218.2418449025
1984.3714570426364        -10373.563782221137      119469.87847840898
1953.9888497536797        -10356.315834827084      115697.86936992018
1934.0654810963472        -10357.255214041172      113209.55287837346
1944.6972597829488        -10375.682217927651      114457.20913553727
1964.5697614308501        -10374.769620144563      116950.90525516744
9900.626580023201         0                        -108887.05768161512
9850.62341547763          -80.97625784844986       -108418.06982031486
1914.141561791146         -10358.18256559883       110753.08057770766
1924.75783954759          -10376.990947988686      111984.39613485393
1894.2171067766471        -10359.097981207438      108328.5036844565
1904.667586925388         -10378.249537502432      109525.34666835614
1874.2921228463802        -10360.0015508438        105935.47090832306
1884.590035548846         -10378.983515801749      107103.3861321847
1854.3666162039415        -10360.893362450399      103573.46628021989
1864.7235219452905        -10379.521775479543      104738.78572450751
10000.632909114343        0                        -106713.7269384
9950.629744568772         -80.97625784844986       -106270.09964791437
1834.4405961357922        -10361.77350182692       101242.39748309075
1844.9600923991254        -10380.30794303114       102415.36492528433
1814.514071788913         -10362.642052831166      98941.938876276
1825.1807817837462        -10380.91990778403       100121.07585480595
1794.5870521795537        -10363.499097428692      96671.87443665792
1805.2867305842612        -10381.48971389833       97843.72458066646
1774.659546201568         -10364.344715740686      94432.1294070587
1785.347216370645         -10382.570530513998      95589.46664292343
1754.7315626343784        -10365.17898609016       92222.37829203268
1765.4860558122048        -10383.378764637557      93375.13744470326
1734.8031101505587        -10366.001985046494      90042.43850631344
1745.587909236601         -10384.087714359806      91186.52994610975
1714.874197323085         -10366.813787468458      87892.2569077756
1725.6693394558908        -10385.188914831388      89024.23541067042
1694.9448326322577        -10367.61446654573       85771.5096635305
1705.8235423700735        -10385.966848088075      86900.19947480438
1675.0150244723102        -10368.404093838973      83680.03563980189
1685.8186754295778        -10386.444448593527      84789.20013098093
1655.084781157732         -10369.182739318558      81617.72914835389
1665.7959874745673        -10387.48720945206       82704.46222299813
1635.1541109293134        -10369.95047140195       79584.16763456778
1645.9471542070467        -10388.239294861183      80667.37991087511
1615.2230219599223        -10370.707356989835      77579.24620409541
1625.9043414648577        -10388.807469676523      78639.24255928837
10100.639238205487        0                        -104589.55704646511
10050.636073659914        -80.97625784844986       -104170.007652643
1595.291522360046         -10371.45346150104       75602.81051724676
1605.8266164639774        -10390.152012629687      76635.7583758361
1575.3596201830833        -10372.188848906253      73654.9293954649
1585.8729091934913        -10391.418193665475      74672.9593886829
1555.4273234304262        -10372.913581760651      71735.54912838334
1565.8425254792116        -10391.944259625641      72732.81298638793
1535.494640056318         -10373.627721235418      69844.11273533003
1545.9108036229827        -10392.305465334843      70830.43856055783
1515.561577972527         -10374.331327148255      67980.54785996882
1525.996949106575         -10392.9996247482        68957.11396313999
1495.6281450528136        -10375.02445799283       66145.07103990465
1505.99250169127          -10393.566828321034      67103.13936384248
1475.69434913723          -10375.707170967331      64337.68367347462
1486.0173200978086        -10393.373545830002      65280.07934072338
1455.7601980362474        -10376.379522002044      62556.895901741
1466.4763015238775        -10392.425344926822      63523.547611865826
1415.8908613956548        -10377.693355793032      59075.729289711686
1395.955691363972         -10378.334944306334      57376.17396912339
1407.58421616231          -10396.236587162939      58385.21221837279
1435.8256995347092        -10377.041565786043      60803.535107797456
1446.608169533649         -10393.016151263162      61762.6540637083
1428.0056752674166        -10394.812965918361      60139.84860046584
10200.64556729663         0                        -102513.64540221203
10150.642402751057        -80.97625784844986       -102116.94767739595
1156.7105147692869        -10385.255797500877      39044.76696233177
1136.7716916848515        -10385.769024631925      37685.82114749138
1146.9044715074751        -10404.332965755566      38424.18995500038
1116.832628766974         -10386.272669863638      36351.8964218136
1127.0720392858           -10404.96343540635       37086.89209031531
1096.8933309263489        -10386.766770187         35043.223923585574
1107.2594329190936        -10405.286535349927      35775.00440596961
1076.9538030171386        -10387.251361706689      33759.69465912066
1087.0977740535582        -10405.353777839191      34464.47440591912
1057.0140498397707        -10387.726479655434      32501.123046841152
1066.9482882432615        -10406.155839986968      33183.057958435245
1037.0740761436448        -10388.192158407861      31267.58923599323
1047.1208664268847        -10407.2097866072        31947.315487269527
817.7211259827698         -10392.700648222135      19325.951037843985
797.7788612902748         -10393.055442617388      18386.2481051361
808.2805829406461         -10412.023764473102      18957.60674085413
837.6632240482159         -10392.336764683414      20289.812946759554
828.1913372284079         -10411.7344964587        19907.444849248728
857.6051511660802         -10391.963766989102      21277.916809188286
848.1331372810174         -10411.17825775736       20881.832584631466
937.3710628622765         -10390.380108928906      25472.571218949717
917.4298632537458         -10390.78982795816       24387.360958902824
927.7475279296722         -10409.170452416478      25014.466407313303
897.4884751538121         -10391.190325463605      23326.60821741864
907.7556148892371         -10409.819188315418      23940.858256674284
877.5469029915861         -10391.581629404627      22290.177208330297
887.8565778750144         -10410.141467807562      22895.320076908127
868.0141936080773         -10410.414848026228      21876.47115996682
1376.0201971699303        -10378.966382443094      55703.43957766331
1387.6486331028452        -10398.27500804099       56699.6249245296
1356.084386532575         -10379.5877201777        54058.251915057364
1367.356712810889         -10397.974511547684      55011.65787190556
1176.6490930501604        -10384.732950578427      40429.03655254996
1167.3162854312004        -10404.790776206006      39829.85236292228
10300.651896387772        0                        -100485.08428432311
10250.6487318422          -80.97625784844986       -100110.0666185331
418.8497999726631         -10398.097855295688      5030.649257123132
398.90508772584224        -10398.275077243028      4561.399961095033
408.88283240456394        -10417.065516444976      4889.88635611835
438.79442947160874        -10397.9119045939        5522.910509792611
428.5664689889761         -10417.299121984319      5365.9766543383275
458.7389720488103         -10397.717213043783      6038.493246764326
448.5146839571353         -10417.456606365788      5870.927450284419
478.6834235364932         -10397.513767958893      6577.492781791457
468.56595876353975        -10417.059299970413      6399.126555794091
498.62777977169617        -10397.301556055949      7139.640304038577
488.50268138632936        -10416.572548561688      6947.050480670533
518.5720365949725         -10397.080563450398      7724.907165066031
508.47629935498713        -10416.433517556714      7521.009618686032
538.516189849075          -10396.85077565174       8333.752710772364
528.6758324289376         -10416.196898483804      8124.538577172277
558.4602353776237         -10396.612177558627      8965.844980055188
548.5759386681298         -10415.564705437524      8741.101737933512
578.4041690237531         -10396.364753453778      9621.282052961256
568.751042299636          -10414.888764431123      9389.186006975204
598.3479866287361         -10396.108486998626      10300.072667881315
588.8603673699112         -10414.84698948906       10062.7560144069
618.2916840305892         -10395.84336122776       11002.187630765548
608.5836033165978         -10414.804877870267      10746.246348603652
638.2352570626493         -10395.569358543118      11727.830023888155
628.3303328760733         -10414.585859343812      11452.526022657215
658.1787015521282         -10395.286460707955      12477.11118595108
648.2720568088555         -10414.445575579784      12189.739498046567
678.1220133186367         -10394.994648840564      13250.085052456649
668.3480615654952         -10414.059399744412      12954.645404597315
777.8364342688674         -10393.401172167869      17470.494158435537
788.4668205217317         -10412.39092519875       18036.60716529851
757.8938491960886         -10393.737860467609      16578.81746868472
768.6151854967106         -10412.974715985452      17138.765888249658
737.9511103306473         -10394.065530414404      15711.083391388724
748.5393973755253         -10412.378616506874      16248.606441516547
718.0082219141303         -10394.384204217953      14866.999817550955
728.5255840809142         -10413.093155035245      15391.967020902275
698.0651881726811         -10394.693903407726      14046.70813505027
708.5548956568978         -10413.366282090195      14558.999983870546
688.5080204925462         -10413.421170332918      13745.490363939221
1017.1338866297554        -10388.648431493955      30059.242079103355
1027.4288551395518        -10407.555294028267      30742.905743103347
957.3120695181382         -10389.961139654599      26582.295486854855
947.7016299933402         -10409.05502501763       26112.847884936655
997.1934859532291         -10389.095331612056      28875.61338318363
1007.7603414947848        -10407.531968191215      29562.740751093985
977.2528787257891         -10389.53289064145       27716.59402326528
987.7172859280698         -10407.728769963596      28385.228883401534
967.6203328591318         -10408.567139889625      27232.218998158598
1336.1482671629992        -10380.199006364455      52439.57874823153
1346.9118194030073        -10397.92097057773       53338.021312147444
1316.2118467675002        -10380.800288759532      50847.39157030486
1326.8461348830733        -10398.213480140223      51723.00620111229
1296.2751330506196        -10381.391614042233      49280.93664780114
1307.4883998603625        -10398.391960355395      50190.24081638162
1276.3381337180867        -10381.973027835573      47741.021090294176
1288.4484802316313        -10399.546639842994      48707.192320339636
1256.400856485402         -10382.544574726047      46226.415996356016
1269.1128642669328        -10399.649028590116      47223.91028238451
1216.525495005576         -10383.658241193523      43275.63015306547
1196.5874214949379        -10384.200445056165      41838.89362728742
1208.5060962514535        -10404.030781958549      42743.30381760901
1187.2569881225577        -10405.715036931044      41228.77753966987
1236.4633084153234        -10383.106298301549      44738.565373275014
1248.8920106146004        -10401.32531086623       45703.02660611059
1228.9315083634244        -10402.270740121285      44225.77566607337
10400.658225478914        0                        -98502.9627380019
10350.655060933343        -80.97625784844986       -98148.50631280693
378.9602969123766         -10398.443581941248      4115.128082944663
389.3390508302316         -10417.214210195343      4441.4832114491355
359.01543172211416        -10398.603380310971      3691.8325204697467
369.610253032176          -10417.22668239128       4010.4306039347953
339.0704963547615         -10398.754482691738      3291.686015596526
349.36074303413466        -10417.058494656621      3590.317786338004
39.89094469579749         -10399.982787217876      39.93035072045368
19.94547039903972         -10399.995696874752      6.317373900274069
31.382075658783858        -10415.374881709553      102.96282058323497
0                         -10400                   -8.239294448023891
14.473427286265423        -10413.946040631428      73.04895311581285
10500.664554570056        0                        -96566.36833380394
10450.661390024483        -80.97625784844986       -96231.40530930071
319.1254950211167         -10398.896898845445      2914.597364132665
329.1156794753472         -10417.330604816563      3197.055769783094
299.1804319442919         -10399.030637959582      2560.29156166266
309.2453425357193         -10417.509560688375      2833.3106807255754
279.23531136092777        -10399.155708650265      2229.0262276755498
289.0955262392861         -10417.393960427517      2485.794767556243
59.836418338484435        -10399.961270196833      96.60632963627621
50.4539978838155          -10415.811572542103      150.66836323631833
79.78188680564203         -10399.931144430995      175.66537951058672
69.75777072574873         -10417.070882688502      223.95545577858556
159.56361948311647        -10399.724507091038      722.9109699431843
139.61821636868726        -10399.78909262538       551.5757728394406
149.93338100343536        -10417.534739559347      732.1419359500336
119.67279027185853        -10399.845058398827      403.1962358686216
129.70187654163917        -10418.165826505729      573.4119015672492
99.72734560491932         -10399.892407991158      277.83903960891064
109.56715520020681        -10418.499050720631      437.2258439676593
89.61928421318284         -10418.026882396955      320.40462951424547
179.5089952271437         -10399.651297663653      916.959319725915
169.8824853994685         -10417.372307818488      914.4845659167041
199.45433923585884        -10399.569459657316      1133.5704528573258
189.52558198617555        -10417.271963114901      1116.618038532597
259.2901375224008         -10399.272118965098      1920.7514573926876
268.9604438608953         -10417.728063577639      2165.107669615671
239.34491469602582        -10399.379876385821      1635.3362203348208
249.3085632780486         -10418.06083938742       1874.2542827830605
219.3996471662524         -10399.4789878308        1372.9775670861202
229.5762139751264         -10417.763107116101      1601.221624209331
209.50921513760423        -10417.336160924535      1345.5984905282833
0                         -10421.657701415814      113.46604105794417
10600.670883661198        0                        -94674.38880909106
10550.667719115627        -80.97625784844986       -94357.900524732
0                         -10447.08097450685       319.4143719618596
21.057109860771476        -10434.055211817886      216.011161828377
10700.67721275234         0                        -92826.11359227281
10650.674048206769        -80.97625784844986       -92527.12878895104
0                         -10476.872210447127      651.2566512353061
25.130632703724846        -10464.88485705255       524.2667482360795
10800.683541843484        0                        -91020.63521727419
10750.680377297911        -80.97625784844986       -90738.22828208913
0                         -10511.781868139336      1156.4363248275856
30.226842076146582        -10495.281116412416      928.4376175965131
10900.689870934626        0                        -89257.05063153729
10850.686706389055        -80.97625784844986       -88990.33987024725
0                         -10552.689341821297      1898.4030851462703
37.393233733896516        -10532.54242934339       1551.850576185457
11000.696200025768        0                        -87534.46239795342
10950.693035480195        -80.97625784844986       -87282.60833840225
0                         -10600.625114145103      2959.4747644458694
46.1256685927716          -10577.979167098058      2491.015847400842
11100.70252911691         0                        -85851.97979934436
11050.699364571337        -80.97625784844986       -85614.1835307736
0                         -10656.796714624406      4443.735179843333
54.92486321363504         -10631.423547436307      3823.048830972262
11200.708858208052        0                        -84208.71985046497
11150.70569366248         -80.97625784844986       -83984.22139463626
0                         -10722.619137993319      6478.062270706832
62.3782302595189          -10694.865146467004      5683.784115814548
11300.715187299194        0                        -82603.80821899213
11250.712022753622        -80.97625784844986       -82391.88494009846
0                         -10799.750488732876      9206.445657803195
66.10471955117882         -10768.599100089848      8170.061631313336
11400.721516390338        0                        -81036.38005951382
11350.718351844765        -80.97625784844986       -80836.34511469708
0                         -10890.133747469987      12776.658599850649
68.5973705647669          -10849.589014600846      11239.776491802077
11500.72784548148         0                        -79505.58076566721
11450.724680935908        -80.97625784844986       -79316.78159699979
0                         -10989.049759167336      17018.05015500594
75.7255920160971          -10940.398193773779      15025.879261215756
11600.734174572623        0                        -78010.5666483273
11550.73101002705         -80.97625784844986       -77832.38351398164
0                         -11089.186027469297      21532.879274646737
81.2265139978343          -11038.037006364539      19353.104229993765
11700.740503663765        0                        -76550.50553845511
11650.737339118192        -80.97625784844986       -76382.3500881993
0                         -11189.322401287909      26136.53910883993
80.94953600431191         -11138.83309795569       23948.644184693094
11800.746832754907        0                        -75124.57731812162
11750.743668209338        -80.97625784844986       -74965.89121427208
0                         -11289.458775106521      30708.3443603754
80.96683796967814         -11239.1503406487        28550.549591315794
11900.753161846049        0                        -73731.97439370207
11850.74999730048         -80.97625784844986       -73582.22796965446
0                         -11389.595148925133      35144.792575442894
80.99922341707861         -11339.401818371125      33063.598332523376
12000.759490937191        0                        -72371.90210066133
11950.756326391624        -80.97625784844986       -72230.59306982417
0                         -11489.731522743743      39356.92772808287
81.01865428455693         -11439.606121121442      37392.14345104814
12100.765820028335        0                        -71043.57905537725
12050.762655482764        -80.97625784844986       -70910.23125971644
0                         -11589.867896562357      43270.15369386581
81.0284195593127          -11539.776358549532      41454.95538031749
12200.772149119477        0                        -69746.23745066948
12150.768984573906        -80.97625784844988       -69620.39965604623
0                         -11690.004270380967      46823.84695296292
81.03279048517938         -11639.927424537991      45184.898684369604
12300.77847821062         0                        -68479.12330310472
12250.775313665048        -80.9762578484499        -68360.36803453707
0                         -11790.140644199579      49970.7260975597
81.034544044419           -11740.069495603057      48527.712455322944
12400.784807301761        0                        -67241.49665221456
12350.781642756192        -80.97625784845          -67129.41907420671
0                         -11890.277018018192      52676.009174408326
81.03518134755062         -11840.207884755306      51439.982959640416
12500.791136392903        0                        -66032.63171646943
12450.787971847332        -80.97625784845049       -65926.84855502039
0                         -11990.413391836802      54916.38542975218
81.03540951513591         -11940.344897441406      53880.23360091444
12600.797465484045        0                        -64851.817007929414
12550.79430093847         -80.97625784845232       -64751.96551519525
0                         -12090.549765655416      54028.68831349974
81.03553563847161         -12040.481408601932      55543.88333127903
12700.803794575188        0                        -63698.35541367071
12650.800630029604        -80.97625784845937       -63604.09237045158
0                         -12190.686139474026      48608.34776130866
81.0356717041301          -12140.61777489091       51191.95559945313
12800.810123666331        0                        -62571.564236681676
12750.806959120702        -80.97625784848579       -62482.5649957651
0                         -12290.822513292638      43375.56232600275
81.03580619699393         -12240.754175106873      45896.46125313235
12900.816452757474        0                        -61470.775202094715
12850.813288211686        -80.97625784858211       -61386.73277722086
0                         -12390.95888711125       38359.57052272469
81.03586787910746         -12340.890654600435      40778.11126732436
13000.822781848616        0                        -60395.33444618201
12950.81961730223         -80.97625784892234       -60315.958632643065
0                         -12491.095260929862      33582.418376345675
81.03582403852607         -12441.027146883012      35882.69261467808
13100.829110939758        0                        -59344.602473338426
13050.825946391238        -80.97625785008138       -59269.61900479396
0                         -12591.231634748474      29059.86643436061
81.03571557106575         -12541.163576204412      31232.71049294449
13200.8354400309          0                        -58317.95408409867
13150.832275475057        -80.97625785387571       -58247.10382770174
0                         -12691.368008567086      24802.188236785983
81.03561362045184         -12641.2999323338        26842.235558606528
13300.841769122042        0                        -57314.77828404896
13250.838604542476        -80.97625786577001       -57247.81647019811
0                         -12791.504382385698      20814.923782895963
81.03555922953353         -12741.4362507251        22719.531093758706
13400.848098213184        0                        -56334.47817171788
13350.844933561746        -80.97625790136443       -56271.17365711621
0                         -12891.64075620431       17099.5830970746
81.03556388851935         -12841.572556825507      18868.23020623445
13500.854427304328        0                        -55376.47076777456
13450.851262452923        -80.97625800282388       -55316.60536367623
0                         -12991.777130022921      13654.294903259082
81.03562682058202         -12941.708858357315      15288.157499714902
13600.86075639547         0                        -54440.18697810304
13550.857591046382        -80.97625827763444       -54383.55472633609
0                         -13091.913503841533      10474.397457748077
81.03572961320178         -13041.845189242178      11976.004238125062
13700.867085486612        0                        -53525.07131434844
13650.863919074798        -80.9762589797009        -53471.47788869264
0                         -13192.049877660145      7552.970480664044
81.03582372962215         -13141.981591326954      8925.915724208691
13800.873414577754        0                        -52630.5817789798
13750.870246358108        -80.97626062929368       -52579.843859529174
0                         -13292.186251478757      4881.308727010162
81.03584960402777         -13242.118057258236      6130.007293888957
13900.879743668896        0                        -51756.18966668328
13850.876573376388        -80.9762639725514        -51708.13435308525
0                         -13392.322625297369      2449.3390214048595
81.0357912347775          -13342.254523000147      3578.814339170729
14000.886072760039        0                        -50901.37936783733
13950.882901814888        -80.97626921395734       -50855.84362019259
0                         -13492.458999115981      245.9835522256404
81.03568802130995         -13442.390932567505      1261.6821451796498
14100.892401851183        0                        -50065.64816307382
14050.88923365648         -80.97627462806956       -50022.47828513515
0                         -13592.595372934593      -1740.5271241423623
81.0355943739288          -13542.527287858182      -832.8972206736853
14200.898730942325        0                        -49248.506010149234
14150.895568591863        -80.97627683607978       -49207.557176221155
0                         -13692.731746753203      -3522.387502627733
81.03553565987485         -13642.663623254884      -2716.9962360127706
14300.905060033467        0                        -48449.47532441869
14250.901902725573        -80.97627383800865       -48410.61112131914
0                         -13792.868120571815      -5111.992851259697
81.0355067304812          -13742.799965436141      -4403.00972319439
14400.911389124609        0                        -47668.090753486526
14350.908232304952        -80.97626741019063       -47631.182702838654
0                         -13893.004494390427      -6521.7530384435695
81.03549441501869         -13842.936321054107      -5903.456198231449
14500.917718215751        0                        -46903.89894756488
14450.914558060605        -80.97626160047325       -46868.826028297306
0                         -13993.14086820904       -7763.9403188303395
81.03548960591026         -13943.072686440348      -7230.819206898125
14600.924047306893        0                        -46156.45832608641
14550.920883857261        -80.97625861471441       -46123.10655419403
0                         -14093.277242027652      -8850.567079120388
81.03548783916253         -14043.209056891892      -8397.426310248631
14700.930376398035        0                        -45425.338841532706
14650.927211852462        -80.97625784844986       -45393.600911448426
0                         -14193.413615846262      -9793.289757176717
81.03548722314295         -14143.34542950512       -9415.366116222702
14800.936705489179        0                        -44710.12174213444
14750.933540943604        -80.97625784844986       -44679.89668527022
0                         -14293.549989664874      -10603.335406320743
81.03548701856555         -14243.481802926943      -10296.448350898818
14900.943034580321        0                        -44010.3993309774
14850.939870034752        -80.97625784844986       -43981.59216260631
0                         -14393.686363483484      -11291.44766368838
81.03548695367229         -14343.618176623359      -11052.221602620137
15000.949363671463        0                        -43325.77472690792
14950.946199125894        -80.97625784844986       -43298.296101602966
0                         -14493.822737302098      -11867.849180662268
81.03548693394629         -14443.754550406326      -11694.086484963882
15100.955692762605        0                        -42655.86162417774
15050.952528217034        -80.97625784844986       -42629.627520699956
0                         -14593.95911112071       -12342.217878886504
81.03548692817937         -14543.890924214997      -12233.603685741487
15200.962021853748        0                        -42000.284052127936
15150.958857308176        -80.97625784844986       -41975.215476494086
0                         -14694.09548493932       -12723.674701385913
81.03548692655191         -14644.027298030936      -12683.284750617777
15300.96835094489         0                        -41358.67613595335
15250.96518639932         -80.97625784844986       -41334.698838515265
0                         -14794.231858757934      -13020.780793509903
81.03548692610705         -14744.163671848859      -13058.838026344942
15400.974680036032        0                        -40730.68186007436
15350.971515490462        -80.97625784844986       -40707.72606794094
0                         -14894.368232576544      -13241.542970095283
81.03548692598892         -14844.300045667296      -13387.002142513194
15500.981009127176        0                        -40115.95483266397
15450.977844581605        -80.97625784844986       -40093.954995273634
0                         -14994.504606395156      -13393.43015334755
81.03548692595838         -14944.436419485863      -13743.512252341403
15600.987338218318        0                        -39514.15805146853
15550.984173672747        -80.97625784844986       -39493.05260184224
0                         -15094.640980213768      -14571.111379674154
81.03548692595069         -15044.572793304462      -14508.89028087456
15700.99366730946         0                        -38924.963672176826
15650.990502763889        -80.97625784844986       -38904.694798637596
0                         -15194.77735403238       -17519.58914758808
81.03548692594883         -15144.709167123074      -16560.965150156215
15800.999996400602        0                        -38348.05278081583
15750.99683185503         -80.97625784844986       -38328.56621248356
0                         -15294.913727850992      -20377.33135407098
81.03549344546518         -15244.84553162654       -19232.88792696215
15901.006325491744        0                        -37783.11516688337
15851.003160946171        -80.97625784844986       -37764.35997109314
0                         -15395.050101669603      -23142.001335655314
81.03551874030474         -15344.981877633543      -21957.571221941937
16001.012654582886        0                        -37229.84910188065
15951.009490037313        -80.97625784844988       -37211.77749128297
0                         -15495.186475488215      -25811.95614178265
81.03556775216019         -15445.118223831445      -24630.644917477945
16101.018983674028        0                        -36687.96112006424
16051.015819128457        -80.97625784844992       -36670.5282706754
0                         -15595.322849306827      -28386.158425366866
81.03562405993945         -15545.254605025048      -27225.858131992067
16201.025312765172        0                        -36157.165803406424
16151.0221482196          -80.97625784844998       -36140.32968225986
0                         -15695.45922312544       -30864.10817335884
81.03567519199883         -15645.391002624616      -29733.784304989797
16301.031641856314        0                        -35637.18557009362
16251.028477310741        -80.97625784845008       -35620.906773361705
0                         -15795.595596944051      -33245.78006476015
81.03573742879274         -15745.527353124578      -32150.409005893423
16401.037970947455        0                        -35127.75046378744
16351.034806401884        -80.97625784845017       -35111.992064687685
0                         -15895.731970762663      -35531.565747614884
81.03583487898204         -15845.66366954139       -34474.03929638393
16501.0443000386          0                        -34628.59795238359
16451.04113549303         -80.97625784845023       -34613.32535371112
0                         -15995.868344581275      -37722.22081656582
81.03595609729672         -15945.800024143418      -36704.21157723983
16601.050629129742        0                        -34139.47272825224
16551.04746458417         -80.9762578484502        -34124.653525964764
0                         -16096.004718399887      -39818.81630241414
81.03605020647257         -16045.93643571956       -38841.21971330037
16701.056958220885        0                        -33660.12651017611
16651.05379367531         -80.97625784845012       -33645.73036500349
0                         -16196.141092218499      -41822.694460980485
81.0360897265524          -16146.072869995667      -40885.878079073846
16801.063287312027        0                        -33190.31785264928
16751.06012276645         -80.97625784844999       -33176.316367181345
0                         -16296.27746603711       -43735.428635900345
81.03607485537326         -16246.20930841789       -42839.38534995827
16901.06961640317         0                        -32729.811955142603
16851.066451857598        -80.9762578484499        -32716.178560205586
0                         -16396.413839855722      -45558.78695279919
81.03600139009963         -16346.345754594908      -44703.23484217306
17001.07594549431         0                        -32278.38048257344
16951.07278094874         -80.97625784844988       -32265.09032618208
0                         -16496.550213674334      -47294.69960186441
81.03588662558185         -16446.48216709749       -46479.14943888824
17101.082274585453        0                        -31835.80138413545
17051.079110039882        -80.97625784844986       -31822.831229674775
0                         -16596.686587492946      -48945.22946271397
81.03579693768778         -16546.618483602677      -48169.033604672084
17201.088603676595        0                        -31401.858718604064
17151.085439131017        -80.97625784844988       -31389.18684684345
0                         -16696.822961311558      -50512.54582161602
81.03581301664448         -16646.754717817377      -49774.93616926487
17301.094932767737        0                        -30976.342479346185
17251.091768222166        -80.9762578484499        -30963.94860055139
0                         -16796.95933513017       -51998.90093948398
81.03594293101878         -16746.8909732332        -51299.01822857014
17401.10126185888         0                        -30559.048431315005
17351.09809731331         -80.97625784844996       -30546.913595354603
0                         -16897.09570894878       -53406.609238000594
81.0360962437444          -16847.02735408081       -52743.52474959075
17501.10759095002         0                        -30149.777947928917
17451.104426404447        -80.97625784845015       -30137.88446390553
0                         -16997.232082767394      -54738.028888902605
81.03615952006218         -16947.16385975888       -54110.76048279438
17601.113920041164        0                        -29748.33784995326
17551.110755495585        -80.97625784845076       -29736.66920994586
0                         -17097.368456586002      -55995.5455996244
81.03608609907724         -17047.30039040877       -55403.07098805238
17701.120249132306        0                        -29354.540251030467
17651.117084586735        -80.97625784845303       -29343.081057135514
0                         -17197.504830404614      -57181.55839605644
81.03592102667189         -17147.436847496738      -56622.827394877015
17801.12657822345         0                        -28968.2024069403
17751.123413677877        -80.9762578484624        -28956.938306174154
0                         -17297.64120422323       -58298.4672160909
81.03574636195286         -17247.573210401406      -57772.412730576296
17901.132907314593        0                        -28589.146569367218
17851.129742769015        -80.97625784850173       -28578.064181085647
0                         -17397.777578041838      -59348.662139036234
81.0356176669455          -17347.70952432381       -58854.20905317905
18001.139236405736        0                        -28217.19984507262
17951.13607186011         -80.97625784866696       -28206.286713320776
0                         -17497.913951860453      -60334.51409112695
81.0355443583845          -17447.845838301226      -59870.585977954535
18101.145565496878        0                        -27852.194049119058
18051.14240095103         -80.97625784935573       -27841.438572981075
0                         -17598.05032567906       -61258.366878710374
81.03550973630168         -17547.982172838903      -60823.891308848746
18201.15189458802         0                        -27493.96557359841
18151.148730041084        -80.97625785220107       -27483.356962198468
0                         -17698.186699497674      -62122.53041404437
81.03549535285104         -17648.118526450657      -61716.443488108554
18301.158223679162        0                        -27142.355258053536
18251.15505912693         -80.97625786383043       -27131.883474405517
0                         -17798.323073316285      -62929.275008235396
81.03548986647412         -17748.25489148816       -62550.52528669775
18401.164552770304        0                        -26797.208260765736
18351.161388192977        -80.9762579106943        -26786.863974037973
0                         -17898.459447134897      -63680.826617275416
81.03548790267742         -17848.39126193871       -63328.37843968336
18501.170881861446        0                        -26458.373937290246
18451.167717169028        -80.97625809571863       -26448.148470881326
0                         -17998.59582095351       -64379.36293614403
81.03548723621019         -17948.52763458381       -64052.19915444011
18601.17721095259         0                        -26125.705677187027
18551.17404575474         -80.97625880372154       -26115.590995563383
0                         -18098.73219477212       -65027.010245093996
81.03548702054411         -18048.6640080235        -64724.134437988534
18701.18354004373         0                        -25799.060872250953
18651.180372757215        -80.97626138220183       -25789.049500138095
0                         -18198.868568590733      -65625.8409231978
81.03548695372476         -18148.800381727076      -65346.279164780404
18801.189869134872        0                        -25478.300719257484
18751.186693980482        -80.97627004040585       -25468.385733642197
0                         -18299.00494240935       -66177.87154992227
81.03548693382886         -18248.9367555125        -65920.67379824979
18901.196198226015        0                        -25163.290144027735
18851.192997851595        -80.97629525953609       -25153.465139916796
0                         -18399.141316227957      -66685.06152471677
81.03548692811516         -18349.073129321936      -66449.30268430781
19001.202527317157        0                        -24853.897677864286
18951.19927156087         -80.97635069510393       -24844.15673817585
0                         -18499.27769004657       -67149.31213129802
81.03548692652724         -18449.209503138107      -66934.0928421257
19101.2088564083          0                        -24549.99535227961
19051.205628081323        -80.97641325536942       -24540.332711291863
0                         -18599.41406386518       -67572.46604728326
81.03548692609887         -18549.345876956086      -67376.9132026209
19201.215185499444        0                        -24251.458573667085
19151.21202095387         -80.97654657250136       -24241.86891187649
0                         -18699.550437683793      -67956.3070841385
81.03548692598638         -18649.482250774538      -67779.57420275953
19301.221514590587        0                        -23958.165845461703
19251.21835004501         -80.97698877463237       -23948.644281129582
0                         -18799.686811502404      -68302.56035314269
81.03548692595756         -18749.618624593113      -68143.82770832603
19401.22784368173         0                        -23669.998589258495
19351.224679136158        -80.97850013256581       -23660.539658367317
0                         -18899.823185321016      -68612.8925973228
81.03548692595037         -18849.754998411718      -68471.36724188998
19501.23417277287         0                        -23386.84036171142
19450.78417837845         -81.25669431576753       -23378.181742456993
0                         -18999.95955913963       -68888.91287129137
81.03548786121685         -18949.89167419978       -68763.82937991233
19601.240501864013        0                        -23108.575117659435
19550.14791941046         -81.58406751878584       -23101.135080470955
0                         -19100.09593295824       -69132.17331413768
81.0335111154287          -19050.034508969333      -69022.80625467292
19701.246830955155        0                        -22835.086463433458
19648.623084258845        -80.9775894286476        -22832.91099667731
0                         -19200.232306776852      -69344.16973487735
81.0233579656864          -19150.19921837078       -69249.84626381886
19801.253160046297        0                        -22566.314899350884
19742.982617835183        -79.55913173082087       -22581.607661119106
0                         -19300.368680595464      -69526.3447833621
80.99271619162637         -19250.404183089337      -69446.42859979645
19901.259292687344        0                        -22302.043977976125
19847.447179964587        -87.86656209385237       -22290.904502788042
0                         -19400.50505441408       -69680.08821055062
80.89307350713896         -19350.688451196682      -69613.98917480065
20000.000000000004        -198.7468399536321       -21707.852709112864
20000                     -98.74070731265519       -21877.99155712196
19927.081584886237        -151.95769561262233      -21973.479473254036
19922.578888172313        -249.04998855234598      -21817.405945302016
20000                     0                        -22045.174734008448
19935.157611507635        -67.71299300382597       -22097.46768912038
0                         -19500.641428232688      -69806.72916342784
80.57314988384124         -19451.137594958564      -69753.90330950134
20000                     -1698.8417763207804      -19112.88940072057
19919.023742151545        -1648.8386117752088      -19372.670045239498
19919.023742151545        -1748.844940866352       -19196.222328126925
19919.023742151545        -1848.8512699574956      -19019.799475290823
19919.023742151545        -1948.8575990486386      -18843.43167321656
20000                     -2098.867092685353       -18416.45291007313
19919.023742151545        -2048.8639281397814      -18667.149151093818
20000                     -2198.8734217764963      -18242.577006705662
19919.023742151545        -2148.870257230925       -18490.98140640844
19919.023742151545        -2648.9019026866404      -17612.87256286494
19919.023742151545        -2748.908231777783       -17437.992502917474
19999.999999999996        -2898.9177254144975      -17031.187954540907
19919.023742151545        -2848.9145608689255      -17263.422080886183
19919.023742151545        -2948.9208899600694      -17089.186600192494
19919.023742151545        -3048.9272190512124      -16915.31129588331
20000                     -5999.113927239923       -11961.938577295456
20000                     -5899.10759814878        -12114.562884303132
19919.023742151545        -5949.110762694351       -12123.848699752562
20000                     -5699.094939966496       -12422.397825579852
20000                     -5599.088610875354       -12577.584100318747
19919.023742151545        -5649.091775420925       -12590.805309701193
20000                     -5799.101269057638       -12268.053286268796
19919.023742151545        -5849.104433603209       -12278.628243983168
19919.023742151545        -5749.098104512067       -12434.284396741563
20000                     -5499.082281784211       -12733.600057085869
19919.023742151545        -5549.085446329783       -12748.178532745796
20000                     -5399.075952693069       -12890.433271399239
19919.023742151545        -5449.079117238641       -12906.391238760842
20000                     -5299.069623601927       -13048.070454293847
19919.02374202425         -5349.072788329567       -13065.430297577244
20000                     -6099.120256331065       -11810.191386960405
19919.023742151545        -6049.117091785494       -11969.957401879396
20000                     -398.75949813591853      -21365.90927232514
19920.144529115125        -348.3835859174773       -21651.55266137403
20000                     -498.7658272270618       -21194.242921787783
19919.815634432536        -448.34267395395887      -21478.77574376231
20000                     -598.7721563182049       -21022.174754854484
19919.43303417526         -548.4317382588639       -21305.455828066577
20000                     -698.7784854093481       -20849.73772278271
19919.160614228877        -648.5381360443112       -21131.42876760934
0                         -19600.7778020513        -69907.54192656805
80.42909207594501         -19551.282254247086      -69866.95438017444
20000                     -6199.126585422207       -11659.332517964518
19919.023742151545        -6149.1234208766355      -11816.96580107548
20000                     -6299.13291451335        -11509.37319934617
19919.023742151545        -6249.1297499677785      -11664.884701605799
20000                     -6399.139243604493       -11360.323598333838
19919.023742151545        -6349.136079058921       -11513.724629341159
20000                     -798.7848145004914       -20676.964453070188
19919.07600375386         -748.6676873607408       -20956.54185483909
19919.035018763116        -848.7420799257824       -20781.328135104555
20000                     -1498.8291181384939      -19461.255386057044
19919.023742151545        -1548.8322826840658      -19549.112085216217
20000                     -998.7974726827778       -20330.57522537258
19919.027132196417        -948.7819760382855       -20605.817586927962
19999.999999999996        -1098.803801773921       -20157.025156514814
19919.024507694616        -1048.7991616292566      -20430.092543319213
20000                     -1198.8101308650641      -19983.284317885733
19919.02374212621         -1148.8069663194924      -20254.172770575937
20000                     -1398.8227890473506      -19635.367108154256
19919.023742151545        -1448.8259535929221      -19725.516994252626
20000                     -1298.8164599562074      -19809.387172878563
19919.023742151545        -1348.8196245017791      -19901.851276866528
19919.023742151545        -1248.8132954106359      -20078.081235710848
19919.023742151545        -2548.8955735954974      -17788.03633558169
20000                     -2398.886079958783       -17895.295184575687
19919.023742151545        -2448.8892445043543      -17963.45678046995
20000                     -2298.8797508676394      -18068.847655101108
19919.023742151545        -2348.882915413211       -18139.105934680498
19919.023742151545        -2248.8765863220683      -18314.957244385685
19919.02374206772         -4349.009497101989       -14698.12400489575
20000                     -4199.000003599356       -14830.971217945407
19919.023742121684        -4249.003168093943       -14865.279759860408
20000                     -4098.993674508213       -14997.085295608078
19919.023742141475        -4148.996839036148       -15033.074054857234
20000                     -3998.9873454170697      -15163.795106371268
19919.023742148314        -4048.9905099569805      -15201.488398396143
19919.023742151545        -3148.933548142355       -16741.820660919413
19919.023742151545        -3248.9398772334976      -16568.738498467654
20000                     -3398.9493708702125      -16175.476104376177
19919.023742151545        -3348.9462063246397      -16396.088522337726
19919.023742151545        -3448.9525354157813      -16223.89353736823
20000                     -3598.962029052498       -15836.208495514962
19919.023742151545        -3548.958864506918       -16052.175607664743
19919.023742151527        -3648.9651935980332      -15880.956677034164
19919.023742151465        -3748.971522689077       -15710.257919787904
20000                     -3898.981016325927       -15331.082207948135
19919.02374215055         -3948.984180869788       -15370.503523676243
19919.023742151254        -3848.977851779864       -15540.099997197794
20000                     -5199.063294510784       -13206.49787111213
19919.0237415177          -5249.066459778305       -13225.282244530987
20000                     -5099.0569654196415      -13365.701218622262
19919.023740512188        -5149.060131212808       -13385.93337889803
20000                     -4999.050636328499       -13525.666105799688
19919.02373939258         -5049.053802004031       -13547.369597486031
20000                     -4499.018990872784       -14336.392896388368
19919.023741931323        -4449.01582601535        -14531.62473115306
19919.02374162191         -4549.022154802878       -14365.799576172307
20000                     -4699.03164905507        -14009.984326508573
19919.023741029057        -4649.028483541871       -14200.665761152988
19919.0237401436          -4749.034812508108       -14036.239831692974
19919.02373887487         -4949.047472066966       -13709.576123200126
19919.023739244578        -4849.041142028658       -13872.537964571939
0                         -19700.91417586991       -69983.78927538679
80.5993405958874          -19651.262493026872      -69954.75533569512
20000                     -7599.215192698201       -15763.591800826054
20000                     -7499.208863607058       -15376.959431465191
19919.023742029527        -7549.212027956724       -15810.616037568374
20000                     -7699.221521789344       -16147.05710291581
19919.023741831494        -7649.21835678825        -16198.217432715037
20000                     -7799.227850880486       -16527.249925168326
19919.023741383477        -7749.224685436453       -16582.555181521555
20000                     -7899.234179971628       -16904.077898274885
19919.023740528915        -7849.231014015383       -16963.530281789604
20000                     -7999.240509062771       -17277.45657769376
19919.02373926277         -7949.237342930017       -17341.053735777146
20000                     -8099.246838153913       -17647.301756676632
19919.02373799681         -8049.243672659336       -17715.042389428105
20000                     -7399.202534515916       -14987.278291662971
19919.02374210804         -7449.205698986979       -15419.861615142348
20000                     -7299.196205424774       -14594.674715697496
19919.023742136866        -7349.1993699445675      -15026.074023578854
20000                     -7199.189876333631       -14199.287261366118
19919.02374214683         -7249.193040870928       -14629.384199534614
20000                     -7099.183547242489       -13801.272231815105
19919.023742150097        -7149.186711785561       -14229.93826812475
20000                     -6999.177218151347       -13400.803379944366
19919.023742151123        -7049.180382696199       -13827.899172018491
20000                     -6499.145572695635       -11369.085686943225
19919.023742151545        -6449.142408150063       -11372.726723116837
20000                     -6599.151901786778       -11778.508376286934
19919.023742151545        -6549.148737241205       -11785.791588018206
20000                     -6699.15823087792        -12186.669242168346
19919.023742151545        -6649.155066332346       -12197.68615504641
20000                     -6799.164559969062       -12593.27634837527
19919.023742151538        -6749.161395423478       -12608.104339050848
20000                     -6899.170889060204       -12998.067479970283
19919.02374215143         -6949.174053605578       -13423.444938696603
19919.023742151516        -6849.16772451458        -13016.772680555443
0                         -19801.050549688523      -70036.6629228118
78.65395067844943         -19751.41313348739       -70018.46896533958
20000                     -8199.253167245055       -18013.545246265352
19919.023737497886        -8149.250003144135       -18085.41901527304
20000                     -8299.259496336197       -18376.111499818588
19919.02373824114         -8249.256333469051       -18452.11482426662
20000                     -8399.26582542734        -18734.934983144653
19919.02373981588         -8349.262662718817       -18815.066100295753
20000                     -8499.272154518483       -19089.97318766135
19919.02374123749         -8449.268991031051       -19174.211595914403
20000                     -8599.278483609625       -19441.16648528102
19919.02374196535         -8549.27531933008        -19529.49680272315
20000                     -8699.284812700767       -19788.45961146827
19919.023742151217        -8649.281648154638       -19880.872251683457
20000                     -8799.29114179191        -20131.816388238367
19919.02374215039         -8749.287977244348       -20228.29119758661
20000                     -8899.297470883052       -20471.19930565832
19919.02374214769         -8849.294306330698       -20571.706889221805
20000                     -8999.303799974194       -20806.54957167793
19919.023742139227        -8949.300635406677       -20911.08231702851
20000                     -9099.310129065336       -21137.85256417
19919.02374211389         -9049.306964453064       -21246.37591845419
20000                     -9199.31645815648        -21465.066208227498
19919.02374204199         -9149.313293423054       -21577.5574420466
20000                     -9299.322787247622       -21788.159498793877
19919.023741850433        -9249.319622220084       -21904.593194180314
20000                     -9399.329116338764       -22107.104872966254
19919.023741379806        -9349.325950690554       -22227.452634404686
5099.0569654197925        -20000                   -79744.33451798018
5199.063294510935         -20000                   -79874.75796232352
5149.060129965679         -19919.02374215136       -80288.63319879172
5299.069623602078         -20000                   -79994.11849499843
5249.066459056593         -19919.023742151494      -80421.4125965198
5399.07595269322          -20000                   -80102.12926468857
5349.072788147673         -19919.023742151534      -80542.59358333568
5499.082281784362         -20000                   -80198.56237289337
5449.079117238797         -19919.023742151545      -80651.91746040083
4999.05063632865          -20000                   -79603.11135321828
5049.05380087532          -19919.02374215091       -80144.53502821026
4899.044307237507         -20000                   -79451.41908737675
4949.047471786722         -19919.023742149468      -79989.4283536347
4799.037978146365         -20000                   -79289.56191865733
4849.041142703286         -19919.02374214508       -79823.63636965548
4699.031649055223         -20000                   -79117.94806984848
4749.03481363359          -19919.023742132384      -79647.52510113943
4599.025319964081         -20000                   -78936.89900856464
4649.028484595839         -19919.02374209782       -79461.46165521124
4499.018990872938         -20000                   -78746.84017179771
4549.022155618725         -19919.023742010675      -79265.84120513777
4399.012661781796         -20000                   -78548.19681806788
4449.015826721563         -19919.02374181365       -79061.11416683166
0                         -19901.186709153557      -70067.25503650929
70.88906382611839         -19847.31073557593       -70057.37672041712
20000                     -10699.411394523615      -25866.04007033934
20000                     -10599.405065432473      -25602.868468397854
19919.023742151545        -10649.408229978044      -26034.17086439833
20000                     -10799.417723614757      -26124.8263726788
19919.023742151545        -10749.414559069186      -26296.358879067524
20000                     -10899.4240527059        -26379.22410696735
19919.023742151545        -10849.420888160326      -26554.111581143385
20000                     -10999.430381797041      -26629.22438373994
19919.023742151545        -10949.427217251468      -26807.42309565181
20000                     -11099.436710888183      -26874.82559700731
19919.023742151545        -11049.43354634261       -27056.28811249812
20000                     -11299.44936907047       -27352.822641583818
20000                     -11199.443039979327      -27116.02708543862
19919.023742151545        -11249.446204524897      -27540.668834073378
19919.023742151545        -11149.439875433754      -27300.70427078786
20000                     -10499.39873634133       -25335.31763976561
19919.023742151545        -10549.401900886902      -25767.554235391668
20000                     -10399.392407250187      -25063.401944356767
19919.023742151545        -10449.39557179576       -25496.51941030423
20000                     -10299.386078159045      -24787.13192344685
19919.023741606296        -10349.389243484457      -25221.07729514579
20000                     -10199.379749067903      -24506.516560223263
19919.02373948172         -10249.382916737572      -24941.238445054885
20000                     -9499.335445429906       -22421.877953149884
19919.02374034355         -9449.332278690452       -22546.10894274087
20000                     -9599.341774521048       -22732.450129046658
19919.02373835374         -9549.338606280862       -22860.53580322082
20000                     -9699.34810361219        -23038.799459916452
19919.023735142957        -9649.344934006194       -23170.707853056185
20000                     -9799.354432703334       -23340.90755530127
19919.02373108218         -9749.351263045743       -23476.60377451878
20000                     -9899.360761794476       -23638.750767717185
19919.023727723452        -9849.35759463313        -23778.202439207904
20000                     -9999.367090885618       -23932.309519021714
19919.023727190695        -9949.363928314364       -24075.482327021484
20000                     -10099.37341997676       -24221.569694215617
19919.023735245184        -10149.376590166477      -24657.015806909738
19919.02373023453         -10049.370261010305      -24368.42524415308
20000                     -11399.455698161612      -27585.21514613662
19919.023742151545        -11349.452533616039      -27776.17998722746
6199.126585422358         -20000                   -80534.34908481616
6299.132914513501         -20000                   -80532.36876917123
6249.129749967931         -19919.023742151545      -81076.93630307274
6099.120256331216         -20000                   -80523.66781949079
6149.123420876788         -19919.023742151545      -81068.7866773018
5599.088610875505         -20000                   -80283.23279256106
5549.085446329936         -19919.023742151545      -80749.14874609536
5649.091775421078         -19919.023742151545      -80834.09436107197
5799.101269057789         -20000                   -80416.37703127862
5749.09810451222          -19919.023742151545      -80906.55340996652
5999.113927240074         -20000                   -80500.39401822178
6049.117091785646         -19919.023742151545      -81047.59886794089
5899.107598148931         -20000                   -80464.60625885526
5849.104433603362         -19919.023742151545      -80966.37895718917
5949.110762694504         -19919.023742151545      -81013.43130193993
4299.006332690654         -20000                   -78341.4084043302
4349.009497852704         -19919.023741438195      -78847.72402658335
4199.000003599511         -20000                   -78126.94226405192
4249.003168831289         -19919.023740882913      -78626.1342717348
4098.993674508369         -20000                   -77905.29166116797
4148.996839445136         -19919.023740329645      -78396.84145306
3998.9873454172266        -20000                   -77676.97346775835
4048.990509727964         -19919.023740113767      -78160.37083202956
3898.981016326084         -20000                   -77442.50504157842
3948.9841800969666        -19919.023740440003      -77917.26003931518
3798.9746872349415        -20000                   -77202.43588385318
3848.9778509536586        -19919.023741127978      -77668.05992236937
3698.9683581437994        -20000                   -76957.33385120775
3748.97152221989          -19919.023741749646      -77413.34981527373
3648.9651934825924        -19919.023742068533      -77153.72789101728
3498.9556999615147        -20000                   -76454.35859569405
3548.958864512783         -19919.023742148238      -76889.80368424855
3398.949370870372         -20000                   -76197.6950092709
3448.9525354343355        -19919.023742140937      -76622.20248546255
3298.9430417792296        -20000                   -75938.41941796431
3348.9462063805368        -19919.023742118996      -76351.57263863453
3198.9367126880875        -20000                   -75677.17958961084
3248.9398773900516        -19919.023742056484      -76078.57952846315
3098.930383596945         -20000                   -75414.60732756612
3148.9335485418383        -19919.023741889487      -75803.8876889358
2998.924054505803         -20000                   -75151.36912030193
3048.9272199592556        -19919.023741479312      -75528.17049581542
2898.9177254146603        -20000                   -74888.13097052902
2948.9208917526335        -19919.023740582405      -75252.12313029695
2498.892409050091         -20000                   -73848.44407362996
2598.898738141233         -20000                   -74105.02717291369
2548.895575846475         -19919.02373078818       -74158.49777829267
2698.9050672323756        -20000                   -74364.27867744079
2648.9019068297916        -19919.0237331243        -74428.91385448429
2798.911396323518         -20000                   -74625.53832312292
2748.908235855079         -19919.023736264833      -74701.79149664486
2848.9145638625437        -19919.023738892614      -74976.43175169676
2398.8860799589484        -20000                   -73595.22433346334
2448.8892432454113        -19919.02373078182       -73891.2485659307
198.74683995381613        -20000                   -70104.29407030882
298.7531690449585         -20000                   -70139.16034934507
255.5593238708182         -19919.129433963368      -70118.38487855319
98.74070731265672         -20000                   -70083.3083113669
152.60410294882456        -19911.954216986167      -70086.58970640003
0                         -20000                   -70076.8047048325
64.44677481751994         -19932.09033234313       -70075.16361258173
20000                     -11499.462027252754      -27813.207439255
19919.023742151545        -11449.45886270718       -28007.23920108864
20000                     -11599.468356343896      -28036.7967336657
19919.023742151545        -11549.465191798323      -28233.847175751627
20000                     -11699.474685435038      -28255.986857062348
19919.023742151545        -11649.471520889465      -28456.00488648457
20000                     -11799.48101452618       -28470.78556466414
19919.023742151545        -11749.477849980607      -28673.716096771244
20000                     -11899.487343617324      -28681.196893087366
19919.023742151545        -11849.48417907175       -28886.98616151334
20000                     -11999.493672708466      -28887.223220694857
19919.023742151545        -11949.490508162895      -29095.819870642485
6399.1392436046435        -20000                   -80517.71256117082
6349.136079059073         -19919.023742151545      -81072.01876594
6499.145572695786         -20000                   -80490.35992338663
6449.1424081502155        -19919.023742151545      -81053.99715131545
6599.151901786929         -20000                   -80450.30093974652
6549.148737241358         -19919.023742151545      -81022.87149172979
6699.158230878071         -20000                   -80397.56994411444
6649.1550663325           -19919.023742151545      -80978.66170851681
6799.164559969213         -20000                   -80332.21480472507
6749.161395423643         -19919.023742151545      -80921.41124996643
6899.170889060355         -20000                   -80254.28881226093
6849.167724514784         -19919.023742151545      -80851.17107151133
6999.177218151498         -20000                   -80163.8662438237
6949.174053605927         -19919.023742151545      -80768.0140683971
7099.18354724264          -20000                   -80061.05035351751
7049.180382697069         -19919.023742151545      -80672.0420378031
7199.189876333782         -20000                   -79945.94671665259
7149.186711788213         -19919.023742151545      -80563.36756242147
7299.196205424925         -20000                   -79818.68918510845
7249.193040879353         -19919.023742151545      -80442.11396766118
7399.202534516067         -20000                   -79679.43252063885
7349.199369970497         -19919.023742151545      -80308.43321635792
7499.208863607209         -20000                   -79528.31917371496
7449.2056990616375        -19919.023742151545      -80162.4837059172
7599.215192698352         -20000                   -79365.51498402447
7549.212028152781         -19919.023742151545      -80004.42706337298
2298.8797508678063        -20000                   -73346.0387805479
2348.882911386278         -19919.023733336842      -73627.87757024622
2198.8734217766637        -20000                   -73101.52833869959
2248.876582198947         -19919.023737099153      -73369.0744513323
2098.867092685521         -20000                   -72862.35113476824
2148.8702549403783        -19919.023740194545      -73115.52415324257
1998.860763594379         -20000                   -72629.17614129219
2048.863927565289         -19919.023741749468      -72867.92114805874
1898.8544345032365        -20000                   -72402.65774155234
1948.8575990491947        -19919.023742150526      -72626.95341426702
1798.8481054120941        -20000                   -72183.46060145555
1848.8512699594924        -19919.0237421471        -72393.30719967795
1398.8227890475246        -20000                   -71392.07150431183
1498.8291181386671        -20000                   -71575.93164613572
1448.8259543220295        -19919.023740924833      -71544.94600415103
1698.8417763209518        -20000                   -71972.20725786917
1748.8449408750055        -19919.02374213264       -72167.65436635417
1598.8354472298095        -20000                   -71769.49350868587
1548.8322828548123        -19919.0237418354        -71742.85433881923
1648.838611813929         -19919.023742073074      -71950.62758743834
498.7658272272433         -20000                   -70250.84677550975
598.7721563183857         -20000                   -70327.20273629286
548.8975132878157         -19918.976460068552      -70291.60146463616
398.7594981361009         -20000                   -70188.12045452058
351.8259887099444         -19918.715629804876      -70161.53596873514
449.7635586171848         -19918.711430076368      -70219.18502107171
698.778485409528          -20000                   -70416.9638373167
648.7757546683224         -19919.02270210952       -70378.63728507643
1298.8164599563822        -20000                   -71218.40221673169
1348.8196274712975        -19919.023737622836      -71357.45832486522
798.7848145006704         -20000                   -70519.81322677035
748.7817306305795         -19919.023330642336      -70479.66854219734
1198.81013086524          -20000                   -71055.41686235026
1248.8133066814005        -19919.023726566647      -71180.91675161937
898.7911435918128         -20000                   -70635.42697513282
848.7880390231845         -19919.023472313846      -70594.25848170587
1098.8038017740976        -20000                   -70903.62139844996
1148.8070044052215        -19919.02369401028       -71015.8428866596
998.7974726829551         -20000                   -70763.48534389872
948.7944235998258         -19919.023530806626      -70722.07101509847
1048.8007390601845        -19919.023618992807      -70862.74109749355
20000                     -12099.500001799608      -29088.879916758615
19919.023742151545        -12049.496837254037      -29300.22454243401
20000                     -12199.50633089075       -29286.170357118932
19919.023742151545        -12149.503166345181      -29500.208177494107
7699.221521789495         -20000                   -79191.21088397111
7649.218357243922         -19919.023742151545      -79834.45336839996
7799.227850880637         -20000                   -79005.58422600785
7749.224686335066         -19919.023742151545      -79652.75849612882
7899.234179971779         -20000                   -78808.83985226686
7849.231015426208         -19919.023742151545      -79459.54238495998
7999.240509062922         -20000                   -78601.19020185228
7949.237344517351         -19919.023742151545      -79255.02614495625
8099.246838154064         -20000                   -78382.84742269591
8049.243673608493         -19919.023742151545      -79039.43460127742
8199.253167245206         -20000                   -78154.04071688415
8149.250002699634         -19919.023742151545      -78812.99659412225
8299.259496336348         -20000                   -77915.00781083664
8249.256331790775         -19919.023742151545      -78575.95410330499
8399.26582542749          -20000                   -77665.99784699865
8349.262660881921         -19919.023742151545      -78328.56440234288
8499.272154518634         -20000                   -77407.24948222832
8449.268989217837         -19919.023741623507      -78071.08515037951
8599.278483609776         -20000                   -77139.02974567382
8549.27531603872          -19919.023739565993      -77803.77608623878
8699.284812700918         -20000                   -76861.60683043602
8649.281642831345         -19919.02373556246       -77526.91441222897
8799.29114179206          -20000                   -76575.23387224723
8749.287972258937         -19919.023731132987      -77240.77136437151
8899.297470883203         -20000                   -76280.17708720975
8849.29430482496          -19919.023729059114      -76945.61583050825
20000                     -13099.563292711031      -30867.387410658837
20000                     -12999.556963619889      -30708.780290543422
19919.023742151545        -13049.560128165458      -31103.16691234865
20000                     -13199.569621802175      -31021.78399662928
19919.023742151538        -13149.566457256578      -31259.68588764146
20000                     -13299.575950893317      -31171.989427037155
19919.023742151494        -13249.572786347662      -31411.957562367897
20000                     -13399.58227998446       -31318.029574635508
19919.023742151345        -13349.57911543858       -31560.004593573754
20000                     -12899.550634528747      -30545.93895454062
19919.023742151545        -12949.553799074318      -30942.37965908555
20000                     -12799.544305437605      -30378.86135416216
19919.023742151545        -12849.547469983174      -30777.303638525354
20000                     -12699.537976346463      -30207.50966380231
19919.023742151545        -12749.541140892032      -30607.91989536439
20000                     -12599.53164725532       -30031.871741806626
19919.023742151545        -12649.534811800891      -30434.207319817608
20000                     -12299.512659981892      -29479.09090093139
19919.023742151545        -12249.509495436323      -29695.78208004602
20000                     -12399.518989073034      -29667.67642471183
19919.023742151545        -12349.515824527463      -29886.95579258105
20000                     -12499.525318164178      -29851.93181609669
19919.023742151545        -12549.52848270975       -30256.153662465917
19919.023742151545        -12449.522153618607      -30073.741094691344
20000                     -13499.588609075601      -31459.93219039457
19919.023742150814        -13449.585444528908      -31703.85195075998
9199.31645815663          -20000                   -75345.57384587612
9299.322787247773         -20000                   -75018.45479723524
9249.319625234037         -19919.02374017589       -75680.44003403115
9099.310129065487         -20000                   -75665.08534101785
9149.313297571325         -19919.02373784608       -76008.86089343081
8999.303799974345         -20000                   -75976.7049761783
8949.300637943423         -19919.02373055048       -76641.72522846972
9049.306968929926         -19919.023734242674      -76329.38185634262
9399.329116338915         -20000                   -74684.00309917878
9349.32595307939          -19919.02374134281       -75344.40832830778
9499.335445430057         -20000                   -74342.47180598862
9449.332281438195         -19919.02374184431       -75001.04258686794
9599.3417745212           -20000                   -73994.14429931583
9549.338610186382         -19919.023742041274      -74650.62001737599
9799.354432703485         -20000                   -73278.1649273624
9899.360761794627         -20000                   -72911.05643341097
9849.357597256136         -19919.023742147718      -73559.82399383218
9699.348103612341         -20000                   -73639.29025970459
9649.344939139723         -19919.0237421139        -74293.42585803672
9749.351268181339         -19919.023742139278      -73929.73447926178
9999.36709088577          -20000                   -72538.22870586517
9949.363926342232         -19919.023742150403      -73183.9760695002
10099.373419976911        -20000                   -72159.9269822873
10049.3702554319          -19919.023742151217      -72802.45763339012
10199.379749068054        -20000                   -71776.42744705698
10149.376584522632        -19919.023742151458      -72415.53837204575
10299.386078159196        -20000                   -71387.9895467645
10249.382913613663        -19919.023742151523      -72023.4902236252
20000                     -13599.594938166743      -31597.72044274247
19919.02374214901         -13549.591773617241      -31843.525499756073
20000                     -13699.601267257885      -31731.417341727694
19919.02374214315         -13649.598102699209      -31979.051141230884
20000                     -13799.607596349028      -31861.056516809545
19919.02374212504         -13749.604431762315      -32110.457099087726
[truncated: 3,918,564 more chars]
