# Supplementary material for: Unexpected large eruptions from buoyant magma bodies within viscoelastic crust
Source: Nat Commun. 2020 May 15;11:2403. doi: 10.1038/s41467-020-16054-6 (PMC7229005; doi:10.1038/s41467-020-16054-6)
Supplement: Supplementary file 3 — Source Data [file 41467_2020_16054_MOESM3_ESM.zip › DATA source file material/Fig2bFig4adirectionsig1.txt]

% Model:              ModelChambreNovembrev2.mph
% Version:            COMSOL 5.2.1.199
% Date:               Dec 10 2018, 10:11
% Dimension:          2
% Nodes:              61477
% Expressions:        3
% Description:        Contrainte principale direction 3, composante r, Contrainte principale direction 3, composante phi, Contrainte principale direction 3, composante z
% Length unit:        m
% R                       Z                        solid.sp3r (sigma1)      solid.sp3phi (sigma1)    solid.sp3z (sigma1)
200000                    -200000                  -0.6573782510099596      0                        -0.6491588601354528
200000                    -189468.617661471        -0.39046948017976263     7.673808362879088E-17    -0.920578359721719
192852.36223577632        -193154.06523538864      -1.3378975964304283E-16  1                        -1.5544621350730034E-16
189468.6176614709         -200000                  -0.9047563217561533      0                        -0.4259045165623853
200000                    -178937.23532294182      -0.38674759451214574     0                        -0.922177726577416
190705.83886142573        -184102.99667032587      -1.7085540126924327E-16  1                        -2.97251556281125E-16
178937.2353229418         -200000                  -0.8946873882163061      4.9762772019867964E-17   -0.4466909137924846
184087.35465598493        -192198.71184514635      -3.175964385241554E-16   1                        -2.4396926615474606E-16
200000                    -168405.85298441266      -0.12818524207291168     -2.344594642405145E-16   -0.3077083303256208
191449.8832837723         -173093.57026311354      -0.4170407652443271      2.9719265816850644E-16   -0.9088861268179239
168405.8529844127         -200000                  -0.8893269570262415      -6.458868882614737E-17   -0.4572712838706434
173649.6780111461         -191877.09335601333      -0.8417637180758941      -4.250957552637037E-16   -0.5398446870836585
200000                    -157874.4706458835       -0.3711589315506576      9.279595119251047E-17    -0.9285672454982895
191373.24058355961        -162871.87055591692      -0.39229369535469344     3.72989329962031E-16     -0.919838069852008
157874.4706458836         -200000                  -0.8869571117622174      -5.1892752665917756E-17  -0.46185113726697596
163142.00214864404        -191696.1100990978       -0.85404508183462        -2.862354662830349E-16   -0.5201982556680758
200000                    -147343.0883073543       -0.12016604265173575     8.829817575695908E-17    -0.31092295643957135
191340.45590394214        -152535.24842772295      -0.3777192464361781      -8.153382211285638E-17   -0.9259185386662491
147343.08830735448        -200000                  -0.887074575071768       8.798607748931862E-17    -0.46162539894066895
152604.33465598858        -191626.07076724453      -0.8634015502400886      5.462990138773204E-18    -0.5045166928445366
200000                    -136811.70596882515      -0.11921045995895489     4.8377653355976055E-16   -0.31128618575303174
191369.5896919724         -142044.86347974036      -0.3667604722100644      2.7226504766454005E-16   -0.9303139889383297
200000                    -126280.32363029597      -0.35040857443489876     2.7269650228536758E-16   -0.9365955156703477
191402.80936960914        -131531.91807929383      -0.35704403487932507     2.0337062711634517E-16   -0.9340862375898046
136811.7059688254         -200000                  -0.8893626031778918      0                        -0.4572017644590855
142063.8008061692         -191545.64525384558      -0.8726478403716106      2.573798701570396E-16    -0.4883493681643254
200000                    -115748.94129176681      -0.342092168999579       0                        -0.9396648090505703
191425.532672332          -121008.81297387012      -0.3473768185053168      5.610910709581974E-16    -0.9377243102894407
200000                    -105217.55895323763      -0.10917836177774003     1.0345566032500003E-16   -0.3149513611966191
191436.88428304438        -110482.29712906342      -0.11360779575038131     2.967064660665097E-16    -0.31337798384005894
126280.3236302963         -200000                  -0.8935638001759197      1.906279487370686E-16    -0.4489354591174153
131535.79174640003        -191494.68631227044      -0.8827467011433616      2.6747653000660774E-16   -0.46984852914786024
200000                    -94686.17661470847       -0.3212597216433472      0                        -0.9469885109182665
191440.33319816805        -99955.81818667821       2.3766599008841666E-5    -2.7657253931710014E-16  -8.218458381633228E-6
200000                    -84154.79427617931       -0.10455097402453946     4.3994237540795106E-16   -0.31651389216733666
191435.23356904744        -89435.15278656426       -0.21246640605177014     -4.2585307238843683E-17  -0.6319022273486757
115748.9412917672         -200000                  -0.8994717306873891      0                        -0.4369782010347671
121004.48131809327        -191477.98914241965      -0.8937835136586321      3.3618712751792245E-16   -0.4484979699980752
105217.55895323813        -200000                  -0.9069183401910127      6.748512791457055E-17    -0.4213057031586877
110472.06209899233        -191470.17512061252      -0.90558941086138        1.6035372324915391E-16   -0.42415472123034315
199999.99999999997        -10435.124649138756      -0.9864683038812777      0                        -0.163770977639431
200000                    0                        0.009409355872976866     1.6040913377849571E-16   -0.04319113308124514
193212.9751082869         -7074.319127264052       0.5966911830951338       9.993276637895795E-17    0.06347304470855844
189759.22100897494        0                        0.3324494292478167       0                        -0.02634359519447607
200000                    -73623.41193765015       0.2994018374744429       3.5898754331735864E-16   0.9541206193313116
191427.3172160772         -78915.27768327044       -0.10393765093509455     2.0737125185241624E-18   -0.316714420870756
200000                    -63092.02959912099       -0.10313013159191768     1.356755225968715E-16    -0.316989997181581
191414.6099733126         -68389.82787906118       -0.1060195875435568      -2.0488211356705438E-16  -0.3160236708177684
94686.17661470904         -200000                  -0.9157529314285622      -1.38468011584812E-16    -0.4017411566538042
99941.94326275203         -191466.78190824424      -0.917940930899          3.250210939199116E-16    -0.39671633710869997
84154.79427617995         -200000                  -0.925817896427665       1.48046379238452E-16     -0.37796906045029594
89411.42839480798         -191461.70495747312      -0.9305705962709672      -8.572829080661385E-17   -0.36611166977147075
200000                    -20966.500245004365      -0.33146591390632624     -6.048150644534412E-17   -0.035178510986239954
192213.48522003394        -15783.812570217618      -3.0514944409324823E-4   3.7228045278667325E-17   0.0019330438897982398
179518.44201795047        0                        -0.3333156381924427      4.271032747458941E-17    0.003734132084660532
184092.16931242569        -9152.658416963886       -0.14263005774149504     1.2217633677631785E-17   -0.008101502188117693
200000                    -52560.64726059183       -0.11010566668627868     2.0947979180931544E-16   -0.31476264182814223
191399.4515361963         -57853.36551522134       -0.002248244526250156    -8.045985535217432E-17   8.63333930738952E-4
200000                    -31497.88258353352       -0.33058097959380733     9.199007506831811E-17    -0.04325273524198181
191839.8020488767         -26241.47728448429       -0.3262288272557648      2.0207545416678468E-19   -0.06844764786932615
200000                    -42029.26492206268       -0.8376414043923565      -1.455213258962717E-16   -0.5456996889458273
191510.75710605472        -36743.956198803025      -0.8783858439884328      -1.670787541691488E-19   -0.47789043743051324
191412.35452429028        -47302.81071991848       -0.16977074539920478     -2.6163825702935637E-17  -0.2868558531193686
73623.41193765088         -200000                  -0.9369131493340355      -1.6593825147719405E-16  -0.3495613227668816
78879.94172966976         -191460.4159837106       -0.9431564860311717      2.1798387229016725E-16   -0.3323480323199841
63092.02959912179         -200000                  -0.9487528769960543      5.340252862200683E-16    -0.3160178831760417
68348.56739542249         -191462.7873065849       -0.9553414853299073      8.307169838226835E-16    -0.29550297701931916
169277.663026926          0                        -0.9999986477480558      -1.951844309641913E-17   0.0014974537221389267
173580.6205378624         -8370.325065030318       2.663043527750819E-5     -3.784461845499417E-17   -0.001204349760058512
42029.26492206362         -200000                  -0.9727817343628349      6.546464708727223E-16    -0.23172148461758843
52560.647260592705        -200000                  -0.9609118515684733      2.499984544878909E-16    -0.276853147625443
47340.63111393947         -191506.97298209323      -0.9769248641043395      6.0749055796661195E-16   -0.21358184453616325
57832.120556483096        -191470.69742209083      -0.9667318814955926      1.3579262543231542E-15   -0.2557906156386379
159036.88403590154        0                        -0.3333325661149915      -6.838285331871497E-17   8.034407616236867E-4
163788.35469444818        -8394.551989906371       -0.333298368319527       3.457604305998087E-17    -0.004830921775298975
0                         -200000                  8.206141075550732E-7     0                        -0.0010074388233965968
10435.124649138716        -200000                  -0.9979987606169883      1.4645565234994784E-14   -0.0632265126399405
6742.704792851238         -192954.35964477292      -0.99946893396705        1.2956238427633384E-14   -0.032583271673437594
0                         -189658.73435453422      0.33333312380420926      1.4083985078808434E-8    -4.834222078961541E-4
31497.88258353454         -200000                  -0.9835633386997262      0                        -0.18056066549101593
36901.917640461455        -191608.47250253134      -0.9855379489075918      4.165668458686411E-15    -0.16945318110599508
20966.50024500546         -200000                  -0.9923123971735633      1.3637184430036341E-15   -0.12375298637042549
26494.37152415501         -191679.44501146217      -0.9923591750228297      1.0620808671783236E-15   -0.1233801046743422
20000                     -298.75316904477535      -0.9999982102118383      1.4478880854709203E-16   0.0018918825686007872
20000                     -398.75949813591853      0.33333254931437123      4.9132242157590665E-17   -7.232324354617302E-4
20080.839661977738        -349.77271671392015      0.6666650550132288       2.4550319826861524E-17   -0.0014658996146164193
20000                     0                        0.9999999998903154       0                        -1.4075829657249118E-5
20000                     -98.74070731265519       0.9999996600587244       0                        -8.243044499286557E-4
20076.001183754717        -73.38594117853869       0.5999998694974892       2.806192497853972E-17    -3.955193474846884E-4
20000.000000000004        -198.7468399536321       0.9999989364528314       0                        -0.0014583164974972123
20086.354365320534        -157.6967167823733       0.999999170453011        0                        -0.0012879065018478384
20082.526690151055        -253.1418810834533       0.66666555817373         2.4140017904360516E-17   -0.0012156661185056346
20112.07837911971         0                        0.9999999998953326       0                        -1.2614739179486606E-5
148796.10504487707        0                        -0.3333328684253179      -1.5216170632600882E-19  4.56114447653497E-4
153722.0022712901         -8416.828980688682       -2.1879889018361354E-6   -3.102881358492275E-17   2.9871403356275945E-4
15669.832077789644        -190890.47279129224      -0.9973848668732742      7.593737613542075E-15    -0.0722690849854329
0                         -179317.46870906837      0.3333331160079057       0                        -7.549912665246938E-4
7608.567237327838         -184222.59107803815      -0.9994832139321477      2.800508404608975E-14    -0.03214005270487536
20000                     -1498.8291181384939      -0.9999115554963587      0                        -0.013299646365573993
20000                     -1598.835447229637       -0.3332860501295432      6.219127861052244E-17    -0.005614270539510716
20086.758449884506        -1551.6848174271101      -0.9999033510508951      0                        -0.013902806951580733
20000                     -1698.8417763207804      -0.999784643712645       0                        -0.020752484483196557
20087.9586216072          -1650.8044473020416      -0.9998475811304927      0                        -0.017458922379139184
20000                     -1798.8481054119234      -0.9996826462829688      -6.494381031982006E-17   -0.02519138982474699
20089.466880984808        -1750.2174640281892      -0.9997694547523364      -3.238214713809629E-17   -0.021471766351832875
20000.000000000004        -1898.8544345030666      -0.9995453798459502      0                        -0.03015017478627745
20088.70393552661         -1849.5293499158633      -0.9996618402759704      -1.6545123860294558E-17  -0.026003932597657112
20000                     -1998.8607635942099      -0.9993637515466518      -6.789139937471373E-17   -0.03566639172845493
20088.023420693244        -1948.737578759609       -0.9995177420320275      0                        -0.0310529033982436
20000                     -2098.867092685353       -0.999126807334403       0                        -0.04178064438592916
20089.151957926653        -2048.4010452058815      -0.9993281743490865      0                        -0.03664968422892835
20000                     -2198.8734217764963      -0.9988213908618802      -7.104797373815009E-17   -0.04853687828380492
20088.929840580007        -2148.4730013364024      -0.9990791158552196      -3.538049111059796E-17   -0.04290593925381006
20000                     -2298.8797508676394      -0.9984317891705669      0                        -0.05598179880165352
20086.442044113068        -2246.616594537087       -0.9987623303194416      0                        -0.04973738036234673
20000                     -2498.892409049926       -0.9973215530184883      0                        -0.07314177344112859
20000                     -2598.898738141069       -0.9965522150113606      0                        -0.08296795690967103
20096.42661587128         -2549.4958558147646      -0.9971995329058588      0                        -0.07478696843923316
20000                     -2698.905067232212       -0.9956005310961694      0                        -0.09369942160231681
20094.6642402268          -2649.5823356933433      -0.9963910046150879      0                        -0.08488206572889934
19999.999999999996        -2798.911396323355       -0.9944303630830275      0                        -0.10539569292897856
20095.01905392992         -2748.633727278166       -0.9954089887639106      -2.036334161091093E-17   -0.09571282178779579
19999.999999999996        -2898.9177254144975      -0.9929996530829245      0                        -0.11811726402584706
20095.378521231272        -2848.4352935311144      -0.9941941711921363      0                        -0.1076008786521034
20000                     -2998.9240545056405      -0.9912599076035137      0                        -0.13192344230745404
20095.200176077265        -2948.522335673783       -0.992702145622125       -2.1355259537564912E-17  -0.12059207762543915
20000                     -3098.9303835967835      -0.3297226767604035      3.8637589037233704E-17   -0.04892921764302662
20095.792630891785        -3048.8951792555567      -0.990886437568108       0                        -0.13469991426399464
20000                     -3198.9367126879265      -0.9866256587823141      -4.4932816203882824E-17  -0.16300247978656698
20095.509527597238        -3149.5896216003566      -0.9886753745299873      -2.2393045401508925E-17  -0.1500699930280301
20000                     -5999.113927239923       -0.6944561373178231      0                        -0.7195350395327255
20000                     -6099.120256331065       -0.22858494734690796     -3.7358656166132296E-17  -0.2426108677798383
20094.05199323119         -6050.0021208459975      -0.4600043393906051      -1.127766763433098E-17   -0.4825354413002468
20000                     -5899.10759814878        -0.7037263973178427      0                        -0.7104710813725624
20094.54871291269         -5950.079822135637       -0.6991261030093048      0                        -0.7149983858995066
20000                     -5799.101269057638       -0.7136138988198027      -1.4758227820556538E-17  -0.7005392231231157
20094.847921637283        -5849.881658039606       -0.7089007594618429      1.4922167263366428E-17   -0.7053082396804792
20000                     -5499.082281784211       -0.7470486074608944      -1.4627453951832105E-17  -0.6647694169094436
20000                     -5599.088610875354       -0.7352772302882182      7.26729356202639E-22     -0.6777664747079815
20099.4712180387          -5551.122675373884       -0.7419074459166596      2.2206154536265082E-17   -0.670502305184654
20000                     -5699.094939966496       -0.7241299991372134      -5.492007623933647E-23   -0.6896635005772915
20096.93456633105         -5651.3669878065475      -0.7301794519289134      -7.418903949979645E-18   -0.6832554190105267
20094.940157758472        -5750.496081744016       -0.7192291256525838      -7.438058328784967E-18   -0.6947729589688444
20000                     -5399.075952693069       -0.7594236144066411      5.894535075941294E-24    -0.6505964751027941
20100.550238786156        -5450.0637077419215      -0.7543593255495799      -4.108004066057759E-22   -0.6564617334590064
20000                     -5299.069623601927       -0.7723649367386697      2.911153170953387E-17    -0.6351790330381889
20099.81588250198         -5348.991190912659       -0.7673943267804807      2.210788959545034E-17    -0.6411754414781895
20000                     -5199.063294510784       -0.7858162753454816      -1.4520303509036293E-17  -0.6184600075110459
20097.605703057307        -5248.740603951986       -0.7808377913052839      7.351564561308518E-18    -0.6247338178780512
20000                     -4399.012661781641       -0.8981272778351523      -2.7835470566297133E-17  -0.4397355929959248
20000                     -4499.018990872784       -0.8850302267122343      -5.618367973614737E-17   -0.46553356144142327
20096.296872643958        -4451.648502385245       -0.8941310222212806      -1.414802835051437E-17   -0.44780544225821967
20000                     -6199.126585422207       -0.6776902094385061      3.003961646630266E-17    -0.735347523166232
20095.340638359092        -6150.067418777998       -0.4543044373674729      -3.776551209291028E-18   -0.48790564930239605
20000                     -498.7658272270618       0.33333261243355766      5.002877002403267E-17    -6.932828009516035E-4
20088.231033242926        -446.3871925322716       0.9999971968141356       0                        -0.0023676878814776815
20000                     -598.7721563182049       0.3333327677901345       7.643533471655082E-17    -6.140795641806251E-4
20092.633920147975        -547.0868792303262       0.6666648664909531       2.5468601108645943E-17   -0.0015491840036681822
20000                     -698.7784854093481       0.9999990220335419       0                        -0.0013983730263630277
20091.318523182206        -648.3465976380716       0.6666652579159122       2.594569264678646E-17    -0.0013705220162834365
20000                     -798.7848145004914       0.9999997848422039       0                        -6.556122165818032E-4
20088.37864333473         -748.6324715968084       0.9999988919982429       0                        -0.0014884704514946797
20261.8357066879          0                        0.33333333280310246      4.7086959108985284E-17   -1.757554303264071E-5
20177.84412265346         -102.58655839172347      0.3333331897462726       4.749997306369696E-17    -3.0960427440645876E-4
138555.32605385262        0                        0.33333163200577454      2.5723980818348387E-17   -0.0012362104922089235
143552.1855546216         -8398.030311944241       -0.3333327624806232      9.167042827504307E-17    -5.177252695192083E-4
0                         -168976.20306360256      0.3333331867371005       7.08468631543919E-12     -8.872059227716765E-4
8164.546474385302         -174280.1582811523       -0.8328738780609731      0.1666666666667427       -0.027661693287966745
20000                     -6299.13291451335        -0.6701491689123761      3.020922467190857E-17    -0.7422264420082504
20096.566790441077        -6251.0391680590865      -0.44895864971103383     -1.139084483024655E-17   -0.4928291541738156
20000                     -6399.139243604493       -0.22104809604711662     4.5592549163400914E-17   -0.24949719501511827
20095.83865508532         -6351.577479108226       -0.6660015383669621      3.8180548944627755E-18   -0.7459503674531476
20000                     -6499.145572695635       -0.21887626619425934     -2.2947075151087184E-17  -0.25140463638539806
20095.16583959603         -6450.781014478576       1.4795396448367508E-6    3.841302175296453E-18    -1.2969542515506305E-6
20000                     -7399.202534515916       0.20539919759414563      -8.294377605612357E-17   0.2625305329634751
20000                     -7499.208863607058       0.2044391227300745       3.5466315259479264E-22   0.2632788563684975
20095.73776258534         -7450.57985864684        0.408970800549639        -2.568164900223919E-17   0.5264858295752083
20000                     -898.7911435916346       -0.9999999336764024      0                        -3.6348006038205803E-4
20090.740875952008        -847.3804939277176       0.9999997467147749       0                        -7.113915165883332E-4
20000                     -998.7974726827778       -0.9999985966529564      0                        -0.00167514605616556
20093.48938750764         -946.7723847000403       -0.6666666319212734      4.1194531382836295E-17   -2.1522036294694663E-4
20000                     -1398.8227890473506      -0.33331583054073144     5.962869175043909E-17    -0.003415856500645203
20090.84063857534         -1454.3199422663695      1.6530138439533695E-7    1.0643070941473316E-16   -1.5353425203663434E-5
19999.999999999996        -1098.803801773921       -0.9999945656300081      0                        -0.003296674800885401
20095.900383457833        -1047.5636714068155      -0.9999985562495356      0                        -0.0016990870459568537
20000                     -1198.8101308650641      0.3333288765894084       1.1446521087185402E-16   0.0017239056057828507
20098.57570727188         -1149.777138634752       -0.9999942399487035      0                        -0.0033940173151260577
20000                     -1298.8164599562074      -0.9999715053204071      0                        -0.0075490257566600836
20099.256980088714        -1253.051454944957       -0.3333283732516061      5.839533485234873E-17    -0.0018184319235632327
20096.29574407407         -1355.3666710212553      -0.6666455501617837      4.4708054458614057E-17   -0.005306093725671858
20000                     -2398.886079958783       -0.997939249195111       -3.7207173689870466E-17  -0.06416583388656984
20097.888975066577        -2445.7862798626097      -0.9978682419914885      -1.8961873093016152E-17  -0.06526079050743065
20090.027267561323        -2344.1621889448757      -0.6655820803631122      1.751483205823409E-17    -0.038012350845004005
20000                     -4299.006332690498       -0.9104868522542149      0                        -0.4135380161646454
20097.652326507803        -4350.295775903461       -0.9070461197874332      -4.722798248077514E-22   -0.4210312762075094
20000                     -4199.000003599356       -0.3073201999155168      1.2425065577245253E-17   -0.12909456496671332
20096.806762706983        -4248.763506553609       5.660679271398313E-6     6.372654345956778E-18    -1.3200533117208035E-5
20000                     -4098.993674508213       -0.3108444131248159      1.2810266902393164E-17   -0.12036138419258359
20095.565852438205        -4148.615235892274       -0.9299435566080256      -4.096533254971705E-17   -0.3677022988720271
20000                     -3998.9873454170697      -0.3140511288063552      -1.2984521988275401E-17  -0.1117273434498961
20095.653289289174        -4048.8755980684778      -0.31328230777122323     -2.6912261718158196E-17  -0.11386530087905948
20000                     -3898.981016325927       -0.9507365718949652      0                        -0.30999995128445085
20095.366975046596        -3948.8401277404178      -0.3162504184899859      -1.7177465794043207E-22  -0.10534127648610814
20000                     -3298.9430417790695      -0.9836001546607437      -4.597722652225122E-17   -0.18036278638861958
20094.83455282396         -3249.6652524687674      -0.9860269513160239      -6.875295848983121E-17   -0.1665858647141881
20000                     -3398.9493708702125      -0.9800048499055909      0                        -0.19897359893660685
20095.876259889832        -3349.5695517420027      -0.9828830704319927      -4.689841918057483E-17   -0.1842304775644339
20000                     -3498.955699961355       -0.9757607861423429      0                        -0.21883986637923145
20096.49531098036         -3449.766161719273       -0.9791333517817437      0                        -0.20321879432591508
20000                     -3598.962029052498       -0.9707869628054836      0                        -0.23994305937163438
20096.099144367534        -3549.4695470521983      -0.9747173862962684      0                        -0.22344130285401295
20000                     -3698.968358143641       -0.32166089613265614     -1.2536402847491531E-17  -0.0874378624814963
20096.358225315787        -3649.24981687013        -0.6463715972255711      -6.3031924316172376E-18  -0.16324277190283354
20000                     -3798.974687234784       -0.9583411706064459      0                        -0.2856259785583868
20095.8426766287          -3749.517062188555       -0.9635097046663276      0                        -0.2676733979164337
20094.872010046845        -3849.245707784652       -0.6377162805279438      6.625060393180726E-18    -0.194325474126638
20000                     -5099.0569654196415      -0.799699085446696       -2.8963083622772876E-17  -0.6004010094615208
20095.688705147175        -5149.749254186672       -0.7945690003765176      2.1998613308853528E-17   -0.6071738656617707
20000                     -4999.050636328499       -0.8139124147905775      -1.4436724327217396E-17  -0.5809875905833471
20095.192783686187        -5050.6325206392485      -0.8087051438329124      -1.462678637230486E-17   -0.5882142379722662
20000                     -4899.044307237356       -0.27611763891720636     -2.914534204545393E-17   -0.18673553638694718
20094.40401049725         -4950.499499461564       -0.5488237955078411      -1.4849193607590048E-17  -0.3784664921428424
20000                     -4599.025319963927       -0.8713378159311805      -2.831009257495851E-17   -0.49068361461320525
20094.616929613778        -4551.394659375739       -0.8806929212642797      -2.8532610797167336E-17  -0.4736876371559046
20000                     -4699.03164905507        -0.8572113526759733      -5.4131896006274676E-17  -0.5149647522282893
20094.40774316635         -4650.77040991612        0.5778635567842506       -2.6667472638399316E-17  0.3324427074516517
20000                     -4799.037978146213       0.28092652825180925      2.803307022232705E-17    0.1794196130997923
20094.04371264906         -4750.684299953348       -0.2841371175570466      -1.3771682818321264E-17  -0.17429058929932692
20093.503299301425        -4850.481337176417       -0.27927865672912006     -1.427141052884508E-17   -0.18197401737096186
20461.94026325205         0                        0.9999999969123982       0                        -7.372976127064754E-5
20336.8571719102          -183.951361845717        0.14285699676587985      9.440945364455592E-17    -2.0770730203411555E-4
128314.54706282816        0                        0.9999967494356197       0                        -0.0024189524987440454
133353.62341065455        -8398.214663767563       0.6666643356642322       1.6041992007029378E-17   -0.0015524029340606242
0                         -158634.93741813675      0.33333323631651207      1.2139261724203184E-12   -0.0010010729510215683
8365.163298296924         -163977.3443218745       -0.33312565529044746     0.6666666666666666       -0.011762787809888505
20000                     -7599.215192698201       -0.20356240462314376     -3.393205392712849E-17   -0.263957304363901
20094.344618258427        -7549.740693757951       0.20357155886509112      -9.008830071814839E-18   0.2639502444240532
20000                     -7699.221521789344       -0.20276585985902987     3.433268201695327E-17    -0.26456968302958167
20095.46205523115         -7649.243739733021       -0.20272503459395627     -2.6997849235501754E-17  -0.26460096647892933
20000                     -7799.227850880486       0.2020445614418304       1.8345810832456867E-21   0.26512092769241097
20096.596105337423        -7750.457085271155       -0.20194388473779545     -3.4710723031667494E-17  -0.26519762164728977
20000                     -7899.234179971628       -0.6041714042211282      0                        -0.7968543871183363
20095.084191793925        -7851.788237780543       0.20124966185206802      -7.026768744933169E-17   0.2657248289348481
20000                     -7999.240509062771       0.20080757799134388      7.125483526105612E-17    0.2660590681261889
20092.326662423704        -7951.541960938546       -0.4012826705263512      -1.1113991976886977E-17  -0.5323689160505446
20000                     -8099.246838153913       -0.6008462119373257      0                        -0.7993646411792356
20089.303331078958        -8050.4660374342975      0.20010321767465777      -1.2378058828405967E-17  0.2665892221905987
20000                     -8199.253167245055       0.19981338643463956      7.313894686168422E-17    0.2668065249224438
20084.647376857432        -8148.06452428468        -0.1996409740934776      -3.0759719832147416E-17  -0.2669355588403129
20000                     -7299.196205424774       0.2064489993305235       -8.206126560301855E-17   0.26170579241077135
20097.386468632114        -7350.142595385198       5.47728509366537E-6      -5.807922449729144E-17   -4.288774154222648E-6
20000                     -7199.189876333631       -0.2075850019882005      -3.248918166936471E-17   -0.26080563288843345
20096.832021658953        -7249.468434639425       0.2066196391268902       -7.390156194967631E-17   0.26157109136967427
20000                     -7099.183547242489       -0.20884309984074156     -2.814651899356508E-17   -0.2597992893710522
20095.877909862942        -7149.954985731609       -0.41566029940173715     1.626078705402124E-17    -0.521220644203274
20000                     -6999.177218151347       0.21020017019113355      -9.161190818972943E-17   0.2587025310444728
20096.47325813812         -7050.657685588426       -0.4182743422935294      -1.4095336270523186E-17  -0.5191252440576223
20000                     -6899.170889060204       -0.6350053846089273      0                        -0.7725077096090214
20096.85125225485         -6950.813518455576       -0.21056628269295938     -5.188465170149274E-17   -0.2584046278697496
20000                     -6599.151901786778       -0.21686133055423437     3.081676224546817E-17    -0.25314476967120775
20096.513766005563        -6550.2096202953135      -0.21760369047342257     -2.3202852266247292E-17  -0.25250692100914124
20000                     -6699.15823087792        -0.21498248335977557     3.1055073454464706E-17   -0.25474230723806507
20098.067057704666        -6651.021789017174       3.1915257177791055E-8    -2.7267055181169756E-17  -2.707017724793796E-8
20000                     -6799.164559969062       0.2132689334829508       6.261525781831267E-17    0.256178596176783
20097.659849859152        -6751.791126381361       -0.641363195890691       0                        -0.7672374148945309
20096.72234272426         -6851.342441069547       -0.6363438070924045      0                        -0.7714055736458669
20729.319201739756        0                        0.9999999918885717       0                        -1.1924599011023435E-4
20596.329562133156        -238.2985661192068       0.9999970459262219       0                        -0.0024295292812832967
118073.76807180369        0                        0.9999948540023379       0                        -0.003052449149109754
123100.96953425789        -8415.559284280429       0.33333193254868965      -1.0756623625103548E-22  -0.0011319582809348196
0                         -148293.67177267093      0.3333331929162309       -1.8829490891897933E-13  -0.0011477778907716728
8343.274358772149         -153617.04283163065      -0.16654704230492764     0.8333333333333334       -0.006313515443746744
20000                     -8299.259496336197       0.19940796201434863      1.5170263109234806E-21   0.2671096699569259
20084.51360092516         -8246.799627509532       0.5976166973533511       3.6934871249871854E-17   0.801781942280992
20000                     -8399.26582542734        -0.5971537670311847      0                        -0.8021267845434434
20091.201632617198        -8343.33929578832        1.6783030467223032E-6    -7.952216943523196E-17   -1.2469938638533702E-6
20000                     -8499.272154518483       -0.1987482418770835      -3.809614031564969E-17   -0.26760091085915444
20092.60759149923         -8443.448337085394       -0.39690871664883653     -1.896824867362023E-17   -0.5356378581341846
20000                     -8599.278483609625       -0.1984880861855134      -3.863604710299177E-17   -0.2677939334427372
20093.291972822848        -8542.994064172273       -0.1981658283545752      -5.2888689984993E-17     -0.2680324898068841
20000                     -8699.284812700767       -0.19826508170354992     -3.919398234359809E-17   -0.2679590798682794
20094.10837752298         -8641.359525738751       -9.610807178243401E-7    1.950193263839384E-17    7.092178801459958E-7
20000                     -8799.29114179191        -0.19809099433641986     -7.952910076553117E-17   -0.26808780104061813
20095.773658958453        -8736.851820202446       0.19771893420361308      -8.895348894154891E-17   0.26836231881203443
20000                     -8899.297470883052       0.19796358236839506      1.2202614458282777E-21   0.26818189948904486
20096.478478258814        -8842.307510963608       -0.19754440015649036     -6.021066193608866E-17   -0.268490821219375
20000                     -8999.303799974194       0.19786635799491237      -1.8427721847746862E-16  0.2682536402638424
20103.587308677557        -8946.014245277149       -0.39477915645929        -2.038060192415598E-17   -0.537209327948044
20000                     -9099.310129065336       0.5934047711768644       -4.1569763898340846E-17  0.8049042039330169
20101.25737347234         -9051.169909099357       -2.8252084245579865E-6   -2.069529000533022E-17   2.0750140446076E-6
20000                     -9199.31645815648        -0.19777107023561702     4.219768179976222E-17    -0.2683238992628007
20099.595112484636        -9152.72182866468        -0.5918476641928818      0                        -0.8060498386303309
20000                     -9299.322787247622       -0.5933431069443516      0                        -0.804949661414029
20098.76138123805         -9252.929701806988       -0.3945524746440294      -2.1328431360158686E-17  -0.5373758360732387
20000                     -9399.329116338764       -0.5934534884857983      0                        -0.8048682854823838
20097.5517572844          -9352.978802038206       -0.3946124809439367      -2.1653954491117112E-17  -0.5373317730327276
20000                     -9499.335445429906       -0.5936516525113474      1.9881916473558923E-16   -0.804722135548757
20096.231904922653        -9452.308107590206       0.1973645349844899       -7.69418921351731E-17    0.268623065729115
21086.590430856802        0                        0.9999999771491638       0                        -1.992991017258358E-4
20918.10278662422         -310.35523607609974      0.9999940866129959       0                        -0.0034370272116158508
5099.0569654197925        -20000                   -0.9933014651737985      0                        -0.11555171662466639
4999.05063632865          -20000                   -0.9938446785627604      0                        -0.11078246618593733
5055.187319995511         -20091.520671808863      -0.9933832637643948      -2.2604087193116952E-17  -0.11484638093019113
5199.063294510935         -20000                   -0.9927281463303532      -4.271570450399615E-17   -0.12037785269045098
5154.574240670063         -20090.971455447634      -0.9928287797499348      0                        -0.11954502933046464
5299.069623602078         -20000                   -0.9921243853638354      0                        -0.1252565523642466
5254.4854745423045        -20091.117889630634      -0.9922405563503539      -2.1939024921770906E-17  -0.12433293322368817
5399.07595269322          -20000                   -0.9914897214034252      -4.158195975923915E-17   -0.13018499259505953
5353.964579007149         -20090.380739291195      -0.9916266837558915      0                        -0.12913760106882324
5499.082281784362         -20000                   -0.9908239780548157      -4.1110561874151723E-17  -0.13515859005729344
5454.122158044126         -20090.7356248655        -0.990976343001183       0                        -0.13403688884081852
5599.088610875505         -20000                   -0.9901266144381194      0                        -0.140175915668177
5552.715128906771         -20088.935139922534      -0.9903097773335775      -4.222961686669223E-17   -0.13887600538638653
4899.044307237507         -20000                   -0.9943583130435466      -4.4743412226055296E-17  -0.1060733010453932
4799.037978146365         -20000                   -0.9948428404205488      0                        -0.10142841200628006
4856.375685989137         -20093.55723064078       -0.994404730662953       -2.3397381271788513E-17  -0.10563726404568685
4955.594355422955         -20091.7030729199        -0.9939106550529218      0                        -0.11018897265676625
4699.031649055223         -20000                   -0.9952989087180502      -4.6408626845866084E-17  -0.0968508244070286
4756.59063588314          -20096.717856363903      -0.9948714743213333      -4.773397538118184E-17   -0.1011471673964664
4599.025319964081         -20000                   -0.9957271006552063      0                        -0.09234468534598443
4653.435974618131         -20100.622445330107      -0.9953240184233718      -2.439362801918164E-17   -0.09659243361211366
4499.018990872938         -20000                   -0.9961281341137317      0                        -0.08791325452930522
4549.314580075075         -20097.122335379903      -0.995764564475386       -2.4897424566595695E-17  -0.09193982836120912
4399.012661781796         -20000                   -0.9965026663632872      0                        -0.08356097065814228
4449.0097318551525        -20095.202492526823      -0.9961593837233768      -2.543830439281594E-17   -0.08755844973300297
4299.006332690654         -20000                   -0.9968514667407176      0                        -0.07929157036843389
4349.40027392786          -20096.658923627212      -0.9965203913583794      -2.606746736195088E-17   -0.08334932205484376
107832.98908077921        0                        0.999991939373909        0                        -0.003823932526924091
112847.74651503353        -8424.48929334265        0.33332754582356755      2.3734607337760378E-17   -0.0018507449805724961
0                         -137952.40612720515      0.333333149895829        0                        -0.001320581894526554
8402.737318406937         -143277.63088253228      -0.16651484506587338     0.8333333333333334       -0.00711225354342445
20000                     -10499.39873634133       -0.599658694505905       5.179041883697903E-17    -0.8002558653833677
20000                     -10599.405065432473      -0.6005931443344332      0                        -0.7995547979681298
20094.59437945514         -10551.725368773967      -0.5987250189848986      9.151234665857541E-17    -0.8009546501651087
20000                     -11299.44936907047       -0.6084236556865168      3.833397025494467E-16    -0.7936124086576969
20000                     -11399.455698161612      -0.609702938057058       3.8963779166323E-16      -0.7926300065590595
20092.806010939974        -11349.444502161685      -0.6076766980289797      8.922213446210979E-17    -0.7941845066798251
20000                     -11199.443039979327      -0.6071809593864654      2.9012626510812826E-17   -0.7945635799191484
20092.788849299523        -11249.707826701948      -0.6064184458505355      2.926593209412164E-17    -0.7951456901154046
20000                     -10699.411394523615      -0.6015777737101223      0                        -0.7988142350711961
20094.913065775414        -10650.416165211778      -0.5996693169383075      7.969476427658229E-17    -0.8002479055258789
20000                     -10799.417723614757      -0.6026106065809884      0                        -0.7980353731578608
20094.880712571343        -10750.038483242908      -0.6006764324211026      5.399068085911872E-17    -0.7994922285497958
20000                     -10899.4240527059        -0.603689308254461       0                        -0.7972196805615379
20093.923988829578        -10850.064837429592      -0.60174857086027        5.486732662694339E-17    -0.7986855810934216
20000                     -10999.430381797041      -0.604811882556526       4.073756851887591E-21    -0.7963683737407314
20093.81665422612         -10950.253122687687      -0.6028541907912401      1.2547095668307988E-16   -0.7978513800346759
20000                     -11099.436710888183      -0.6059764798763612      -4.05786390601483E-21    -0.7954825616021924
20093.26248310288         -11050.522508691181      -0.6040106860106266      4.250413300878634E-17    -0.7969762174400042
20092.37789259569         -11150.186481076918      -0.6052059655955866      1.7279028271867182E-16   -0.7960689286656989
20000                     -10399.392407250187      -0.5987764829925163      7.643999941593755E-17    -0.8009161775060017
20096.077119325404        -10452.841501712366      -0.597801373869319       6.43340105795977E-17     -0.801644258621253
20000                     -10299.386078159045      -0.5979493027975437      -5.014832899343276E-17   -0.8015339239593054
20097.432612231347        -10352.592309760494      -0.5969205633074742      -9.00037309770467E-22    -0.8023003434352526
20000                     -10199.379749067903      -0.5971799934431213      -4.934540289649186E-17   -0.8021072592899959
20096.748399502263        -10252.244432320762      -0.59612646612072        -2.4924636955348956E-17  -0.8028905506755312
20000                     -10099.37341997676       -0.5964708687405079      -9.713013036259704E-17   -0.8026347255879193
20096.13991959994         -10153.076294444349      -0.5953991041494205      4.9059618619266566E-17   -0.8034300882813702
20000                     -9599.341774521048       -0.5939336693121421      1.346250001309202E-16    -0.8045140125750603
20096.273248527417        -9551.777150317854       -0.5923354292311198      -4.4644119013693707E-17  -0.8056914665362553
20000                     -9699.34810361219        -0.594295717948708       1.1395001552624049E-16   -0.8042466037233523
20096.189548181606        -9651.840446485536       -0.5926621920060949      -2.2670666439637167E-17  -0.8054511320627166
20000                     -9799.354432703334       -0.594733675538381       0                        -0.8039227917851987
20096.117947662668        -9751.549132731576       -0.5930654948899512      4.6050751045758005E-17   -0.8051542204724509
20000                     -9899.360761794476       -0.5952442479459175      4.704424189035518E-17    -0.8035448246725382
20097.630101732182        -9851.604626811928       -0.593520048011991       3.5082586425667513E-17   -0.8048192049009391
20000                     -9999.367090885618       -0.5958244838053751      2.3897689912963113E-16   -0.8031146770366449
20098.757978985992        -9952.850464183257       -0.5940587496211519      7.129812381276212E-17    -0.8044216568261771
20097.547200452296        -10053.74717442467       -0.5947003057414912      0                        -0.8039474773448121
20000                     -11499.462027252754      -0.6110168736797826      0                        -0.7916175718419223
20092.899698817426        -11448.921777422865      -0.6089658599347588      9.0678663307762E-17      -0.7931964330534175
21563.975871305556        0                        0.9999999359989188       0                        -3.30935726456648E-4
21336.201328399038        -402.5873636540102       0.6666589111201144       4.207804524310106E-17    -0.0032111234394378413
6299.132914513501         -20000                   -0.9843558627791825      -3.8441299017833323E-17  -0.17619175743463247
6199.126585422358         -20000                   -0.9852758712379767      -7.734726480607965E-17   -0.17097209576355654
6250.435452554463         -20086.07527890206       -0.984710467885937       -3.971182116487668E-17   -0.17419900808370278
6399.1392436046435        -20000                   -0.9834042639308449      0                        -0.18142781941311048
6348.462619694098         -20090.19121703761       -0.9837972844628261      -5.931492691281741E-17   -0.179284419467474
6099.120256331216         -20000                   -0.9861640527716279      0                        -0.16577231673216927
5999.113927240074         -20000                   -0.9870202334163608      -3.9218647811752803E-17  -0.16059594886163917
6055.907260493077         -20091.032147905793      -0.9864192024456077      0                        -0.16424724356907397
6151.992815599504         -20087.90347592516       -0.9855910307534183      0                        -0.16914585443053556
5699.094939966647         -20000                   -0.9893977363125179      -4.023447267044398E-17   -0.14523126156273483
5660.071715302444         -20092.03007933764       -0.9895415758212548      0                        -0.1442479451635816
5799.101269057789         -20000                   -0.9886371313255813      -3.987358921723054E-17   -0.1503217300363152
5755.992725753501         -20092.12339192814       -0.9888293689094777      -2.0688955344215158E-17  -0.14905193438257655
5899.107598148931         -20000                   -0.9878446904114817      -3.9514627042522464E-17  -0.15544409796302958
5855.36163844138          -20091.788979673893      -0.9880619277520549      -2.0496123943561505E-17  -0.15405721955518398
5955.874587561044         -20091.762362839057      -0.9872539496534337      0                        -0.15915287889244542
4199.000003599511         -20000                   -0.9971753744909343      -5.194607497525558E-17   -0.07510840418001147
4248.3574473689305        -20098.466453695877      -0.9968610502514283      -2.6751053119003414E-17  -0.07917099443641303
4098.993674508369         -20000                   -0.997475248848764       0                        -0.07101498294156915
4147.114836141192         -20097.867932024696      -0.9971817063234779      -2.7453539852157607E-17  -0.07502429238904518
3998.9873454172266        -20000                   -0.9977519685802707      0                        -0.06701499128114118
4047.1659529612184        -20096.598429208625      -0.9974759591670143      -5.643442273734738E-17   -0.07100500516003407
3898.981016326084         -20000                   -0.998006442957784       -5.654819366514008E-17   -0.06311211984035149
3947.48783131842          -20096.78630152059       -0.9977449914792705      -5.810057723494609E-17   -0.06711878902948192
3798.9746872349415        -20000                   -0.9982396364713622      -5.832620979719978E-17   -0.05930959478624324
3847.1621122898555        -20096.64007904065       -0.9979948020506262      -2.996370852796271E-17   -0.0632959314552715
3698.9683581437994        -20000                   -0.9984525211929688      0                        -0.05561081533304543
3747.0851002760974        -20094.64450099019       -0.9982259245457444      0                        -0.05953993140827125
3598.962029052657         -20000                   -0.9986460831478893      0                        -0.052019231710098646
3647.793337790941         -20093.086033849264      -0.9984351135664356      0                        -0.055922480867890235
3498.9556999615147        -20000                   -0.998821337094005       0                        -0.04853798935772167
3548.428568181292         -20093.795842628067      -0.9986231445598618      -1.658645487803216E-17   -0.05245774495085196
3398.949370870372         -20000                   -0.9989793232783931      -6.734450569845207E-17   -0.04516980742335752
3448.2536303856           -20094.899139567966      -0.9987947568634601      -3.447931244596776E-17   -0.04908190609604087
3298.9430417792296        -20000                   -0.9991210793879232      -3.5082853309788676E-17  -0.04191740167030148
3348.0682030530897        -20094.387456991117      -0.9989516072223413      -1.794289065884043E-17   -0.04577866615312582
3198.9367126880875        -20000                   -0.9992476331115658      0                        -0.038783599077219275
3248.7599965137374        -20093.766295216577      -0.9990916529602174      -3.7422137867933536E-17  -0.04261301250139649
3098.930383596945         -20000                   -0.9993600164820694      0                        -0.035770900033197425
3149.2716968261752        -20094.510296049426      -0.9992160676452612      -9.784490671048993E-18   -0.03958850840741585
2998.924054505803         -20000                   -0.9994592617248236      0                        -0.03288136230353749
3048.9369377124804        -20094.430370304795      -0.9993286819223915      0                        -0.03663584752098018
2498.892409050091         -20000                   -0.9997930273740175      0                        -0.02034458784232696
2398.8860799589484        -20000                   -0.9998338755394639      0                        -0.018226935212456965
2447.6021425374615        -20093.101337440567      -0.9997691002497776      -1.4457842421267662E-17  -0.021488276652741476
2598.898738141233         -20000                   -0.9997447445657869      0                        -0.022593042132627698
2547.549451482873         -20093.262176503216      -0.9997192538778833      0                        -0.023694161154784708
2898.9177254146603        -20000                   -0.9995463719121646      0                        -0.030117274676845898
2948.7506474936654        -20093.419741017828      -0.9994291266204586      0                        -0.03378491834947018
2798.911396323518         -20000                   -0.9996223443529352      0                        -0.02748032943670753
2848.4230030373365        -20093.588331014285      -0.9995168778940449      0                        -0.031080711805755588
2698.9050672323756        -20000                   -0.9996881555142179      0                        -0.02497181534852481
2647.399482814045         -20093.025456323685      -0.9996616199735505      0                        -0.026012408541975885
2747.6202099009697        -20093.578071102307      -0.9995942691310374      0                        -0.028483275076041304
2298.8797508678063        -20000                   -0.9998681136376776      0                        -0.01624054110004892
2348.136164415108         -20093.03513003048       -0.9998114200453362      0                        -0.019419686019368228
398.7594981361009         -20000                   -0.9999999937309011      0                        -1.1176505390805533E-4
298.7531690449585         -20000                   -0.9999999986458036      0                        -5.1637724091262414E-5
348.79346992099374        -20080.328714013038      -0.9999998844589267      3.60969983464283E-15     -4.8066441928095994E-4
198.74683995381613        -20000                   -0.9999999998147165      0                        -1.819681888835032E-5
249.756650052493          -20081.365099824106      -0.9999999467783648      0                        -3.26186471385164E-4
98.74070731265672         -20000                   0.3333333333192148       0                        -6.277503973833022E-6
155.20245914825145        -20086.779619403         -0.9999999791936739      3.941995996518269E-14    -2.0390155627717695E-4
0                         -20000                   0.999999999690797        0                        -2.375990443870981E-5
70.11835082307316         -20076.335990629177      -0.999999996873648       7.437359924063367E-14    -7.856034775340922E-5
0                         -20113.336314768436      0.3333333331745952       0                        -1.4582120102492224E-5
97592.21008975472         0                        0.9999877788789635       0                        -0.0047032000212027456
102607.58881459707        -8399.605690742586       0.9999612070161351       0                        -0.00842218520065065
0                         -127611.1404817393       0.333333048983131        0                        -0.0015392914052841475
8425.107898859007         -132907.12537238837      -0.33293024909810426     0.6666666666666666       -0.016384707357993057
20000                     -11599.468356343896      -0.6123640640851459      -6.192442814814377E-17   -0.7905758995731355
20094.931017998817        -11548.969712459011      -0.6102669462179554      1.3823380639827389E-16   -0.7921958434145089
20000                     -11699.474685435038      -0.6137432753454476      2.2026919371054734E-16   -0.7895056630192504
20096.542697005225        -11650.392235371719      -0.6116257007231128      3.122905798659068E-17    -0.7911472695941449
20000                     -11799.48101452618       -0.6151528854813751      3.1980438566445294E-16   -0.7884078433519254
20095.296554819164        -11751.73138580077       -0.613057912189119       -3.174112519091325E-17   -0.7900379714169598
20000                     -11899.487343617324      -0.6165911706479831      6.500707129873439E-17    -0.7872835119933502
20092.429987057072        -11851.583786243888      -0.6145229893023684      1.2902142912968254E-16   -0.7888989134231282
20000                     -11999.493672708466      -0.6180569072805687      0                        -0.786133359769873
20089.011404216457        -11950.750953353287      -0.6160136414325036      2.4580512111473795E-16   -0.7877354845079169
20000                     -12099.500001799608      -0.6195483320974718      1.6784465343602563E-16   -0.7849585111171478
20083.95236987335         -12048.650034076907      -0.6175366016836992      9.98810157242225E-17     -0.7865421448126891
22201.857929239028        0                        0.9999998149263671       0                        -5.612201519920225E-4
21892.811152890707        -527.5421795467246       0.6666499251250025       3.021579004777939E-17    -0.004716023228124674
6499.145572695786         -20000                   -0.9824212384367083      0                        -0.18667755688114251
6448.656691907876         -20092.676833241672      -0.9828356119231443      -1.4766524070689434E-17  -0.18448349496689154
6599.151901786929         -20000                   -0.9814070171521608      0                        -0.19193818447163746
6548.634017579879         -20093.130948389193      -0.9818475721471205      -9.795773222526573E-18   -0.1896716769834659
6699.158230878071         -20000                   -0.9803618411915993      -1.8886884376261438E-17  -0.19720715074950604
6647.485822123771         -20093.313719746093      -0.9808409344096525      0                        -0.19481032150939892
7099.18354724264          -20000                   -0.9758783743024534      -7.02366159811605E-18    -0.21831490681500218
6999.177218151498         -20000                   -0.9770439048320833      0                        -0.213038043552608
7048.751199041289         -20095.117500475342      -0.9764553419835419      0                        -0.21571964465062773
6899.170889060355         -20000                   -0.9781799436484375      0                        -0.2077594710578643
6948.182000225825         -20095.770447835865      -0.9775985378407087      -4.837101659387891E-18   -0.21047826203645337
6799.164559969213         -20000                   -0.9792860408188414      0                        -0.2024817281312864
6746.393266430378         -20094.96384318156       -0.9798034515450524      0                        -0.19996298737068877
6846.927007221512         -20096.361187396556      -0.9787194762724606      0                        -0.20520279418607826
7199.189876333782         -20000                   -0.9746838433968551      0                        -0.223587578790267
7148.965263381836         -20095.765645651954      -0.9752871737385894      0                        -0.2209410073215983
7299.196205424925         -20000                   -0.9734607094509768      0                        -0.22885420494657516
7248.96655216713          -20095.472702267016      -0.974093211526843       0                        -0.22614688862218027
7399.202534516067         -20000                   -0.9722094798617711      0                        -0.2341126379119273
7348.309702544061         -20094.494667400188      -0.9728791310592556      0                        -0.23131406425650977
7499.208863607209         -20000                   -0.9709307272065674      0                        -0.23936065451062538
7447.920606619908         -20094.723629447373      -0.9716349722110237      4.8076886541091506E-18   -0.2364856882470001
7599.215192698352         -20000                   -0.9696249244533234      0                        -0.24459661861874715
7548.422000815648         -20094.528645120492      -0.9703525038578164      4.809389901708176E-18    -0.24169405914609088
7699.221521789495         -20000                   -0.968292697231491       1.872607034901201E-17    -0.24981843896510317
7648.861026263833         -20093.925407960105      -0.9690437255877163      0                        -0.24688916109564576
2198.8734217766637        -20000                   -0.9998965325080519      0                        -0.014384857240849062
2248.8035426225547        -20094.95126112302       -0.9998464559904078      0                        -0.017523250203449758
2098.867092685521         -20000                   -0.9999198750226173      0                        -0.012658727105419694
2148.658068421887         -20096.847230493488      -0.999876232137673       0                        -0.01573277626608264
1398.8227890475246        -20000                   -0.9999918562967735      0                        -0.004035744981872407
1298.8164599563822        -20000                   -0.9999946762002278      0                        -0.0032630480040724413
1348.2465722752033        -20089.03072243502       -0.9999866341708938      0                        -0.005170241501576485
1998.860763594379         -20000                   -0.9999388273197504      0                        -0.01106080719977258
2047.859306517147         -20097.745743316846      -0.9999015659852614      0                        -0.014030616029250882
1898.8544345032365        -20000                   -0.9999540237008455      0                        -0.0095890731230572
1947.0067026647394        -20098.72004114038       -0.9999224823326802      0                        -0.012451071004554464
1798.8481054120941        -20000                   -0.9999660397650589      0                        -0.008241308496267561
1846.8224077662878        -20098.10763421297       -0.9999398645509775      0                        -0.01096663692048376
1498.8291181386671        -20000                   -0.9999879157782         0                        -0.004916114022836388
1447.2331359708594        -20091.807913106666      -0.9999812750383935      2.198431944946048E-16    -0.006119596385352148
1698.8417763209518        -20000                   -0.9999753910123204      1.5644269606163694E-16   -0.0070154994581718986
1747.7400575418462        -20096.631435342417      -0.9999539502755331      0                        -0.009596728309853943
1598.8354472298095        -20000                   -0.9999825458260426      0                        -0.005908291895146076
1547.4006271785183        -20095.719444093054      -0.9999740054979713      0                        -0.007210284188177783
1648.2534668124897        -20096.632964553046      -0.9999650137662438      0                        -0.008364874054453892
698.778485409528          -20000                   -0.9999998504437221      0                        -5.468563220181466E-4
598.7721563183857         -20000                   -0.9999999380289775      0                        -3.519742827663602E-4
650.112259343622          -20093.053313368557      -0.9999991617967313      0                        -0.0012947413270936207
498.7658272272433         -20000                   -0.9999999780431278      3.4017516126273097E-15   -2.0942393711208363E-4
548.2910723592121         -20093.35825239534       -0.9999995014207782      0                        -9.985485804500723E-4
446.71108266394094        -20088.902457795823      -0.9999997405373874      1.4541420427043105E-15   -7.203218413526146E-4
798.7848145006704         -20000                   -0.9999996777674652      0                        -8.027421977592916E-4
750.7512046866974         -20091.79735330967       -0.9999986712164812      4.890777707844437E-16    -0.0016301857845878755
1198.81013086524          -20000                   -0.9999966402046385      0                        -0.0025921988229292204
1249.619510200123         -20091.04692242731       -0.9999903054944831      0                        -0.004403276847709486
898.7911435918128         -20000                   -0.9999993632596742      6.708046214765245E-16    -0.001128450197954344
850.0805801192165         -20094.927688400534      -0.9999978575614771      0                        -0.002069974529771044
1098.8038017740976        -20000                   -0.9999979661854114      4.409408764970903E-16    -0.0020168139342743234
1150.4958765521521        -20094.988459614862      -0.9999929784686529      0                        -0.0037473910254801884
998.7974726829551         -20000                   -0.9999988277652064      0                        -0.0015311376640021258
949.4031905957303         -20098.127214404423      -0.9999966527562254      0                        -0.002587352468711465
1050.1133009829944        -20097.82190606056       -0.99999505050311        4.721485389470034E-16    -0.0031462499067316414
0                         -20265.20828251873       0.3333333319918584       0                        -4.6685722946070275E-5
96.6485876544576          -20181.564018974437      -0.9999999681596936      0                        -2.5165674652420183E-4
87351.43109873025         0                        0.9999836038861508       0                        -0.00542009302063844
92480.24729897028         -8215.34245939181        0.9999597302495536       0                        -0.008371399619156715
77546.05455514728         0                        0.9999791833789115       0                        -0.006179927415166329
82739.88840739492         -7599.79464805861        0.33330894881581413      5.271936086603927E-17    -0.0036271269524551643
0                         -117269.87483627349      0.3333328917000829       0                        -0.0018031842110932223
8424.510767992177         -122519.33267957096      -0.33281935280325764     0.6666666666666582       -0.018500060974156875
20000                     -12199.50633089075       -0.6210643868234961      3.4111627184076584E-16   -0.7837595469227217
20082.63830649664         -12148.348448297253      -0.619054533346699       1.0149230943173125E-16   -0.7853480022947309
20000                     -12299.512659981892      -0.6226039187398941      -6.932538006826684E-17   -0.7825371303230692
20089.981557381154        -12244.382856550757      -0.6204112491406043      2.051280789192296E-21    -0.7842766615868532
23054.19543872213         0                        0.9999994721547103       0                        -9.481949288405326E-4
22634.869144677323        -700.4942065278718       0.9999493364568798       0                        -0.01004216518440162
7799.227850880637         -20000                   -0.9669346898309152      1.8758999065060473E-17   -0.25502412740555647
7749.034216802679         -20094.222438344597      -0.9677133444057863      9.630887614701093E-18    -0.2520533336892045
7899.234179971779         -20000                   -0.9655514355328018      0                        -0.26021226968776917
7848.963406253065         -20093.642532663926      -0.9663601419656761      1.446099146843566E-17    -0.2571926826057243
7999.240509062922         -20000                   -0.9641435727713729      2.824387653897676E-17    -0.2653811806336401
7948.245958803424         -20092.719718512544      -0.964990607769291       0                        -0.262284438882357
8099.246838154064         -20000                   -0.9627117489917195      3.7733830727206766E-17   -0.27052927438469854
8047.472297994326         -20093.758037104853      -0.9636009159012735      0                        -0.267344861237716
8199.253167245206         -20000                   -0.9612565822943071      0                        -0.2756551884881837
8147.4979521893365        -20095.060924462046      -0.9621775778063766      0                        -0.2724230326520434
8299.259496336348         -20000                   -0.9597786580643616      0                        -0.28075777365643184
8247.98597718805          -20094.458135001245      -0.9607215712454028      0                        -0.27751407621745466
8699.284812700918         -20000                   -0.9536533611374741      0                        -0.30090740555924644
8599.278483609776         -20000                   -0.9552154083738129      5.750479463541017E-17    -0.2959113440537126
8647.325541856504         -20095.622443589466      -0.9547274270444737      2.951977453896938E-17    -0.29748199944274495
8499.272154518634         -20000                   -0.9567574275050553      0                        -0.2908869623251138
8547.714948235647         -20095.475667122922      -0.9562537108941909      2.941749825545544E-17    -0.2925386134294817
8399.26582542749          -20000                   -0.9582786963073558      1.1419898654873718E-16   -0.2858355123915301
8348.07709555653          -20093.72413459827       -0.9592483606487051      0                        -0.28256429807309924
8447.84799547581          -20095.008410232236      -0.9577628745614225      5.865920510709327E-17    -0.2875591696643908
8799.29114179206          -20000                   -0.952072015093687       0                        -0.30587395770138154
8747.163667611716         -20097.53145914104       -0.9531834195545867      0                        -0.30239273903463526
8899.297470883203         -20000                   -0.9504720177731487      0                        -0.3108101403694173
8847.900582605691         -20098.4842849291        -0.9516042900512186      3.968926562815038E-17    -0.3073260078318271
8999.303799974345         -20000                   -0.9488540136631984      0                        -0.3157151575157366
8948.670933564696         -20096.471502217148      -0.9499967409615899      0                        -0.3122598150629979
0                         -20468.718411473077      0.33333332949108263      0                        -7.553115288966595E-5
172.41219200918982        -20354.61548740207       -0.9999996558463361      1.7384344750956926E-14   -8.287318433977626E-4
69277.15573235141         0                        0.9999766560680605       0                        -0.00667250249034414
73943.42750557157         -7211.434154049162       0.333322841011319        4.213816077932587E-17    -0.002562190715662959
0                         -106928.60919080768      -0.3333338869696987      0                        -0.0021548065996518234
8431.285609459253         -112196.38158537305      -0.3326778832528728      0.6666666666666666       -0.020888934995743267
20000                     -12899.550634528747      -0.6322740758534152      1.5252452767536073E-16   -0.774744792144363
20000                     -12999.556963619889      -0.6339482630028512      4.648176605735756E-16    -0.7733754584913354
20099.986014318194        -12951.405999214         -0.6316415336745012      2.881667907384585E-16    -0.7752605838702248
20000                     -13099.563292711031      -0.6356371215424317      4.721595493247822E-16    -0.7719879854512204
20097.961411126467        -13053.239744833241      -0.6333828706191904      5.855663864854293E-17    -0.7738385743655858
20000                     -13199.569621802175      -0.6373398092399128      4.0652765305470225E-21   -0.7705828751801999
20096.22495031323         -13152.553218107765      -0.6350918200475514      3.766692009069071E-16    -0.7724366511743807
20000                     -13299.575950893317      -0.6390556708049634      3.6532328150888456E-16   -0.7691604836274465
20096.221238990005        -13251.643308811277      -0.6367839808699193      2.0130169182478148E-17   -0.7710422567362883
20000                     -13399.58227998446       -0.640784015023737       6.184033607290934E-16    -0.7677212033369128
20096.115815367164        -13351.709956494662      -0.6385070495149207      3.475927618797257E-16    -0.7696159741624706
20000                     -13499.588609075601      -0.6425238754076134      5.442949781679499E-16    -0.7662656650895269
20094.437324622486        -13451.64094635548       -0.640263605228955       -1.2458786127147142E-16  -0.7681552680212357
20000                     -12699.537976346463      -0.628975870622155       7.389071182661981E-17    -0.7774248221707322
20000                     -12799.544305437605      -0.6306162594738504      2.252073397902053E-16    -0.7760947965516514
20096.94916556946         -12742.642853036823      -0.628231416590026       3.7181569333322064E-17   -0.7780265337124582
20102.289721719233        -12846.205989882294      -0.6298558134527358      5.668425452767481E-17    -0.776712079350356
20000                     -12499.525318164178      -0.6257498959762359      -7.157696099447797E-17   -0.7800237609516874
20000                     -12599.53164725532       -0.6273535057812837      0                        -0.7787346009676798
20090.495483489627        -12544.336027437224      -0.6251148853110258      9.009184777815258E-17    -0.7805327540392176
20093.28990614732         -12642.92821934994       -0.6266611634937779      2.7451523097188166E-16   -0.7792918491380197
20000                     -12399.518989073034      -0.6241663003559662      4.931199670848938E-16    -0.7812915137543626
20090.710561333057        -12344.726275179444      -0.6219549331915121      1.9199310243462347E-16   -0.7830530384630029
20091.082112132473        -12444.47100601782       -0.6235163971127221      3.7240650130933724E-16   -0.7818102727036483
20000                     -13599.594938166743      -0.6442742540426972      5.102073503256504E-16    -0.7647945381213783
20093.26379712098         -13550.711621475202      -0.642008515667658       2.3191770185234894E-16   -0.766697506046464
62937.07692443022         0                        0.999973746822184        0                        -0.007161510633674958
66350.67137412715         -6609.36935879838        0.999898167946618        0                        -0.013930812464000625
24193.08802566536         0                        0.9999985253607208       0                        -0.0015912426380002946
23630.05572431411         -936.7138543745318       0.666592593001916        2.839720078222821E-17    -0.009900521102585182
9399.329116338915         -20000                   -0.9422162492631275      0                        -0.33500528287157355
9299.322787247773         -20000                   -0.9438992194601482      1.186647017502661E-16    -0.3302336497558534
9348.655265382682         -20093.328122979023      -0.9434581993284071      6.0788379896121E-17      -0.3314915173232778
9199.31645815663          -20000                   -0.9455669619921104      0                        -0.3254275961209739
9248.792377495158         -20094.071043910128      -0.9451150131531537      1.2101817605521792E-16   -0.326737833512133
9099.310129065487         -20000                   -0.947218758797494       1.5667664567015807E-16   -0.3205879331971672
9148.405083905402         -20094.29280747857       -0.9467624679151121      0                        -0.3219329577456557
9048.530830928892         -20094.343532153343      -0.9483846723826623      3.998707218096976E-17    -0.3171222368918092
9499.335445430057         -20000                   -0.9405187206924541      1.1986430492713605E-16   -0.33974186664581035
9448.269878759078         -20093.800969440144      -0.9417956913915982      1.2215008456690332E-16   -0.33618577544166245
9599.3417745212           -20000                   -0.9388072185852326      0                        -0.34444303775266366
9548.203642348506         -20093.996274629706      -0.940112594939636       0                        -0.3408640620071562
9699.348103612341         -20000                   -0.9370824293322592      0                        -0.34910817887624707
9647.850629581459         -20094.104960878234      -0.9384202568898511      0                        -0.3454959064751388
9999.36709088577          -20000                   -0.9318343636807785      0                        -0.3628838913245777
9899.360761794627         -20000                   -0.9335953788425989      1.6332903870051168E-16   -0.3583289948124087
9947.375735156511         -20094.757615041985      -0.9332597366456482      8.357178301514171E-17    -0.3592022604131761
9799.354432703485         -20000                   -0.9353449650211353      0                        -0.35373690269519226
9847.508530380683         -20095.35920562535       -0.9349966202434246      0                        -0.3546566227504182
9747.486155205324         -20095.338077347038      -0.9367207979853851      8.271786264345497E-17    -0.35007734366654897
10099.373419976911        -20000                   -0.9300625421965525      1.6519333191771588E-16   -0.36740123505616534
10047.171954003168        -20095.444630998914      -0.9315198745464389      2.5209476702698263E-16   -0.3636904222700797
10199.379749068054        -20000                   -0.9282804328086586      1.6616386651754123E-16   -0.37188094598104504
10147.090339758322        -20095.225467904005      -0.9297624242650526      0                        -0.3681600662098194
10299.386078159196        -20000                   -0.9264886674883203      1.67126429934491E-16     -0.3763226659853025
10246.706990229775        -20094.733285867263      -0.9279982765279288      1.6988437046167938E-16   -0.37258448530589056
10399.392407250338        -20000                   -0.9246878418679169      1.6808028233172575E-16   -0.38072614175626224
10346.335051133769        -20096.25849257514       -0.9262366431591404      8.544151794147575E-17    -0.3769425430932447
0                         -20741.424217148367      0.3333333238471458       2.7089053871625482E-9    -1.1436231761551475E-4
240.70309090855946        -20603.1694048801        -0.9999982915288461      0                        -0.0018472168252263114
0                         -96587.34354534186       -0.3333341088115356      -1.130663119679581E-9    -0.0026238834161550445
8387.20552688586          -101912.91599100064      -0.49877085258157794     0.5                      -0.035030846778073
20000                     -13699.601267257885      -0.6460345416306966      -8.634706230426489E-17   -0.7633081756283424
20094.05840485611         -13650.15655703027       -0.6437400724052408      2.140547062440425E-17    -0.7652442218950871
20000                     -13799.607596349028      -0.6478040677710989      4.822017716107009E-16    -0.7618069898209318
20094.52374086114         -13750.457172965342      -0.6455011834115073      1.304225649806277E-16    -0.7637592697825771
20000                     -13899.613925440171      -0.6495819316166836      -1.3352777506507524E-16  -0.7602915980581284
20094.123466996512        -13850.52758282656       -0.6472802894455685      3.3106720050923223E-16   -0.762252075668156
20000                     -13999.620254531314      -0.6513674309346947      -9.037529006347113E-17   -0.7587624594548646
20094.334494474275        -13950.505192920324      -0.6490562275810625      2.912906308351927E-16    -0.760740437601663
20000                     -14099.626583622456      -0.6531598548784984      -1.8349274949478076E-16  -0.757220049876769
20094.041057008224        -14050.728844819436      -0.6508515635222256      1.1492743623586303E-21   -0.759205006717845
56893.337694989044        0                        0.9999680772999163       0                        -0.007888425262286494
59855.62361568591         -6128.126300269898       0.9998384658725757       0                        -0.017515419408938054
25714.874988851778        0                        0.9999961251111987       0                        -0.0025894568089860994
24955.62481193735         -1258.7321658909837      0.9997907972007437       0                        -0.02034793472257133
12199.506330890901        -20000                   -0.8912863130590871      3.7174619736552847E-16   -0.4534409642836413
12099.500001799759        -20000                   -0.893168091657972       3.698798067282617E-16    -0.44972298138324757
12148.873238538801        -20096.448369514303      -0.8931352596162526      0                        -0.44978818122586833
11999.493672708617        -20000                   -0.895048979441908       0                        -0.44596785123772115
12049.097556748411        -20093.521482397657      -0.8949711504726502      1.8731863460768035E-16   -0.4461240183662265
11899.487343617475        -20000                   -0.8969285685889732      0                        -0.44217546605829566
11948.487099164811        -20094.738069809104      -0.8968590547630954      3.728291932327588E-16    -0.4423164430893632
11799.481014526331        -20000                   -0.8988064371985326      3.641192992561438E-16    -0.4383457406958228
11847.643787439682        -20095.380582190304      -0.8987440541307669      3.709622336739625E-16    -0.4384736310214033
11699.474685435189        -20000                   -0.9006822395186149      7.243405236241464E-16    -0.4344784267974666
11747.588430610775        -20094.101122890726      -0.9005954610535404      0                        -0.43465827436058163
10499.398736341482        -20000                   -0.9228784468776494      1.6906468209430193E-16   -0.3850913816278502
10446.714653485711        -20097.382099925304      -0.9244508847088578      0                        -0.3813011430370267
10599.405065432624        -20000                   -0.9210609617304786      1.7005556590698216E-16   -0.38941841853704057
10547.299693488769        -20096.05796813187       -0.9226373454015661      8.640647366984424E-17    -0.38566867748935457
10699.411394523766        -20000                   -0.9192360256911855      1.710550636547315E-16    -0.3937069074735759
10646.99251780997         -20094.974045369745      -0.9208327663413866      0                        -0.3899577109916765
10799.417723614908        -20000                   -0.9174041474015042      1.7207208429739586E-16   -0.3979568195777903
10746.60405545763         -20096.35925547915       -0.9190389179684034      1.7474971348666894E-16   -0.3941668012210579
11599.468356344047        -20000                   -0.902555623267971       2.7014210576284294E-16   -0.43057327697096465
11648.643567285746        -20093.099696547015      -0.9024266255690566      2.7524980666468694E-16   -0.4308435741710516
11499.462027252905        -20000                   -0.9044261908422242      0                        -0.4266301269831701
11549.558378722877        -20094.052297466642      -0.9042740854617438      2.7385599653071587E-16   -0.42695243095399343
11399.455698161762        -20000                   -0.9062935024233479      2.671703425718809E-16    -0.42264889375830456
11449.60235992614         -20094.795651377168      -0.9061322672443021      0                        -0.4229944611837622
10899.42405270605         -20000                   -0.9155657782644543      5.192044540851474E-16    -0.4021682553219557
10847.546821967855        -20097.71164729754       -0.9172143391546016      2.636797436558221E-16    -0.39839409630259764
10999.430381797192        -20000                   -0.9137213850421122      1.7408609636764541E-16   -0.4063412733641101
10948.806745210693        -20096.623458924503      -0.9153602246129422      8.837815823988893E-17    -0.40263588901242947
11299.44936907062         -20000                   -0.9081571267889904      0                        -0.41862946980602
11349.428121418765        -20094.69656271283       -0.9079839530215509      1.3548173858696384E-16   -0.41900494148440104
11199.443039979478        -20000                   -0.9100166264207998      0                        -0.41457175442114397
11249.095207753819        -20095.291341558823      -0.9098398478606488      1.3474936556402437E-16   -0.4149595777593153
11099.436710888334        -20000                   -0.9118715218265496      1.7508256922652201E-16   -0.4104757332748396
11048.875352581012        -20095.153513923335      -0.913518459402333       1.7767691636349835E-16   -0.40679727661566695
11148.667854966052        -20095.33759497309       -0.9116883450412258      0                        -0.4108824180301305
0                         -21106.852971358574      0.3333333122131395       3.8493395812731844E-11   -1.672716711304097E-4
324.6384015387652         -20929.886426688005      -0.9999937344473208      3.817819115818902E-15    -0.0035384014983653404
0                         -86246.07789987607       -0.3333331644277909      -2.8059636768478434E-13  -0.0032521847516874657
8371.330476435644         -91637.17961981177       -0.6644886509941824      0.3333333333333333       -0.05381139845930761
20000                     -14199.632912713598      -0.6549583437619578      3.0852258426632128E-21   -0.7556649839015281
20093.85312934676         -14150.465285691944      -0.6526432790485085      1.1545873488215363E-16   -0.7576653286750267
50849.59846554785         0                        0.33330839123488437      4.586013682784032E-17    -0.004324690538147074
53630.26241519648         -5837.644123012651       0.9997252425350798       0                        -0.022874138024765123
27748.28459623801         0                        0.33332931427454554      4.6833814992442156E-17   -0.0013686012480290833
26729.20090007427         -1693.8179409485736      0.3332831485408367       5.510473854453982E-17    -0.006468603525298096
12299.512659982043        -20000                   -0.8894038403018723      0                        -0.4571223127268514
12248.722006952334        -20098.21255807571       -0.8912872147372578      1.8929735015902854E-16   -0.45343919193469057
12399.518989073185        -20000                   -0.8875209159005485      7.508423767224862E-16    -0.46076742916527613
12348.287869186277        -20097.180656930355      -0.889417403962379       0                        -0.4570959215191377
12799.544305437756        -20000                   -0.879991092585296       3.824061014533695E-16    -0.47499018612723537
12699.537976346614        -20000                   -0.8818727551010358      3.807064078980031E-16    -0.47148747995403584
12747.605870156256        -20097.55735094312       -0.8819584995972463      5.80892468665008E-16     -0.47132706789735956
12499.52531816433         -20000                   -0.8856379179832317      3.772143440536926E-16    -0.46437644015846824
12447.086898347019        -20096.279102519307      -0.8875622727371587      0                        -0.4606877597245002
12599.531647255471        -20000                   -0.8837551119062881      0                        -0.4679496790497983
12646.866436575698        -20098.683365200315      -0.883852086651142       3.856294962716618E-16    -0.46776648967692463
12546.227788715587        -20097.576456327424      -0.8857218439491854      5.757530374055421E-16    -0.4642163451432204
12899.550634528898        -20000                   -0.8781104169717407      3.840829040882766E-16    -0.4784580394938982
12846.911580731741        -20096.36998363211       -0.8800912977866527      3.8883124682018696E-16   -0.474804493987971
0                         -21596.531484124273      0.3333332958339566       0                        -2.209478668555938E-4
442.2522528612408         -21366.215496352335      -0.9999795795742606      9.850185783241001E-16    -0.006388871985128951
12999.55696362004         -20000                   -0.8762309330976752      0                        -0.4818914315835546
12946.118179333018        -20097.156147053956      -0.8782467982255603      0                        -0.47820765506197055
13099.563292711182        -20000                   -0.8743528706799056      3.872898409386568E-16    -0.485290693795134
13046.921775719695        -20098.055805643195      -0.87637503838504        3.92134671159927E-16     -0.4816293097866143
13199.569621802326        -20000                   -0.8724764421177585      0                        -0.4886561755492247
13148.180690224634        -20097.16368048417       -0.8744772918906261      1.9682777689670138E-16   -0.48506645515693636
13299.575950893468        -20000                   -0.8706019083064014      0                        -0.49198812710142353
13248.152177407517        -20096.62396624256       -0.8726085943250522      5.926908571923373E-16    -0.48842014809551126
13399.58227998461         -20000                   -0.8687294481059137      3.918288932497921E-16    -0.49528693294696313
13347.76889473487         -20098.52811824753       -0.870774533593997       0                        -0.4916825313154052
0                         -75904.83118154612       -0.3333301903689446      0                        -0.0038935771280073236
8047.670351699342         -81557.0691021832        -0.8300542917332271      0.16666666666666666      -0.07381003063313853
20000                     -14299.63924180474       -0.6567622715817792      1.4180376154237904E-16   -0.7540976850395431
20095.726595937515        -14250.254666751745      -0.6544099970762008      -7.031643591415273E-17   -0.7561399048357232
44814.42406189609         0                        0.9999534652935619       0                        -0.009452499205253727
47485.00027246777         -5473.861257241918       0.9995991239059956       -6.807765934780314E-17   -0.02739214628063319
30465.369702828637        0                        0.999983488912953        0                        -0.0053392154627148825
29168.86336554094         -2233.6097241745233      0.9993569788517404       0                        -0.03552339771526817
0                         -22252.706035078845      0.33333329135996986      -5.860665695227296E-10   -2.3819794420959603E-4
606.6835509358067         -21950.946335485143      -0.9999394505032334      -1.9600328369958854E-16  -0.011002548824103356
13799.607596349178        -20000                   -0.8612635879787557      0                        -0.5081584713305166
13699.601267258036        -20000                   -0.8631260880883801      3.959902142639532E-16    -0.5049884711750884
13751.07396356132         -20093.706005509648      -0.8632333949527043      0                        -0.5048050176050506
13599.594938166894        -20000                   -0.8649913793382881      3.946459781881573E-16    -0.5017867212513333
13651.327407697523        -20096.87480506879       -0.8651175803698551      0                        -0.5015691099835352
13499.588609075752        -20000                   -0.8668592391863926      0                        -0.498552965480509
13448.689152157873        -20100.447182303298      -0.8689188916860751      0                        -0.4949545025778739
13550.41907486351         -20099.774362682594      -0.8670220297682808      1.9981111760327462E-16   -0.49826980627596074
0                         -66127.81846914427       -0.3333245362135923      0                        -0.004568329522640688
7632.7001815176145        -71854.69618674675       -0.8294203889684035      0.16666666666665464      -0.08060872095534427
20000                     -14399.645570895882      -0.658571154334265       4.797756384618875E-16    -0.7525184613237405
20097.68501742948         -14351.005883666547      -0.6561977182682713      -2.3793683076885013E-17  -0.7545889970676366
20000                     -14499.651899987024      -0.6603843005420936      4.869205563678603E-17    -0.7509278098141667
20097.440549174735        -14451.604682756282      -0.6580211523327862      -7.245215412375327E-17   -0.7529994442509093
20000                     -14599.658229078168      -0.6622008864023227      4.9415819027468997E-17   -0.7493263548027492
20096.774774274832        -14551.12638635088       -0.6598354197067096      -9.803279384073102E-17   -0.7514101535511446
20000                     -14699.66455816931       -0.6640204318678962      -6.565978366052878E-21   -0.7477144281173086
20097.76509298779         -14651.015560721347      -0.6616339979949418      1.4922469305255785E-16   -0.7498269484708852
20000                     -14799.670887260452      -0.665842498413035       -1.017754890230195E-16   -0.7460923315923651
20098.578553998403        -14752.220795918574      -0.6634618265990042      -7.572559809424191E-17   -0.7482101339874369
20000                     -14899.677216351594      -0.667666429868539       1.0326929957174933E-16   -0.7444605687223333
20097.354720538216        -14852.986634636994      -0.6653154374477589      5.122581660496945E-17    -0.7465623675581331
34095.99584120633         0                        0.999972169234291        0                        -0.0068428395313326245
32275.15468018121         -2870.0507921769254      0.9991281162422947       0                        -0.041318642371228426
38947.23142690628         0                        0.9999589436668321       0                        -0.008529514122293263
36436.44518911506         -3668.470484138186       0.9990992611946177       -3.386586074332282E-17   -0.04173769937174632
41652.86244993732         -4678.707266748789       0.9993402951923742       -2.4658387051968246E-17  -0.03529350501029852
0                         -23131.987112827304      0.3333333193088471       0                        -1.561634801980247E-4
827.7325897417186         -22735.635992575622      -0.9998389492832741      -5.4994743551515E-16     -0.017945298742906752
14299.63924180489         -20000                   -0.8519981115813716      0                        -0.5235448575211424
14199.632912713749        -20000                   -0.8538443480150008      4.0204629393189315E-16   -0.5205284135744094
14249.792159109526        -20089.12762254088       -0.8539784057018823      4.0752477519893153E-16   -0.5203084494510891
14099.626583622607        -20000                   -0.8556942380741327      4.0092184215462627E-16   -0.5174817589980023
14153.143243479615        -20085.677804418665      -0.8557152551568118      6.094362556386043E-16    -0.5174470041145439
13899.613925440322        -20000                   -0.8594040908753158      0                        -0.5112969866401115
13851.376542592368        -20096.585224537954      -0.8614098366126489      2.0167804393071503E-16   -0.5079105170692029
0                         -58066.35919746001       -0.33332344570426137     -1.542648684592576E-13   -0.003912237244142598
6781.735025371006         -62641.48398325332       -0.9949593531121942      -3.961231337444842E-14   -0.10019314947161113
0                         -51798.45618196085       -0.33332557649233646     0                        -0.004327268656663752
6026.679673931689         -55671.500154586574      -0.8290976574209844      0.16666666666666666      -0.08385291955041536
20000                     -14999.683545442736      -0.6694914777076724      4.581576611272209E-21    -0.7428197367010383
20095.93947254858         -14951.971065392465      -0.6671410935255734      7.795792916665674E-17    -0.744931380256269
14399.645570896033        -20000                   -0.8501555025987009      0                        -0.5265316907616078
14348.366959289173        -20092.022342280598      -0.8522033518701452      4.0869355748543067E-16   -0.5232107099780433
14499.651899987175        -20000                   -0.8483166055486806      0                        -0.5294893169131525
14447.157413983978        -20095.247435369147      -0.8504320716532612      0                        -0.5260848709845408
0                         -24310.23340740642       -0.9999999760681292      -1.4709932000733044E-9   -1.6383095261861128E-4
1116.1858706286175        -23784.741985809345      -0.9996193345026665      -8.237837517094215E-16   -0.02758933778387566
13999.620254531465        -20000                   -0.8575475955008295      0                        -0.5144046280984443
14054.11200862414         -20089.100041964844      -0.8575802425489644      0                        -0.514350199327845
13954.013416359443        -20098.47754839707       -0.8595353626913091      6.070762290732306E-16    -0.5110762763405826
0                         -45697.28719557525       -0.33332796660548614     0                        -0.003631378643667729
5242.734739932974         -48991.74174493974       -0.9952390928363557      -4.745933217688911E-15   -0.09741041556058805
20000                     -15099.689874533879      -0.6713172286890045      5.3149607240894446E-17   -0.7411701413444467
20095.927139181636        -15050.52923227253       -0.6689381527240922      -2.6358367087228192E-17  -0.7433180663683485
14599.658229078319        -20000                   -0.8464815656466579      0                        -0.5324180303052044
14546.593314565362        -20098.333493787057      -0.8486515392010626      4.109608295194357E-16    -0.5289523277054741
0                         -25889.09641603962       -0.9999995644282288      0                        -7.16574017629632E-4
1480.8873184738773        -25182.323125838495      -0.9992087388831195      -1.6473185024184483E-15  -0.039772100965175826
0                         -39729.495331455124      -0.33332583085990186     -4.0525508501812315E-12  -0.004622118991384328
4940.774962548444         -43572.80616920934       -0.9946415329717587      -1.4792586653482722E-15  -0.10333047125189915
20000                     -15199.696203625022      -0.6731432787818834      3.7743961736478505E-16   -0.7395120865725427
20095.25606197568         -15149.990789607305      -0.6707622646070838      -1.0696374757914611E-16  -0.7416724238769205
14699.664558169461        -20000                   -0.8446504334093868      8.138958949503176E-16    -0.5353182654414285
14646.805751490467        -20099.310076373276      -0.8468353106367337      4.119184174201896E-16    -0.5318552026918895
0                         -28004.790289768745      -0.9999978121063848      0                        -0.001591507487765996
1974.1894813864446        -27051.9409657882        -0.9984849195475411      -9.302419887113698E-16   -0.055019353861479846
0                         -34638.83374826552       -0.33331387294178666     -1.8457725136257186E-13  -0.005092990979996658
5127.834916141136         -37434.24152175554       -0.8506092135355228      0.14285714285713835      -0.10557561769303157
0                         -30839.83929550436       -0.3333266206934838      -1.6828731751715624E-13  -0.0028568622140473115
3614.830252384109         -32649.71834114121       -0.9954875708823946      0                        -0.09485145524230058
2650.17772799556          -29516.95078943022       -0.9973102671870907      -1.505811434074785E-15   -0.0732742037001851
14799.670887260603        -20000                   -0.8428233438425442      0                        -0.5381903111822098
14746.698081240787        -20098.275957995163      -0.845004157762169       0                        -0.5347597342151378
20000                     -15299.702532716165      -0.6749690817915096      -1.6409724127982293E-16  -0.7378460127849507
20093.77032514103         -15249.97583050416       -0.6726089179950884      2.983890046958528E-16    -0.739998137426579
14899.677216351745        -20000                   -0.8410004070278442      0                        -0.541034486292758
14845.419119537066        -20097.63251418387       -0.8432028357881004      2.0673780347515047E-16   -0.537595552154358
20000                     -15399.708861807307      -0.676794125442386       1.6645390950922131E-16   -0.7361723383307551
20094.481044553562        -15350.396060473113      -0.6744288622170423      8.255587106420089E-17    -0.7383398335241029
14999.683545442887        -20000                   -0.8391817273078778      4.093461451848038E-16    -0.5438511087898633
14944.384652112889        -20099.072722860434      -0.8414266694110806      6.214708375251597E-16    -0.5403713167658323
20000                     -15499.715190898449      -0.6786180073305976      -1.6882987954919762E-16  -0.7344913887057806
20094.745754566375        -15450.879501623747      -0.6762558976122839      2.2331207075485207E-16   -0.736666790960559
15099.68987453403         -20000                   -0.837367414706781       8.200580518766127E-16    -0.5466404785282672
15045.172529140293        -20100.48049405249       -0.8396215701310362      2.075494915304207E-16    -0.5431718134692726
20000                     -15599.72151998959       -0.6804402193390916      -5.707705102283528E-17   -0.7328035943284457
20094.87855683873         -15550.715401648105      -0.6780719786264635      -1.4156106567773353E-16  -0.7349955045850797
15199.696203625173        -20000                   -0.8355575020068176      0                        -0.5494030040135405
15146.613535604569        -20099.691632723054      -0.8377814654480952      2.0788432175491676E-16   -0.5460056923945034
20000                     -15699.727849080733      -0.6822604064063119      -5.789353928764194E-17   -0.7311092516188923
20096.93790808702         -15650.944885935676      -0.6798633201395637      5.742503575166662E-17    -0.7333388479300514
15299.702532716316        -20000                   -0.8337520433361624      4.1131685235058686E-16   -0.5521390497093049
15246.911469157714        -20098.607691585694      -0.8359624471984337      2.081721978400495E-16    -0.5487866496669227
20000                     -15799.734178171875      -0.6840783209163757      5.869970733601188E-17    -0.7294085623329983
20098.88465421459         -15752.721440971056      -0.681682134520468       -2.856965618505734E-21   -0.731648458911598
15399.708861807458        -20000                   -0.8319511700467439      0                        -0.5548488538691242
15346.393659003288        -20099.511940242537      -0.8341874682207507      2.0849046624228228E-16   -0.5514809768657812
20000                     -15899.740507263019      -0.6858936270101553      5.953347049479215E-17    -0.7277018155696844
20098.056413404844        -15854.824456186965      -0.6835476705201077      5.90951446989322E-17     -0.7299058720712087
20000                     -20000                   -0.7546394602868043      2.4454168593221194E-16   -0.6561396840334178
19899.993670908858        -20000                   -0.7562020124209564      -1.5260965501403673E-21  -0.6543382278376136
19948.99132153748         -20089.74408998526       -0.756772741661346       -1.0309426827662856E-16  -0.6536780686835733
20000                     -19899.993670908712      -0.753139587493631       1.006143655943983E-16    -0.6578607464492604
20094.812642574678        -19948.44104550456       -0.7523910022916579      4.0452498463591185E-16   -0.6587167673935189
15499.7151908986          -20000                   -0.8301549867711481      4.124234974431893E-16    -0.5575326877594052
15446.401310149608        -20101.101850522526      -0.8324165648625109      2.0880655992653717E-16   -0.5541503970251721
20000                     -15999.746836354161      -0.6877057405521091      -1.2072566089213632E-16  -0.7259895415036498
20094.78858144735         -15955.27081347248       -0.6854184430567908      -1.498261441741569E-16   -0.7281494062910859
19799.987341817716        -20000                   -0.7577688199714744      0                        -0.6525231148990692
19853.39963560811         -20088.786385671396      -0.758251657366051       -5.159377568825612E-17   -0.6519619805621749
20000                     -19799.98734181757       -0.7516296909696573      -9.936715170556962E-17   -0.6595853300538778
20097.315095889146        -19851.524363108878      -0.7508914874572575      2.497625178474408E-16    -0.66042560068233
15599.721519989742        -20000                   -0.8283634689788061      0                        -0.5601910060329711
15548.14550969263         -20101.79084550854       -0.830607634466332       0                        -0.5568581125789346
20000                     -16099.753165445303      -0.6895141598485509      0                        -0.7242722025120051
20091.792694304502        -16053.693958507652      -0.6872451319336649      3.172782821039372E-21    -0.7264255836630752
19699.981012726574        -20000                   -0.7593413149724334      -3.066128806955153E-16   -0.6506925290590387
19756.29151982619         -20092.679634786724      -0.7598307879393703      -5.166741303984282E-17   -0.6501208916020719
20000                     -19699.981012726428      -0.7501097607878403      8.37859703019396E-21     -0.661313349884931
20098.345046271235        -19752.719707757915      -0.7493769365289062      1.973420116510188E-16    -0.6621436452666559
15699.727849080884        -20000                   -0.8265766018448191      0                        -0.5628242365600553
15652.760458730654        -20100.615400746636      -0.8287281657417043      4.1856662642185777E-16   -0.5596513443927789
20000                     -16199.759494536445      -0.6913186867238026      -6.206159654427851E-17   -0.7225499798290892
20090.44895367401         -16151.898060019577      -0.689038360474822       9.237871293058277E-17    -0.7247248703891351
19599.97468363543         -20000                   -0.7609186656290557      1.0230663009316516E-16   -0.6488472734742067
19656.936984845026        -20096.849111938147      -0.7614545678884075      5.1748879620669086E-17   -0.6482182819356718
20000                     -19599.974683635286      -0.7485799362432699      1.9378455075216961E-16   -0.6630445528142812
20100.62647048152         -19652.712424672518      -0.747814851340333       -4.8717930775832747E-17  -0.6639073339555105
15799.734178172026        -20000                   -0.8247946496874704      0                        -0.5654323883804447
15754.68756977284         -20092.307751361495      -0.8268085132974629      2.092666372567713E-16    -0.5624834951483741
20000                     -16299.765823627587      -0.6931191826814889      2.6319279577966122E-21   -0.7208230008585496
20088.70271000935         -16251.52819905283       -0.6908597330345537      -1.8732550190469455E-16  -0.722988816815695
19499.96835454429         -20000                   -0.7625014538985512      0                        -0.6469865012512177
19553.786728037147        -20102.44663574586       -0.7631637992515833      3.6287814344451793E-16   -0.6462050878083327
20000                     -19499.968354544144      -0.7470403281821413      9.567345684951098E-17    -0.6647787211038284
20102.58358005717         -19551.24377633155       -0.7462253588843092      4.809538194102775E-17    -0.6656934081992114
15899.74050726317         -20000                   -0.8230174612919802      4.1416402407709706E-16   -0.5680160723046428
15851.41794083272         -20088.389399042677      -0.8250417856581446      2.0935675290193292E-16   -0.5650717227983743
20000                     -16399.77215271873       -0.6949148714790141      -1.2757245806924915E-16  -0.7190920117538816
20083.070810968973        -16349.204092214823      -0.6927031272553158      -1.2657991060375274E-16  -0.7212228348199119
20000                     -16499.778481809873      -0.6967059414534557      6.466591516602966E-17    -0.7173568366684665
20080.978500132558        -16449.77531726429       -0.6945384173744369      -9.625596438053771E-17   -0.719455618338314
19399.962025453147        -20000                   -0.7640895190181235      -1.0250861796975124E-16  -0.6451102285079785
19448.96936187164         -20100.101248106825      -0.7647883590998378      1.556385797109715E-16    -0.6442815888912122
20000                     -19399.962025453002      -0.7454910926033862      2.8341399781068954E-16   -0.6665155893258753
20101.99435644481         -19449.255584643357      -0.7446577708230452      4.748822116872709E-17    -0.6674464804877726
15999.746836354312        -20000                   -0.8212454354368734      0                        -0.5705750912540457
15950.11770431417         -20093.861122995997      -0.8233683865156677      2.0966422601543694E-16   -0.5675072687415431
20000                     -16599.784810901016      -0.6984906705368975      1.3110967804833614E-16   -0.7156191606777343
20092.08057228215         -16544.094853959567      -0.6960491209389756      -6.499229374629163E-17   -0.7179941651549631
20000                     -16699.791139992158      -0.7002709395140162      6.644534066530057E-17    -0.7138771681628623
20097.130045857786        -16643.738687990015      -0.6977460354444797      -3.293831310128833E-17   -0.7163452170417072
20000                     -19299.95569636186       -0.7439321209911641      4.664338012137191E-16    -0.6682551902715838
20099.189059178647        -19348.525450629084      -0.7431347186474745      4.6883992802958875E-17   -0.6691418309353608
19299.955696362005        -20000                   -0.7656829852303889      1.8190131270871072E-21   -0.6432181326172386
19347.481800765472        -20097.70128675426       -0.7663648765421774      -1.5573767237920761E-16  -0.6424055385825064
16099.753165445454        -20000                   -0.8194782560056838      4.147692801319441E-16    -0.5731102755280695
16054.09536717311         -20097.413447631367      -0.8215818746740332      6.297800710128896E-16    -0.5700905394644893
20000                     -19199.949367270718      -0.7423633691219454      1.8422012008957685E-16   -0.6699974836917555
20096.67304604308         -19249.501408766628      -0.7416240213527767      2.7778641549097177E-16   -0.6708157801666821
20000                     -16799.7974690833        -0.7020454884884465      1.347028307016804E-16    -0.7121321029416657
20101.869282109834        -16747.23752257674       -0.699509179022127       1.0019816716775788E-16   -0.7146236131059241
20000                     -16899.803798174442      -0.7038146277724673      -6.826233929914093E-17   -0.7103836778022377
20098.818879741157        -16851.90423846057       -0.7014108908905422      1.3550624500885345E-16   -0.7127571550647512
20000                     -19099.943038179576      -0.7407849224559331      -6.798284799923785E-21   -0.6717422858725266
20096.161434020054        -19150.609030447944      -0.7400745619920347      1.8288839401150827E-16   -0.6725248267982661
20000                     -18999.936709088433      -0.7391968280273874      3.591884516740837E-16    -0.6734894575279462
20095.76622573809         -19051.08159830626       -0.7385039086304911      -4.514944247446886E-17   -0.674249194960998
20000                     -18899.93037999729       -0.7375991983772314      -8.866561380673626E-17   -0.6752387892584041
20095.213480917653        -18951.895281229994      -0.7369317428145358      1.7833639011708982E-16   -0.6759671636993954
20000                     -18799.924050906146      -0.7359921206889711      -1.7507409198491956E-16  -0.6769901020316008
20095.882077097685        -18852.69971487699       -0.7353309882758786      2.110394237327709E-21    -0.6777081507899996
20000                     -18699.917721815003      -0.7343756526342249      -8.642056451995121E-17   -0.6787432510030934
20096.30228261081         -18752.963899073733      -0.7337162810050447      8.69228514744088E-17     -0.6794559727853811
20000                     -18599.91139272386       -0.7327499148966367      -8.532572284171289E-17   -0.680498025112191
20096.370541992274        -18653.524794303088      -0.7321026983889901      3.264147851614916E-23    -0.6811942740335257
20000                     -18499.90506363272       -0.7311150090959803      8.423616843116906E-17    -0.682254236656846
20097.394525275926        -18553.884169051093      -0.7304617485314514      4.236689368116545E-17    -0.6829536103535045
20000                     -18399.898734541577      -0.7294710199504912      1.66310119113867E-16     -0.6840117184769027
20097.80969466378         -18453.457251499014      -0.728808557917808       4.1823824906926994E-17   -0.6847175226821388
20000                     -18299.892405450435      -0.7278180915208567      -3.963928965579697E-21   -0.685770242585381
20097.397930304174        -18353.44932457202       -0.7271662670285205      1.2385549999096735E-16   -0.6864613755032759
20000                     -16999.810127265584      -0.7055772074270759      -6.918527270477758E-17   -0.7086330533617257
20096.744919049088        -16953.205894532774      -0.7032311618547565      -6.868101858318463E-17   -0.7109612738796466
20000                     -18199.886076359293      -0.7261562851752149      -1.6206246103241184E-16  -0.6875296716944694
20097.731552794456        -18253.988964724773      -0.7255125924059845      4.075644266893162E-17    -0.6882088914145542
20000                     -18099.87974726815       -0.7244857268110293      7.998821122997495E-17    -0.6892898023375481
20098.092914564455        -18153.845889389293      -0.7238383709031654      4.023295286843505E-17    -0.6899695737988288
20000                     -17999.87341817701       -0.7228066222789965      -1.57911553625926E-16    -0.6910503503726332
20097.537969604276        -18052.65317943352       -0.7221524142106787      2.3825913421321277E-16   -0.6917339738722902
20000                     -17899.867089085867      -0.7211190228837329      7.79358980723959E-17     -0.6928111970776833
20096.14357861194         -17951.431888032774      -0.7204707005431596      3.918942206336439E-17    -0.6934853780874306
20000                     -17799.860759994725      -0.7194230377590246      -1.5383042489035275E-16  -0.6945721652218532
20095.61821976893         -17851.22675946726       -0.7187838103716616      -2.85045975869115E-21    -0.6952336541844417
20000                     -17099.816456356726      -0.7073330863604056      -2.1036476285901865E-16  -0.706880403531994
20095.778862399213        -17052.26606140526       -0.7049880206040017      2.0881550428305918E-16   -0.7092192120674228
20000                     -17699.854430903582      -0.7177188716398585      7.592760328494516E-17    -0.6963329815896886
20097.2364838109          -17751.581094777375      -0.7170643804141442      1.527049767122803E-16    -0.6970069399240537
20000                     -17199.82278544787       -0.7090821601032896      7.106687534334818E-17    -0.705125868323703
20097.2821044169          -17151.48222306249       -0.7067021819827443      -3.526766536645822E-17   -0.7075111489857253
20000                     -17599.84810181244       -0.7160067998746446      7.492422111763937E-17    -0.6980933050038206
20098.386180350702        -17651.514858204704      -0.7153373324784482      -3.768101999907442E-17   -0.6987792932829331
20000                     -17299.82911453901       -0.710824319923972       -1.4403138766299416E-16  -0.7033695942817494
20098.713039237286        -17251.922633337246      -0.7084319798985561      1.4295606177156708E-16   -0.7057790942025691
20000                     -17399.835443630152      -0.7125593629970571      2.1892968738235761E-16   -0.7016118258428438
20097.62491745519         -17352.295476123672      -0.7101934853776335      2.1731550547175763E-16   -0.7040065434969541
20000                     -17499.841772721295      -0.714286930644954       2.2184290533736646E-16   -0.6998529707505906
20096.23497362757         -17451.743481989735      -0.7119366084217041      -1.468077971281561E-16   -0.7022437365690437
20097.17729099815         -17551.289926287674      -0.7136371535811605      -5.721420958168957E-21   -0.7005155337241084
19199.949367270863        -20000                   -0.7672817607916497      1.727627246453561E-21    -0.6413101430316143
19248.09023800617         -20095.40929813453       -0.7679151165716109      1.0389528715861105E-16   -0.6405516167643514
16199.759494536596        -20000                   -0.8177159951753019      0                        -0.5756218821609315
16151.984133741096        -20084.391253915433      -0.8196875751224867      0                        -0.5728108581043108
19099.94303817972         -20000                   -0.7688858217457266      2.0560178213831588E-16   -0.6393861064467039
19148.566795694795        -20094.780358690125      -0.7694968544965389      3.1194895897606516E-16   -0.6386506015954808
16299.765823627738        -20000                   -0.8159588747606241      4.15272181511529E-16     -0.5781099503466064
16253.003316122058        -20084.591057339007      -0.8179177440628337      0                        -0.5753351752991164
18999.93670908858         -20000                   -0.7704952870822029      1.0289191092162254E-16   -0.6374456938301791
19048.323040264502        -20094.041103876618      -0.7710939595403988      5.2035852192319994E-17   -0.6367213719977819
16399.77215271888         -20000                   -0.8142069824908216      0                        -0.5805747063505824
16350.566162319954        -20086.92481336805       -0.8162425642308518      0                        -0.5777093355037034
18899.930379997437        -20000                   -0.7721100766236851      -1.0298568232490972E-16  -0.6354888115257564
18948.421766588017        -20093.374481119215      -0.7726920046852372      1.0415310466105072E-16   -0.6347811165223981
16499.778481810023        -20000                   -0.8124602068439891      0                        -0.5830166483787543
16449.59656241695         -20087.91859048057       -0.8145287454696274      2.1009982346118778E-16   -0.5801231962216292
16599.784810901165        -20000                   -0.8107185272759261      4.157252772630836E-16    -0.5854361361618787
16548.53222278278         -20090.47506285176       -0.8128427495370042      0                        -0.582483188184348
16699.791139992307        -20000                   -0.8089820762402496      0                        -0.5878333099738429
16647.228608381727        -20093.18552759039       -0.8111682261807805      6.310830208042873E-16    -0.5848128836018038
16799.79746908345         -20000                   -0.8072507491025304      8.317634780585795E-16    -0.5902086309659539
16746.354114388352        -20094.714164565998      -0.8094753658582677      0                        -0.5871538401994248
16899.803798174595        -20000                   -0.8055246029709765      0                        -0.5925623292124783
16845.919118161328        -20097.069357898617      -0.807791228282134       0                        -0.5894686857700021
16999.810127265737        -20000                   -0.8038036833325393      0                        -0.5948946450032996
16946.706047052678        -20098.829870167403      -0.8060833173525955      2.105692694779863E-16    -0.5918020661315905
18799.924050906295        -20000                   -0.7737301524233509      6.184144358925718E-16    -0.6335153125450829
18848.551647377157        -20094.532628724442      -0.7743211930292192      3.1277425165325916E-16   -0.6327927702046036
17099.81645635688         -20000                   -0.8020879344506292      4.1589639764249606E-16   -0.5972059488993692
17048.487381954892        -20098.37839119538       -0.8043331309456208      0                        -0.5941786048433739
18699.917721815153        -20000                   -0.7753555854954728      2.063085606252871E-16    -0.6315249132370957
18748.089821719805        -20095.576395034754      -0.7759636015789214      1.5654713855652106E-16   -0.6307776858944365
17199.82278544802         -20000                   -0.8003774143654429      0                        -0.5994964508370018
17149.928908540718        -20096.267678838154      -0.8025709445750487      0                        -0.5965566854157306
18599.91139272401         -20000                   -0.7769864082161887      4.129422968019302E-16    -0.6295173718374781
18648.03748737582         -20094.80875307225       -0.7775783623735961      5.221611039952836E-17    -0.6287860449836755
17299.829114539163        -20000                   -0.7986721266371468      0                        -0.601766428214737
17250.239859287038        -20094.71249752994       -0.8008408920513886      0                        -0.5988771707204813
18499.90506363287         -20000                   -0.7786225658337494      -1.0331473267409755E-16  -0.6274925497340932
18548.897777949183        -20094.38988060736       -0.779188655116327       4.702864236444646E-16    -0.626789470025544
17399.835443630305        -20000                   -0.7969721232835102      0                        -0.604016088115926
17350.169128152473        -20094.942309846276      -0.7991471234553015      0                        -0.6011354881107173
18399.898734541726        -20000                   -0.7802640149334468      5.169527947122772E-16    -0.6254502913878532
18449.284585833502        -20095.91103460323       -0.7808396862770072      1.0460522928258667E-16   -0.6247314497693058
17499.841772721447        -20000                   -0.7952774479920611      0                        -0.6062456438684527
17450.103462884475        -20094.74649861881       -0.797452623773661       0                        -0.6033815648735649
17599.84810181259         -20000                   -0.7935879936386372      0                        -0.6084555007126156
17549.872199166854        -20094.168277481385      -0.7957606502977677      0                        -0.6056112510772633
17699.85443090373         -20000                   -0.7919038343357002      0                        -0.610645819734722
17649.976424644825        -20094.743009958638      -0.7940842473143163      0                        -0.6078077065664902
17799.860759994874        -20000                   -0.7902250273773607      4.1506357409920997E-16   -0.6128167802057932
17750.133650535103        -20094.54727124609       -0.7924014646012005      0                        -0.6099999335178985
17899.867089086016        -20000                   -0.7885514909156797      0                        -0.6149687359294472
17849.644502983978        -20093.613778946936      -0.7907242411087441      0                        -0.6121725038890643
18299.892405450584        -20000                   -0.7819108084612449      7.242567229832256E-16    -0.6233903172242085
18348.37453848863         -20096.982803760056      -0.7825107626576705      5.235085047447762E-17    -0.6226370582622976
17999.873418177158        -20000                   -0.7868832789624673      1.036566739057607E-16    -0.6171018597327776
17949.260912390982        -20093.79261810766       -0.7890660032582625      2.098364908231119E-16    -0.6143084261979431
18099.8797472683          -20000                   -0.7852204849318056      -1.0360173052968819E-16  -0.6192162708134922
18049.215344992637        -20093.830870757378      -0.787405549926593       1.5728455636161175E-16   -0.6164353169152661
18199.886076359442        -20000                   -0.7835629861368213      3.105967848476811E-16    -0.6213123584426783
18247.71939788054         -20095.625316723854      -0.7841481061777907      1.5713144521637526E-16   -0.6205737245283262
18148.460429449802        -20093.9145819167        -0.7857628014933452      -3.3279646583270875E-22  -0.6185279458405596
183611.39560664093        -176372.53769838897      1.0352073769308668E-16   1                        1.2282388556712042E-16
178910.41053082663        -184058.12132042492      -1.0059472205613333E-16  1                        -1.0552446660577825E-16
182803.80501191548        -167702.67409260062      -4.381815902232109E-17   1                        -1.1263260511830058E-16
173866.6763558244         -173763.86919993875      -1.8695950941847896E-16  1                        -1.9257324387105472E-16
168415.46779789904        -183309.7192855773       -1.329161422370765E-16   1                        -1.1931951663483615E-16
182650.64051682447        -157609.86858007443      -2.827810155034814E-15   1                        -5.721399167739707E-15
173909.56773392519        -162666.55070805846      -2.596138665160997E-16   1                        -3.308682006871901E-16
166394.75980108161        -167138.3384680366       -6.097331733625644E-17   1                        -5.141714840045385E-17
163021.328008482          -175099.14282648443      -2.0403579368237396E-16  1                        -1.9993349411318756E-16
157902.73772324866        -183363.98960547493      -1.0001462516388912E-16  1                        -8.958392147639274E-17
182688.45614001018        -147266.85476034402      -0.4029949419021818      4.431969608510592E-15    -0.9152008948840676
173739.11323638743        -152563.8666377894       -5.948769566429522E-17   1                        -8.188465042214996E-17
163947.77595285792        -157810.04798990075      -2.1834331970160768E-16  1                        -2.0090847769252463E-16
157383.27643809747        -166457.54502253834      0                        1                        0
147300.50807087152        -183150.9287456754       -1.3747950364422484E-15  1                        -8.998288719954437E-16
152453.5886746789         -174823.381204696        7.107116063398977E-17    1                        4.5927124724096165E-17
182776.2868583979         -136778.698260523        -0.38662541294781333     1.4914075812656281E-16   -0.9222355967931405
174101.52409865483        -142036.92671350148      -3.6191007702265415E-17  1                        -1.1892880518135188E-16
182835.5538115704         -126265.62546135564      -0.37353161282975056     8.474149783125863E-16    -0.9276162469265891
165310.45914339807        -147206.39711298508      -4.367289902159016E-17   1                        -4.938552543587121E-17
136784.40796796538        -183011.41296063745      -2.1030517796849532E-15  1                        -1.2680719409800595E-15
157467.52489539838        -150440.16003661457      4.6011773687143263E-17   1                        4.149024257312155E-17
152727.02640082987        -157895.33967374056      3.9107050204496625E-17   1                        2.937784439951445E-17
147226.2699995871         -166202.99609085853      -2.59873236103264E-16    1                        -2.169238045592195E-16
142004.75532155542        -174602.59418124688      -4.968982042135702E-16   1                        -3.1856614180191694E-16
174221.94052218014        -131519.46922533718      -0.2795952917825434      0.3333333333333251       -0.6052020938695833
165575.6778140121         -136748.07816210092      -5.096101278580485E-17   1                        -6.7846887511022E-17
182859.8337463931         -115745.42320380476      -0.36184002639126706     1.106843989215983E-15    -0.9322390347041801
174261.96963019494        -121007.24035260746      -0.40319445742016075     -1.9872908925407859E-16  -0.915113223641541
182868.2233849948         -105227.27274696068      -0.3510344848282458      -9.55233773472716E-17    -0.9363613960807792
156944.85580676788        -141779.91786851923      1.2338024134856768E-18   1                        2.029133492947551E-18
126257.31375881354        -182968.99205588977      7.782012258153398E-16    1                        4.190748030973141E-16
131499.38645652824        -174473.25386662743      0                        1                        0
147918.34443458478        -147721.11079148532      -1.4271798950541746E-16  1                        -1.6294886199823955E-16
142205.3104637244         -157309.42885037832      -1.1445300282862017E-16  1                        -1.0020613117799704E-16
136777.23689746176        -165951.43534259446      -8.378019935286222E-17   1                        -7.108147892621138E-17
165653.83150047844        -126268.29126418653      -3.967678584963471E-16   1                        -7.451574534615509E-16
157040.9586355781         -131551.4067038899       -1.4136028606794953E-16  1                        -2.1359182644258572E-16
174284.76200957876        -110494.56594335647      -0.38930071913368686     -8.123841841986821E-17   -0.9211096956349166
165697.90883405667        -115755.94334351052      -0.44108373798787665     1.1054980083983038E-15   -0.897464911274669
182859.3118852149         -94720.24104028729       0.11342232902561046      -4.109369326798326E-16   0.3134429106543731
174281.02494212528        -99996.7943385172        -0.3774536390513343      -1.0423943590704998E-18  -0.9260275710140884
182853.28105918516        -84208.63575470343       -4.107631069882878E-5    -3.8675227245766367E-17  1.4548923872500138E-5
148356.16991763577        -137012.35440403948      -1.3851349561188055E-16  1                        -1.6242942251067022E-16
115725.56675440072        -182951.44210219395      -8.218634045105916E-15   1                        -4.11396021261031E-15
120962.25061074937        -174420.60081759267      -4.4159495634153083E-16  1                        -2.5942164024393964E-16
126225.46786005083        -165882.76840603136      -2.473747145625079E-16   1                        -1.7141123683836425E-16
140885.92021674075        -140812.91058319822      -3.325989328319546E-17   1                        -6.021762613794497E-17
136873.18336557833        -148563.18162657146      -9.352426994431211E-17   1                        -1.1378084696013569E-16
131579.42810988647        -157224.6294020708       -1.5395841825609668E-16  1                        -1.349253217931326E-16
105199.0577524748         -182942.55396843713      3.6308801021602225E-15   1                        1.634411636890481E-15
157079.82396644138        -121031.96922247522      -2.9830822076138694E-16  1                        -5.2549379864451E-16
148341.7777312657         -126317.90102963637      -1.2250103822262701E-16  1                        -1.7145739441520193E-16
165717.07687163673        -105249.64260808745      -0.4245989641573637      3.544052142827912E-16    -0.9053806126157165
157133.7088684444         -110499.79642060725      -4.53612387202324E-16    1                        -8.071451633988777E-16
174250.76151523425        -89524.3715003557        -0.3685343813466189      5.91958128645707E-16     -0.929613338496063
165679.4728977857         -94788.96508995682       -0.4111130946473016      3.270934829740157E-18    -0.911583576417708
182845.03948057152        -73694.07405396173       0.1115121052666785       -2.1177838869807477E-16  0.3141307504093258
174233.42324431468        -79043.5437725989        0.24340258057798983      -4.164193190150654E-16   0.6206439181036553
182797.3400295841         -63173.255175616614      0.11983393181429507      -3.6569460684251096E-17  0.3110480606306257
139232.73344998076        -131568.99611774558      2.8337244207607634E-17   1                        2.4233033581151593E-17
110458.23498728097        -174428.34150821186      -1.3993140952075463E-15  1                        -7.223980774676551E-16
115733.9071786013         -165926.81964039456      -4.579835708036485E-16   1                        -2.7620771865326615E-16
121077.29616496914        -157399.59378944532      1.1724351370094502E-16   1                        6.265012041091714E-17
132097.34546006983        -139144.8694452385       -1.0870019733800586E-16  1                        -7.761343134352749E-17
131916.03160823957        -131820.38600001292      3.918702404111304E-23    1                        7.675553457636089E-23
126506.97092480259        -148679.17100504294      -3.3586598952438924E-17  1                        -2.0375280271403848E-17
94669.66334911589         -182931.36997704618      -5.542980520221784E-15   1                        -2.254439404239734E-15
84135.69498908437         -182920.14605252448      2.1135493504102798E-15   1                        7.497196813389419E-16
99936.85740018926         -174415.69296009702      -2.92564510545312E-16    1                        -1.2056510301154368E-16
184096.30450568738        -20776.307514486776      0.9887198749717295       -5.5437453691498535E-17  0.14972369852322565
176597.13759561308        -16096.676532064363      0.1994177656165553       6.106110566039472E-17    0.015263182331004103
148513.24825364488        -115722.58988293119      -2.96422084598928E-16    1                        -4.234673710234228E-16
139828.39066057297        -121020.55729141038      7.739197889146914E-17    1                        7.774367515552757E-17
157163.6800745693         -99997.2134576116        -0.4628665815394539      -3.307771947672391E-16   -0.8864270511534501
148585.36878945614        -105240.8094980778       -9.794960561722431E-16   1                        -1.5570225309405294E-15
165586.97110741175        -84399.30816054183       -0.401676512106957       -4.5155995517608997E-17  -0.9157810049736037
157072.27049835774        -89571.60037526782       -0.4471376923152777      -7.558213183737676E-17   -0.8944643318728497
174244.1737555489         -68533.73041748449       0.37320381608083614      8.530704530050458E-17    0.9277489398455666
165511.5010716459         -74095.18581729934       -0.3990625469491591      -1.1430142063910468E-16  -0.9169232750994935
182759.4738289781         -52606.46205302058       0.14411669325162751      -6.692132016883045E-17   0.3005727283717295
183013.30494498214        -31367.930312430148      0.3139135802143111       1.0942039340225988E-16   0.11210869587022416
182797.231497773          -42024.62741086248       0.22395692290364524      -3.6074995404053975E-18  0.2468912837051934
174117.62796228708        -57963.293301045815      7.226798984079814E-5     -5.365778501105692E-17   -3.2283807334017776E-5
73596.38703549265         -182921.45875494773      5.478228432014067E-15    1                        1.7173995794820702E-15
63070.67480839142         -182924.59964745818      -7.650940046865807E-15   1                        -2.0381597642480617E-15
131668.39114000832        -124861.3131457092       -5.77691059865092E-17    1                        -4.89971456089868E-17
105210.47577730812        -165931.31018236734      6.866309571774278E-20    1                        1.9427249932293946E-19
110521.56090190711        -157518.90997779855      4.106081304039691E-17    1                        1.986900242197796E-17
125455.35493422287        -132047.2917813958       3.1580530367077104E-17   1                        2.2790732997254515E-17
115896.44201456668        -149165.2643053337       -1.364885627115653E-16   1                        -9.445857588091524E-17
121365.86886579271        -140545.23012133478      -2.0748080375296533E-16  1                        -1.9956342160054514E-16
89403.72999832325         -174387.12585328362      1.0648654439169967E-16   1                        3.885355382165513E-17
78854.09030451754         -174363.10723450402      -2.404810993716671E-16   1                        -7.752173775718253E-17
94680.63652083767         -165877.36650196926      -1.1899196757370508E-16  1                        -4.6777787783235525E-17
173775.67419637035        -25616.521395829448      -0.42075816488866835     -2.2652766738183872E-17  -0.08145960705829178
168245.46806739728        -16710.928977284857      0.33257448107028104      1.637613596325686E-16    0.022483546957255785
140111.3767551031         -110224.78703493654      1.1184952782093565E-18   1                        1.7263146256811897E-18
131947.60130461093        -114631.48264462374      3.9309058671168404E-17   1                        3.792153289547799E-17
148604.63708977468        -94746.46101225489       -0.5002919182719047      1.5646015114905915E-15   -0.8658556993853855
140055.6279981542         -99940.48354234027       1.1926414886303027E-16   1                        1.6491147975513955E-16
148178.2028023875         -84512.75004123323       -0.48339502849875604     4.529192474300865E-16    -0.875401276228271
156773.5409999167         -79373.14660497363       -0.43683298054998815     2.0557166383759001E-16   -0.8995420280412709
165441.65507435496        -63805.401910086664      0.27418972231503047      -2.3028079952112526E-16  0.6076713574449001
156737.6875359003         -69514.51647965773       -0.43312207357269195     4.0791893880425157E-17   -0.9013349687584405
174030.98780333178        -47321.67623593222       -0.17612655392204904     -3.68333961358153E-20    -0.28300248889313856
174056.51077900096        -36804.92894507043       -0.8260876377545646      -3.583358473096548E-17   -0.5635303837085069
165288.5689717676         -53333.86127154626       0.30610640931975536      -1.0278678737607723E-16  0.5922354309291791
166553.17228096642        -32558.991709658934      -0.9129985312582676      2.2913883260937564E-17   -0.4079529011452359
42195.10943401748         -183008.4984523569       -1.8111906146222244E-15  1                        -3.268594021397003E-16
52583.266066368225        -182929.91214486226      -2.948943520639484E-14   1                        -6.548801648041705E-15
68287.1748092946          -174361.01039378482      0                        1                        0
57776.53298728752         -174401.7318624785       -3.2083122101777824E-16  1                        -8.494497465622347E-17
124596.76849003766        -117400.5758319862       -2.5582805599060864E-16  1                        -2.950206556569691E-16
120327.65140750774        -124651.52870894127      -6.066900943917195E-17   1                        -7.272102222385382E-17
99931.65767503247         -157420.73050573282      8.722431035193597E-20    1                        4.3873813150223725E-20
105117.28449019526        -149088.4171620269       -2.183878031172724E-16   1                        -1.616275777928418E-16
115355.25561633454        -132361.91533796123      4.985619809462596E-18    1                        -2.0639913429342686E-17
110279.56600386847        -140777.3288670369       -2.8886703009190987E-17  1                        -3.694102669968693E-17
84150.90620192736         -165820.72933916067      0                        1                        0
73608.02172866571         -165777.03825228004      -1.9490767780829443E-16  1                        -7.131054231280281E-17
89451.10353486762         -157289.5529954408       -1.0788556030160724E-16  1                        -5.655068525297311E-17
163213.57043422066        -25032.46910915576       -1.1973193270869986E-4   -1.2072389405667015E-17  6.83039499944855E-4
158517.45094586897        -16755.02977172289       -1.8297780703576313E-7   4.5682430298913736E-17   6.236937470805587E-6
131739.0618482901         -104794.60898601306      -1.22078762417091E-16    1                        -1.7500323173373332E-16
123741.61893365352        -109487.05357768704      -4.6671825146798066E-17  1                        -7.874778666281427E-17
139802.2169736319         -89752.68127210438       -0.5359125032988054      -1.1322570605603316E-15  -0.8442721165064326
131491.25299642634        -94883.84724551898       -2.0883657166752937E-16  1                        -3.1858398946773145E-16
139262.08100504955        -79486.93152742331       -0.5156458575658339      1.9094849694512473E-16   -0.8568000709245909
147554.47024759458        -74145.67945537536       -0.4709725845231658      1.0826936727874295E-16   -0.8821472607814839
156687.36410395778        -59369.41002625403       -0.44593789347912943     -1.8371889082492973E-17  -0.8950637060954123
148197.79135737548        -64703.84951777257       -0.4631386197567984      4.208655242274383E-17    -0.886285681597902
164145.58278668896        -41929.74365430046       -0.09268069413891142     2.3712802423402163E-18   -0.10872660762589155
155864.55145829087        -49823.49524356905       0.3312233879653358       -3.7150791531562604E-17  0.5785625075909787
158130.39399890014        -33350.59908967484       -0.871982545291785       -2.9228293350242186E-17  -0.4895053981530107
32024.26705274517         -183356.6302071031       -0.4955449226287329      0.5000000000052822       -0.06659665804424329
23404.298954293008        -184012.02775144327      -0.9951455942481413      1.669344367262195E-12    -0.09841238529138743
37111.207250323496        -174401.5684529622       -6.923231075585955E-16   1                        -1.1069049171915657E-16
47281.325868570086        -174244.76079193846      -9.29801198462411E-16    1                        -1.9277954446985185E-16
63174.47212216717         -165847.11292271066      -2.488136016081481E-16   1                        -7.538798457540275E-17
52743.69409240862         -165907.070704471        0                        1                        0
115206.61528752891        -115007.53710641689      1.469989082946955E-19    1                        -2.5653946902148688E-17
110030.32524664896        -124111.56844378862      -6.141345446415987E-17   1                        -6.630823021362893E-17
94496.69978528253         -148850.73684388044      -2.4151189272119557E-16  1                        -1.3994504881917306E-16
99408.25624146889         -140586.6925562395       0                        1                        0
104550.21990324676        -132312.49180719297      -1.9117062188619837E-16  1                        -1.5404846271733117E-16
78908.4920156265          -157234.29768913504      -1.2782230372646012E-16  1                        -5.735069825193295E-17
68416.44918159384         -157192.21043723918      0                        1                        0
84173.29044356736         -148647.47143978707      -1.3952262624239601E-16  1                        -7.021825887577203E-17
20188.279528324754        -6099.848777519909       -0.6856747222480273      -1.5197949485043454E-17  -0.7279080814561604
20149.505871305326        -307.9322285541308       0.19999954033725206      5.889141760379661E-17    -4.287979528279518E-4
20170.901107950038        -391.70514406800675      0.9999969404581838       0                        -0.0024736065581397047
20181.89215405716         -220.82941032458953      0.666665586752321        2.4246707276014952E-17   -0.0011999111742433896
153300.1011058708         -25039.938530147458      2.48323051011079E-4      -1.1674317334534711E-17  -0.0013206185126186747
148468.26755653377        -16757.89263405094       0.33294490642238345      5.589947390683288E-17    0.01607062545100371
123103.54238694526        -99617.3086608259        -1.3477901536681948E-16  1                        -1.8081267309524857E-16
115015.42539747075        -104585.41693199408      -9.72570306645037E-17    1                        -1.215374956904212E-16
131183.93320309866        -85130.94178756967       -0.5664251177862268      -1.6313165042516091E-15  -0.8241116373371038
123063.13556843798        -90067.05922426053       -2.5407482779176467E-16  1                        -3.07062265146607E-16
130431.75458523071        -75623.25292734036       -0.5449501605793361      9.879109112250705E-17    -0.838465743668702
138125.2666004581         -68530.34944461152       -0.5000072822351349      -4.5776521336217165E-17  -0.8660172442227184
148241.63381258553        -55357.72829058505       -0.47442231928788575     -1.837501998074524E-17   -0.8802971479817271
141387.1454441816         -59698.45376185507       -0.4840595747490336      5.808477195257955E-16    -0.8750327669505861
152898.386334725          -41235.99284027362       -0.20653881636165564     -9.83653601550304E-18    -0.26162969277220377
147926.1061716008         -47718.736224428445      -0.5143961237637014      1.3976318716311741E-16   -0.8575475090556646
148180.96834720313        -33261.742079221534      -0.27589457795938954     9.0963921679787E-18      -0.18707371824340494
16077.5209284403          -179435.69441211567      -0.33263131148420577     0.6666666666666666       -0.021622199594789032
26099.906242367928        -174570.0966393249       0                        1                        0
108066.86411675574        -108684.55649008443      1.886496841986554E-16    1                        1.494828787012377E-16
32685.874042422343        -167039.34398344092      -5.306793532941462E-16   1                        -7.885381520968924E-17
42017.331845329405        -164535.44951772853      0                        1                        0
58176.91770517078         -157372.5168892999       -1.3028078478875673E-16  1                        -4.331674121025017E-17
49505.28205155352         -158033.99522677797      -1.8612025672480037E-16  1                        -5.091893104966417E-17
99753.71588109572         -124140.54497552988      -3.0287711967095387E-16  1                        -2.5173380397749773E-16
104667.65342062803        -116132.05976043636      7.176579703736856E-17    1                        5.031883245660051E-17
88879.18287749046         -140075.057000732        -2.33364281608616E-16    1                        -1.4041940019160747E-16
93931.09589309838         -132191.9342821173       0                        1                        0
63116.132375129775        -148619.34789027885      0                        1                        0
73451.6547031419          -148333.60802160093      0                        1                        0
78803.76567717321         -139699.94586339392      -4.1337296370949846E-16  1                        -2.1459870470100682E-16
20177.553796312855        -797.3459536227346       0.9999987442250524       0                        -0.0015846549486698764
20173.256798754122        -1506.0487644332097      -0.6666240796947783      3.096762050651622E-17    -0.007535285322213678
20172.329093539418        -1603.5233019303248      -0.9998946861924396      0                        -0.014512618473897685
20178.886155571952        -1701.8344929015561      -0.9998368909265344      0                        -0.018060758159862907
20180.761107703944        -1801.6640822893335      -0.9997537858031875      -4.9510591971682503E-17  -0.022189345687501718
20173.972203777656        -1898.854434503061       -0.9996397212753066      -6.739507051946977E-17   -0.026840772941764218
20176.616004781732        -1997.8604636931127      -0.999490036927186       0                        -0.031932203498343276
20181.27753845477         -2097.5154774594744      -0.9992939428764241      -3.524894772623995E-17   -0.03757146580583744
20176.626514646672        -2200.476466882984       -0.9990200477950087      -1.803332533905157E-17   -0.04425995119124356
20163.068641890408        -2288.834737414122       -0.9987073999592766      -8.82349136982305E-17    -0.050828423028279404
20197.485582893645        -2500.857923143322       -0.9977484632274298      -3.873396033971534E-17   -0.06706715018510304
20189.40177258604         -2602.8575146459134      -0.9970405833555889      0                        -0.07687700731754035
20188.567755513814        -2698.4992470636685      -0.9962340531261932      0                        -0.08670473300498943
20193.14051135612         -2797.2227800588753      -0.6634863815961104      1.8789732867743934E-17   -0.06504049194704974
20190.657995183166        -2898.1408542136         -0.993941313066301       0                        -0.10991207975323257
20191.255531682415        -2997.5155629388923      -0.9924022312372992      -2.1776703555527346E-17  -0.1230358104088868
20194.777687396967        -3099.5605182568092      -0.9904975051671556      -2.2315354760073964E-17  -0.13753069145585425
20189.713526342497        -3201.295363827714       -0.9881295218659109      -4.569143956127241E-17   -0.1536230678727243
20187.78846040063         -6001.833578754165       -0.6944869689181105      2.3945887038596283E-22   -0.7195052812193934
20192.425423457647        -5900.70730704009        -0.7042185814308746      -7.545285512313026E-18   -0.709983231652591
20189.447553361275        -5800.081330939414       -0.7145354735785953      -2.2557310876545905E-17  -0.6995992114907827
20203.292549281632        -5502.723609248705       -0.7490913755040803      -1.495494002421555E-17   -0.6624666864186136
20199.16213012726         -5605.2610276405585      -0.7365132007768352      1.0222789084324071E-23   -0.6764231697244831
20191.062284200078        -5703.931412997664       -0.7250390948951838      -1.5002184117467786E-17  -0.6887077104811731
20203.491355637478        -5399.832412751929       -0.7623259577788156      1.4926244399066607E-17   -0.6471932737333654
20200.06972697909         -5297.337416033063       -0.7760452647955297      2.2338088241522415E-17   -0.6306772125878013
20192.956627741496        -5198.433855818294       -0.7896909221574021      1.4850358625470723E-17   -0.6135048875188538
20190.364279658334        -4505.765792324163       -0.8897152478223879      -1.4375449655182047E-17  -0.4565159107248209
20197.414215595825        -4404.774715527766       -0.30104522132143713     1.2277101407901858E-17   -0.1431184325206813
20195.03934090101         -6201.16398277328        -0.4514489838282561      1.1458643977794062E-17   -0.49054893675496936
20263.9534635175          -6051.614641431035       -0.6900437256667803      -9.163539306597932E-18   -0.7237676811081679
20294.733915046418        -6144.088363802336       -0.6818655089642296      -7.68464425743587E-18    -0.7314775644056745
20185.121327370172        -492.20517126996907      0.9999965058294409       0                        -0.0026434540281547684
20191.215193652166        -598.0136558439405       0.9999967116302031       0                        -0.0025643640420817465
20175.722737920107        -698.7784854093347       0.9999976564427288       0                        -0.002164865971395422
20251.53301811384         -757.6246650146111       0.5999985398441197       4.840934341296281E-17    -0.0013237454062305844
20258.2647030024          -319.6677152901394       0.9999971304879592       0                        -0.002395489893761681
20263.444050801645        -434.2658400476095       0.999996135258464        0                        -0.0027800489121883607
143288.6746356942         -25080.195683385242      0.9761664256008008       1.1230990572045105E-16   0.21697065474688448
138343.43494952837        -16772.049329943766      -2.7482762449089943E-5   5.132734461473562E-17    5.89072122854372E-4
106238.33781920532        -101185.08634316172      -3.400238745867673E-18   1                        -3.479765187039564E-18
113575.2214869857         -93896.45520989635       3.687144534087299E-17    1                        5.3940099476176634E-18
123075.55045173492        -80975.13862660927       -0.59083629003503        9.335888811579687E-15    -0.8067902155283898
116563.51496073024        -85126.99011249591       -2.8726962253601263E-15  1                        -3.503576111510323E-15
122901.9890800949         -73332.49710781843       -0.5689548729135909      3.7449579652802874E-16   -0.8223675497744891
127084.58521270061        -67024.44781980327       -0.536629234593151       -6.281122458289783E-17   -0.8438141728761789
132919.15991582142        -59272.38702542347       -0.5049260211413228      2.535379456758268E-16    -0.863155902387133
139387.05714654506        -50836.7848249104        -0.4984168164132154      2.97025042062469E-17     -0.8669282073060608
143246.17870750092        -41427.24002792877       0.00106862563924226      -5.1648917551462773E-17  -7.517315298670169E-4
138222.07530052794        -33436.48630391925       -0.25042143183807947     7.890016177529992E-18    -0.22000686284754659
16734.53439440526         -169206.57127486184      -2.8429928176148313E-15  1                        -1.9689620908985597E-16
25010.3104910752          -164014.27426859262      -3.7834040102311047E-16  1                        -4.45732133429351E-17
99361.34616003008         -107661.81887243521      0                        1                        0
33329.679387075594        -158471.0777345495       -4.028928419553202E-16   1                        -7.067716543250171E-17
42206.54705040673         -153480.43526566628      0                        1                        0
52105.4757010088          -148635.3632537978       -1.1938279147836739E-16  1                        -3.830873408823327E-17
90406.03562233178         -123826.5424807803       0                        1                        0
94936.96520062043         -116268.6730788636       0                        1                        0
83335.23299649447         -130480.72437361762      0                        1                        0
83969.9682387879          -123198.21339472508      0                        1                        0
58470.88358777774         -141267.32783485207      -2.3224407713752178E-16  1                        -9.771722141428885E-17
67991.14914502896         -138693.1405102517       -2.0900911052634427E-16  1                        -9.86978281780945E-17
74992.08389731614         -131969.6738343742       0                        1                        0
20195.300226545685        -6304.994873006276       -0.4460446246359259      2.303664296490799E-17    -0.49546809897424965
20189.999171666186        -6404.269194331478       -0.44127046883974025     7.718506572632018E-18    -0.4997247419264186
20190.688747164746        -6500.3040582259555      -0.6554329607880244      3.88208870046494E-18     -0.755253357328503
20196.303273833844        -7403.080935262854       -5.028819663651282E-7    -5.034322914124819E-17   3.908278003265468E-7
20188.88134069298         -7502.300958594637       -8.15465909890604E-7     -4.291069663879698E-17   6.291001110603212E-7
20186.187033374135        -893.7356147123384       0.6666664504637098       2.7423258964538796E-17   -5.366756638280845E-4
20273.336538183157        -837.7590816098074       0.9999984183927283       0                        -0.0017784382944666102
20189.43594330442         -994.3603313336876       -4.5870427456407015E-9   9.789493761491603E-17    1.4914630557035183E-5
20188.914984706746        -1415.4085345989695      -0.3333211896825222      7.607848481278261E-17    -0.0028452796738570444
20195.352429702252        -1097.0964716183878      -0.9999985344066095      0                        -0.001711905239318439
20202.434370801635        -1203.6790471423562      -0.9999938688008787      0                        -0.0035016293609566305
20199.45578839975         -1312.5091179702517      -0.9999830831113655      0                        -0.005816571465621732
20243.33351536664         -1562.2625105882405      -0.599955520149073       3.7837226496952964E-17   -0.007305735053461301
20272.7232420421          -1481.4210596904477      -0.6666375285357528      3.108301940244608E-17    -0.0062329558780263306
20263.35669444607         -1648.5995198803978      -0.9998901182914932      0                        -0.014823999094721119
20277.147836754513        -1756.6010729709142      -0.9998247356359391      0                        -0.018721572072125426
20274.854728888702        -1863.108857874165       -0.9997275835257179      -3.372656795822819E-17   -0.02334004971967241
20248.33910866303         -1949.5095064524721      -0.9996083793128374      -2.0576830838139296E-17  -0.02798370525605599
20275.504443857226        -2039.2095155047505      -0.9994818033467178      0                        -0.03218888620402941
20203.708412434848        -2382.408069169717       -0.7131299180580267      -1.7059912985529056E-17  -0.04061774157060687
20280.836468936322        -2150.672372133714       -0.9992547467289027      -1.79879462304396E-17    -0.03859986894990241
20258.934153101047        -2270.409589186073       -0.9988932475995261      0                        -0.047034861236056075
20315.62577876088         -2459.818229029927       -0.9981978350835795      -1.9369879292462277E-17  -0.06000899958944419
20293.237373200074        -2566.4635085117347      -0.9975436939129506      -1.9822839719063272E-17  -0.07004696411024335
20266.56140336138         -2652.171027904298       -0.9968608974532384      0                        -0.07917291412959755
20293.30395889447         -2740.4241396708767      -0.9961703114712711      0                        -0.08743403094387274
20198.09529503454         -4299.003236293636       -0.6107016520546521      -6.546484028486198E-18   -0.26737227958219584
20192.05385728837         -4196.986872445058       -0.9273564514727547      -4.167837329438995E-17   -0.37417911633851925
20190.976819772586        -4099.188503677583       -0.93735178374952        -5.478939625679933E-17   -0.3483843171812673
20194.028919813438        -3998.5503864550788      1.5684490262124484E-7    -6.912008422002513E-18   -4.6116659236742724E-7
20189.875304715697        -3898.2078174667927      -0.9548257928671401      0                        -0.29716612259219793
20190.250599569965        -3299.5217529620495      -0.9854232680577463      -4.674546126879727E-17   -0.17012049247245975
20196.42325297953         -3400.5322853960947      -0.982161236840159       -2.3928721526113563E-17  -0.18804069667173443
20193.460974105394        -3501.147854235692       -0.9781920264811198      -4.540097118203789E-17   -0.20770257144396176
20193.00259212728         -3598.7574843326256      -0.973684657648513       0                        -0.22789950970581416
20195.638458328227        -3699.7902108774542      -0.6455202788661988      -1.9300424250326224E-17  -0.16657734887721867
20190.45091062719         -3800.7671874555967      -0.6412412936491906      6.720264065532957E-18    -0.18235692205683732
20296.606269904478        -2849.094873736779       -0.6633488242835891      1.9103505510496706E-17   -0.06642876315693415
20272.98938878547         -2947.9372540440627      -0.9936113569064406      -7.800073072216828E-17   -0.11285597147447539
20298.96476024667         -3041.8363168084493      -0.9922337819539152      0                        -0.12438698023646676
20298.380597573214        -3158.0132833011244      -0.9899460384527371      -2.2822102874245327E-17  -0.14144553048151506
20265.455704530847        -3251.326864844381       -0.9874435657112233      0                        -0.1579721577552135
20294.403571506413        -5958.756895933687       -0.6988705060431425      0                        -0.7152482189352559
20311.173316965673        -5452.743499275336       -0.7570144920848807      4.679519665178832E-22    -0.6533980855245304
20295.017393724924        -5843.731057797013       -0.710541357016095       -7.606694383208518E-18   -0.703655440775263
20270.296886797056        -5751.9932209414355      -0.7203066519147842      -9.084602165027997E-18   -0.69365576966234
20308.537023530196        -5558.154131081133       -0.7434936409847417      -3.47898404079641E-22    -0.6687430037980274
20297.880578400993        -5664.887498216228       -0.7304676827748393      1.515499424975616E-17    -0.6829472625016478
20191.023888756128        -5102.889704560258       -0.8033381954585218      -1.4814454090821857E-17  -0.5955230836163726
20192.54350239022         -5003.025601997144       -0.8179623535551362      -7.3886177129336E-18     -0.5752717508811656
20187.32342029156         -4901.274073640777       -0.27762758970607226     1.4527872762284113E-17   -0.1844831499072841
20188.430368801546        -4602.44203098099        -0.876365676523219       -2.8965639111778176E-17  -0.48164634355842123
20190.984224479882        -4702.353606288314       1.4506198194134494E-6    4.0685238566933064E-17   -2.4688096157040227E-6
20186.896578837885        -4802.752329458111       -0.28247934579630035     -2.803282669901773E-17   -0.17696477164997457
20308.670808579554        -5347.731181405567       -0.7710700204685592      4.498124588370293E-22    -0.6367503615354763
20299.865931159675        -5240.37315263844        -0.7859030181175686      -9.14036747261639E-22    -0.6183497759714494
20275.076718283424        -5151.564345025765       -0.7981623367941508      -8.986953273900432E-18   -0.602442431464157
20269.422806674967        -4556.697279061681       -0.8851270450470266      1.7486462984729324E-17   -0.4653494526215093
20296.92149537535         -4467.800557390255       -0.8978880734313347      -2.901049376012147E-17   -0.44022381179405445
20306.66536811113         -4354.3738230953495      -0.608332664952102       6.720182965638319E-18    -0.2727192913490191
20301.905043694613        -6256.26300139967        -0.4483945152039472      -2.7053031308756724E-17  -0.49334248039663303
20402.652253816843        -6055.380213533523       -0.6899331433421525      1.3260045051559497E-17   -0.7238730935751764
20417.20826455541         -6199.9066612981505      -0.22570004716995418     -7.78712961283335E-18    -0.24529696266911696
20306.45543442865         -535.2483845596382       0.9999955119854859       0                        -0.002995710686422192
20296.11241647856         -666.3612733249569       0.9999961073972425       0                        -0.002789963600998495
20358.285984503666        -769.8006066421486       0.999996584146679        0                        -0.0026136722358968433
20419.893914689055        -406.2797664356997       0.7142824866359555       2.1991250206655344E-17   -0.0021477044696190353
133161.19010268056        -25172.470976183555      -0.31804216996226015     6.449142137152634E-17    -0.09984097157525973
128138.04941265163        -16813.331811036922      -0.3328205206987751      -2.331699310436593E-17   -0.018436658317789536
98778.58053045072         -99403.44775861065       -1.906651340101566E-16   1                        -1.8962652867492935E-16
102564.81619527779        -92941.50016819267       -1.3488311713767223E-16  1                        -1.2391117178878848E-16
108228.44708143639        -84923.31737683293       -3.105232109306433E-16   1                        -3.39192653951072E-16
114404.57240983371        -76605.29601504638       -0.6118855072403343      2.3192228269920763E-15   -0.7909438386986969
117883.9103897034         -67312.92477672483       -0.5686670368568775      6.984240674360861E-18    -0.8225654634054785
122954.50149417507        -58994.07942513725       -0.530668508308448       8.757813316673683E-17    -0.8475729961629918
128576.36355764828        -50567.220228702026      -0.5108751518117325      2.9274975610431205E-16   -0.8596414805981524
133413.34243083603        -42016.571071716746      -0.5448047392050976      1.4755364049474222E-17   -0.8385370746619237
128038.96966723428        -33658.31300619848       -0.00394551554282635     1.1591008945952612E-18   0.0034650406111868723
16708.141392060013        -158824.6077554565       -6.441524273033977E-16   1                        -5.1649400164650335E-17
25114.607118689717        -153670.0450007806       -7.950087364188817E-16   1                        -1.0590660382214302E-16
91041.39808359015         -109504.92434323906      0                        1                        0
91799.62394896016         -102453.98433265054      -4.924284534793745E-16   1                        -4.112901704774056E-16
33677.36262202345         -148411.5644311109       -1.5103351086889772E-16  1                        -3.1268500487814025E-17
42497.980757390105        -143456.8768620033       -8.33690163279475E-17    1                        -2.6320278147385713E-17
50764.586379632965        -138217.04280770625      -2.4976446642355677E-16  1                        -8.942230422716197E-17
84679.84643800603         -116155.25889764498      -1.0813213839263217E-16  1                        -7.940753034648943E-17
76698.00142083866         -122548.41532324595      0                        1                        0
59060.69486822858         -132651.3702771732       0                        1                        0
67578.57523765734         -128033.55462806305      0                        1                        0
20189.05232249402         -7598.198938691331       0.2027481382609322       -5.300709334326367E-17   0.26458326394097115
20196.106127185198        -7699.115742457281       3.421438421765307E-6     -8.926114545365471E-17   -2.60431067039546E-6
20195.841566289448        -7804.725104273758       -1.4458908431288127E-6   -1.7553537069543975E-17  1.0938604299385684E-6
20187.75177302771         -7906.003364842173       2.5330431408880174E-6    1.7762313644925084E-17   -1.9069221607881381E-6
20182.72664514803         -8002.737115062803       1.138089947005927E-6     -5.391318733594931E-17   -8.530815389096169E-7
20176.305609490264        -8102.009882337258       -1.0736691249587278E-6   1.8191112334438797E-17   8.017074366225193E-7
20158.59605548733         -8190.81440568683        0.11945447643482643      -3.861655315893749E-17   0.16040769331917798
20198.04089117264         -7299.544917354219       -0.6169671222459182      0                        -0.7869889261960555
20192.95751627962         -7199.084874645159       -0.4137189114724751      -1.6435105180387112E-17  -0.522762954574661
20192.805607009326        -7102.531687835969       -0.2080924773633309      3.257158837660177E-17    -0.26040090630808527
20196.934035005575        -7002.713731980989       -0.20947047102966887     -2.8250570006324734E-17  -0.25929371930201495
20193.745688338375        -6902.21276711577        -0.6330137727668865      0                        -0.7741405320469563
20197.71757069253         -6600.858861906021       -8.342339441765509E-6    -3.912120741777322E-18   7.118586758632824E-6
20199.422485106774        -6705.056925650061       8.580624691704545E-6     -7.879080896560854E-18   -7.205539479785787E-6
20194.39085560547         -6805.201939913167       -0.6377851170230716      0                        -0.7702143496117588
20294.073239296624        -6365.099900115823       -0.4428675817214647      7.76760489644112E-18     -0.498309892694154
20269.997286112597        -6452.680154436743       -0.6582180197178575      -9.348022173694905E-18   -0.7528273628457148
20296.16571089873         -6543.02190332113        -0.434743137877931       -2.193968113687785E-22   -0.505413542261311
20305.3190324677          -7353.5851434880715      7.848854658062029E-7     -6.720209730393372E-17   -6.104010574955095E-7
20294.72920168364         -7462.477747200108       -0.20355198298541385     -2.5469966842289886E-17  -0.26396534111569997
20265.15853482185         -7549.8824635182245      0.12170720685305576      -1.0910292469787927E-17  0.15870524828675206
20293.129867686337        -938.7278762352055       0.9999995009411723       0                        -9.986336783230527E-4
20373.418308994926        -869.2505001802407       0.9999978423036098       0                        -0.0020771709978688784
20272.986327391038        -1042.3420062289467      -0.9999999435086027      0                        -3.33981725542838E-4
20301.007697002493        -1382.8804482774194      -0.9999793143904699      0                        -0.00643191947773056
20313.226076724543        -1144.9634460385714      -0.9999987960507962      0                        -0.0015514431746762624
20309.097100299685        -1265.0043889698607      -0.6666621049979075      4.475503575481186E-17    -0.002466235433619597
20334.832545815807        -1571.729965027264       -3.357277476393842E-8    1.2740156539329037E-16   2.9783841437490527E-6
20392.50337118322         -1473.5917359286657      -0.9999699565540854      0                        -0.00775144996416572
20372.416540893584        -1695.604756174789       -0.6665923489873512      3.280370896333023E-17    -0.009954128873906377
20375.081925534487        -1828.6731833721053      -0.9997972115838557      0                        -0.02013787472306051
20340.215828542547        -1948.3412262497072      -0.9996568620879382      -6.911083598544252E-17   -0.0261946092416555
20384.327321337678        -2067.047031162355       -0.9995039463091526      0                        -0.03149381996856676
20348.207841714902        -2345.6170815566497      -0.998741598069555       -1.8914060675352478E-17  -0.05015193944694501
20386.62086071693         -2206.1909410205617      -0.9992131544853642      0                        -0.0396619364986339
20397.54386696314         -2530.3790085135165      -0.9979750526356218      -2.378901601436645E-17   -0.06360654860571362
20453.63638258105         -2433.177531783464       -0.9985407101037752      0                        -0.05400413591547492
20392.80583463535         -2652.697347833432       -0.9971835585873309      -6.992733301074413E-17   -0.07499965747217444
20422.14197859567         -2792.8595614282044      -0.9960788097433121      0                        -0.08847033913209956
20299.826297408028        -4239.103975208408       -0.9256450840212609      -2.8275472227677495E-17  -0.3783928875844273
20272.432513949243        -4147.431084993071       -0.5607567449557944      -8.243217003007665E-18   -0.21342884811166166
20297.12100367324         -4054.7091369932496      -0.9440865855710179      0                        -0.3296976128510531
20296.415239283673        -3941.415060343083       -0.6357901802572102      -2.056954992867705E-17   -0.20053750450699495
20269.184729859724        -3850.334809482468       -0.19198520401534677     -1.660795198357615E-17   -0.056050702821972255
20300.690762951108        -3344.844982814178       -0.9850678216568939      0                        -0.17216673737897095
20303.774638581446        -3458.59897498335        -0.9812036824918785      0                        -0.19297494778609647
20277.631299458088        -3550.0858496898936      -0.5862842864141424      2.549070424073023E-17    -0.1275567897859883
20301.44009420447         -3642.9938115285936      -0.9730239085923483      0                        -0.23070429560314584
20298.63394808266         -3757.4115411443295      -0.32219232000512904     -2.663096226838023E-17   -0.08545887632217682
20403.69824248711         -2949.605854470216       -0.9941905959084073      0                        -0.1076338890717353
20432.787791084596        -3098.0601817759525      -0.9919909679220741      -2.2750837391870953E-17  -0.12630880501974395
20408.55794863363         -3255.7436709246595      -0.706039976524751       -2.650742885877556E-18   -0.10822031258073721
20420.027321666632        -5402.294870175249       -0.7655265681844104      -7.647074496783029E-18   -0.6434042840881816
20424.912282633988        -5899.26144724229        -0.7054425781917605      1.5432563365724606E-17   -0.7087670755200666
20423.42814183604         -5505.864286256833       -0.7517111370758771      5.12821866291502E-24     -0.6594925061253996
20399.33899191135         -5751.595633394112       -0.7213648803994299      6.5735901740481785E-18   -0.692555201667793
20419.500513872637        -5618.562941412646       -0.7373462215430114      7.668374810998758E-18    -0.6755150246616249
20295.906119513915        -5064.080416399529       -0.8114650155939568      -5.194996657318415E-22   -0.5844009980503905
20292.921953898604        -4949.086297885086       -2.6578083941279176E-6   -4.431036545089733E-17   3.931731824095379E-6
20264.835735750195        -4852.077124963916       -0.5053755116673113      1.7106073069521136E-17   -0.3234124175523682
20291.650538593356        -4647.849060534853       -0.5819903155278253      -2.6721633986026143E-17  -0.32516413784325043
20291.501240159447        -4759.844687984302       -0.8566970898716969      2.7638753681540263E-17   -0.5158198267423139
20418.326745701517        -5294.0813248373         -0.7806299713790876      -5.192505000747315E-22   -0.6249934768431196
20404.623216769098        -5153.112463381503       -0.8008250199264212      -6.518384144187902E-18   -0.5988983922728577
20393.184080541425        -4561.103348804995       -0.8881893720559176      3.761503007046557E-23    -0.45947756822179375
20424.478221670408        -4424.088385527575       -0.6048299097809292      7.793916228323605E-18    -0.28040189335038684
20423.604077325406        -4291.527825851915       1.0039206735368289E-5    7.24259054397754E-18     -2.4105656790655388E-5
20415.658517811316        -6322.022332432243       -0.44480599388599257     -7.829024772542523E-18   -0.4965803779610925
20530.126573755308        -6265.815738779465       -0.6715679540831825      9.46226349811606E-18     -0.7409429680416191
20580.121005246263        -5981.349611875441       -0.6977651154975488      1.5694552412425663E-17   -0.7163266304530126
20565.198978345754        -6147.085538078933       -0.22726222924356665     -2.7557009444871894E-17  -0.2438503424148757
20493.550910139777        -638.6325692285025       0.9999937019627015       0                        -0.003547706709018235
20478.27777405922         -836.2907257035884       0.5999974883782744       3.3468245544319386E-17   -0.0017357161848185626
20711.865373206267        -529.2199342057646       0.6666605672265854       2.6979381268375695E-17   -0.0028498068489618937
5011.142744343226         -20169.806741595912      -0.9934854185553403      0                        -0.11395930430125482
122935.93665044692        -25274.449722617668      -0.9085837606785759      0                        -0.41753287936797956
117878.0827325757         -16857.319937535438      -0.6645968349543702      3.1638069272578075E-17   -0.05237360902062801
93172.20776054673         -93029.7389197964        -6.011993133867688E-16   1                        -5.505835226588035E-16
98487.58504369779         -84558.43333167005       -3.811285633775481E-17   1                        -3.9109899048166985E-17
103776.59377641334        -76411.11368735465       -0.6524188820331939      3.6776417501849445E-15   -0.7578572205477636
108486.51746634775        -68010.80727351118       -0.6034834912338294      7.850827917779418E-16    -0.7973731850750729
113050.71399538705        -59273.395228383364      -0.5585286118580214      3.595265046189843E-16    -0.8294797362408232
118158.17300133001        -50659.94637710556       -0.5259233196493492      2.7586648963291376E-16   -0.8505191382277374
123006.05762837334        -42185.93342801058       -0.5299169867558385      6.321420349503343E-17    -0.8480227729100486
117639.89836147072        -33819.324562718444      0.005416719343842987     -9.860444603936685E-18   -0.003969637969501431
16771.881147089935        -148461.2819047245       -9.131347012086549E-17   1                        -1.0850927603008629E-17
25236.158498341465        -143282.0161603655       0                        1                        0
84055.5249178951          -106861.99416365878      -2.9270784566086933E-16  1                        -2.3151620761412644E-16
84325.1427333242          -98320.74779534791       0                        1                        0
33752.67240492484         -138126.95541602702      -1.461415081279386E-16   1                        -4.792997937086529E-17
42234.26779182459         -133024.5374006881       -1.4549953152808048E-16  1                        -5.3872297809836584E-17
50558.793120034374        -127793.81424269514      -7.720179357507257E-17   1                        -3.537237686902866E-17
76184.41176242732         -112176.41266889572      -3.0898596736224206E-16  1                        -2.0808236804870982E-16
67823.85070368534         -117503.50342251881      -3.6008631852749426E-16  1                        -1.995825209249129E-16
59140.664228919115        -122579.80238681292      -9.106375331084445E-17   1                        -4.8989606000964056E-17
20296.36919358125         -7639.256845357122       0.6058170751534394       -9.46693186431277E-18    0.7956039662759923
20305.951458456544        -7753.357406319902       0.20099722517295496      -4.522782358676071E-17   0.2659158261299234
20171.653744998643        -8388.159668587978       -0.11894516396834902     -1.301632977550501E-21   -0.1607857208622079
20198.434858280158        -8283.102819783488       -0.08507866619367808     -1.1986064180985323E-17  -0.11475967867006077
20295.36043487062         -7868.035577117927       0.20024425165899426      -3.5544907050204015E-17  0.26648330314639673
20265.761355752096        -7957.32703033186        -0.3596583092387607      2.1527168450513268E-17   -0.48025607811110793
20284.911139115455        -8049.074414492695       -0.1992004107959262      3.631855067495961E-17    -0.26726448969888955
20258.745281587904        -8171.1738990779095      0.39741840328955863      1.842098571367238E-17    0.5352598032685018
20173.202940729105        -8587.115350786438       -0.3557889800116678      -2.3288506145669203E-17  -0.4831295909715155
20200.300129494593        -8487.310799011662       0.4238473078926224       -2.874167908689365E-17   0.5749413370776004
20178.512353379803        -8783.008162118153       -0.1183370726168707      -1.831376422864097E-21   -0.16123379690615486
20202.957966508784        -8682.41860318163        -0.2536698113880447      -1.2130078118387548E-22  -0.3454346481755474
20217.686587531934        -8880.945872152426       0.25315218264385203      -5.644721940595995E-17   0.3458141723169034
20210.654721647446        -9003.192450399356       0.19680484116308597      -1.4433911056816167E-16  0.26903339124197356
20202.352990178977        -9108.011328336814       -1.138805535705334E-6    2.09349394716033E-17     8.329424218134207E-7
20199.76581146339         -9206.74570266603        -0.39354859069950915     2.1241626975297286E-17   -0.5381114672423356
20199.912413617352        -9307.749076029691       -0.39355948612599717     -2.1564476348748518E-17  -0.5381034987128547
20194.1301340498          -9407.4001570621         1.764502937262602E-6     2.1889113724396526E-17   -1.2912355897102639E-6
20192.904448861784        -9504.090317923203       -0.1969212274622496      -1.1880693846279928E-21  -0.2689482130226095
20189.74464203218         -10506.546779307571      -0.5968903863732594      7.796597606504919E-17    -0.8023227945414887
20301.337660280657        -7242.071118319717       -0.41186920373758834     -1.661348820024826E-17   -0.5242215212006579
20274.681824124957        -7151.105430073461       -0.6215124738473218      0                        -0.783404266427636
20302.235418225424        -7061.913376655441       -0.41655180782987133     -1.6339069771795527E-17  -0.5205084395285741
20302.515014861212        -6948.528120192618       1.9146231298542796E-7    -2.225083901725332E-17   -1.550770566775365E-7
20277.91097733561         -6855.0672847194555      -0.12692032603336528     -3.607039839497604E-17   -0.15456788449765638
20307.602933128892        -6655.595990623363       -0.2150506086947851      -3.165936908755808E-17   -0.254684799005525
20303.15156774795         -6766.024524876476       -0.21297619902627074     1.1961638727128065E-17   -0.25642201509492096
20391.78901331692         -6450.233204483042       -0.469889180349119       -6.740799896968398E-18   -0.5379667641641407
20419.85868060474         -6598.479978123505       -0.647914336450837       1.5902048670350863E-17   -0.7617132086341187
20425.310979751517        -7296.746886749006       0.2048310269167973       -4.205927772687464E-17   0.26297406996217054
20416.956663606976        -7417.626250368624       0.40706084389865027      -2.552525181299644E-17   0.5279639322383742
20395.756364678473        -7548.390731968234       -0.08671679779805257     -8.261108374913871E-17   -0.11352691424382985
20460.736579420198        -1026.6000510177562      0.9999993894099377       0                        -0.0011004431006534168
20443.351695383448        -1349.3478525063217      -0.6666607745692666      3.072146181233427E-17    -0.0028026591496546995
20406.492613891834        -1200.8150931623215      -0.9999986820341134      0                        -0.001622018669382903
20471.562858075486        -1599.0012333821132      -0.666630950599484       3.242176107283959E-17    -0.006900740937694826
20532.381389240134        -1461.7639102442904      -0.5999895592756105      5.703140943920117E-17    -0.003539463628776905
20511.85420097771         -1768.8943073395242      -0.666584849807032       3.3723762189847715E-17   -0.01044415275910651
20473.169339437783        -1939.2127848829098      -0.9997280968307584      -3.487795977494262E-17   -0.023317966733231305
20524.067178997626        -2105.7272027509657      -0.9995269443555014      0                        -0.030755214880964044
20507.60966613476         -2287.9471326948674      -0.6660756204327263      1.811422160508554E-17    -0.028066184171097144
20534.61012865678         -2564.347375727005       -0.9980466432481157      -4.0410598860379824E-17  -0.06247316378705043
20618.221013255854        -2410.9563631788174      -0.9988472022014873      0                        -0.04800271342130522
20569.06984379733         -2707.9310798809774      -0.9972131459274928      -4.19188025883432E-17    -0.07460521974817998
20577.780966908937        -2861.3958171067893      -0.9959080714061094      -2.1754842882520535E-17  -0.0903720492254742
20406.598338540425        -4145.375245862959       -0.6701250994382272      -5.772713432970396E-18   -0.24725782001616545
20422.274190680087        -3996.29454062772        2.042058170614869E-6     -2.022856274277446E-17   -6.342455678413443E-6
20576.317289486644        -4219.695382439056       -0.3116362212025548      5.092740573870374E-21    -0.11829613306038413
20406.287758159488        -3850.3751963687046      -0.9625045364435925      1.1492979877818289E-17   -0.27126557151987724
20440.21606316016         -3403.4770688206204      -0.6563714739977496      6.926310574297217E-22    -0.11670875717616651
20415.45155441655         -3551.687844021017       -0.9788053090980489      -1.0810803180010932E-17  -0.20479296833945762
20428.801737316844        -3700.208031153161       -0.9719201797381364      0                        -0.23531076834894468
20586.743470804846        -3013.379167646064       -0.994122546190892       -2.2573647603553822E-17  -0.10826060163636543
20599.94786798587         -3169.8490360492565      -0.9916317068914654      -2.0533093104766342E-17  -0.12909898992134558
20602.758903572576        -3323.6535946614395      -0.988247808012206       0                        -0.15286026597321786
20517.598481274435        -5362.877406060032       -0.7727479081739933      -9.274159575284748E-18   -0.6347130595130399
20519.730939929657        -5449.185321463278       -0.7608203961325226      -9.283949691165079E-18   -0.6489624979837455
20579.907570676332        -5804.6764920959495      -0.7168421570548095      -3.127546046472299E-17   -0.6972354829842161
20556.189708627724        -5554.522525666501       -0.7472357044518868      1.5549573215847713E-17   -0.6645591013586847
20531.633230669475        -5676.364219011035       -0.731563120784276       -9.318575476589826E-18   -0.6817737150740953
20419.24743698604         -5024.804085547418       -0.8204268782996902      -7.597248085231801E-18   -0.571751460359345
20398.005942661963        -4849.327737826652       -0.3627705705073617      3.659775240836711E-17    -0.22819067624909486
20416.731366310563        -4704.729033258758       -0.5789756835673996      -1.3609866661159278E-17  -0.33050204139644795
20570.51129585915         -5253.633930869371       -0.7896566240149897      1.4939987996617807E-21   -0.6135490265459834
20545.134400919127        -5111.423588909091       -0.8104497995146565      -1.8543885681129338E-17  -0.5858080856092164
20535.49344504736         -4637.022916097158       -0.5291099492926301      -3.214769568623599E-17   -0.2829181177182737
20564.350895601096        -4509.841076766206       -0.3000637171985427      3.003038877308189E-17    -0.14516500380383787
20572.126193422475        -4362.3238307456195      0.30635549736786993      1.533138666707185E-17    0.13136751276787886
20702.09010664223         -4291.161119234091       -0.9306061876725735      -3.567281144609736E-17   -0.36602201726511574
20558.740155754007        -6394.586318955551       -0.6613654960873344      3.576867030632541E-17    -0.7500637832530727
20726.66605915364         -5856.695170117198       -0.7121507821417229      -5.616337291041477E-22   -0.7020265367195924
20693.826952310053        -6265.477843132451       -0.6715376806053225      -6.853946069544741E-18   -0.7409704042110248
20735.485958500434        -6071.967287754876       -0.6893595963073168      0                        -0.7244193142441512
20711.823151350032        -871.8801998626657       0.7142803704829942       2.4612385232351692E-17   -0.0027553138575412135
21048.32153719342         -692.1066715788637       0.6666572947467467       2.869838962954445E-17    -0.0035358903628182822
5209.415698068295         -20168.611145451563      -0.992377947832949       0                        -0.12323152422875135
5111.9394722997595        -20197.05459371415       -0.9928894035055107      0                        -0.11904046464244387
5409.182752393082         -20168.949673180097      -0.991143014312609       -2.6573728530434156E-17  -0.13279881431484322
5311.032393604903         -20197.072955637617      -0.9917176961439491      0                        -0.12843679755366122
5607.58572373301          -20166.697271595986      -0.9898023771774176      -5.1837663451824084E-17  -0.14244737280906344
5510.901514775709         -20197.536887260077      -0.9904232803075878      0                        -0.13806420832508495
4814.107401693316         -20175.765891372386      -0.994466906551158       0                        -0.10505032941230634
4914.829390603218         -20199.64835085671       -0.9939327997609391      0                        -0.10998904213642402
4718.549590309743         -20212.89074917506       -0.9948464508403563      -2.1599818232206768E-17  -0.10139299319145004
4599.198814394551         -20199.852816357037      -0.9953869729419988      -2.568455423534339E-17   -0.09594151354493526
4497.078212379242         -20189.87423407008       -0.9958176193797806      0                        -0.09136338911081747
4400.940732889002         -20190.6513828831        -0.9961818505833299      -8.030075185314698E-17   -0.0873024654118922
4300.566346269235         -20198.925966405342      -0.9965259234806596      0                        -0.08328315364013748
5018.5914025727425        -20270.215561484634      -0.9932763561563807      0                        -0.11576735372077286
112544.19748162932        -25416.617756420655      -0.8011957728377476      8.335968382123507E-18    -0.5981928496975106
107561.30921272592        -16912.218321276017      -0.6622032234036668      2.937722528863437E-17    -0.07689010480314272
83101.74076462029         -89810.05296207039       -1.125040279468652E-15   1                        -9.31271774880147E-16
99012.56551756074         -68090.93706593443       -0.6372389082133864      2.0917929827656602E-17   -0.7706644493465781
89143.55095842868         -83767.05374839784       -6.250890936799255E-16   1                        -5.978373727734479E-16
94039.89449008393         -76277.87608944584       -0.6889314408484614      -1.788942321038944E-15   -0.7248257381339666
103492.60521218223        -59636.97375304906       -0.587909310797986       9.014829062897562E-17    -0.8089229256942524
107828.55776439479        -51005.04646835698       -0.545922480881661       3.9590163185606885E-16   -0.8378249107766506
112600.96632519386        -42390.22011761291       -0.5260654945583446      -4.3504965005710993E-17  -0.8504162785021613
107106.26258337744        -34132.84124778941       0.0059235716763506585    -3.896252375906149E-17   -0.0038718649750723957
16826.31471442136         -138096.76590370908      2.478127267834484E-16    1                        2.0067298119492298E-17
25274.112982899474        -132925.48430584115      -1.0651691138259845E-16  1                        -3.24376729552739E-17
76094.16352969297         -102738.98657074803      -3.036796471220645E-16   1                        -2.0731226093438782E-16
76310.62068402137         -94292.1623944779        0                        1                        0
33718.62297240459         -127782.49299707559      3.700743415417188E-17    1                        0
42142.168634485424        -122630.65527941572      0                        1                        0
50635.64189650339         -117332.89261801112      -1.182619519143644E-16   1                        -5.4379342575924975E-17
67755.0835644458          -107250.31763555769      -2.0598808384424688E-16  1                        -1.264015785198668E-16
59193.55672529796         -112110.89390452272      -1.7397266979003726E-16  1                        -9.118798600959319E-17
20427.269256570737        -7686.824920872455       -0.2009863513792548      -9.978202102043614E-22   -0.26592404512245055
20425.434292333266        -7822.329784812674       0.19997782900948882      -9.17262123094234E-17    0.2666832933163715
20280.849260072297        -8381.080108535323       0.1977579317875966       -1.042249784519421E-16   0.26833358248328426
20346.549161855783        -8258.938790389435       -1.9534174527787346E-5   -1.869965329760065E-17   1.4413494321574571E-5
20391.422163364667        -7964.470772127184       0.08538150255960171      3.0959266511250676E-17   0.11453454694241194
20391.23490070749         -8115.631036188624       -0.19836475468257356     -1.3707067761910775E-21  -0.26788530207306294
20275.908801323778        -8581.295327491362       -9.912794380303088E-6    1.9466545171261353E-17   7.272453996583679E-6
20325.733604010144        -8482.325537331912       0.11832559731855583      -1.2122565368230547E-16  0.16124221833258584
20282.967307204064        -8772.005850476218       0.19673279569599247      -4.4987328388036707E-17  0.26908607961923714
20324.542924044646        -8673.149859901869       -0.3541036518910321      2.3697255386019565E-17   -0.48436618747194515
20343.781745126766        -8857.648000689403       -0.5889332371652177      0                        -0.8081816885956765
20328.15221460214         -8961.06887545116        -0.1962631989647621      -1.5429013668856184E-17  -0.2694287806776206
20315.389519130385        -9072.677929656244       -0.19623941479159787     -4.179360976127422E-17   -0.2694461044894109
20292.218713591014        -9162.691637829872       -0.5889789125537894      0                        -0.8081484025148397
20309.922836733822        -9257.546623961105       5.438724540729467E-7     -8.587453289300665E-17   -3.961163702603798E-7
20188.593023298443        -10601.799373234546      -0.5978016795197771      2.638850461143179E-17    -0.8016440306867617
20184.45799099971         -11399.589294357553      -0.6069649221204126      1.499886328115647E-16    -0.7947286224229563
20188.133759234115        -11300.174268414892      -0.6056364612436848      8.857167453470978E-17    -0.7957414635329417
20184.669262752162        -11200.121473672109      -0.6044439674568977      -2.904875410491922E-17   -0.7966476574862598
20192.960658123542        -10700.13168838151       -0.5987068814733213      4.0210011274544947E-17   -0.8009682078856706
20188.7107516231          -10800.813501081184      -0.599813303001299       4.08685206963346E-17     -0.8001399887063195
20187.13237333168         -10900.486849123627      -0.6009142153136238      5.536456500330721E-17    -0.7993135215974668
20189.573080625545        -11001.633059573289      -0.6020150864597115      1.1254616427291593E-16   -0.798484712220957
20184.796886153174        -11102.221164179273      -0.6032609615707359      1.286795796531758E-16    -0.7975438622614069
20196.95584549376         -10407.469281518688      -0.5959011981826021      2.5581363007669635E-17   -0.8030577575637766
20197.775613906637        -10304.198493863121      -0.5950281725917921      5.033460008094209E-17    -0.8037048424540464
20192.385963813922        -10204.595473289688      -0.5943378510866572      -4.954184244005691E-17   -0.8042154678532162
20193.23755344476         -10109.001010017297      -0.5936411025438981      -2.440265339282283E-17   -0.8047299182660286
20195.508763779115        -9604.67042594106        -0.5910100732159567      -1.128189837243082E-17   -0.8066641762990767
20191.97769487591         -9705.08406310344        -0.5914339954586438      0                        -0.8063534144492978
20193.4340413438          -9802.697546156653       -0.5918438622021768      9.303174796073425E-17    -0.8060526302512766
20200.338338394136        -9904.560676181774       -0.5922646462632131      1.2998344738223208E-16   -0.8057435005898084
20200.189799595955        -10009.30314468558       -0.5928826960513097      6.005605490009781E-17    -0.805288835572152
20302.693658490974        -9369.919028313669       -0.19629632337529354     -2.1827914274231948E-17  -0.2694046483732564
20278.43882390402         -9458.263029959646       -0.11787288874917941     -1.780501314873268E-21   -0.16157345742838725
20299.416325167647        -9550.884713473595       2.288708367085649E-6     -7.850217067867319E-17   -1.6693435604953066E-6
20296.00067432391         -10469.186264663706      -0.5949757716036055      9.055455434364386E-17    -0.8037436352270277
20267.20502377307         -10556.264389926504      -0.5962068725193285      -6.293603758042505E-17   -0.8028308446537247
20187.162618221588        -11497.005345845544      -0.6082050343007407      1.523649719299601E-16    -0.7937799671292168
20412.214102342903        -7152.402798119904       -0.08857675295014036     1.7784276797236206E-18   -0.1120817650470809
20434.439809122396        -7014.2141294291505      -0.20854483115782066     -1.435729165613761E-17   -0.2600387745177433
20411.076576121428        -6855.340686081034       0.09047108459068424      -1.0403599650318074E-17  0.11055834028329711
20430.159148986626        -6720.239665575976       0.21354086953758897      8.020664993674253E-18    0.2559519659917224
20564.16155009272         -6531.042797323274       -0.6515822232356563      -2.4023974778296654E-17  -0.7585780149663418
20547.142232066024        -6660.197913151912       -0.6434045209464181      0                        -0.7655263685214375
20566.18052464216         -7245.888103986857       -0.20494268198288967     -3.1662131042570095E-17  -0.26288706348125124
20560.80504228308         -7370.105882053723       1.469276431872076E-6     -5.977382117024679E-17   -1.132336417815812E-6
20526.671506404564        -7482.8758221775815      0.36440531619213157      -3.102518097269728E-17   0.47666420626324585
20564.320283369616        -7602.092921432801       -1.10085364760093E-5     -2.6223885617315078E-17  8.331080926626822E-6
20672.922742337396        -1280.7176986248433      -0.7499997628627831      2.3200259885667254E-17   -5.220345672000071E-4
20684.213926641954        -1606.864038224899       -0.9999700492210235      0                        -0.007738712971202649
20703.396897715786        -1916.5651153605836      -0.9998296620630108      -3.033872247603058E-17   -0.01845549959265679
20689.278988642807        -2217.4002113845154      -0.9994365441979212      0                        -0.033564336790190046
20711.93661221952         -2567.1337141126223      -0.9983426049240478      -4.101722035843047E-17   -0.05755024572901681
20790.4586295153          -2393.69217269402        -0.9990892013020514      -2.3789772013857347E-17  -0.042670362694429795
20757.79560816624         -2764.610188139318       -0.9972577791616963      0                        -0.07400616916311936
20727.33881388096         -2924.977807530237       -0.9957540608409765      0                        -0.09205347807016964
20605.93523740126         -4071.7025873071348      0.3165507779749617       -1.2892577208262266E-17  0.10443522134525236
20563.82174977643         -3926.7695707773187      -0.9601523813469633      -1.6570818382028325E-17  -0.27947699493663497
20747.549783588074        -4156.08168563261        -0.6302157139938079      -8.136418445822112E-18   -0.21742261888217604
20599.947366767778        -3781.674827109086       -0.9700525067521601      0                        -0.2428952766833883
20611.080119152877        -3486.5629192308506      -0.9834561018305671      -1.2642950944877161E-17  -0.18114656907154122
20578.56493781092         -3633.1717418100866      -0.9773167464357135      -3.126065566013799E-17   -0.21178280388497797
20778.35615112098         -3075.9171242929265      -0.9940967216742652      0                        -0.10849746554003686
20790.482942698593        -3252.3404769944996      -0.9911607079348368      0                        -0.13266664492516905
20758.94727719385         -3394.061407719828       -0.9876281755378464      -3.0060629395691236E-17  -0.15681383824440231
20656.961914289834        -5416.968589799647       -0.7676752350111428      -6.733418311320465E-18   -0.6408390679679099
20703.229368259344        -5652.463502485969       -0.736550500365122       -2.0324748687837725E-17  -0.6763825501650486
20611.823142283465        -4960.828983017684       -0.5569145661600649      -2.95525050539541E-17    -0.3664567960852712
20590.569108472708        -4773.229909042052       -0.8634828488190439      5.567666277833224E-17    -0.5043781891313789
20750.373829317377        -5171.04215320137        -0.8062971688328886      -6.7875929994346305E-18  -0.5915105832876727
20718.903488857195        -4636.878133039401       -0.8873544647727392      -2.692918956014977E-17   -0.46108781504990715
20742.188314035793        -4437.618001469197       1.0382898499824064E-5    -7.872774973282255E-18   -2.3511268364584392E-5
20879.65955676477         -4282.699107871046       -0.6240680477338209      8.449830155382538E-18    -0.23448565919799033
20725.212860397674        -6446.068191251308       -0.2190225074140643      -3.23059299987855E-17    -0.25127724266916657
20847.01118715963         -6337.1116623307325      -0.6655604350864943      -4.869909244634708E-18   -0.7463439585430035
20877.870905761283        -5782.969359644385       -0.7223163776966547      9.663292540833907E-18    -0.6915627291031379
20909.670569411635        -5971.548898238868       -0.7007202601891517      -2.4284320046025235E-17  -0.7134361276754794
20882.828204753227        -6177.829024219257       -0.6796748546799148      -1.6213999469543858E-17  -0.7335135201669979
21098.990056283947        -1136.6515270416         0.6666609727060658       3.1260426110827623E-17   -0.002733406846115626
21515.441905126398        -913.8569564626027       0.9999725671057954       0                        -0.007385933021220289
6207.865319878091         -20160.912467937116      -0.9850099246561399      -2.4520892487813537E-17  -0.1724976760983814
6397.375601296986         -20184.96208732448       -0.9832418663542414      0                        -0.18230587545656632
6296.032460219227         -20177.444512512462      -0.9841944514736846      -4.0865681967172036E-17  -0.17709116766488842
5217.205632168811         -20270.302639296697      -0.9921630586194374      0                        -0.12494984984549205
5117.585751157657         -20318.200066301564      -0.9926560247752217      0                        -0.12097113849103165
6012.4962315145385        -20169.522317542964      -0.9866830386681686      -4.9906616374102525E-17  -0.16265479121549292
6116.95658896713          -20197.11549837456       -0.9857641787543626      -1.7850386105500017E-17  -0.16813382673383642
5808.793254152666         -20168.5779977143        -0.9883140975075131      0                        -0.15243111415581706
5713.829454820121         -20200.830720939175      -0.9889823991529146      0                        -0.1480331515192
5913.300395974346         -20198.270125561874      -0.9874531418282475      -3.632190145127275E-17   -0.1579122937015573
5416.784202424366         -20270.895070907744      -0.9909297960022733      -2.2981092032709556E-17  -0.13438057614331833
5316.325130717703         -20319.47340497422       -0.9914862655767255      0                        -0.13021130915610335
5618.461462444556         -20274.753769196184      -0.9895602709754402      -2.2441678595211134E-17  -0.14411963757213067
5517.623339037787         -20322.14442660973       -0.9901842289918305      0                        -0.1397683529884938
3695.314194122382         -20185.82291386277       -0.9982173476901278      0                        -0.05968355445167033
4195.336153986644         -20200.54562997313       -0.9968724172287405      0                        -0.07902773964193592
4093.9030104635003        -20194.16060479995       -0.9971942794211741      0                        -0.07485699028996033
3996.485456056667         -20192.554005517162      -0.9974746833368827      -2.984601405846998E-17   -0.0710229257706645
3896.2396737827853        -20196.200615361748      -0.9977342425718524      0                        -0.0672783847158622
3794.3803030414697        -20193.26047188979       -0.9979862299071708      0                        -0.06343094499951997
3597.999859895222         -20185.166822873816      -0.9984172806638352      0                        -0.056239964071201375
3498.905956518456         -20190.85405293878       -0.9985957697073474      0                        -0.05297630191911858
3396.9447711398407        -20192.09514905431       -0.998767965776156       -5.5151395836932605E-17  -0.04962409069680949
3297.1304777822515        -20187.33832918658       -0.9989269297659047      -1.9122690669984546E-17  -0.04631402450500724
3200.4174194961706        -20188.002445610564      -0.9990607594611097      -3.991909178197371E-17   -0.043331267870473665
3099.7471132605224        -20192.497871204905      -0.9991825444900283      -1.0476009725023676E-17  -0.04042576657216978
2998.047798768597         -20187.590178145187      -0.9993008096385613      -1.0981945281508205E-17  -0.037388390188818746
2395.971443519663         -20185.035713038546      -0.9997466303488108      -1.5657111563257717E-17  -0.022509442056313434
2495.9058147816927        -20188.759470240893      -0.9996935269700998      0                        -0.02475584718741683
2595.9439964571275        -20186.46361213543       -0.9996357632508973      0                        -0.026987788024791747
2898.745576164345         -20186.429210780017      -0.9994004567057244      0                        -0.034622637245976515
2796.0957728308986        -20190.263548857023      -0.9994878235605174      0                        -0.03200141214330616
2694.2277391156986        -20187.079481111108      -0.9995688797412591      0                        -0.029360764780504294
2298.4752244845986        -20186.712734514807      -0.9997887440466354      -3.360233336246827E-17   -0.020554006299141878
1298.317290422035         -20175.736022249177      -0.9999811263969174      3.054069681026425E-16    -0.006143842368336289
4824.980792670957         -20277.90759336875       -0.9942427169919501      0                        -0.10715138651225564
4923.694368651331         -20320.29802478286       -0.9936853830033989      0                        -0.11220231506770269
4641.689311984043         -20309.681955677563      -0.9950245564515138      -5.32399900647362E-17    -0.09962997548223501
4740.97563387686          -20332.403977053207      -0.9945456370525042      0                        -0.1043023286956776
4535.912865996169         -20291.14268469101       -0.995497064423518       -5.407505313969558E-17   -0.09479237673090087
4448.521107019529         -20266.90142157652       -0.9958800320090508      0                        -0.0906805480121398
4361.470158012826         -20298.25994116964       -0.9961532489543061      -2.82544709745912E-17    -0.08762821685321481
4248.483564695006         -20311.62611483952       -0.9965265257041408      -4.3865843500477836E-17  -0.08327594707479764
5021.992078783357         -20426.427843855312      -0.9930025326300757      -2.2194991355347528E-17  -0.1180930543342525
305.1913202618328         -20148.739901356712      -0.9999997576021433      3.7717827335220386E-15   -6.962033863589442E-4
391.4080477521179         -20173.15876660781       -0.9999994417714188      0                        -0.0010565949576878128
219.50200174906118        -20182.961031212373      -0.9999998312591706      1.3676558745526693E-14   -5.808254487274326E-4
97331.03069031866         -16845.584070445035      -0.9787997595322578      -3.4371629061958824E-17  -0.20432760072901482
102117.18795030323        -25611.430279690358      -0.6635420829938024      2.4739780872512442E-17   -0.7479220086107695
94573.57164581791         -60021.07980971109       -0.6176969501626947      7.728563131111886E-16    -0.7864137780435537
75512.09968159071         -86100.14736886066       -2.2845218325744304E-16  1                        -1.6914978728948203E-16
81697.6298933246          -82835.10156857953       -1.2093024161394426E-15  1                        -1.0506591238756304E-15
89706.32661740051         -68187.68195241269       -0.6713392522499954      1.2512234260061836E-15   -0.7411488572891658
84606.8782793718          -76284.160497208         -0.7250484851077629      -1.148192011229824E-15   -0.6886973641569435
98004.10884013237         -51420.25369852301       -0.5694840086217795      -5.358849715208446E-17   -0.8219979064470543
101970.87018856805        -42639.14601252257       -0.5326489241230551      1.7913894843039177E-17   -0.846312392922865
96470.16306064275         -34760.84334107708       -0.1777722387540507      1.4231850728069523E-17   -0.28194550337259444
90289.74100041634         -53753.8224367079        -0.6027272703931038      2.696691538583528E-16    -0.7979413274594302
16847.7860108772          -127728.15133787745      0                        1                        0
25257.483858102984        -122588.24490735692      1.1102230246251565E-16   1                        0
67934.19679780182         -97532.28351758771       0                        1                        0
70013.06869398846         -90184.53368413638       -7.379178944965523E-16   1                        -5.165022368295993E-16
33661.87862362531         -117422.80237878139      0                        1                        0
42103.9143479774          -112145.71541726805      0                        1                        0
50664.06169896557         -106733.33812884234      -4.890465309952633E-16   1                        -2.2365510713239837E-16
59344.891715730555        -101458.22525036268      0                        1                        0
20195.20109599385         -11598.619077831268      -0.6094535617410927      1.3938740902498836E-16   -0.7928217681385569
20196.09494099946         -11704.288405606609      -0.6108983211409369      7.876498662762325E-17    -0.7917090634837903
20188.400963339413        -11805.472942812257      -0.6124406179191518      6.404643376627674E-17    -0.7905165966063197
20182.527019249766        -11902.733932340458      -0.6139264671693744      3.2524109517922505E-17   -0.789363219874439
20175.159049118556        -12002.556951132672      -0.615497637126891       1.321947803953544E-16    -0.7881387306063403
20158.09365075418         -12091.55214988996       -0.6170800613375595      8.045118338480396E-17    -0.7869003735319875
20575.783947005286        -7755.521835343993       -0.1998421643293352      -9.761059953093878E-18   -0.2667849703758168
20561.99097775308         -7907.071368820733       -0.1988062944091995      -1.0738322600050074E-17  -0.2675577852913245
20442.488748638872        -8386.618875769467       -0.2532341953975788      5.195168459754567E-22    -0.3457541206490048
20515.137515041388        -8218.783690502036       0.19731890147110395      -7.49501246186463E-17    0.26865658776191464
20543.745335707044        -8058.786857165582       -8.629246323221818E-6    -9.658086615314466E-17   6.3703856967486E-6
20429.12108052117         -8575.322575851738       -0.25259751134001857     5.5177234672914215E-21   -0.3462195360853349
20431.75946466544         -8754.706942508394       0.2520656903269786       -6.444164108512046E-17   0.3466069201131465
20458.745195178126        -8919.519759688648       -7.5676421125159266E-6   2.05375367534734E-17     5.4874183786357555E-6
20425.638786610267        -9032.667092072417       -0.3523325286091722      2.5017792559874685E-17   -0.4856560400665274
20436.064823058467        -9169.192890489401       -0.29341725742187946     -4.4227892160233975E-22  -0.4048534464048673
20430.94805463402         -9329.616316071919       -0.39129328411467595     2.177259328953365E-17    -0.5397536569623236
20292.88228862035         -10645.703156214588      -0.5966837888359003      1.596458034979497E-16    -0.8024764520116562
20287.07091662381         -11356.82620911209       -0.6048958421908064      -4.0372385665248574E-21  -0.7963046025704332
20263.728650179277        -11447.64594950561       -0.6064250924231077      5.444306319604566E-17    -0.7951406210533114
20288.116919180426        -11245.979297624668      -0.6034805908308915      1.0250013438648386E-16   -0.7973776874172502
20262.37957795562         -11152.797346483965      -0.6027231296322085      1.7307595937183473E-16   -0.7979503925512186
20298.317919940597        -10752.026957554572      -0.597678379434817       5.412845591036368E-17    -0.80173596319338
20265.35453149075         -10852.147009125654      -0.5992320034885954      8.246538980990209E-17    -0.800575421779431
20291.81879015194         -10948.027425247312      -0.5998925827839939      8.377095916813523E-17    -0.8000805515726491
20287.212554858586        -11058.677078899127      -0.6012324940624953      8.726869474405662E-22    -0.7990741442656056
20306.276825965448        -10359.464628851287      -0.5938733232517103      2.5432129635925257E-16   -0.8045585596389694
20298.91688282949         -10248.758812439097      -0.5930904909335104      7.496622514453337E-17    -0.8051358080719351
20273.18879726345         -10160.167552642197      -0.592816590848154       5.911627365196186E-17    -0.8053375004146561
20301.585371920806        -10073.092294272512      -0.5917881638239373      9.724232761869644E-17    -0.8060935237964838
20298.169776300132        -9664.865585758516       -0.5896949563140408      5.70527118060469E-17     -0.80762606348689
20273.69593340272         -9755.20372281212        -0.5904352973884137      -5.550729412553977E-17   -0.8070849766543947
20302.52325100354         -9848.564369445106       -0.5904469549694525      1.056483163639441E-16    -0.8070764481816545
20312.002306790007        -9962.880849196174       -0.5909401888703752      -4.7805100209848287E-17  -0.806715373057596
20403.689601473758        -9459.210555355623       0.0839399991076467       -6.654276858214724E-17   0.11559515507566707
20428.205251605505        -9614.325535522525       -0.19586407166470918     -3.544771755401077E-21   -0.26971906957257036
20423.11901955381         -10425.575234510583      -0.5927175506012813      1.0297696343513214E-16   -0.8054103954865147
20392.702689125206        -10559.797273867598      -0.5943825773362833      5.632546737152069E-17    -0.8041824118971309
20292.96324753105         -11538.309345616088      -0.6071940031050436      1.688000868615769E-16    -0.7945536120732412
20604.991394887238        -7102.741188335458       0.413455354805145        -2.2991647687654532E-17  0.5229714251608383
20631.06620877233         -6940.359648446125       -0.2091139481473272      -8.265986145810546E-18   -0.2595813315455739
20592.557300538803        -6785.997268522125       -0.4238290022446329      1.2228005113860298E-17   -0.514600251243485
20741.11873297658         -6634.694763634398       -0.4599849554787605      3.508037448584642E-21    -0.5464594415658373
20680.652217274685        -7331.561402206109       -0.12211842576740568     -3.984260781405409E-17   -0.1583890468799682
20713.109411313544        -7221.770466456933       -0.3685556429849547      -1.785245988547398E-17   -0.4734625002042387
20695.519178084658        -7476.1633250645245      -0.2595453017841781      -2.794426209054557E-17   -0.3410420873852309
20739.102802945952        -7673.504571546289       -2.5064373324982605E-6   -6.251591399658536E-17   1.8781103377866575E-6
21046.68794981301         -1600.3810643645031      -0.4285676122421653      5.848288144165504E-17    -0.0018455039118810323
20982.43665237991         -2167.5354096609963      -0.9996986507885387      -3.828542074935905E-17   -0.024545639245860795
21001.464449925632        -2561.2651050555965      -0.9987776802296148      0                        -0.04942687929989157
20936.01787240378         -2909.586740466086       -0.6643903950242541      -2.248883015893658E-18   -0.05504371742383729
20784.664195873538        -3933.800702473947       -0.9637778643253839      0                        -0.26670611268463557
20936.649744045575        -4134.034172892593       -0.9514383800142447      -4.889064487394375E-22   -0.3078392151308109
20837.543911400542        -3645.7250875363216      -0.9799309385967669      -2.0034468210455584E-17  -0.1993366838134519
21010.9860945025          -3167.1569596423037      -0.993799520561756       -1.2104186288567115E-17  -0.11118666403023182
20941.240239467028        -3378.589718197633       -0.9893979147222961      -3.039233094381502E-17   -0.14522988439494328
20981.099776761177        -5475.055288851001       -0.7653305814508816      -6.1107658324792264E-18  -0.6436372882538479
20862.4572656757          -4850.592651012664       -0.8598386721587755      -7.625530504911215E-21   -0.5105656128514817
21024.62561164413         -5128.791821356681       0.16401700579316963      1.485073862556309E-17    0.11444838498598213
21015.999642927           -4542.804741158821       -0.6492940984355139      -2.2848900013690923E-17  -0.2976928560365057
21088.781246795326        -4250.347536088522       -0.944412132655132       0                        -0.32876383938642845
20925.79644334406         -6476.245526369859       -0.43630757014922333     8.217740238787548E-18    -0.5040636357417873
20999.12330504191         -6306.771498522955       -0.6681290450161061      -1.9725775103820106E-17  -0.7440454070003865
21113.21185165464         -5818.533388892311       -0.7204477154104731      -1.6502312072564812E-17  -0.6935092161460815
21111.181755046644        -6112.983449654171       -0.6870405787398424      0                        -0.7266190080723334
21586.23366830806         -1516.5656518680516      0.9999943285648815       0                        -0.0032596456062246315
22130.093687683217        -1207.6883450863663      0.33332475110565013      6.954151813774072E-17    -0.0024975465437273698
6499.066095196052         -20188.11778215534       -0.9822603716188626      -2.026876788251642E-17   -0.18752216489618448
6597.940569782237         -20185.662234361596      -0.9812811646084154      -1.0082679347906369E-17  -0.19258057006811224
6693.065166785012         -20187.598605258827      -0.9803081158063996      -1.7582684472835184E-17  -0.19747404401931234
7098.290214935188         -20190.739352316246      -0.9758739155301467      0                        -0.21833483679589535
6998.549410007064         -20189.719164806625      -0.9770091156060058      0                        -0.21319753282795836
6896.1144187520795        -20194.95783055617       -0.9781430496912488      0                        -0.20793310057921868
6791.823654848901         -20194.203732902704      -0.9792682463937677      0                        -0.2025677703321387
7199.298977453626         -20194.54973280951       -0.9746968758180379      0                        -0.22353075906077144
7298.709098016442         -20189.539493768752      -0.9735102083935882      0                        -0.22864355257618799
7395.586896905907         -20189.1400237874        -0.9723276156698134      0                        -0.23362150537484308
7496.291199631261         -20192.442740433256      -0.9710741133032891      4.9489393189986586E-18   -0.23877827882199346
7598.448619720796         -20188.216421720015      -0.9697710275338048      1.977398449314946E-17    -0.24401670871420109
7698.447382415412         -20188.149801070143      -0.9684712812129415      0                        -0.24912522439262255
6447.2541154052415        -20286.28229258499       -0.9826763316920575      -1.0502108561178681E-17  -0.18533004912223294
6229.624025281548         -20261.705262067706      -0.9847041305105347      -6.337502836740328E-17   -0.17423482781840768
6342.239702520655         -20282.572810385387      -0.9836630604674826      -1.583378561878681E-17   -0.1800193973898201
5218.425120662556         -20428.074799876245      -0.991902456760328       0                        -0.1270020297400844
6020.442324577094         -20269.43145303351       -0.9864894941388712      -2.1524528423190286E-17  -0.16382453342696657
6140.399872476701         -20339.33283389062       -0.9853956934350672      0                        -0.17028014272025904
5820.868051469507         -20280.989393137846      -0.9880622061999316      0                        -0.1540554332061734
5722.371735646799         -20330.28551361119       -0.9887312095019768      -5.431773800335242E-17   -0.14970168728076155
5925.7349903719           -20324.12890727365       -0.9871866573829179      -7.966703219366632E-17   -0.159569744322243
5417.973092511827         -20431.757448254095      -0.9906726648349078      0                        -0.13626323940961946
5623.5730344112035        -20436.078854466872      -0.9892882129234669      -2.0384165794114518E-17  -0.14597544681067784
3739.2490659420846        -20286.179457351645      -0.9979888610061751      0                        -0.06338953552058495
3645.3779574982173        -20262.875799822647      -0.9982238385756421      -2.0704018458368548E-17  -0.059574894361688904
4133.983127822889         -20304.35548974166       -0.9969071059114031      -4.509424264937682E-17   -0.07858894371762588
4043.44255610337          -20274.02949114534       -0.9972230757744155      -5.485147222007502E-17   -0.0744723913135871
3950.7582546676417        -20297.91099930495       -0.9974469775071001      0                        -0.07141097158961633
3841.2465954279846        -20300.355617128513      -0.9977273329699009      -2.4594659805626567E-17  -0.0673807753209185
3552.4869111390517        -20285.134653403344      -0.9983826939568828      0                        -0.05685064845954154
3449.914348090213         -20295.067616578322      -0.9985608084138314      -5.653540515103502E-17   -0.05363125682820822
3339.86378874171          -20291.176046671553      -0.9987500012778919      0                        -0.04998434533047256
3248.935700260382         -20265.4522538113        -0.9989152110592115      -4.8567729177032165E-17  -0.046566093425309166
3158.7774700337554        -20295.30922079112       -0.999009772355362       0                        -0.044491285727790285
2344.958662564278         -20261.955833247146      -0.9997323661867575      -2.0211678261971804E-17  -0.02313430229106979
3043.175500483397         -20296.091757843125      -0.9991539463057725      0                        -0.04112652832083576
2948.625562235829         -20263.46760492812       -0.9992876742508127      0                        -0.03773783288207445
2440.6899802725807        -20287.16032308558       -0.999669342476731       -1.5945658291680095E-17  -0.025713916638448308
2547.4660923522274        -20288.252395534873      -0.9996040487007848      0                        -0.028137975301694724
2642.467734713752         -20269.751254187962      -0.9995509570687066      0                        -0.029964715165649462
2851.5411902252363        -20291.564416681733      -0.9993609304829598      0                        -0.0357453549180935
2734.741026770884         -20291.25475059616       -0.9994645891559734      0                        -0.03271902815312452
2199.4190342687357        -20195.0389462708        -0.9998227899236842      0                        -0.018825211662090453
2097.439210415261         -20195.686185130708      -0.9998556618409533      0                        -0.016989859885920635
2253.4018091816           -20291.05521980926       -0.9997599820638289      0                        -0.021908403900646394
1396.417368593396         -20176.293933325458      -0.9999749775235541      0                        -0.007074194089861389
1995.4101744432853        -20198.07440652457       -0.9998828021023289      0                        -0.015309537501010433
1893.2348011956365        -20201.700191365744      -0.9999052318420146      0                        -0.01376688596095507
1794.3095532639302        -20194.95850074132       -0.9999258518571442      0                        -0.012177464599081832
1493.2111506809595        -20190.724449824775      -0.9999653277055051      1.0926276018280514E-16   -0.008327258108187643
1698.5515831908524        -20193.083937109397      -0.9999412598782481      8.612121826727859E-17    -0.01083866679149466
1597.4813064501402        -20196.66193771891       -0.9999535988917332      0                        -0.009633271807261338
703.1891605333947         -20182.085398370502      -0.9999973462112136      0                        -0.002303806410615486
601.211190623484          -20191.879524776614      -0.9999981159897424      0                        -0.001941124752192337
494.2766478757275         -20186.701074230936      -0.9999989047520259      1.1634007147465015E-15   -0.001479997649053299
804.6278080686125         -20183.17945452685       -0.9999960526218489      0                        -0.0028097456554041166
753.924775244064          -20257.25707533349       -0.9999946757412486      5.913007642403549E-16    -0.003263191843724775
1202.856871057308         -20187.882699796264      -0.9999848103981934      0                        -0.005511707458279166
898.110901425434          -20196.732928079084      -0.9999939537347441      6.98217787608429E-16     -0.003477407383760931
1102.5262260446846        -20195.231782643772      -0.9999883466346557      0                        -0.004827682904502465
1000.4821617068033        -20200.320528749187      -0.9999912998420218      0                        -0.004171350740386797
1345.35120598204          -20251.260117655256      -0.9999698493621534      0                        -0.0077653276477558115
1261.128339793238         -20274.044885266714      -0.9999734720644345      1.697120319020857E-16    -0.00728389590257338
4574.325001726546         -20388.604637877994      -0.9951819156399695      -3.345671989115173E-17   -0.09804567638884695
4838.078178626381         -20427.2907743489        -0.9939344462085815      0                        -0.1099741611924783
4681.580295793181         -20434.24881269576       -0.9946486470032999      -2.7727402364420114E-17  -0.10331538550261637
4454.6647484731           -20391.941042586866      -0.9956566088432047      -4.919406048153283E-17   -0.09310164798915328
4315.907468421741         -20430.364348382478      -0.9961111572720326      -6.790456929114847E-17   -0.08810540233551122
4183.916067642997         -20438.125045267054      -0.996548338915527       0                        -0.08301450401711039
5103.871954618407         -20603.200024448128      -0.9922818881954442      -2.7297100183520033E-17  -0.12400263696896319
4917.138075460023         -20610.49448631196       -0.9932553138619974      0                        -0.11594775122157375
319.57034673281146        -20265.6924164579        -0.9999992420304916      0                        -0.001231059235797975
433.90541905740093        -20268.588035792443      -0.9999985208770207      0                        -0.0017199294960270333
87276.46830658619         -16470.73693912794       -0.9398580050093308      0                        -0.34092952829944617
91878.1990268485          -25482.2252978684        0.19949180955557766      -3.2571309985122715E-17  0.26716082140211767
77924.04449455776         -15432.619305961412      -0.5918718520901702      -3.941104498936953E-17   -0.3067023963926973
85334.08265333729         -60353.13187832251       -0.6514910195546867      -1.6992755991558264E-16  -0.7586534677438793
67694.46668780886         -83165.83201929447       -1.742689408240665E-15   1                        -1.2485276139044075E-15
75670.07773310792         -77337.95237805285       -0.6545622564358602      0.14285714285713633      -0.5533884970793771
80751.82064447227         -68046.08779624225       -0.7049012095544298      3.5580468003942646E-16   -0.7093043313777447
90480.18290352878         -44590.11430825101       -0.556586440410648       2.08280440694706E-16     -0.8307726389546252
86829.18309570674         -34031.37206887582       -0.5223852266305437      1.5605554133917107E-16   -0.8526634653158283
83291.2713482243          -51210.81558600437       -0.6113534192822572      4.393212326320233E-16    -0.791348061127204
16838.38151097593         -117406.71772393651      0                        1                        0
25218.76940698884         -112303.24962338521      0                        1                        0
61212.93129049755         -90296.5963374997        -5.318080703664052E-16   1                        -3.294393662399669E-16
33601.17545969891         -107131.84044675576      0                        1                        0
42114.51982626619         -101768.51725227879      0                        1                        0
51183.160788849156        -96154.94378276027       0                        1                        0
20305.13298527482         -11652.914682911263      -0.6085763424292314      3.1265179935679357E-17   -0.7934953278844988
20297.248577062186        -11766.894954025754      -0.6102844778125994      1.7507919237222714E-16   -0.7921823376714284
20267.112221272582        -11855.741041950141      -0.6120011369078039      9.686186741622745E-17    -0.790856882377561
20284.152318130775        -11950.562280427055      -0.6131196782587655      1.147232770367228E-16    -0.7899900379634165
20169.72797548215         -12289.600616703534      -0.6199263415567995      1.0380098012203474E-16   -0.7846600098237847
20196.926234264487        -12184.565540001926      -0.6179053662246964      1.3123582443120523E-16   -0.7862524774517795
20258.1397807782          -12072.322420281122      -0.615305930735117       5.324732101425916E-22    -0.7882884063404049
20593.4688993602          -8489.475164842012       -0.35266142010888035     2.3357864270479133E-17   -0.4854172670595154
20742.673562754007        -7845.103759758375       -4.3542720060500235E-6   -7.444717892876951E-17   3.226209562075718E-6
20692.886565354223        -7996.215203716592       -0.35587629276380534     2.2064196005645784E-17   -0.4830652795724987
20651.10781087075         -8332.280670803964       0.19622500462212653      -3.823653566490386E-17   0.26945659818359563
20715.699132468402        -8160.445912695135       0.3933761476302317       -7.27164330805979E-17    0.5382375411179102
20651.910006798582        -8669.869100633317       -0.25093156733842065     3.4245737111185724E-17   -0.3474288662694592
20622.52039487492         -8868.064132579235       0.19496333744089164      5.1247670093053006E-18   0.2703708714148001
20553.264893953445        -9283.729478904412       -0.3510811811793119      2.6044810263079504E-17   -0.48656140827880784
20600.618565189252        -9042.963514831281       0.08353168359531539      -5.848284668559255E-17   0.11589055704700765
20628.14843207948         -9192.31965080341        -0.35044458275584145     -3.21990559781163E-17    -0.4870201166251665
20586.225619755172        -9405.546620119205       -0.19492172926636128     -4.421946702488293E-17   -0.2704008700351435
20417.55037655864         -10704.198740512285      -0.5954329381945188      -2.6900965801603932E-17  -0.8034050136319681
20413.12815133984         -11303.496358122266      -0.6023648241829703      -1.4788767561305502E-17  -0.798220908323476
20384.86002880949         -11444.072086647559      -0.6045871439836034      2.5924178834840166E-17   -0.7965390040988184
20393.53318321095         -11162.581354781874      -0.6009058091680145      7.437353958977834E-17    -0.7993198411108449
20401.588622866613        -10856.700176995237      -0.5972643335338897      5.903034103515691E-17    -0.8020444598643325
20420.263687476523        -11018.89923456063       -0.5988129813139417      7.069402507161866E-17    -0.8008888894938182
20425.256600140565        -10301.601727779844      -0.591648556703012       -5.05026726252894E-17    -0.8061959967693074
20399.168879748926        -10162.507577843837      -0.5909654538245175      0                        -0.8066968651319704
20432.001079245256        -10034.761064559689      -0.5896171596872275      3.6340820638652405E-17   -0.8076828615986318
20400.214688969885        -9759.025053698344       -0.5885711905149319      -2.726016661535538E-21   -0.8084453929549588
20436.218239840393        -9907.164095789269       -0.5887922589320133      7.126986429954968E-17    -0.8082844026661481
20597.66231683826         -9552.868517502538       4.035820734419697E-6     -5.086084398074378E-17   -2.910512541143273E-6
20588.452913911533        -9702.641760330409       -1.0795170459395227E-7   -4.045059377705933E-17   7.799933286293619E-8
20568.555176952093        -10366.482942724597      -0.5900905821974937      3.917994537856066E-23    -0.8073370452626233
20563.187020860525        -10499.479977133551      -0.5913312204295302      3.915421187528097E-17    -0.8064287864349335
20534.88284616331         -10632.129281491056      -0.5930097902988456      -6.081370074475413E-21   -0.8051952485865417
20422.142533362316        -11589.650493651317      -0.6059926525905105      -3.459234656408117E-21   -0.7954702412873488
20848.66393670298         -7085.793124065848       -0.44197434680205516     1.9443232659501505E-21   -0.5611263263577272
20838.813168556524        -6839.066232353259       -0.420767801845485       8.325557742581406E-18    -0.51710626267084
20993.190236551105        -6660.939895188165       -0.6411038748683013      -9.995715384931404E-18   -0.7674541050025188
20853.22163474451         -7334.679107983266       0.08691035250720457      -2.0412676082499476E-17  0.1133788187651655
20862.674062473925        -7565.995727006024       -0.12025194715833085     -4.116549492177978E-17   -0.15981073378152827
21071.376510114624        -7234.487141630068       -0.6104623923390552      1.043684912495466E-17    -0.7920452233903471
20952.84494866267         -7745.742416297864       -0.39681777583168265     -4.556492207808072E-17   -0.5357052317318599
21511.819352110797        -2213.698666202953       -0.9998478821535273      -3.462402905633065E-17   -0.017411482968619586
21319.741941596247        -2912.545704096856       -0.9975960479869802      -2.333407825544112E-17   -0.06929606167699723
21173.133757383817        -3949.457128800891       -0.9693864767485821      0                        -0.24553906035518994
21286.284850735046        -3469.7462403881555      -0.9896258652826854      -4.559630895526952E-17   -0.14366495124088066
21287.537516395427        -5564.48561547005        -0.7581639177981649      -1.0104361698787498E-17  -0.6520636736087597
21245.862778169132        -5264.515198280971       -0.8043421992524561      -1.0084748515887127E-17  -0.5941662204678255
21322.592139159642        -4872.072298985184       -0.6216863590252105      -2.489424627003518E-17   -0.35172305358392075
21388.737759372685        -4339.760733632691       -0.9426465240106743      0                        -0.33379183851500743
21228.798934905986        -6429.687830040753       -0.4697480829044727      6.0670312373961255E-21   -0.5380898067216883
21533.19731627101         -5973.068542201487       -0.705981771096985       7.367312613545308E-18    -0.7082295734855748
22208.1407175121          -2047.0117306107986      -0.6666638727863684      -1.0336825947444151E-17  -0.0017809105292178214
22938.337739060706        -1614.356906159564       0.3333035250025727       4.021730652602719E-17    -0.004418940053017319
6554.473787007889         -20286.141451449537      -0.9816388798075789      -2.0885888242530408E-17  -0.1907488128859284
6644.686484976924         -20266.220045285365      -0.9807529214222551      -1.0844556792768944E-17  -0.19525293105423253
6729.6147691479955        -20292.19513711189       -0.9798695159562344      -1.8162309928060596E-17  -0.19963900328351258
7146.879495291113         -20301.63538434084       -0.975311392123298       0                        -0.22083407418559042
7047.241075784017         -20268.075107676712      -0.9764464177509726      0                        -0.2157600361637398
6952.3826449441285        -20294.521373610132      -0.9774956342800593      0                        -0.2109556468281781
6838.255734409927         -20300.384838942617      -0.9787262971717828      0                        -0.205170259025079
7253.933294151233         -20294.679970634537      -0.9740639297923884      0                        -0.22627297816400804
7346.107306788725         -20269.51802095022       -0.9729577150208406      0                        -0.2309832997167681
7436.008595780855         -20295.076361171265      -0.9718735522968918      5.1069655037688436E-18   -0.2355032871196199
7799.397608767781         -20190.797749339046      -0.9671370608499018      0                        -0.2542555908829498
7898.666198057795         -20185.251105876694      -0.9657916244745239      0                        -0.25931937465124055
7995.913604567725         -20184.790792374606      -0.9644552500789718      0                        -0.2642462309188484
8694.235841914402         -20192.327002867463      -0.9542670970516269      6.062705637630357E-17    -0.29895536025533137
8094.666615717367         -20191.12431097287       -0.9630864280537059      1.9885052899884494E-17   -0.2691923699577661
8196.304186300835         -20192.310784623038      -0.9616474367824753      0                        -0.2742885474859335
8297.430430527744         -20186.892993535417      -0.9601803074106181      3.9901349584460766E-17   -0.2793810609662559
8596.09152433706          -20189.69256593548       -0.955755648672452       6.03915143223367E-17     -0.2941617582022624
8496.325377849229         -20193.566669715376      -0.957264868904976       9.040996782193004E-17    -0.2892126738207716
8396.359542020993         -20187.712626007647      -0.9587341578076994      0                        -0.28430408826144776
7550.971216047129         -20294.498459106784      -0.9704445266293379      0                        -0.24132430605637914
7647.3432301849225        -20266.97022366007       -0.9691992273918271      0                        -0.24627800873067293
7747.431666238457         -20295.346759649212      -0.9679276982514274      0                        -0.25122892122560053
8794.765166088726         -20200.046140843056      -0.9527398765051087      0                        -0.30378730657354697
8898.045034697629         -20198.253055111567      -0.9511240716343613      0                        -0.3088090029381879
8998.774116274008         -20189.363081245778      -0.9495054861033455      4.0840878657653844E-17   -0.31375042919050705
6392.7234982030905        -20377.143764581044      -0.9831078299084883      -3.911989397841024E-17   -0.18302730584967528
6495.122601862689         -20401.358293984747      -0.9821253223319429      -1.0882748368993437E-17  -0.18822818905977287
6283.710433432672         -20411.425943686732      -0.9840661693115098      -2.846769022546784E-17   -0.1778026268515595
5297.238692583029         -20616.239000655205      -0.9911464025789224      0                        -0.13277352257772043
6027.788067794911         -20416.117653886424      -0.986248714651126       0                        -0.1652678799486876
6164.536468169674         -20478.693176956338      -0.9850367823909743      -2.0568975735907397E-17  -0.17234423972910176
5835.126675088608         -20458.77483031587       -0.9877127106702633      -3.510811650872959E-17   -0.15628051193772766
5498.821423038418         -20627.283484650245      -0.989861242909626       0                        -0.1420377391736305
5677.1414208188           -20618.966885738188      -0.988657831399258       0                        -0.15018552547419203
3774.270980213719         -20406.612294478142      -0.9977479421284939      0                        -0.06707491177811437
3645.236145171593         -20382.023703685576      -0.9980734301498014      0                        -0.06204375650024269
4038.9839668319323        -20407.941654267754      -0.9970408963007263      0                        -0.07687295039009424
3895.4887710498965        -20421.441222892023      -0.9974219640907899      0                        -0.07175949569537561
3519.5516415437783        -20401.785971778107      -0.9983064493252084      0                        -0.05817416056625987
3392.9835267325843        -20409.61854347811       -0.9985306543409928      0                        -0.054189777513385155
3253.2739084449913        -20397.48438792069       -0.9987718386283636      -3.6741573198171737E-17  -0.04954607797398515
3107.1608418271326        -20432.539308829797      -0.9989460589360043      0                        -0.04589957018486817
2335.6428773094676        -20385.97684156976       -0.9996740975876435      0                        -0.02552838009671549
2946.6942167745474        -20405.146363159605      -0.9991686750199728      -2.1360137971994175E-17  -0.04076711572263847
2469.979402043587         -20401.37490729865       -0.9995863902544492      0                        -0.02875843831223993
2639.8096258446244        -20396.004806260713      -0.9994680163312839      0                        -0.032614164708785705
2784.029358338563         -20414.128093515308      -0.9993295649468755      0                        -0.03661174660365388
2149.4866879882547        -20305.88162790938       -0.9997954982232304      0                        -0.020222796870638004
2043.4889867845873        -20281.51398248526       -0.9998412054802062      0                        -0.017820317220981305
2192.4283684742672        -20410.765335343665      -0.9997325934677618      0                        -0.023124474107003645
2255.767642537479         -20516.433066874873      -0.9996512350168576      0                        -0.026408485387788543
1429.7662869822045        -20280.25208332933       -0.9999584424832874      2.477356635413585E-16    -0.00911663962359581
1746.471449410506         -20275.053792380662      -0.9999152414878317      0                        -0.013019591978582306
1942.9132594127207        -20314.801654290586      -0.9998591569544869      0                        -0.016782909972185095
1832.2609768353268        -20307.924920119996      -0.9998890959139439      0                        -0.014892803300324567
1540.6503852194435        -20304.197177659356      -0.9999415838345765      0                        -0.010808730693120302
1656.3769789609535        -20300.890351350754      -0.9999250536719685      0                        -0.012242832171602713
667.2810684111518         -20291.82756652915       -0.9999953195498444      6.481203424084594E-16    -0.0030595382837154093
544.1390386518771         -20304.351506127474      -0.9999969027581562      9.866570461760657E-16    -0.002488822232747661
837.4908268021532         -20284.196291997687      -0.9999918310404415      0                        -0.004041992367920322
757.0342643124309         -20345.045986466685      -0.9999916194043152      0                        -0.004094021366914251
1154.9233723319246        -20297.32581634448       -0.9999779577902309      4.071343379309366E-16    -0.006639568590447959
946.5313556212606         -20320.38204159605       -0.9999865302555037      3.144852197603058E-16    -0.005190275907719763
1056.1571654960148        -20294.217081314855      -0.9999834815001479      3.002851327746581E-16    -0.005747749093435849
1341.1267441193252        -20349.9736641056        -0.9999576745788579      0                        -0.009200482570402601
1230.5125075965416        -20375.072173491302      -0.999964725455221       0                        -0.008399269157156542
5174.382652355922         -20757.505149525587      -0.9916570964413083      0                        -0.12890384982772776
4559.279670504186         -20519.032554807796      -0.9950385383382353      -2.9483298415062286E-17  -0.09949023354197044
4729.687205146482         -20596.237058822306      -0.9941778128060735      0                        -0.10775191979523319
4396.51863644738          -20563.68104930943       -0.9956127880400203      0                        -0.09356909519346464
4255.524658653505         -20585.920268689762      -0.9960893740029421      -3.2702583790984045E-17  -0.08835133525883627
4110.698891017803         -20588.67276768453       -0.9965636984803781      0                        -0.0828299114238124
4993.338691278207         -20779.62583158389       -0.9926103542130843      0                        -0.12134530948217132
4782.685438708467         -20785.588640901075      -0.9936458352944585      0                        -0.11255200373994279
409.11626739201785        -20425.62417790774       -0.9999971464791495      3.179178736951969E-15    -0.002388460822775477
81245.16105753343         -25173.385087994142      -0.07650807381699411     -3.191953327474888E-17   -0.12059597076181472
69821.24815036665         -13628.66717036026       0.002986515376325031     5.237616465502765E-17    -0.006143884761856104
72250.28592049517         -21187.911284982365      -0.1741507626605873      -2.5393670409825702E-17  -0.28422158628668986
77479.0211638512          -58914.27888050759       -0.6733328473899757      1.3982566213046138E-16   -0.7393337311704512
58556.29039633533         -80482.7500610831        -0.5616932647047218      0.3333333333333515       -0.35908869827504614
65577.0807550372          -74149.57659043389       -0.7923526244780016      0                        -0.610061435744428
71714.53741976495         -67199.32119094992       -0.737325796479123       -3.319608927314543E-16   -0.675534361962456
80913.8513203767          -41939.53610485056       -0.5665619649636119      1.3279437113099763E-16   -0.823998172548853
78560.59027326462         -33881.647524901295      -0.5310983384629155      1.9529996691287056E-17   -0.8472970294971113
74785.59466023985         -49262.07633625838       -0.6298426932108709      -7.211537778978136E-17   -0.7767086498846263
16830.052320321527        -107147.95826885675      0                        1                        0
25126.086062400613        -102128.50550175003      3.700743415417188E-17    1                        0
50720.86957009826         -86418.3877243956        -1.9810450852294696E-15  1                        -1.0425668332638425E-15
33456.9846575977          -97061.53095206282       0                        1                        0
41951.734837252276        -91867.75072809709       -1.1111433244287733E-15  1                        -4.613807808197367E-16
20205.48388749448         -12902.163288808933      -0.6292457590111681      1.3338117608135958E-16   -0.7772063913368991
20200.59020448889         -13008.845073123244      -0.6311017170145242      3.874830478493502E-16    -0.7757000855713968
20193.85125658232         -13108.156846012826      -0.632877681844582       2.1644754224749287E-16   -0.7742517935409142
20192.28230717176         -13203.782208512848      -0.6345265500484092      1.7974225269358834E-16   -0.7729010656282441
20195.327129129393        -13303.25165486042       -0.6361834771512173      4.461816109050321E-16    -0.7715378042307582
20193.108100747606        -13405.467849580999      -0.6379800116509993      1.236245805732247E-16    -0.7700529233139896
20186.880344226345        -13503.997652924534      -0.6397848906144793      1.2550693223716405E-16   -0.7685540278452692
20175.63970120239         -12685.536736926913      -0.6261283098447832      1.3261866929146371E-16   -0.7797200392250211
20212.672814772603        -12781.797165668486      -0.6271469812557913      -2.496182058186683E-21   -0.7789009332587813
20168.70622978628         -12489.383906755806      -0.6230760939623117      3.9050197151989355E-21   -0.7821612244970494
20198.316810587           -12585.516087102646      -0.6241692148302498      7.769540548889598E-17    -0.7812891853855437
20196.818451445026        -12389.245077423147      -0.6210724630250611      1.3557272388216702E-16   -0.7837531471071838
20316.52124743878         -12858.976476634993      -0.6268803950184499      2.2701089070869844E-16   -0.779115505128706
20427.45103712383         -11719.861669830614      -0.6077102252914762      3.1612691365309906E-17   -0.7941588518683084
20399.321820185178        -11863.21908400266       -0.6101555611633839      1.247239670045463E-16    -0.7922816361984898
20392.560434112882        -12021.203184356475      -0.6125635018661557      4.973117745274119E-17    -0.7904213788556694
20277.519222771112        -12284.02990929788       -0.6182398322809096      1.3826243696319895E-16   -0.7859895098915591
20342.51359880704         -12161.680261515317      -0.6154060926314061      1.8645547776490307E-16   -0.7882102137376606
20187.24153595256         -13600.189831357304      -0.6414596495128461      2.1229804529676955E-16   -0.7671567753786602
63096.65579632765         -12421.651496949024      -0.890719540130939       -2.1173438574875225E-17  -0.4542986367524026
20793.13334518374         -8483.747949373177       -0.5851105444426654      0                        -0.8109535409321657
20901.405723097596        -8011.013692832923       0.25288916693223396      -3.387460871038167E-17   0.3460065610376395
20883.06074815855         -8279.53519339024        0.19538957871853624      -4.315116117033975E-17   0.27006299928120364
20836.258183239777        -8830.598175035604       -0.38804462005887436     -2.0549417366696003E-17  -0.5420939183954915
20915.896425010273        -8658.007688460346       -0.3879913956579481      -2.0147029396620933E-17  -0.54213201483305
20814.31833659341         -8994.452581373534       -0.3878453859153654      -2.099833139192538E-17   -0.5422364804119074
20746.0373969462          -9316.916324931903       -0.5823967840548635      0                        -0.8129046591325321
20804.756481250046        -9148.796044860048       3.928168512320103E-6     -7.50563526997342E-17    -2.808449574620564E-6
20785.751454685338        -9490.938527948843       -0.38805890794591447     2.2515091077135393E-17   -0.5420836910316768
20975.66434536909         -9423.72382731081        -1.819668870485976E-5    -6.162437771577416E-17   1.2932111249160569E-5
20584.927892635773        -10778.83559695066       -0.5937546176420778      6.81890614154271E-17     -0.8046461665029186
20526.144515587537        -11246.952167314837      -0.6000111402397207      1.5848035151681396E-16   -0.7999916446003542
20557.913922422456        -11370.676302958369      -0.6011083821122425      1.4982234309899285E-17   -0.799167512252871
20567.367452586193        -11515.522633685314      -0.6028752891481001      3.063093241813619E-17    -0.7978354376005073
20567.10380203703         -11123.85750797421       -0.597906663173268       1.15160865916265E-16     -0.801565731461452
20588.382228191873        -10957.372390368088      -0.595651814190946       8.179571931296282E-21    -0.8032427503666462
20565.933307784544        -10241.343886773766      -0.5891205803149359      2.5073548720703178E-17   -0.8080451358998841
20542.44636766755         -10112.779485561392      -0.5885264464799608      7.37131119162088E-17     -0.8084779659729497
20600.585309503847        -9990.142084694962       -0.5868790844861692      2.4140136306079613E-17   -0.8096745887884738
20592.954051498982        -9847.77461494841        -0.5861878557601311      5.315029261172522E-17    -0.8101751646748191
20794.481036703444        -9646.250680580497       -0.3882745116931851      2.3028547294820574E-17   -0.5419292828938855
20747.76543762282         -9788.778859637589       0.11673278386186092      -1.3394162668341805E-16  0.1623990678540126
20703.98875820375         -10304.508844984537      -0.5876307607227241      3.0469660382253274E-17   -0.8091292163646132
20737.049561993375        -10444.8240067217        -0.5883241876175671      0                        -0.8086251601139486
20720.932422032623        -10617.654484975874      -0.5901571064035085      1.0279738728522668E-16   -0.8072884177091465
20573.561909864864        -11653.650299360677      -0.604662108443989       6.261613007273798E-17    -0.7964820992382368
20699.824336765334        -11582.54750441165       -0.6018704451761427      9.293281323614752E-17    -0.7985937434102047
21226.264509233166        -6916.199226774066       -0.4681565435775472      8.04878319607742E-18     -0.5859432428361874
21107.50517439872         -7513.19526906855        -0.6000064188953224      0                        -0.7999951787947088
21319.846653524874        -7299.792644209871       -0.12103748706006476     3.1965515493625754E-17   -0.15921668814238682
21212.566873882068        -7856.426502931847       -0.1965951733220217      4.739796023542579E-21    -0.26918665274820436
21975.47733312342         -3055.159815253342       -0.9980018221354184      0                        -0.06311610888832418
21742.433201013642        -3933.657213579666       -0.9786056473656605      -4.602234396661451E-17   -0.20573956586525535
21676.438923745096        -5342.069479233614       0.11447568175324584      -1.0303391218648842E-19  0.08545910672523319
21879.219023659956        -4628.340837033629       -0.6149381081373911      -1.4106929607516965E-17  -0.2574720420196935
21801.081002005274        -6539.756318296593       -0.46329213800275415     1.513275900752992E-17    -0.5436576007875532
22026.892787136865        -5856.564397687211       -0.7280147549995164      -1.0901700152221996E-17  -0.6855605642222024
23033.08914018228         -2727.5873637732802      -0.9998728522875302      0                        -0.015581318975071798
24009.934086063608        -2159.889056975954       0.6665883616020886       2.430360669049097E-17    -0.010118996113271786
6642.772854824186         -20389.208060325167      -0.9806930959718326      -8.064304801740758E-18   -0.19555319265244983
6767.011339187799         -20415.682954725475      -0.9794196278067195      -8.765193584716889E-18   -0.20183456739618177
7190.93227002283          -20412.46468477553       -0.9748091082066929      0                        -0.22304080902312293
7041.574325566806         -20403.217554285813      -0.976490792110974       0                        -0.21555911631876937
6892.414998383455         -20411.092736195467      -0.9781080799585311      0                        -0.20809753443577414
7341.672617334659         -20400.372507162352      -0.9730481901003453      0                        -0.23060186341211014
7485.383951865518         -20424.619197186086      -0.971328638762566       0                        -0.23774077343492908
9396.934552630506         -20186.507627350533      -0.9430403284683258      6.22455100280713E-17     -0.3326784315578131
9299.0572133714           -20187.39978934486       -0.9446541189083847      8.265814741397919E-17    -0.32806797401988036
9197.707628922815         -20191.8370433107        -0.9463218252558835      0                        -0.32322593176898945
9096.522562478016         -20187.866050224573      -0.9479391179739736      0                        -0.3184516110152515
9497.044960772422         -20190.152974838336      -0.9413951909449736      0                        -0.3373056394280755
9597.280278235985         -20186.93869289776       -0.9397042876030781      6.283344370077754E-17    -0.34198808722359764
9994.729888780153         -20190.036017753293      -0.9329427315627953      1.7102784916000218E-16   -0.3600248040910707
9695.305216047296         -20189.411933566127      -0.938062234506622       0                        -0.34646680090479665
9895.899130752581         -20189.064356407496      -0.9346408266427834      1.701161878292295E-16    -0.3555932017244689
9795.374363537829         -20194.314949141266      -0.9363868437718942      0                        -0.35096962650028446
7853.800195566016         -20288.649843553303      -0.9665168710006045      1.5280406608715887E-17   -0.2566030748853073
7945.687792964172         -20261.37004932394       -0.96524639965705        0                        -0.2613415158745574
8040.749317165762         -20284.87531354208       -0.9639789788208026      0                        -0.265978435694279
8737.16577502257          -20304.217670904043      -0.9539170680598422      6.245919577902826E-17    -0.30007037026606237
8642.845572488888         -20267.25890529818       -0.9552456943441804      0                        -0.2958135619136223
8140.050864131186         -20296.44587710581       -0.9626184921973922      2.048425923008602E-17    -0.27086092078469187
8250.158031637648         -20290.625170170435      -0.9610560049130799      2.0498954825482724E-17   -0.2763536780661185
8345.672081726483         -20263.163681745795      -0.9596308411891264      0                        -0.2812625972505999
8548.047678520588         -20294.280858267084      -0.9567324880447781      6.196997166755962E-17    -0.29096897819780115
8441.874580042706         -20299.341793548894      -0.958307492000183       0                        -0.28573895542018285
7642.20802818436          -20400.18581750532       -0.9693656868038758      0                        -0.24562199604166177
7793.556759533292         -20409.398394438736      -0.9674362861275592      0                        -0.253114662141257
8844.026112349062         -20309.84108168009       -0.9522998543801368      3.137628063854068E-17    -0.30516386952805874
8954.065534950714         -20295.876501130344      -0.9505536383223036      4.1840591678637955E-17   -0.3105604299125542
9046.739241187717         -20264.02504431942       -0.9489931597032729      4.999735402985158E-17    -0.3152966584255191
6395.311455401414         -20503.94200338407       -0.9829722781806832      -1.1337033891113293E-17  -0.18375391126577514
6536.388855821869         -20545.774354457568      -0.9816241803272024      -1.1384684761554581E-17  -0.19082444379360738
6258.232427243137         -20592.639649826124      -0.9841137094196789      -1.769660011339143E-17   -0.17753930907527074
5357.914348045094         -20845.72091108892       -0.9904511338616053      -2.4570779692445547E-17  -0.13786424310116205
6050.011064877746         -20630.165858927427      -0.9858201098644279      -1.825226649967554E-17   -0.1678055662349052
5847.092123555865         -20722.40464415763       -0.9872913674259453      -2.247370319746777E-17   -0.1589205884636482
5618.939024962155         -20814.887050913563      -0.9888040434099791      0                        -0.1492198442493101
10094.862877738045        -20193.971083016935      -0.9312290311289072      8.603293069293863E-17    -0.36443448176238946
10194.818716811782        -20188.502745515052      -0.9294551652956411      2.591199556534961E-16    -0.36893508323956836
10292.993053556236        -20189.655807913525      -0.9277390481504867      0                        -0.37322949839874453
10392.527305348416        -20196.988831474126      -0.9260285894339867      8.743542447438709E-17    -0.3774533765398927
3822.4152847465207        -20523.579682801254      -0.9974739435042768      -6.53797668159191E-17    -0.07103331493179404
3704.509423232286         -20524.88747928789       -0.9977599252081507      0                        -0.06689642266992919
3591.62683460787          -20501.54095939908       -0.9980400263905468      0                        -0.06257879484864048
3947.967249851942         -20590.9259554447        -0.9970465300791326      -6.916836757957715E-17   -0.07679984238896782
3485.389727382405         -20537.26188188867       -0.9982132749824428      -2.0669368457907312E-17  -0.059751629872985844
3340.8069749425667        -20531.55284914669       -0.9984874017709275      0                        -0.05498097960919026
3037.8283395379717        -20603.75562455949       -0.9988794171277876      -2.6017683150608912E-17  -0.047327673450128865
3209.2752795051856        -20597.44750809711       -0.9986353363609416      -2.3901023053226718E-17  -0.052225125073254296
2383.6288262235935        -20540.05443269523       -0.9995624586493034      0                        -0.02957855345027031
2295.0403695460777        -20620.020168187086      -0.9995759496562663      0                        -0.02911907819756469
2850.8869952619693        -20613.280366214345      -0.9991025531798909      0                        -0.042356656265092794
2511.7537280582187        -20566.825888816595      -0.9994553457322354      0                        -0.033000163831062364
2685.190101596524         -20552.73294028874       -0.9993191412107942      0                        -0.03689516482295039
2935.018431617389         -20799.62368127347       -0.9988452733698421      -8.988541311458454E-17   -0.04804287598507743
2022.7457937339655        -20432.93029856204       -0.9997923994820062      0                        -0.020375418623322445
2189.3595509217453        -20612.22682826255       -0.9996412528361809      0                        -0.026783680269766942
2136.048662466178         -20530.244319876605      -0.999705013682528       0                        -0.024287558328489788
1458.210648453497         -20414.827789869738      -0.9999333192534395      0                        -0.011548008788638833
1746.1941562904142        -20394.74531029785       -0.999885199840523       0                        -0.015152124189653574
1870.1423314429367        -20467.342520676677      -0.9998311063166296      0                        -0.018378187408667455
1608.8160949026096        -20441.889847789025      -0.9999025253970598      0                        -0.013962064377590476
663.792194711075          -20458.911105938267      -0.9999906015288377      0                        -0.004335245120014654
862.6712350050524         -20433.777710886323      -0.9999837915494717      3.7668448905117627E-16   -0.005693486523735076
1076.3227117754013        -20457.8252372408        -0.9999687164990582      0                        -0.007909671866313337
1311.4026241389604        -20499.826678383226      -0.9999401072783153      0                        -0.010944423735429329
5119.125355474186         -20942.196145302085      -0.9917047642125681      0                        -0.12853660682369705
4531.859614934474         -20745.40652650688       -0.994810437718353       0                        -0.10174571327025268
4342.442308079631         -20724.33178001806       -0.9955780403548466      0                        -0.09393809218323837
4183.700555221625         -20770.40747488361       -0.9960690345291098      -3.598044632415927E-17   -0.08858034718327322
4054.100847904815         -20738.716207554306      -0.9965324650864013      0                        -0.08320484211967885
4862.82867105224          -20978.770543014518      -0.9929852295349296      0                        -0.11823845641433894
4630.917492728733         -20938.890974430986      -0.9941132108982375      0                        -0.10834630565045042
540.0914738267195         -20699.282562910346      -0.9999884189248824      0                        -0.004812095687724935
5274.304122483458         -21076.6559518563        -0.9906463356405812      0                        -0.13645452090700583
72494.19477008392         -29240.338845764396      -0.5171313575361242      2.3702827469552472E-17   -0.855898096833326
65385.41815817895         -18912.177896030433      0.17638933996730222      -3.9711765898036843E-17  0.28287119389800686
66993.91403034466         -24784.702843691         0.10184281632308481      -8.042172674685303E-17   0.17212920728868386
69017.15958623694         -57397.003737034625      -0.7000870133599832      5.963012945078886E-16    -0.7140516974343453
49420.90037732929         -77597.0861738265        -0.8707335709438787      3.008110600388426E-14    -0.49175398638432527
56711.4936972408          -71269.02152104847       -0.8192079893384778      0                        -0.5734948706985397
63147.07315400238         -64698.63766732759       -0.7630179140593608      8.286613472629801E-16    -0.6463741737407426
71152.80812551775         -38931.69568037122       -0.5759625960810589      -3.230873191306628E-17   -0.8174527082505525
66099.4786456274          -48116.27126609503       -0.6578401054507509      1.896719013591323E-16    -0.7531483913370454
16690.329379414263        -96979.80080610797       -0.16484835914247534     0.8333333333333334       -0.024551909616387275
24914.60758520859         -92112.54651044932       -0.324297199925291       0.6666666666666666       -0.07708719845567714
41201.173530996966        -82443.01824878341       -0.6090160647062626      0.33333333333333837      -0.27118833090284633
33033.70064970543         -87360.10640830161       -0.3160718286910536      0.6666666666666666       -0.10587585319851493
20191.79295526919         -13700.817258993355      -0.6431573094946069      2.3712316728698593E-16   -0.7657340760339558
20188.840849355413        -13802.263182626883      -0.6449934748430187      2.1892968560965397E-16   -0.7641880772302486
20188.37288555422         -13900.8374894727        -0.646749151655554       1.9999092720067903E-16   -0.7627027827386247
20190.750263584276        -14001.740494591817      -0.6485098500997002      2.256249263310837E-16    -0.7612062626409649
20186.622680177927        -14102.387792767135      -0.6503728136257925      1.1453424790044291E-16   -0.7596151678767161
20307.397742559504        -12966.275774417345      -0.6288003581315961      1.7314645578616535E-16   -0.7775667878631651
20301.22530130944         -13072.290736737617      -0.630670185493112       1.5645951977726115E-16   -0.7760509758469082
20277.315139688733        -13158.724588345061      -0.632493325647012       9.515961247068835E-17    -0.7745658093324558
20296.977030180333        -13248.895784417391      -0.6337321834464341      2.813983972694019E-16    -0.7735525318726196
20299.573634761135        -13359.253616607542      -0.6355893272239947      2.2489377369371138E-16   -0.7720273357054616
20291.358704774542        -13466.512242754705      -0.6375663522085556      -4.156724564471699E-17   -0.7703954481389411
20270.374809781817        -13553.350400523097      -0.6393955403969928      2.3724640845995215E-21   -0.7688779765931879
20395.142261708963        -12924.277962903772      -0.6268031479809021      2.521974747923669E-16    -0.779177652160322
20278.53248972684         -12674.545553536746      -0.6244192307104918      1.4705197189036436E-16   -0.7810893830197688
20336.150792716424        -12758.844129581847      -0.6249415746816457      1.7877024720508445E-16   -0.7806715238124011
20267.374444164594        -12483.147143185568      -0.6215114558771415      1.9619093301261517E-16   -0.7834050741013977
20319.438642121986        -12576.991889905137      -0.6222369800895883      4.3445479809298327E-17   -0.7828289343712218
20320.690263762845        -12386.47131262975       -0.6191960825919556      -4.2156235987820553E-17  -0.7852364046686879
20443.50519449548         -12820.40725564337       -0.6243660212432318      1.1277209312335392E-16   -0.7811319167987437
20574.63321094473         -11798.428772708468      -0.6066697479291218      4.804573457876022E-17    -0.7949539714846857
20557.33821357865         -11957.734995878835      -0.6092173288891837      1.1494511671556866E-16   -0.7930033077651384
20515.10636777534         -12121.785256354953      -0.6122686501380944      6.739052829329905E-17    -0.7906497960463307
20438.46156930565         -12292.608681752912      -0.6159968057753404      1.928386698890035E-16    -0.7877486496226604
20293.31988490127         -13643.773717742471      -0.6406292314131735      4.2712982099635404E-17   -0.767850368075826
59877.44804437603         -17072.804736185997      -0.10083119915966603     3.485177037514112E-19    -0.17273834038661606
56461.36181468908         -11597.259670280604      -0.8375772911539049      -3.0563063384620836E-17  -0.5440181133559732
21060.55814046238         -8476.540212194774       3.306014343951169E-7     1.9807979096005895E-17   -2.3600120341304986E-7
21176.60266371166         -8213.78015905274        -0.19457394902426517     -5.0591368374021595E-17  -0.27065126499606884
20985.543133326326        -8935.504391064882       -0.579642757084313       0                        -0.8148707097379738
21123.976602589173        -8686.874453770288       -0.3474544973021724      2.4456075175621424E-17   -0.4891578189313833
21016.820037652004        -8799.266125728633       -0.5797987225675673      0                        -0.8147597428969805
21026.52776881591         -9082.584760584126       -0.19290085450167696     -3.7447947546455516E-17  -0.2718462305095708
21014.549371943376        -9263.593863651708       -0.38575912386344763     -2.1935867622937215E-17  -0.5437226699466228
21148.74006325105         -9373.26160265183        0.11535622313388316      -9.391506973233356E-17   0.16337974757146775
21003.13686250508         -9598.42201183561        -0.19309015507345673     4.5998951080389136E-17   -0.2717118021358156
21155.770922883486        -9499.210632844966       0.1153983489264468       -8.196366997424368E-17   0.16334999496325323
20772.680839474353        -10876.200357191308      -0.5920926188922728      5.551316276118928E-17    -0.8058699212011624
20690.510628842912        -11267.52471068968       -0.5978787131805765      1.1792461660828015E-16   -0.8015865786598552
20734.31146501038         -11455.391658670154      -0.5996557159294074      2.1733832042025646E-21   -0.8002580971743627
20783.728524660968        -11089.741468536495      -0.5943629601301224      5.739351188385234E-17    -0.8041969103280672
20739.389466527944        -10147.83833598099       -0.5859176669514481      1.5945333997299775E-17   -0.8103705851207208
20784.494068464533        -9938.898208965336       -0.5839049611622226      1.8036346445154402E-17   -0.8118220211182449
20978.44511753559         -9808.329033363281       -0.4146467234379145      -5.585943899677832E-17   -0.5816117037932241
20909.0162777608          -10322.05505272163       -0.5848086914352503      2.5546012451653285E-17   -0.8111712453198784
20956.618341529895        -10558.767242793609      -0.5862488667327527      0                        -0.8101310176956256
20959.114847361652        -10778.250668484832      -0.5883897518743129      8.223637914310788E-17    -0.8085774539556837
20744.746883001084        -11714.73730901622       -0.6030318170832152      1.1073356594127501E-16   -0.797717134670684
20879.133973364158        -11573.435621325887      -0.5991569172692449      6.196267715775989E-17    -0.8006316178425404
21706.646809201255        -7181.786166410541       -0.6078352609754419      -9.003762695194142E-18   -0.7940629145418753
21483.364576066273        -7630.502896234978       -0.19735761000125354     5.220050111262245E-21    -0.2686281802044158
21519.78633034374         -8093.046449734014       0.19391954149705612      -9.971238168944178E-18   0.2711205957474334
22716.767219816735        -4082.637784397302       -0.9827832231013911      0                        -0.18461569630722383
22457.97806714631         -5250.185671309915       -0.8442369650827315      -1.6346419376987785E-17  -0.5359554438104935
22404.24553353659         -7035.242586161046       -0.40782390848830724     -2.8141084667779163E-17  -0.5273738694619704
22665.768626516612        -6177.74197739444        -0.692723062469752       3.402945663074646E-20    -0.7211975292170436
24103.49299320685         -3611.057429139774       -0.665786009428568       -8.604201014809314E-18   -0.03423868700287292
25453.082188904096        -2912.208332370898       0.9999390409118707       0                        -0.009302486462912237
6683.5443843509165        -20558.818461460753      -0.9801867425218038      -1.8440966079104417E-17  -0.19807561580136981
6815.990560766771         -20536.16704494474       -0.9788602568195012      -2.013816293181595E-17   -0.20453018733577352
7252.289603246932         -20528.35363949449       -0.9741175755144982      0                        -0.22604191858576844
7113.023127893975         -20563.267473628934      -0.9756871194628584      0                        -0.21916807419108444
6945.682868519863         -20576.398872505637      -0.9774958755602232      0                        -0.21095452813743998
7384.702949896626         -20571.52606695427       -0.9725939731820318      0                        -0.23251013468116344
7556.740303949478         -20586.055971216527      -0.9705476550783568      1.1108198468205432E-17   -0.24090921301764212
9440.811865568276         -20289.728055578424      -0.9427430808894531      6.388572008298365E-17    -0.3335198394273315
9347.676138295279         -20265.341230461174      -0.9441652822222976      5.061926713001657E-17    -0.3294721836857469
9254.424072649444         -20294.5767509631        -0.9457886225988372      4.2307239984118235E-17   -0.32478282172924383
9138.884123557516         -20294.23171000671       -0.9476359555682011      8.422703687380126E-17    -0.31935261944825816
9550.715741439872         -20290.43432135067       -0.940937360677264       0                        -0.3385806893704066
9644.520581419934         -20263.95049481051       -0.9392600019305061      7.688522391189384E-17    -0.3432064229353843
10039.380954890796        -20301.984401064106      -0.9327649890549153      0                        -0.3604850552631856
9943.623686141565         -20265.426787628436      -0.9342123550216224      1.0403434553224442E-16   -0.3567173610751266
9739.277550019508         -20302.151305953816      -0.9378503901885961      1.9474619832522814E-16   -0.3470398327138084
9846.699031601613         -20295.032440595638      -0.9360091415319541      0                        -0.3519756907825802
8769.312216486926         -20423.306966642744      -0.9537553010160748      3.220605926386991E-17    -0.3005841406697785
7938.061147834595         -20389.735002692196      -0.9655107484610552      0                        -0.26036319701538846
8070.536415454662         -20409.72277387899       -0.9637517070621314      4.2227523123139404E-17   -0.2668007627355713
8633.143311729298         -20403.365098051512      -0.9557344958398917      0                        -0.2942304760983882
8187.890618510844         -20410.01690944745       -0.9621376634909171      0                        -0.2725639674915437
8333.592372073535         -20395.091552196747      -0.9600644633552461      3.618396518922182E-17    -0.2797788876275236
8478.005704676338         -20412.460117053062      -0.9580272602357663      3.190819310542917E-17    -0.2866771152553543
7723.334372777212         -20586.43209794335       -0.9684914877911845      1.1099114684537062E-17   -0.2490466578035022
7869.0485747707335        -20530.670142392602      -0.966580026621925       5.89298781920938E-17     -0.2563650756244698
8894.638010590537         -20413.192004872275      -0.9518274250856353      3.224475566155953E-17    -0.3066342327287032
9042.170694605322         -20400.584739552927      -0.9495148720928129      7.383819759559925E-17    -0.3137220222019166
8817.885424058284         -20536.166717111075      -0.9533332302820483      0                        -0.30192010854538304
6405.690915845016         -20695.310013768205      -0.982720173557698       -3.6233355123672416E-17  -0.18509743246277485
6596.062645053796         -20725.846426999677      -0.9809376365774852      -3.0454704599272944E-17  -0.19432280591602694
6224.738476622193         -20813.187846456403      -0.984192642911437       -2.547905150149241E-17   -0.17710121210853655
5522.473047567844         -21085.22723798729       -0.9891054980363472      0                        -0.14720839601357513
6014.53846090027          -20916.447961866128      -0.9857952971152328      0                        -0.16795127084152642
5785.722611046833         -21017.590830591656      -0.9873945001081035      -2.5081939046743528E-17  -0.15827854492270418
12197.90778579878         -20198.282380367225      -0.8931572473269966      0                        -0.449744518007491
12098.49894805333         -20188.865648850486      -0.8949129086950598      0                        -0.44624083833966344
11998.621584767714        -20187.724483267753      -0.896752685828346       1.8979838533611595E-16   -0.44253205578890203
10145.8975641837          -20293.152931612338      -0.9308891006965863      8.805610655620026E-17    -0.36530190546710656
10241.266569481964        -20264.809671933035      -0.9290773451509604      0                        -0.3698855048444569
10336.230876465956        -20297.0361912438        -0.927609951746236       1.7794357710671715E-16   -0.3735502339964572
11896.57462599157         -20193.126778649414      -0.8986876264160196      0                        -0.43858927261805647
11794.339280385278        -20191.811881867867      -0.900564645672982       1.410235001785736E-16    -0.43472211687391993
11696.062290798596        -20185.639630959493      -0.9023257648839484      0                        -0.43105476911698987
10494.913641082292        -20196.384488201027      -0.9242116797532224      1.757915919330484E-16    -0.3818805715451934
10595.812133257072        -20189.568236874326      -0.9223719304056553      8.824367874608204E-17    -0.38630301828817576
10692.887529478628        -20190.41141571236       -0.9206404434560768      8.872395420936718E-17    -0.3904115441573162
10793.034919284948        -20198.01223814343       -0.9188938509286668      1.7867124210128236E-16   -0.39450486769363563
11599.82732831234         -20186.083150696144      -0.9041032677854366      1.3951782782613578E-16   -0.42731403103907756
11500.460852970702        -20191.653399453997      -0.9059759321924922      1.3894726805388034E-16   -0.42332919839348127
11399.321943006793        -20189.711961981302      -0.9078160508346186      1.3816377328343973E-16   -0.41936859418546096
10897.856947040787        -20198.60118364775       -0.9170094793801428      1.796880197362577E-16    -0.3988654091746571
10999.58330194842         -20191.48338403367       -0.9151190814408423      9.021173131680811E-17    -0.4031836637538959
11299.661294268075        -20189.910742495482      -0.9096427933065053      9.163322504950033E-17    -0.41539136789249737
11197.861311128045        -20193.672708855465      -0.9115302931947279      0                        -0.41123293217726137
11097.141276862336        -20190.08012397578       -0.9133370860536832      9.066424557317012E-17    -0.4072043309949392
10437.895469842832        -20305.567800925903      -0.9258847307229788      0                        -0.37780612132743374
3790.3877028057636        -20673.754002772577      -0.9973590727582732      0                        -0.07262836367568404
3603.447235709289         -20661.745760355163      -0.9978220642863902      0                        -0.06596307470156791
3937.946670843106         -20777.29365368652       -0.9968280383354615      -6.994330935298972E-17   -0.0795855613306132
3392.3009530633535        -20757.803082147617      -0.9981477984970274      0                        -0.060835583968915564
3174.1317481985334        -20787.913699527093      -0.9985035782519378      -5.277197905005339E-17   -0.05468639768382865
3045.218987625042         -20962.414598550014      -0.9985463243669018      -3.645840131159568E-17   -0.05390025301212168
2406.445203266725         -20715.815261521544      -0.9994457006164018      0                        -0.033290997709634736
2239.999874088201         -20715.570883807748      -0.9995615273237153      0                        -0.02961000375956696
2642.634826669264         -20835.252454468915      -0.9991603375141083      -1.342055989806719E-17   -0.04097090278080996
2859.837663347683         -20989.447108604865      -0.998789022524608       -9.14355666389776E-17    -0.04919845056664985
2019.9412059707913        -20678.86570256643       -0.9996960282369101      0                        -0.024654568873290244
1511.004125362869         -20613.80981490933       -0.9998847041733253      0                        -0.015184693737289845
1760.5258927670618        -20591.0699361703        -0.9998270370040364      0                        -0.018598205184214567
874.9100896303096         -20715.204166070165      -0.9999653865847267      0                        -0.00831931983333729
1251.239007526128         -20787.451390682596      -0.999906936582851       1.0504048608969565E-16   -0.013642304790706062
5020.282483560356         -21197.103478469202      -0.9918929649566719      0                        -0.12707612202431695
4347.456023688265         -20956.66644342502       -0.9952316440907111      -9.489329910264984E-17   -0.09753958296257349
4044.0839816584303        -20942.574629670504      -0.9962953256125759      -4.017608511095802E-17   -0.0859977933619987
4629.757715260221         -21228.022718307424      -0.9937301600811683      0                        -0.11180497861278403
728.6361566153349         -21063.12142330359       -0.9999591446042748      0                        -0.0090384390629422
5317.227949589493         -21319.926842336674      -0.9901005330175053      0                        -0.14036000252399075
64814.73469349682         -31631.833862813117      -0.5464578157205061      2.3483739746521174E-17   -0.8374718694040361
60272.957007163575        -24377.329844013948      -0.07575607035224695     -1.4333838932166102E-16  -0.12116417007898296
61045.61677581285         -55782.87129681504       -0.72766539971069        3.9437039964990976E-16   -0.6859276552323869
40814.40400941319         -74296.85002323554       -0.8973139027169207      0                        -0.44139189224805864
47940.03650695106         -68579.58169573621       -0.8491125512932287      0                        -0.5282105695170223
54816.55068992156         -62394.031667683565      -0.7913986254093851      0                        -0.6112971796863321
62087.55769203975         -39804.498559498585      -0.6179855551893143      2.6004067835136167E-16   -0.7861830787364849
58508.13503391724         -47519.48198659232       -0.6901776847873052      6.294892581851265E-17    -0.7236369438785512
16511.171239617663        -86941.1408019061        -0.6573249944986589      0.3333333333333333       -0.11120772402068198
24668.872372190737        -82204.68140410144       -0.6437281819283104      0.3333333333333333       -0.1733704089240773
32761.02425903446         -77916.76042051011       -0.6234995721236016      0.33333333333333465      -0.2359904279705458
20188.422756218213        -14200.028445152626      -0.6520980161345709      2.0918571049333114E-16   -0.7581346696417324
20294.86990401442         -13758.654298609208      -0.6426248183492512      4.3465182534841304E-17   -0.766181011775959
20270.250595235324        -13852.470289225621      -0.6446590458065318      2.6453971263803103E-17   -0.764470218275279
20292.506015146417        -13947.511957803743      -0.6460066701088623      2.2361336257864715E-16   -0.7633317640898514
20289.1531744491          -14058.458649221293      -0.6480355895128669      2.2735845766132545E-16   -0.7616100542259935
20264.13249229788         -14152.839676772786      -0.6501064156767125      2.7675216067272718E-17   -0.7598431734678146
20426.3510113155          -13031.261934806962      -0.6281235035440589      1.9424629458809377E-16   -0.7781136575755633
20402.822542060316        -13160.655050655787      -0.6306533182490751      1.3589355217692076E-16   -0.7760646828951401
20415.33132713314         -13308.26044005779       -0.6329905007790327      2.2297884357935853E-16   -0.7741595609803987
20408.927193273183        -13426.066326394919      -0.6351140651735331      1.8577186484678223E-16   -0.7724183608472736
20394.24617150247         -13552.63428337524       -0.6375254453070517      -9.020212976304972E-17   -0.7704293000888132
20565.25662382829         -12948.601789333716      -0.6246912468124614      2.4643369917698637E-16   -0.7808718497890673
20429.69183500367         -12658.424914211484      -0.6219202372160527      3.141969124804197E-16    -0.783080595038423
20423.277631127832        -12483.325751489247      -0.6192067413807286      2.598656392445194E-16    -0.7852279993414805
20618.23910059421         -12773.19551263863       -0.6210183776595072      7.462412100390974E-17    -0.7837960031247057
20745.66170025458         -11881.34581581106       -0.6053776879759746      8.118030593459962E-17    -0.7959383484820833
20716.745748199162        -12060.427862039398      -0.608417763348914       -1.6689491726487895E-17  -0.7936169259781058
20648.86411841696         -12237.685018267199      -0.6120793547682774      2.2310912598936746E-16   -0.7907963475649836
20590.6743949947          -12392.076400011676      -0.6153257274864237      5.06257442782257E-16     -0.7882729532256664
20782.216729551026        -12896.209573246124      -0.6206568555269939      2.0909380900815524E-16   -0.7840823091878667
20421.882662446595        -13697.220632128683      -0.6396413594187961      3.2265590248605343E-16   -0.7686734879335333
53516.71862358592         -19124.99511801684       -0.07033123515730301     -6.41855925695496E-17    -0.12434751567606948
50088.517416893636        -11830.986489278193      -0.613558349677829       1.997009355410561E-17    -0.7890409191539378
21388.154436687684        -8577.698726202034       -0.08236749504905423     1.7411802091980917E-17   -0.11672085109867661
21227.38830103141         -8903.739639139034       -0.5764547022343978      0                        -0.8171290908445629
21291.252577186824        -9227.097435583679       -0.24638718560825232     3.773413165705827E-17    -0.35066625951603203
21286.11449711013         -9452.326440411092       0.11500860812861743      -2.724981502761716E-17   0.16362463222612114
21269.191331693743        -9676.852972463035       -0.08224359830918668     -2.008224571707072E-17   -0.1168081991091231
20999.488681528284        -11035.273745482342      -0.5906429468231766      1.854986752616412E-16    -0.8069330258635361
20972.086148948674        -11318.864470724697      -0.5944555637370743      8.94089299499231E-17     -0.8041284571391728
21069.263074364288        -10125.147067114473      -0.5810496574220207      2.1331986906818418E-17   -0.8138680986511615
21275.344392256546        -9917.320013957338       -0.34613103560756847     2.909005000696552E-17    -0.49009519678183
21230.418073764387        -10464.328123725862      -0.5815243466169983      3.281236336955516E-17    -0.8135289952652452
21159.16221678252         -10892.336192004557      -0.5868055172921074      1.6790656723768677E-17   -0.8097279063424241
21150.570914156946        -10694.106261927353      -0.5848350119641923      3.258391870336176E-17    -0.8111522709115656
20938.034309757677        -11766.132695424929      -0.6009741414531701      -3.193809871268775E-17   -0.7992684653239732
21119.91016639286         -11589.743448771223      -0.5959495176530213      6.222978366647869E-17    -0.8030218978111935
22040.001092070783        -7828.490559673097       -0.41502782807969457     -1.551075383460682E-17   -0.5813396756225859
21818.028339644           -8451.37985430938        -0.11448082017251231     4.889703792128374E-17    -0.16399429922334754
22811.42776451815         -7753.1703249355505      -0.5770139450496381      6.561537064907684E-22    -0.8167335516742427
23782.35562419457         -5411.830138917499       -0.8564602249455896      4.517482061432986E-17    -0.5159649225018209
23448.716905995338        -6957.374908671707       -0.6177342948063417      4.0255057211746926E-21   -0.7863708611913375
25498.48091282085         -4833.394675383483       -0.6527414866431283      -6.120409133865738E-19   -0.13507352187613772
27420.856893757733        -3917.6354114280034      -0.6665197683452371      -4.43857031315013E-17    -0.012899942859686287
12298.21240074155         -20198.197412336955      -0.8912980762737646      0                        -0.453417841688781
12396.597846878018        -20191.982530532583      -0.8894154943483166      1.93488384196535E-16     -0.45709963723500063
12796.095851029206        -20193.925835713413      -0.8820218739065088      1.9690816972050124E-16   -0.4712084611901141
12695.846232010057        -20200.430935163633      -0.8839457992663102      1.9629527332365538E-16   -0.467589375296322
12492.17314846349         -20193.15697390768       -0.8876530637549506      7.774260628585518E-16    -0.4605127993494042
12591.743746521506        -20200.48580262721       -0.8858768858858578      3.908405349676107E-16    -0.46392040588076017
12891.762673120662        -20193.127784701912      -0.8802389268714514      3.953175548284578E-16    -0.47453074882656376
6802.975921884369         -20717.43060266853       -0.9789188555071225      0                        -0.2042495370553933
6687.51628445518          -20892.88911688002       -0.9799746829922658      -2.272417306274676E-17   -0.199122123069147
7231.117051086565         -20694.137464951342      -0.9743769583771155      0                        -0.22492119071801367
7016.542648437817         -20765.032626382126      -0.9767093193850979      0                        -0.21456678267281856
7440.050293768362         -20782.242392758475      -0.9720301267231344      0                        -0.2348561922010267
7639.2094455915485        -20775.120255431124      -0.969670916556132       1.1716652406823361E-17   -0.24441422475554897
9492.107073218358         -20413.45121798411       -0.942413242557597       6.585650057399993E-17    -0.33445071395383036
9347.440761528624         -20402.478780248188      -0.9447013598509153      3.735010948780346E-17    -0.32793191425295287
9195.740541501787         -20426.500631669536      -0.94719960783844        4.35786326056278E-17     -0.32064451125989124
10075.302751700598        -20412.54029527355       -0.932729643326622       0                        -0.3605764997935621
9632.529689424257         -20398.384491994893      -0.9400560776697672      5.658739812739965E-17    -0.34101989768029195
9929.94387509022          -20400.7396872096        -0.9351237008729354      0                        -0.35432141312639603
9776.075584067965         -20418.497557233215      -0.9377777217020662      6.670879191986244E-17    -0.34723615068134656
8689.014693382738         -20573.059390830673      -0.9553339390389103      3.3414501311394733E-17   -0.2955284498265603
7993.50571118611          -20551.171822681998      -0.964978113762505       0                        -0.2623304018491987
8123.3973313316255        -20527.385190973077      -0.9632051768384159      5.235765392629426E-17    -0.26876716177462046
8525.116276053168         -20581.914757836657      -0.9577217750484556      0                        -0.2876960216893364
8246.941224649156         -20554.95256609106       -0.9615684181817686      0                        -0.2745654327161208
8384.671521852275         -20535.677625274184      -0.9596124235049158      5.2629760740148385E-17   -0.28132542808929495
7896.7848825224555        -20716.613394206735      -0.9664267143690254      0                        -0.25694241308796834
8948.2561142964           -20574.781551760065      -0.9514909410668905      0                        -0.3076767595111875
9113.839277087272         -20591.199504338005      -0.9490262531691821      4.5194457601322077E-17   -0.31519703392134507
8804.82275669172          -20727.44814395042       -0.9540344157772405      0                        -0.299697067345733
6460.259519895598         -20944.85601075588       -0.9820415679113486      -1.956501110961987E-17   -0.18866466544886393
6214.631055711594         -21040.29329655772       -0.9840785565155266      -3.302722335376148E-17   -0.17773404953921507
5685.652131693585         -21313.027261284064      -0.9877655538995115      -2.6086317321068837E-17  -0.1559461651298217
6020.162781242942         -21245.816456971         -0.9854306605155161      -1.5103966292384876E-17  -0.17007764614105722
12246.129242388159        -20307.261270859297      -0.8932568195086438      3.915852101033236E-16    -0.4495467209574002
12147.010878118512        -20300.709022566618      -0.8950178559476929      3.8942313664476266E-16   -0.44603031003877835
12048.629673573729        -20264.372913759697      -0.896505499340585       0                        -0.4430326055799931
11950.533933185901        -20292.522518745314      -0.8985532528399011      0                        -0.43886450270498895
10229.753514479022        -20397.109392871356      -0.930017111057238       7.746478267515274E-17    -0.3675162210847304
10353.997914213818        -20409.760506755         -0.9279523986482395      3.645349054108763E-16    -0.372698733111404
11839.949252074262        -20297.55570369905       -0.900621706735402       1.4391364682780888E-16   -0.4346038900698647
11738.278491815578        -20285.66983747289       -0.9023830192532275      1.4293679708618262E-16   -0.4309348982224024
11647.735532863562        -20263.47418804309       -0.9038569025954623      0                        -0.4278348975905484
10548.954159599174        -20293.548322927625      -0.9238617721861263      1.7971710265285207E-16   -0.38272630668050583
10643.309185822918        -20267.81203237898       -0.9220290873368786      1.0781740985098816E-16   -0.38712060403484816
10730.999054278469        -20298.68978438679       -0.9206735675362693      2.724177686282167E-16    -0.3903334240612459
10841.940947195968        -20309.991915787366      -0.9187757846306422      9.152634868565306E-17    -0.39477975814152916
11556.550248199399        -20289.118509807035      -0.905730943334051       4.2521510469878754E-16   -0.42385310924721775
11447.935613074998        -20296.690541691118      -0.9077664517655591      1.411683689820365E-16    -0.4194759456221056
11348.845289826902        -20271.043492091667      -0.9093686683537673      1.1185388235736034E-16   -0.41599113568985924
10956.234609034413        -20301.238865778203      -0.9166753537395556      1.8380579302187161E-16   -0.3996327010671418
11048.65759738702         -20269.35963510494       -0.9147894158485774      2.2027364782221192E-16   -0.4039310889474311
11253.379903360308        -20296.02086467447       -0.9112899822300591      9.320862766450874E-17    -0.4117651857501399
11139.145762349146        -20296.690369775595      -0.9133562957221001      1.853560032955378E-16    -0.40716124195440456
10479.196042367776        -20407.561321131805      -0.9257730646895044      0                        -0.37807966418945255
3711.44849427305          -20974.57126218166       -0.9971909745136992      -2.5775203565025292E-17  -0.07490086682553423
3355.8491670006015        -21082.230599513292      -0.9978798286748302      -4.70034094200699E-17    -0.06508324032135425
3013.3817986430763        -21195.51585727559       -0.9983962520988815      -3.41681161921058E-17    -0.05661201096738897
2257.9949651405527        -20962.23090934319       -0.9994241050396261      0                        -0.03393293217026409
2656.726185551242         -21163.47412562061       -0.9989178019614653      -2.050133780929712E-17   -0.04651042495101601
1732.902524222912         -20981.529666190738      -0.9997197203087935      2.3329410062859306E-17   -0.023673874358968814
1192.8027040063635        -21117.41078385988       -0.9998708466064347      0                        -0.01607092860879872
4954.037516236731         -21506.200924527115      -0.9918511887124403      -6.893898199626948E-17   -0.1274017503804206
4060.4544524915013        -21322.772100606777      -0.9957726728533398      -5.975965889339675E-17   -0.09185184480053464
4505.820774699245         -21616.248441248084      -0.993785079506264       0                        -0.11131575994126315
998.5409868205721         -21551.019295082966      -0.9998686684046515      0                        -0.01620538768896383
5440.755849091671         -21742.565095955997      -0.9889055729126935      0                        -0.14854538267465586
12991.302235891757        -20198.322925731594      -0.8784464167604046      3.9720022162232917E-16   -0.47784086559231137
13096.178180893543        -20198.32576632907       -0.8765033995207222      7.976226438558917E-16    -0.48139566945395357
13198.217867128806        -20192.36257907748       -0.87455151005138        1.9999199055211781E-16   -0.48493263059846486
13395.298978847597        -20202.76418371827       -0.8710167041214394      4.0345583263523892E-16   -0.4912533980475679
13295.36847129481         -20193.95835252313       -0.8727698762040413      2.007658651739164E-16    -0.4881318911494008
57975.75603452185         -32443.593216484078      -0.5765663470770427      1.3218055105169724E-16   -0.8170335742112836
53871.48861886574         -26649.13184595515       -0.5431449973665342      1.5345240607649307E-16   -0.8395964264872079
47905.94525792252         -24566.80795016462       -0.5472220488784122      4.324600547115493E-17    -0.8369427545547553
33993.252152436165        -70760.86289201265       -0.9175655524559032      0                        -0.39757674023444933
53349.373080506295        -53845.31219249939       -0.7558061598646701      9.123898001191788E-17    -0.6547893296118842
39299.51165739785         -65840.27519048477       -0.8808131916924262      0                        -0.47346230545604007
46456.22907854605         -59988.325864917395      -0.8231851314281209      5.569496607048795E-16    -0.5677688908253535
54670.7149770135          -40543.09741375425       -0.659324755089742       -7.098032576857946E-17   -0.7518562039072547
51796.65667498599         -46945.62822538005       -0.7225434965134527      3.8826572687980167E-16   -0.6913191180763347
16225.9405820924          -77072.5275042159        -0.8185256733379257      0.16666666666666666      -0.15637721210232283
25186.042310797147        -71828.25197550275       -0.9527887183615992      0                        -0.30360735719893617
20196.758539820767        -14300.53239888297       -0.6537791000440832      2.359222484700116E-16    -0.7566854619245743
20294.74588801013         -14243.529723601605      -0.6512685999025023      3.5060031777606464E-16   -0.7588472907455541
20403.170907949527        -13855.431385665326      -0.6427077273490633      1.1331675722630047E-16   -0.7661114651162931
20413.33826410606         -14016.133438645695      -0.6454115587048487      9.029407767831604E-17    -0.7638350081930955
20394.745471802195        -14158.447182117729      -0.6482328729191382      3.1623685404455136E-16   -0.7614421464313678
20586.30564943267         -13115.466998514692      -0.6271840655107694      5.309826788767857E-16    -0.7788710726060942
20590.15611080458         -13263.449582209272      -0.6296353910799969      1.206948379647343E-16    -0.7768907735345366
20527.04397774312         -13384.234340460232      -0.6326406535877305      -2.459752856598515E-17   -0.7744454812028976
20526.00934372469         -13485.50303511402       -0.6344066052700804      5.060938275988624E-21    -0.7729995206989562
20569.147759884294        -13605.456651328948      -0.6358430125966531      4.874943430789605E-16    -0.7718184130522024
20767.733162988225        -13060.338451413008      -0.6235955416951183      1.9496213208445465E-16   -0.7817471458245113
20654.728822155495        -12576.095070033698      -0.6172860219154509      1.240643670336847E-16    -0.7867388169330639
20834.035398531298        -12739.434473363395      -0.6173295490481896      2.4119909541781724E-16   -0.7867046633943539
20941.967614995272        -11973.777960087815      -0.6038970447144192      8.244653905874731E-17    -0.7970623306509866
20894.12527105227         -12187.36142096562       -0.6077671411776996      1.703665661924697E-17    -0.7941152950214224
20799.33357125532         -12380.60267658167       -0.612103451762817       -3.510381957302387E-17   -0.7907776950694942
20942.80262679142         -12842.64104158342       -0.6174619901187347      -4.5240098910752026E-17  -0.7866007186730546
20959.924801126916        -12981.13940134444       -0.6194915110893565      1.9240061316599268E-17   -0.7850033549160521
20583.689525595735        -13776.7989552921        -0.6386285338982206      1.0876151771017392E-16   -0.7695151689652175
43874.33682533524         -10495.82966441187       -0.5969827243287034      -1.0070681493987545E-17  -0.8019923875229127
46075.648787809136        -17387.538430058798      0.3154518840214998       -1.0990278056041174E-16  0.5873291228461184
21756.367898703953        -9011.808109439236       -0.24400721236103498     -6.744546440974089E-17   -0.3523263400800226
21563.373832382855        -9482.349879395833       3.2378248525496055E-5    2.873401752540318E-17    -2.253525783759332E-5
21542.08148674186         -9823.919662583305       -0.1145872987726515      -7.232825060808357E-18   -0.16391995280109922
21277.68713389273         -11123.397280579647      -0.5877264440939826      2.9027570321241565E-17   -0.8090597109408074
21299.987201527758        -11397.407807422664      -0.5908821612635491      -2.6872842611662337E-20  -0.8067578724948197
21567.734124240254        -10277.260701086865      -0.5750524501204942      8.81583890892468E-17     -0.8181165094817543
21447.541091346266        -10776.849082627901      -0.5815390940514087      1.775895350753524E-16    -0.8135184382898839
21184.421731597133        -11840.167242770263      -0.5985181684713158      3.2364886534761024E-17   -0.8011092300010619
21445.79763316177         -11642.452854958909      -0.592090358219333       1.5738303473118635E-16   -0.805871574503207
22536.48212995238         -8654.145557950487       0.08087724894308455      -2.8689551578347893E-17  0.117761206192505
23729.959364831862        -8247.067457547117       -0.18534449477750317     -2.1740037101020534E-17  -0.2770519190900918
30118.624263934566        -5326.912592397612       -0.9939525210088661      -2.5336458139083822E-17  -0.10574132014077471
25134.007869155266        -7088.958322062765       -0.43687512455979316     2.9407448106750464E-17   -0.564992130268824
27556.889731271698        -6505.869203292931       -0.24001884918048663     -3.3833026445762866E-19  -0.23202306406888007
12351.61275845743         -20296.636623918534      -0.8912214750596923      5.891165971749506E-16    -0.45356838770925684
12442.184838498142        -20271.08157084049       -0.8893153659198729      0                        -0.457294412715154
12841.297872008556        -20277.54558134266       -0.8820169086934715      0                        -0.47121775511803204
12752.071378231318        -20302.99941687781       -0.8839116715395261      3.998031378730288E-16    -0.4676538857301498
12639.794099941311        -20313.148296379073      -0.8860748859023136      1.9929589849483333E-16   -0.4635421194138376
12529.01926070747         -20302.907019037993      -0.888015107904793       3.9612998344679346E-16   -0.45981427564475735
12927.782646184392        -20299.47316407756       -0.8806417715624283      0                        -0.47378272461391324
6895.285018057756         -20973.005623622837      -0.9779118349417688      0                        -0.20901779853931965
6674.113190182799         -21100.524171704525      -0.9800061230650267      -2.430228913070365E-17   -0.198967327035765
7202.829483676973         -21011.64877388143       -0.97473217280056        0                        -0.22337677954997728
7751.741165156205         -20936.799328962756      -0.9684349458414283      0                        -0.2492664337327703
7521.512812714536         -21030.61616046673       -0.971205145611704       5.415921729652652E-18    -0.23824474910742216
9553.571617845015         -20529.63806622029       -0.9418956936646603      0                        -0.3359054958481468
9428.59283088155          -20566.30268882398       -0.9440363850038276      4.536830616079708E-17    -0.32984133093863416
9275.045756563852         -20588.384350579927      -0.9465281312027872      9.080801577179237E-17    -0.322621289546176
10127.889237292797        -20589.182908371415      -0.932756657224942       1.8736384570328742E-16   -0.36050661274622664
9987.128385358365         -20540.89098666273       -0.9348548353907589      8.293414357152755E-17    -0.3550301909727989
9671.166636403294         -20570.29345692582       -0.9401695634225683      6.871662979471725E-17    -0.34070689980084506
9841.53561368578          -20572.05456586128       -0.9374085779462639      2.0758044390229306E-16   -0.3482314712278733
8583.808175277027         -20766.154661391643      -0.957292765552058       3.5025432877373063E-17   -0.28912032126298265
8123.995635073554         -20711.623649250087      -0.963470107268279       5.897804465670188E-17    -0.267815887759516
8356.087855005311         -20742.994978815706      -0.9604039606682315      3.9709927338919653E-17   -0.27861125286837857
7954.246807497144         -20970.783624597436      -0.9659865055830016      0                        -0.25859247598629503
8691.097252182813         -20980.406366706284      -0.9562695991064917      3.7095867870354467E-17   -0.2924866718676014
9015.665025636376         -20779.698210247898      -0.9510837057216465      0                        -0.30893329936652963
9204.731343609894         -20779.718798023157      -0.9482566047665036      4.74436357222222E-17     -0.31750497792886073
8905.939724436807         -20983.8349604164        -0.9532445960546791      0                        -0.30219983272139467
6419.064071398605         -21345.941202924652      -0.9821553596957676      -2.0773305974097857E-17  -0.18807135099342906
6016.353973620969         -21595.054494518725      -0.9851648863097004      -6.504871300397265E-17   -0.17161037641578106
12287.55565195435         -20410.004873229766      -0.8934198522197833      3.989119335533363E-16    -0.4492226257895327
12168.020963945099        -20418.011730492384      -0.8956682661729306      0                        -0.4447227865185111
12031.145130867515        -20400.588961993646      -0.8980079432836833      1.2662090399452665E-16   -0.43997924215868733
11888.316321063081        -20412.001726586088      -0.9006977773895919      2.9416110104150335E-16   -0.4344462149149799
10282.91997715779         -20567.43579025194       -0.9300430529902157      1.8772603937569382E-16   -0.367450567097241
10405.716276567651        -20529.42590482714       -0.9277450051994827      1.1231577148072376E-16   -0.37321469048875827
11771.658358207902        -20410.24072145335       -0.9027990706995412      0                        -0.43006259752692383
11649.053847679063        -20387.059986202497      -0.9048309059082211      1.241231852697301E-16    -0.42577110231666776
10642.134100100538        -20394.774980369948      -0.9228555221466428      7.894378781275532E-17    -0.38514631627107576
10771.957012955625        -20432.98083207716       -0.9208230909353802      3.7358702605878703E-16   -0.38998055710081986
10901.246159381939        -20432.360061451505      -0.9185444440240621      9.398878224141185E-17    -0.395317725521775
11494.288314295729        -20409.749792755356      -0.9078039380490711      1.9249461920503492E-16   -0.4193948137940294
11345.03320980311         -20401.06415441478       -0.9104219433493334      1.6361300163361106E-16   -0.41368089716422485
11048.116660400052        -20406.983921093553      -0.9157704567765169      0                        -0.40170196692956156
11189.717824957112        -20424.02496494936       -0.9133692816538638      0                        -0.40713210999623195
10532.755954004164        -20563.626306796734      -0.9257726182088933      0                        -0.3780807571430566
2883.311398896282         -21517.609655271073      -0.9983477045112673      -1.25318843753005E-16    -0.057461702228355005
3671.027990161777         -21562.38529463867       -0.9966503618291845      -8.789887361150503E-17   -0.08178031893607995
3251.386174770076         -21452.32542403603       -0.997742129862981       0                        -0.06716125500782888
2283.624431546724         -21475.110533043895      -0.9991425792972592      -2.6833704520678603E-17  -0.041401447817680175
1645.3789711312854        -21603.993782642225      -0.9995852029979152      -2.864636846271809E-17   -0.028798909485102987
2673.7465745996806        -21808.598625977138      -0.9984719807952426      -6.979574265705032E-17   -0.0552603205129281
4802.073965162456         -22018.188877792298      -0.9920508075517874      0                        -0.1258378397400651
4082.780224345315         -22006.05758500682       -0.9949738195851301      0                        -0.10013509787478896
1377.1765645534879        -22204.740634140468      -0.999616993959907       -9.841068036658048E-16   -0.027673102349375606
5363.202592682262         -22338.821778781345      -0.9888327999114916      -3.744975889878459E-17   -0.14902897908974608
5908.302800922677         -22059.577173636753      -0.9856170102819346      -2.2463258190877926E-17  -0.16899434352687667
13803.198545454623        -20187.849646578354      -0.863330468665175       0                        -0.5046389816950013
13703.74024613869         -20190.45147433544       -0.865191409656806       4.068715829999692E-16    -0.5014417459821553
13604.00887691792         -20199.718215971927      -0.8671318364027497      2.0305650280786108E-16   -0.49807868679533646
13499.795368887419        -20204.73057391519       -0.8691086837164868      0                        -0.49462116395059624
13038.183365494273        -20306.877841140787      -0.8786847608843592      2.0223693534886648E-16   -0.4774024412523423
13153.679875481472        -20299.35629185175       -0.8764851497252654      4.057709420397954E-16    -0.4814288963455405
13247.4323924284          -20270.109458726663      -0.8744565988779712      2.4322813165737344E-16   -0.48510375863431426
13445.08554944418         -20316.573708747215      -0.8713139114633933      2.0544709022475448E-16   -0.4907260616782492
13335.290106309518        -20304.755007084565      -0.8732033331858333      0                        -0.4873560699127404
41537.81550413266         -21808.87638673603       -0.5512405167664992      1.267291584808824E-16    -0.8342927629488228
49617.05808080821         -32767.480982289333      -0.6211391204894542      3.469098104226464E-17    -0.7836746395214892
42806.074498425536        -28354.292568593683      -0.6199723356119247      2.8175597436830543E-16   -0.7845984966420287
30999.112405551798        -64297.38916229436       -0.9161025791646834      1.4333716595004126E-15   -0.40093178360207693
45473.494749931335        -50635.929587966915      -0.7822442122038522      3.929427910782096E-16    -0.6229543209364671
37464.14883814756         -57119.055269605655      -0.8605340123527228      4.588600658208193E-16    -0.5093746403887207
46866.268194113814        -42178.38515850359       -0.7188763794331978      3.4606240830288213E-16   -0.6951266230130518
41305.495102689834        -45037.52462170806       -0.7754585772059628      6.862732980337563E-16    -0.6313952050298514
15466.6525712685          -67873.83383551738       -0.978703154772317       0                        -0.20523798895159648
22187.441833005978        -62671.708609867404      -0.9511895724181981      1.9679442882739954E-16   -0.30858931153457675
20198.83381702068         -14404.161103240926      -0.6556173645075817      -7.187196642183969E-17   -0.7550932864958586
20193.80694293591         -14504.026597848633      -0.6575006947726793      -1.215778311545784E-16   -0.753453937769717
20194.00791942886         -14601.107266275494      -0.6592571512347906      -4.9331566044049643E-17  -0.7519175543256865
20199.98032050845         -14702.96228877102       -0.6610136115515989      -7.510143747013116E-17   -0.7503739103178376
20307.01586754047         -14354.00007781074       -0.6530712556127204      3.3259588748989885E-16   -0.7572964644155417
20417.949300127915        -14295.25195971784       -0.6503402834379057      1.646989081242868E-16    -0.7596430185196233
20199.649846823693        -14807.875281315542      -0.6629256096597023      5.08412718072582E-17     -0.7486852716693869
20193.40428105102         -14907.326526583593      -0.6648313472505355      -1.5475512486882896E-16  -0.7469934937345362
20585.10672039199         -13947.983197197014      -0.6416304310387196      2.0084998404396633E-16   -0.7670139436074127
20564.461786155032        -14107.597116324303      -0.6447789494686965      -2.2856590894604583E-17  -0.7643690903291311
20526.55463114757         -14230.894279061988      -0.6475561999502524      4.191318071372461E-16    -0.7620176951820918
20765.514445599103        -13228.495182669401      -0.6264609513881294      -6.000033374108899E-17   -0.7794528055892297
20696.31885578964         -13438.959034634421      -0.631070092555438       1.8588362225430642E-16   -0.7757258127852698
20757.724184843515        -13685.707278260992      -0.634461074811785       -2.1450765000768196E-17  -0.7729548134189391
20967.35129316158         -13149.310513469245      -0.6221990902533933      3.358277872926828E-16    -0.782859049444994
20956.70245162264         -12555.64208912787       -0.6125943756992224      1.0823068755100972E-16   -0.7903974499155194
21018.402679235813        -12732.651984150538      -0.6145859448859494      3.821207168321175E-21    -0.7888498692033024
21172.172901365822        -12105.891306562093      -0.6025611640699445      1.1795377498341803E-16   -0.7980727053881553
21085.690546570062        -12365.70991272581       -0.6077678156629961      1.7528056587372827E-16   -0.7941147775856517
21117.720103505875        -12861.052516426062      -0.6152327992741116      5.673203993010049E-17    -0.7883454835718458
21129.599390564832        -13029.173913202201      -0.6178566540764366      1.1636866079250453E-16   -0.7862907566221332
20771.55516168295         -13870.049798598411      -0.6374916648736171      4.4058887289475234E-17   -0.7704572516966982
33600.025470422195        -6786.66138717403        -0.9396567415520501      -3.4462755351701876E-17  -0.33854697446092635
38277.230554120004        -8575.741318670236       -0.7237329457479756      -1.129812720545319E-17   -0.6897222038662063
39038.482061867464        -15545.437581424092      -0.34579098065057595     1.4776305381268493E-17   -0.624898168476384
36115.842163596775        -20958.101509094882      -0.5791043029926994      1.4286393619469814E-18   -0.8152186598922899
22153.956992170562        -9760.937472259922       -0.4231449091134999      -1.8200098831064677E-17  -0.6192317476278557
21664.82752940305         -11279.287461978112      -0.5841539938725516      5.119340179919582E-17    -0.8116427837382568
22087.15197851869         -10712.06183055896       -0.5721989334612296      9.695711963097007E-17    -0.8201147549822999
21488.600955157148        -11962.933153299104      -0.5960049394767751      -8.264123385545602E-17   -0.8029807636592802
21737.557780599254        -11723.492169620362      -0.5892485913815315      3.8315752376205716E-17   -0.8079517786070639
23445.634133189047        -9526.155363948552       0.3655570016711121       -4.0018113544626814E-17  0.5575037541248579
24954.215985855084        -9128.599608837983       -0.17941475089433112     3.0718734777821156E-20   -0.2809276265003511
29737.00031345122         -9070.433219925095       -0.5116114767850316      6.518238092718051E-18    -0.8589852204644124
26724.62970718807         -8881.51276222856        -0.3502500161014064      -3.3978933697887374E-17  -0.5672006231604619
12438.996570284353        -20401.292085712106      -0.8905807521227216      1.717620408132295E-16    -0.4548251573506641
12838.332802614274        -20399.87498742949       -0.8832713733803229      3.4900073773260714E-16   -0.4688621127916006
12700.55979503312         -20435.243986578425      -0.8861253627118427      0                        -0.46344561854506866
12569.112874511038        -20438.801005139332      -0.8885534880428184      4.054016570559953E-16    -0.458773036156674
12964.99755370644         -20423.64791016322       -0.88119026053208        0                        -0.47276180542114465
6897.4760666056445        -21361.86902613912       -0.97780874752297        3.0965438603644015E-18   -0.20949947776379332
7308.488039464988         -21297.339556204843      -0.9736503801018956      0                        -0.22804590769850064
7759.570013546157         -21192.540550546888      -0.9685553822184683      0                        -0.24879804880680004
7567.542015580726         -21360.085196177224      -0.9708693794808999      1.667367036873491E-17    -0.2396093585280409
9543.461859297619         -20699.75847537264       -0.9427367738501985      0                        -0.3335376664975955
9359.929784773978         -20764.1057003767        -0.9458365652593935      4.7410386339947955E-17   -0.3246431754353849
10186.287288689296        -20764.10937468318       -0.9326757367130426      1.948333453699706E-16    -0.36071591181548185
9971.765936774655         -20735.639061450423      -0.9360409734621419      6.177539753106614E-17    -0.3518910255539961
9726.438690092747         -20764.75069943578       -0.9401107871334603      7.195840123629206E-17    -0.3408690447871668
8446.525922375193         -21032.45217059624       -0.9597191461912357      0                        -0.2809611339611275
8188.852831554437         -21041.92492307931       -0.9631064747138648      0                        -0.26912063185107976
8004.536317130053         -21225.19990153884       -0.9656450253253455      3.172879213337676E-17    -0.2598647394329495
8613.562806703754         -21203.40807486494       -0.9578158409701425      0                        -0.2873826953702869
8803.755840126147         -21166.506790388037      -0.9551329124920004      0                        -0.29617751272875487
9116.400937696166         -21021.206302999348      -0.9503179433847272      0                        -0.3112809103695511
9307.721838756806         -20958.28772392729       -0.9472914774359034      1.1896701378504829E-16   -0.3203729955380545
8996.410312898613         -21219.726845443533      -0.952589988229345       3.940699241233383E-17    -0.3042569829893229
6575.116558223177         -21926.222676421592      -0.9805717660045149      0                        -0.19616046566169087
12332.790517000001        -20577.48555635715       -0.8940814889003836      2.053382863004821E-16    -0.44790433245173383
12210.67972030885         -20530.910490237347      -0.8958766683021097      3.650782366126651E-16    -0.444302819075698
12085.605160033208        -20558.595764067602      -0.8983647375099899      0                        -0.43925026825025393
11937.55049018461         -20572.27883620961       -0.9011325418928257      3.029121362085414E-16    -0.43354370219083954
11818.80976772492         -20530.186697446778      -0.9029197246075471      1.795278123769263E-16    -0.4298092260001238
10393.875631704152        -20715.02665400355       -0.9289770365047935      1.666171693260612E-16    -0.3701373589663705
11696.587645573425        -20548.950454249152      -0.9052581564330326      2.986571377621108E-16    -0.4248619421893111
11565.516794045026        -20528.98838246539       -0.9074416005412889      1.1836336319018747E-16   -0.42017822579112635
10686.781220196835        -20581.76724273106       -0.9232369067830137      0                        -0.384231197922813
10828.027963955576        -20581.10282245586       -0.9207940991063239      1.9275604508514294E-16   -0.3900490056041426
10960.981361945742        -20567.389132014563      -0.9183930079614099      1.9338820484208319E-16   -0.3956694108161181
11433.436489214711        -20572.679492548956      -0.9101216487842487      9.887373060931048E-17    -0.41434114449700127
11263.151596530563        -20593.834387906016      -0.9132801627890398      2.954347495204139E-16    -0.4073319820689622
11100.404038513652        -20580.580667452723      -0.9160429392744307      9.754805877458892E-17    -0.4010802077854129
10588.832453088025        -20753.201737716896      -0.9259185569730951      0                        -0.37772321216675486
3210.0103501676385        -22092.978797704876      -0.9973207338578816      -4.871333152789601E-17   -0.0731521759242659
2313.966309163806         -22297.089970794066      -0.998726304908283       -7.079874392004124E-17   -0.05045453008538862
4620.307670227213         -22530.470877406973      -0.9924121213239817      0                        -0.12295586643208063
3866.3692244139675        -22569.93853663782       -0.995213844263102       -1.5908833857560944E-16  -0.09772081466389171
1873.9469094894553        -23090.174779092104      -0.9990174556108612      -4.891526448260854E-16   -0.04431748653021928
5260.145744908706         -22983.45705742548       -0.9889905524714192      -4.736265911072655E-17   -0.1479784483808309
6146.085030995307         -22695.221822506115      -0.9836280643631579      0                        -0.18021027483629834
14298.404509236918        -20181.990506426195      -0.8541816348078317      2.0662547084665936E-16   -0.519974744316862
14199.566424629314        -20175.925250747714      -0.8559180488230281      2.0592914435876264E-16   -0.5171114905716083
14116.129372178364        -20159.913911258554      -0.8572615836711837      0                        -0.5148811291311801
13900.751808389323        -20199.47814674264       -0.8616678123130689      0                        -0.5074727393554869
13836.02376134805         -20293.632792612625      -0.8639072831303526      0                        -0.5036508772347936
13749.602572087835        -20269.00719373337       -0.8652173001859598      2.47212211066963E-16     -0.5013970716182714
13663.53740193438         -20297.00374937082       -0.8671012213324639      4.12598124025169E-16     -0.4981319824153086
13555.683413291992        -20311.93380928723       -0.8692375850244294      2.0603868482459821E-16   -0.49439460019479814
13094.12185040653         -20425.61755372245       -0.8788543219375188      4.1264010676646444E-16   -0.4770902227299858
13503.451465055157        -20436.21059434433       -0.8715096243949828      2.0945361042468536E-16   -0.4903783992633251
13247.418573156154        -20404.895239506677      -0.8758498379089465      7.088399218814412E-16    -0.4825837349461359
13381.194611011708        -20440.686217889626      -0.8737795218027266      4.1759045830600937E-16   -0.48632226672756657
37400.449324538866        -25623.16271633279       -0.6294995215976938      1.3213885481465474E-16   -0.7769771291654287
42863.40048448318         -34654.282927171545      -0.6830914897717116      5.221164205339984E-16    -0.7303202923648248
37769.992763764974        -30661.697688284392      -0.6840488738883707      6.131294507170211E-16    -0.72942708358081
28047.34167387172         -57498.63269041769       -0.913700030261012       3.637685751186371E-16    -0.40637383021763024
37108.376138821935        -49485.05024102884       -0.8292220291279383      7.049858601525936E-16    -0.5589139283553813
31580.536892720906        -51614.90340786609       -0.8747711250017952      0                        -0.48452812958064306
39876.55924311002         -39972.525195362425      -0.7503030334197499      1.5853977625508803E-16   -0.6610914473630028
36612.41853258015         -43997.22360055291       -0.8025144234652439      -1.3776321060671584E-16  -0.5966285236688602
13808.311755190754        -57911.04831350996       -0.976820531767884       0                        -0.2139978611756926
21262.887230304303        -55349.95438784873       -0.9434185573740871      0                        -0.33159894127172884
10226.740967923346        -51426.55507570639       -0.9837852367498352      -8.419134155966404E-16   -0.179343056615231
20191.97911512719         -15002.246016054678      -0.6665816184691199      -7.844809856295384E-17   -0.7454320531614144
20302.101338793535        -14463.683360693809      -0.6551234923306869      2.4133006117557118E-17   -0.7555218128994826
20275.528101513773        -14552.611382086205      -0.6571390393936436      1.761953778181319E-16    -0.7537693830808433
20302.385844832646        -14645.344436192327      -0.6584071680027629      7.440304278400217E-17    -0.7526619433770763
20310.157194617885        -14760.93582712002       -0.660386007013679       7.565756683035569E-17    -0.7509263090807249
20569.60698120284         -14346.03335134961       -0.6489744247881816      4.736004784345857E-17    -0.760810223141254
20432.411530899313        -14416.691192250706      -0.6523051873748008      5.030214429514286E-16    -0.7579564250998239
20301.630890192268        -14871.793833216949      -0.6625294884933987      7.689628931519529E-17    -0.7490358314878596
20277.115143180145        -14958.097116444993      -0.6644762866508721      -6.23027479364275E-17    -0.7473093499007895
20774.42467686261         -14061.888488656246      -0.6408370886286777      -9.068387039883843E-17   -0.7676769018619827
20692.60433275913         -14230.226037685643      -0.6450607079854221      3.4889880259193846E-16   -0.7641313255753949
32491.611460661326        -23811.988577145283      -0.6503876822062243      9.957177687764279E-17    -0.7595904859471228
20938.159084071936        -13773.7964200255        -0.6333586873234964      5.210144841029056E-17    -0.7738583672494369
20985.26565442409         -13343.443219496934      -0.6252155266113267      8.132147901405223E-17    -0.7804521407167306
20978.71795095489         -13580.588080580623      -0.6293838124574339      2.7405687100091656E-16   -0.777094599015269
21219.84447365401         -13192.060382387892      -0.6192781662779824      3.976071456976566E-17    -0.7851716692419436
21238.784933304843        -12644.364034322401      -0.6099680291627878      2.6661787271256717E-16   -0.7924260163924017
21453.024150819478        -12320.397948795211      -0.6018166019609636      5.229000085093384E-17    -0.7986343165656162
21382.575915420108        -12961.774743519281      -0.6131146750815175      1.3167231007828139E-16   -0.7899939158177585
20990.124123288013        -13971.32881396361       -0.636055472906369       5.139892710150669E-16    -0.7716433329757256
33484.6017630049          -12207.642726865592      -0.34254003935314425     -9.740043460540384E-18   -0.6266875834655449
33767.26372634858         -17186.61264914523       -0.5444348456275105      -1.9474876849050783E-17  -0.8387912300890568
32627.284478155278        -20321.408697135736      -0.6028134662558028      5.2600455857946E-16      -0.7978797064936208
22975.57582380902         -10623.189163106239      0.187074936672572        -6.963181840625257E-17   0.2758882430015092
22317.789093186653        -11565.559590613004      -0.5788577931636284      8.080164719333633E-17    -0.8154281587933053
21938.631533399417        -12145.197397087768      -0.5923387592794782      6.806859913599857E-17    -0.8056889676479901
24292.7434041434          -10675.85902662118       -3.1854357427574254E-4   -3.6127496785866226E-17  2.0695672403214793E-4
25598.64677898653         -10395.175502860775      0.3180290917781674       3.49139030959226E-17     0.508780215076462
29391.78273656163         -12675.230413187654      -0.17171555369315064     -6.793205516312311E-17   -0.2856933805692497
27282.4485217755          -11109.203454329285      5.492766895385618E-4     8.646487518765983E-18    -3.3181756985913485E-4
14395.527007569623        -20186.17611737044       -0.8524580806181127      4.1446796091539245E-16   -0.5227955822017305
14493.020989183338        -20195.813444209292      -0.8507970016671725      4.1593657187598725E-16   -0.5254944927698144
12478.970912868645        -20585.616928461033      -0.891524406991384       0                        -0.45297266082893395
12891.039026273971        -20533.432332229753      -0.8836004454240436      4.998084708407745E-16    -0.4682416606238907
12776.60072064448         -20562.566119355397      -0.8859479289369615      2.0834001028514671E-16   -0.46378472043522917
12627.270379084473        -20594.654765600648      -0.8889356816412001      0                        -0.4580320442647691
13000.101238230425        -20577.729440522275      -0.8820548444567402      0                        -0.4711467407063819
10283.1519278686          -20971.55673547717       -0.9321358058813689      0                        -0.36210887617827864
7353.07981874705          -21722.478624359723      -0.9733057549460237      1.334268507566199E-17    -0.22951222883824043
7832.023338300474         -21542.83190055993       -0.9680286860886872      0                        -0.2508394959938239
9529.297226320963         -20987.0325593417        -0.9440533671810302      0                        -0.32979271778964775
10055.19950407296         -21006.608465905178      -0.9359548103346501      7.659530588467695E-17    -0.3521201374027678
9796.922520096025         -21026.81963521526       -0.9400991413859942      7.634961820892983E-17    -0.3409011591928735
8332.911316001737         -21421.370659449574      -0.9618568201331963      0                        -0.2735533580897998
8794.146018334135         -21416.864799034804      -0.9558385858260688      4.138041180955011E-17    -0.2938921476015646
9316.589696267509         -21255.866737934062      -0.9481267836248201      9.112978255531701E-17    -0.3178924321563304
9041.629660530933         -21474.08148188853       -0.9526436279452943      5.0307958485518236E-17   -0.3040889923186651
7084.683737256357         -22417.940617015527      -0.9760997429888844      0                        -0.2173228948212137
12369.032189055304        -20751.230739932125      -0.894936517808218       1.5867927620884915E-16   -0.44619348793657526
12186.417136210202        -20701.01103337842       -0.8977549891900598      0                        -0.4404951519207197
11992.34335462294         -20733.134172429338      -0.9014594545846801      0                        -0.43286354789210185
11800.348828906759        -20707.205162778602      -0.9046453727595568      1.320671040529359E-16    -0.4261651660420889
10481.950415618752        -20958.092290943387      -0.9288277425166567      2.0499952263931258E-16   -0.37051184004885296
11578.649264892438        -20717.435274543124      -0.9086283467557461      8.744308992313773E-17    -0.41760570716520995
10756.882853475723        -20765.018742617387      -0.9231496122050844      1.9919019792083055E-16   -0.38444088337866716
11007.686708616571        -20701.446726963382      -0.9184629041731804      0                        -0.39550713455096287
10890.201659291008        -20707.333795413015      -0.9205183045171876      0                        -0.39069943813615293
11356.740104788905        -20776.022145489336      -0.912926716774049       3.0676137443547696E-16   -0.40812352129969626
11139.840644134452        -20774.336796227275      -0.9166578807355142      2.0262197400557848E-16   -0.3996727777084857
10675.377777411253        -20954.30127578136       -0.925622542201448       1.0309970758361044E-16   -0.37844802567382385
3149.029885993371         -23263.459723940192      -0.9967686454738012      0                        -0.08032489139410816
4357.9355677404155        -23236.340762408818      -0.9930157910474682      -1.412756572818771E-16   -0.11798115451379171
5077.74032267656          -23618.723403551452      -0.9896273549962856      0                        -0.14365812185174304
2520.6981510561463        -24258.71001200868       -0.9977866598938091      0                        -0.0664959237805833
5997.633820064466         -23479.510419029943      -0.9843710991014202      0                        -0.17610641314471065
6782.69687992045          -23102.260784331662      -0.9787717241188089      1.460677765500242E-17    -0.20495329683448996
14345.930507921883        -20263.88842065331       -0.8542729584463735      5.020672058785087E-16    -0.5198246939474289
14018.652952562865        -20205.875227826822      -0.8595772033595596      0                        -0.5110059015394782
14251.243996901994        -20284.8032849642        -0.8562363271368879      0                        -0.5165843126192703
14134.075547590946        -20259.57878415922       -0.8580797721495905      2.079897094238602E-16    -0.5135164112386024
13941.887011770681        -20316.267277185656      -0.8622259130604353      0                        -0.5065239133805216
13870.810043412203        -20396.30540878365       -0.8644049400999704      0                        -0.5027962803239958
13749.89258697363         -20392.88908265207       -0.8665652931629645      1.7974505567482716E-16   -0.49906371587580206
13618.453170304347        -20418.825481115862      -0.8692335947521825      2.0967017326616003E-16   -0.49440161573389235
13146.886701232768        -20598.119962683526      -0.8796083316788802      2.1213512950636538E-16   -0.47569862572541327
13567.975543731734        -20544.70932763777       -0.8714724787991507      5.117010962986746E-16    -0.490444409263732
13452.455742932434        -20585.198050573         -0.8739738295261604      0                        -0.4859729880031051
13303.547531232498        -20596.690617662513      -0.8767715192354849      2.1313030716205745E-16   -0.4809071663607363
33682.59263106807         -28145.549282483214      -0.6928563533300908      1.7394768678504476E-16   -0.7210645250328259
36223.55938351775         -35478.29179744252       -0.7425544185951253      0                        -0.6697841236492472
33687.84586725708         -31962.201592081186      -0.7332369909036887      8.450519659720053E-16    -0.6799717789900235
25280.068894121727        -50642.224480356526      -0.9096138418960242      0                        -0.4154424608869191
30946.2258175839          -45973.099214670394      -0.8537765611263943      3.438480936641621E-16    -0.5206215593822868
33589.31497872625         -39788.963230072855      -0.7979025022706878      0                        -0.6027822802869439
17078.840903029133        -49277.01961869322       -0.9527843922228909      0                        -0.3035980329253257
10312.858284285368        -45807.03494477404       -0.9793357404048183      0                        -0.20221306511138193
9149.162066772962         -41184.771648361566      -0.7842378697197881      0.2                      -0.1579924956342395
29327.497894095475        -26899.468765747384      -0.722885523206844       1.960633852954539E-16    -0.6909617383203761
20194.346080998144        -15099.947313743294      -0.6683238899179619      1.0608150682076879E-16   -0.743870404115684
20187.99101992002         -15200.200051642836      -0.6702482091831498      1.345344943846411E-16    -0.7421370076029127
20297.413562606478        -15046.342284152388      -0.6657679829007209      1.8401382050607743E-16   -0.7461588254941174
20429.39862364229         -14834.193143263257      -0.6599039087373917      3.309996184250746E-16    -0.7513500057723207
20405.808572009017        -14550.546889779456      -0.6551195789427221      1.2566954591009686E-16   -0.7555252060870592
20429.666307981974        -14704.16260140339       -0.6575416412964902      1.2493601185711706E-16   -0.7534182037447898
20763.056465319194        -14401.061029414406      -0.6470715964049052      3.0988709911015757E-16   -0.7624292413041959
20592.06503859978         -14490.517944713152      -0.6512336289470895      2.1761765060758942E-16   -0.7588773023371832
20402.106160040636        -14963.201110574146      -0.662658404544897       6.67155517272097E-17     -0.748921784137466
20957.521743384026        -14233.881073354787      -0.641186710819422       3.784168707676482E-16    -0.7673849103584189
28202.26442453839         -23725.739742856673      -0.6962387809386652      -3.2639427665962724E-17  -0.7178064045479811
30366.604313300624        -21336.81056148524       -0.6390480330610196      1.6725618510985852E-16   -0.769162785208995
21192.67399959034         -13761.308128723875      -0.6294155985777703      6.490225655610291E-17    -0.7770688523360958
21252.780681466076        -13470.96302197733       -0.6235240047821518      2.0707167307549497E-17   -0.7818042032673769
21452.19677742613         -13273.54127015561       -0.6173580760388763      1.9309796223241086E-16   -0.7866822737496596
21798.43813198675         -12705.969057850962      -0.6029792271157318      1.59276895946377E-17     -0.7977568675424542
21724.26492471134         -13178.101206180036      -0.6119602619798478      7.15524608767701E-17     -0.7908885071869324
21308.793651464406        -14094.454951539357      -0.6335364157647753      1.3642110432190614E-16   -0.7737128627805255
30580.42687188612         -15613.382468925993      -0.5474994295040586      3.019947055245285E-17    -0.8367908601048603
30448.510175506945        -18554.131855736974      -0.5960885119385799      4.112255968916546E-17    -0.8029160375949737
28208.738039364333        -14894.797035352845      -0.5610040517683195      0                        -0.8278071626531291
23536.53110801249         -11816.96534926914       -0.5664326109637762      3.328125679323078E-17    -0.8241066213759458
22599.120600507056        -12440.66213691679       -0.5875717225021407      1.0731705537545424E-16   -0.8091719437414154
25176.509919879936        -12145.044428015966      -0.5506860407743591      1.3046852549737554E-16   -0.8347098151226485
26909.619233306243        -13367.000507965142      -0.5500589172941134      2.814549530581836E-16    -0.8351245744953905
20187.67930352151         -15300.130225028663      -0.6720740225329677      1.7888363478995986E-21   -0.7404839689001457
14440.273977056226        -20288.179126126877      -0.8528443178516895      0                        -0.5221652702818841
14592.945440835023        -20201.29069922659       -0.8490466938663882      2.085617458614127E-16    -0.5283178130676037
14535.514181498851        -20306.244516642306      -0.8513326043272725      0                        -0.524626340153059
12531.480543596395        -20767.409645077973      -0.8921926441703881      2.1331170010081455E-16   -0.4516550512690622
12425.811327333644        -20913.319118291798      -0.8953088304007645      1.9593513459635028E-16   -0.4454459538966198
12875.102577731765        -20703.502870969678      -0.8854948874272327      2.13628631127436E-16     -0.46464911928694463
12706.886389662019        -20778.30041748061       -0.8891771572666213      0                        -0.45756309113138904
13028.160294608104        -20782.919088951912      -0.8835064126050134      4.3478063507622193E-16   -0.4684190630340879
10383.490314425344        -21152.48877012689       -0.9314211916183022      2.8720165537835713E-16   -0.3639430770602289
10194.626412528858        -21223.323632537802      -0.9347482385308276      0                        -0.35531075091230163
7975.3647164860795        -22078.47701021713       -0.9669344121286562      0                        -0.25502495231502514
9596.551841176224         -21349.53977976327       -0.9443625458545718      0                        -0.3289063319817805
9902.2819221386           -21317.3472453952        -0.9396744061704513      8.162615360778046E-17    -0.34207017833117465
8808.278577129779         -21829.8064957054        -0.9565604078271547      3.9050912866317025E-17   -0.2915341313343229
9293.699479659022         -21650.003116883152      -0.9496463102253134      0                        -0.3133239223659337
7650.768949055873         -22963.18275864749       -0.9710612234598845      2.1894699154948136E-17   -0.23883059731219172
12256.352881496361        -20945.151696992365      -0.8985361050792747      0                        -0.43889960939837946
12075.949607386596        -20896.155541789114      -0.9012891298150937      0                        -0.43321807861655576
11879.173485884034        -20945.973531871525      -0.905099216213376       1.0746633667606039E-16   -0.4252004324703089
11700.115243517186        -20901.521611645618      -0.9078678936706392      1.2716912913493613E-16   -0.41925635011232326
10566.974389215144        -21201.978572554468      -0.9287414656180816      2.160835417926756E-16    -0.3707280518430946
11497.83350332709         -20986.644336168178      -0.9119675693795402      1.0687875005862239E-16   -0.41026229517047347
10947.005839198007        -20877.593243709343      -0.9206136651142786      7.686991772680022E-17    -0.39047468106242866
11227.529130634177        -21011.202585542465      -0.9167192622034149      1.0634270026582332E-16   -0.399531964515946
10775.301121655017        -21165.812030488793      -0.9251709522992446      1.294373194662004E-16    -0.37955066465937887
4213.741420414807         -24403.59841117772       -0.9930551669576813      -1.859154667133597E-16   -0.11764814413835291
5721.010054853927         -24485.47992634959       -0.9859361507388589      0                        -0.16712210034058314
3342.927262899704         -25821.36089925236       -0.9956118138619896      -2.344260293416034E-16   -0.09357842708349291
7034.312862230242         -23955.44830445925       -0.9769996083151568      0                        -0.21324053395633885
6789.388947423213         -24990.49608791136       -0.9792707625438348      0                        -0.2025553345014365
14341.30667336497         -20391.075193715456      -0.8558248343586555      0                        -0.5172657467457258
14057.179529075556        -20351.45756868436       -0.8605210523792463      0                        -0.509414878460845
14190.872251413986        -20391.027886089607      -0.8585414994543367      0                        -0.5127440820156255
13967.95949648419         -20451.021938115155      -0.8632437806785865      2.1269941994658427E-16   -0.5047872572495427
13838.752734861397        -20524.594710861922      -0.8663756674130075      2.142240494316991E-16    -0.49939283408874663
13695.234299310298        -20570.28053314188       -0.8694448634037273      2.1483090988388233E-16   -0.4940299882236492
13207.97071976291         -20800.86783573532       -0.880480923323811       2.1915660291488482E-16   -0.4740815783424967
13572.500986632613        -20718.490618234835      -0.8731716726438095      3.7501239454370236E-16   -0.4874127916586804
13386.064319930889        -20774.4009276689        -0.877057542375284       6.582703357053495E-16    -0.4803853315250865
29831.58220530055         -30701.69216361819       -0.757688734511579       6.490221437993979E-16    -0.6526059832552897
30889.475821052554        -35379.62254915269       -0.7882052041206263      4.983928645139881E-16    -0.6154094505267969
22711.60775789976         -44154.892020562256      -0.9047880490802424      5.813279807203933E-16    -0.42584437762287913
27422.95246285019         -39324.96680745352       -0.8455939568672766      7.232875286299718E-16    -0.5338205716161085
14553.99245909875         -41658.35608422514       -0.9528137473713195      1.2176708451905812E-16   -0.30350355745472085
10810.349711791121        -37451.41952184377       -0.9678707249839015      7.346193286635668E-17    -0.25144011067743927
26316.966134859515        -28635.955788121028      -0.7754145811062965      1.3165816288691331E-19   -0.6314466836858715
26694.42573333254         -25916.44979486931       -0.7418959591701666      5.325856023413595E-17    -0.6705145184517264
25292.38134860638         -24138.606191493294      -0.7370816005164469      -1.3347229484602713E-16  -0.6758033109039996
20298.17569594635         -15150.629396977241      -0.6676522307332214      2.4016841472597374E-16   -0.7444733029202615
20264.89456914083         -15251.126615426267      -0.6699951050731203      -6.4990399024233E-17     -0.7423655158664868
20421.051364694795        -15104.103051229531      -0.6649299380525009      1.3237895197870147E-16   -0.7469057351780904
20542.980464191165        -14910.374920145878      -0.6595688686820672      4.629004142762368E-16    -0.7516441361207187
20951.204670293206        -14457.18423962676       -0.6453025230905509      1.15240083323461E-16     -0.7639271252128352
20590.379312214627        -14795.009995178101      -0.6567573969675292      3.28658567849564E-16     -0.7541019304059643
20604.033741753094        -14642.572602318158      -0.6537952494269695      3.4618334683756074E-16   -0.7566715082445427
20792.233772814172        -14565.056845067626      -0.6495878877127105      6.347659685451016E-16    -0.7602865087083511
20575.89784508622         -15035.447168614191      -0.6613338370956631      4.712075334464168E-16    -0.7500916980641384
21222.444283701647        -14421.023952597483      -0.6406406375402018      2.145981262944309E-16    -0.767840849996645
26054.76516060314         -21797.236650896233      -0.6958314839530054      5.90711735894647E-17     -0.7182026950582804
28072.03707553327         -20311.655017532135      -0.6495016317539175      -5.022678978356205E-17   -0.7603559495082437
21687.985232747018        -13674.83705051906       -0.620648006904724       -1.6006590941382666E-17  -0.7840892780304018
22297.069731418145        -13239.86126947953       -0.6050092725691417      9.99727546276236E-17     -0.7962183193321062
21675.898908276184        -14359.883706888277      -0.6329724091290566      2.3595883992642973E-17   -0.7741743420626727
27802.066265354108        -17322.01809032665       -0.604185835158459       1.364816718141555E-16    -0.7968378766025328
26359.795089713567        -15496.353696358789      -0.5908937625190466      -2.795291959756707E-17   -0.8067489338673958
23557.911298561598        -13355.32500901811       -0.5892689717969674      5.229978769970335E-17    -0.8079357875224419
25039.11854500562         -14316.41706363985       -0.5867188474761734      -2.3649200274896907E-17  -0.8097904739541827
20192.037698787943        -15402.126896680966      -0.673863022803863       -2.7694513373100432E-17  -0.7388562962107712
20293.588625162825        -15347.031307836607      -0.6712964820100707      5.489611644034087E-17    -0.7411889321440022
14467.053091037747        -20416.98680615829       -0.8538565962040399      2.1419557095151704E-16   -0.5205083218304742
14694.759441119315        -20200.368525642487      -0.8471894226407478      0                        -0.5312909580750104
14793.23433274947         -20195.0969283192        -0.8453432514550964      6.277090470820843E-16    -0.53422353672638
14640.673509669337        -20309.109498352405      -0.8494677461489202      2.1184275914629204E-16   -0.5276405482987319
14579.054738341889        -20426.37141991166       -0.8519532243317531      4.2997061738843145E-16   -0.5236178983670806
12391.14483641274         -21120.590972993366      -0.8976196318222348      0                        -0.44077090992780094
12580.912063574287        -20981.3359007016        -0.8931633852734594      0                        -0.4497323279548124
12847.827796971598        -20986.069827278126      -0.8885461537203936      3.824017350067957E-16    -0.45878723899058244
13083.946692709223        -21034.480922554547      -0.8848488652011212      4.527249864292173E-16    -0.46587818598240643
10393.20456512334         -21409.841605452453      -0.9325013757691352      0                        -0.36116642041615094
10124.56064300342         -21521.461726970523      -0.9371647574172599      1.0303204367452111E-16   -0.34888710643048637
8739.708163822133         -22611.043837181795      -0.9589736168834586      0                        -0.28349505287953397
9768.873009890132         -21764.55197676332       -0.9433004118129686      5.139428027411798E-17    -0.33194021838949556
9260.60541016237          -22072.91491142672       -0.9513089779029208      1.5512829423231227E-16   -0.30823889361430173
8281.315414984016         -23601.25786939203       -0.9655130930356949      2.399764005347937E-17    -0.26035438868148525
9155.658273473276         -23244.949161769964      -0.9554119660272631      0                        -0.29527605680878655
12069.167980007694        -21150.574529163165      -0.9033825868742399      1.9173980255708296E-16   -0.42883551444784634
11746.008376468344        -21148.827379045677      -0.9088454056928089      1.1088502734956326E-16   -0.4171331047650542
12269.914596502005        -21362.5001245377        -0.9015719816436286      0                        -0.4326291264201303
10716.3057706069          -21465.32756568865       -0.9277598097482654      0                        -0.3731778781515456
11427.726160054379        -21309.574954549764      -0.9153257564644965      1.1276147224672061E-16   -0.40271423267406176
11041.570261446957        -21279.28946724889       -0.9214509445138002      1.1106669725723967E-16   -0.3884947268803511
5467.538800046856         -26107.335213946564      -0.98734219116016        0                        -0.15860155751839572
4437.153385089081         -27920.403562369404      -0.9920894186107866      -2.246759968119176E-16   -0.1255283571867941
7676.390614123584         -33890.56559915879       -0.9807301576143915      0                        -0.19535009981702564
5883.741107728024         -30633.55607603771       -0.9869632919728556      0                        -0.16093029825125557
7566.864916891576         -26186.524060225405      -0.97434078226809        0                        -0.22507718890213277
7899.737700795238         -24700.82410888524       -0.9702533200485864      0                        -0.242091586124887
14393.82495731699         -20525.89257757097       -0.8564143134470934      2.605285533349391E-16    -0.5162891860435904
14257.795078568877        -20552.104010886273      -0.8591440667125564      2.1727970588510798E-16   -0.5117337905916953
14099.945820580295        -20516.099789828782      -0.8615777851496541      2.1534440750798195E-16   -0.5076255707745976
13970.862894372489        -20640.380302568476      -0.865242745427904       2.1846400097204614E-16   -0.5013531602152191
13791.841003169453        -20721.775518282317      -0.8692975643538879      2.2019376950891638E-16   -0.4942891298271194
13292.687752699825        -21021.81761970165       -0.8810834425493738      2.2731368643162094E-16   -0.4729608504537415
13701.364668230408        -20963.193648199795      -0.8733483237064616      4.54882663427083E-16     -0.4870961954527062
13487.7079311677          -20924.42730829711       -0.8767238504870901      0                        -0.48099406385898985
25085.114883470567        -33187.355004123616      -0.8270117912173809      2.795586453775252E-16    -0.5621736872902262
20782.228181329418        -37607.61882989057       -0.8937626561161709      0                        -0.44853307265947695
11321.368551789656        -33888.4966918861        -0.9585203530941191      1.5236036934214124E-16   -0.2850189109834935
15212.566214098979        -35129.34000665938       -0.9318070747045272      0                        -0.36293668917193006
24316.1151680877          -22434.27918502858       -0.7272252889895139      2.609297472811323E-16    -0.6863984777248264
22852.422509262382        -29318.242828502858      -0.8207569280491832      0                        -0.5712759710286408
24333.018864562917        -26182.47848612817       -0.7730661117007328      0                        -0.6343237352050393
23872.562174599585        -24612.098000835587      -0.7610622957633286      6.262518660002073E-16    -0.6486787967402987
23572.878312113917        -23546.200689627804      -0.7518863301070517      4.473406080696831E-16    -0.6592926858889031
20188.889946303414        -15502.904550692205      -0.6757461088474154      -8.427739631216597E-17   -0.7371344492983157
20400.35909582175         -15255.432724873128      -0.6679921111485162      3.247325058023148E-16    -0.7441683540476546
20593.010535596553        -15192.601898036344      -0.6639224698588518      1.3387902976042104E-16   -0.7478014131585643
20722.026634794576        -14928.690549031608      -0.6571994188558898      1.544765376642866E-16    -0.7537167395307444
21038.32298612811         -14648.150646899323      -0.6474353615546764      2.467198987067692E-16    -0.7621203641061717
20814.27700085283         -14750.123940946076      -0.6525791567119397      -7.520345946244897E-17   -0.7577205578304606
20777.606611064468        -15116.702572823346      -0.659762841782155       1.85033074800399E-16     -0.7514738794052459
21415.615499026095        -14724.809703607343      -0.6432438148487377      1.7422317929913825E-16   -0.7656614017192683
24232.043579452362        -20779.052536550844      -0.7047546814123127      5.360493508589829E-17    -0.7094499988108787
25558.012113896406        -19133.99320389104       -0.6613766079924757      1.5022011306653587E-16   -0.7500503685690842
22506.742888966222        -14295.537695285047      -0.6197834277076908      2.4072207544306123E-16   -0.7847725556737585
21968.99004512503         -14845.527633303096      -0.6373646381927001      2.5399222815959274E-17   -0.7705622901704979
25380.711719724113        -17040.399151144175      -0.6298499546347084      1.3572900016251441E-16   -0.7767155545215777
24849.205414351112        -15746.291116451093      -0.6144306535000887      1.7062440319246866E-16   -0.7889701271354033
23751.309014908034        -15235.134504285916      -0.6195095192080331      -4.563721428455247E-17   -0.784988760992393
23751.42554258364         -19229.830742955954      -0.687559781644406       4.4894914330964044E-17   -0.7261275592147135
20294.087635936205        -15461.615195681306      -0.6733715586251269      -8.368948037026729E-17   -0.7393042296616724
20422.845233707885        -15411.813360616676      -0.6704917827097928      5.532416397591141E-17    -0.7419169556607138
20268.249361106093        -15551.769969796997      -0.6754111504283027      3.3912879775934036E-17   -0.7374413724784139
14888.159424091536        -20196.436282869297      -0.843644526418604       2.0964749950034585E-16   -0.5369021447416379
14512.344018647558        -20564.158002982487      -0.8547288966832326      2.187914201199434E-16    -0.5190746700666752
14747.752349466238        -20301.12024613781       -0.8474430543314084      2.1206991181937754E-16   -0.5308863057397617
14836.248195122627        -20278.336249105265      -0.8455764854534003      0                        -0.5338542940035389
14693.887641027346        -20419.84076359059       -0.8498164954621297      4.3052850902020314E-16   -0.5270786696303075
14624.834777215938        -20541.985461916724      -0.8524713483949877      5.246207531715021E-16    -0.5227739474189927
13205.745352223417        -21293.858981573252      -0.8850704742332475      0                        -0.4654570368371715
12618.29473738479         -21318.86102481992       -0.8953352954363584      0                        -0.4453927548140677
12921.167196745053        -21321.25146376988       -0.8901898339744184      0                        -0.45558978914580206
12368.93154268512         -21623.798784836217      -0.9018859815289749      0                        -0.4319741525850299
10373.269860960365        -21894.469364836386      -0.9350366901373723      7.964948952214825E-17    -0.3545508044860018
9715.818687952857         -22566.5823613958        -0.9466938112958402      0                        -0.3221345897015725
9198.628403726249         -24106.01824298813       -0.9567468120350759      0                        -0.29092144102973555
9842.820696881132         -23339.843497892092      -0.9474346451928936      0                        -0.3199492915965158
11902.033886019679        -21598.675310875817      -0.9093848165813346      0                        -0.4159557730698207
11151.30752845596         -21829.28654443744       -0.9228641550691832      1.0615334648772342E-16   -0.3851255522034932
7304.3459304779           -28391.277429761354      -0.9779467759255028      0                        -0.2088487752014033
9688.116680376894         -31195.450218642694      -0.9652835269918872      0                        -0.2611959909427002
9109.621149503753         -26844.35230830044       -0.962805200109034       1.1540893833685262E-16   -0.27019488564720917
9528.412115675754         -25365.28894837592       -0.9559355273345174      5.4328226235106484E-17   -0.29357508136538557
14390.58962923173         -20708.359928225236      -0.858505306562279       1.9088670250551834E-16   -0.5128046782173129
14153.701237782576        -20714.498604399105      -0.8627757290088393      4.4355517212782714E-16   -0.5055868285411655
13972.977073357019        -20914.29125392357       -0.868079093382857       0                        -0.496425912247679
13839.802772267056        -21169.141240436147      -0.8729669821575003      0                        -0.48777930012224663
13528.565793555232        -21267.36074951598       -0.8792803608545018      1.777819061398472E-16    -0.4763045711513886
19621.92774539566         -32218.64877051353       -0.8771779487773183      2.0677651644320046E-16   -0.48015324794542596
13155.673722987256        -31746.682992744085      -0.9390242728731456      1.3176380187220933E-16   -0.3438459857953524
15905.436680250272        -31317.32891835158       -0.9112639957497572      0                        -0.41181986775396
19794.917033967777        -28593.262269027826      -0.8515690350129882      5.570886185105682E-16    -0.5242410058643564
22880.040100590504        -21592.074757495597      -0.7350676548336411      3.5952398201027756E-16   -0.6779933828549248
22995.25462862609         -22777.595314113554      -0.7497837083020421      -1.657618318071818E-16   -0.6616829410662428
21520.45374423186         -26704.576733676942      -0.8134637587809311      0                        -0.581614607895995
19552.866130758033        -26802.46050148729       -0.8399810830150278      2.762778400097901E-16    -0.5426152588315313
22546.399525004817        -24975.60819029238       -0.7826051293229435      3.0810978533143417E-16   -0.6225177835546408
22414.730885376848        -23501.354650025343      -0.7669971698233514      8.172232980702287E-16    -0.6416504475215611
20190.98577642483         -15600.66985900903       -0.6774917210733392      2.8484610369432546E-17   -0.7355303989870992
20596.43201634128         -15351.41456895527       -0.6667499452494668      1.6427323316982124E-16   -0.745281497234199
20786.716280570836        -15292.511301722603      -0.6628150840733941      2.168609512509537E-16    -0.7487831220762451
21034.39024403455         -14970.687802729508      -0.6532632734696571      1.7440168234364405E-16   -0.7571308268813236
20948.488659232906        -15230.762949491698      -0.6592756087605625      -3.2182663187988535E-17  -0.7519013707731523
21496.216360899256        -15099.271466630486      -0.6488163971472821      5.260227840514708E-17    -0.7609449816325644
21885.973969139195        -15363.409805682439      -0.6479530564018293      -7.011121138640139E-20   -0.7616802657074551
22003.990420163213        -20831.214103652528      -0.7367421413863006      2.3727437893370565E-16   -0.6761737238415277
21809.84999115598         -21620.83223667289       -0.7508061335591584      4.253720302146466E-16    -0.6605226130308454
21366.309692081923        -20753.765757794965      -0.7450208122475281      -5.681010658780642E-20   -0.6670412170092413
21472.91210098093         -21191.64292145388       -0.7497078105799985      6.968511696322381E-17    -0.6617689839524077
22834.005132143826        -20098.530088008778      -0.713912952461876       2.5631627151517675E-16   -0.7002342281030555
24000.098831604253        -17900.586733391174      -0.6621082763835346      4.1735906109610873E-16   -0.7494076097535564
23135.437858064288        -18414.33062301601       -0.6828728241090903      1.4593826396662002E-16   -0.7305372212726626
22596.897855957606        -15392.305957526385      -0.6382607525725431      1.8616535590883553E-16   -0.7698202213644164
23715.092702404225        -16643.151166826738      -0.6445306083224017      2.761101649890289E-17    -0.7645779948818989
23096.57806158444         -15914.250698557105      -0.6402607188151855      1.749688203067029E-16    -0.7681576700032093
22732.460589547383        -19028.79372690089       -0.6987291041356247      8.809145685210382E-17    -0.7153863005156902
22500.099152119477        -18362.298412485008      -0.6911233661049643      2.908378125794179E-16    -0.7227367833218055
20580.77745177229         -15503.18257266802       -0.6697391160796654      2.238821904355206E-16    -0.7425964693185363
20399.32630245514         -15554.118690051353      -0.6734334042842731      4.8395989625665664E-17   -0.7392478947017719
20299.357588784947        -15645.27017334652       -0.6766267484528713      -2.863576147746904E-17   -0.7363261798805641
21191.75152010272         -21113.92727335988       -0.752775510907424       9.002937867646643E-16    -0.6582773195652043
20996.282354415947        -20840.709063786166      -0.7517658599616212      1.6783069583050673E-16   -0.6594301257345525
21557.60580089639         -20357.337117822426      -0.7363199802275083      -5.2415166114016624E-17  -0.6766334906631303
21063.0691928657          -20533.667291383703      -0.7463188913496489      5.381234717017764E-16    -0.6655885447735287
20818.33389635219         -20600.05217638814       -0.7509475637545752      2.176842060373551E-16    -0.6603618373116968
21267.314648877044        -20385.220348798215      -0.7410832242649856      1.2653902633801566E-16   -0.6714131765509649
20827.82225964716         -20349.75799739337       -0.747139179019034       4.746962411973039E-16    -0.664667621004193
20650.72950811738         -20411.831692982712      -0.750735837552697       5.326950863470395E-17    -0.6606025294587541
14987.534297112281        -20203.530365209834      -0.8419404906797681      4.204069043085934E-16    -0.5395703940484323
14921.854992472841        -20307.01847394995       -0.8443843263547072      2.1287356212267804E-16   -0.5357379111074098
14600.607384612827        -20714.92092986186       -0.8548650030051891      0                        -0.5188504854071888
14827.383311185771        -20405.413067685506      -0.8472577964718467      0                        -0.5311819144310268
14738.158984409834        -20585.15461326814       -0.8509509698644937      2.2036403420164008E-16   -0.5252451302162222
13055.94311131928         -21574.49148774021       -0.8900385777971174      0                        -0.4558852131185612
13294.113880194429        -21585.852594001182      -0.8861436024299895      4.462015539146502E-16    -0.46341074070518007
12715.076221770314        -21719.652906344338      -0.8968966065105348      0                        -0.4422402850121088
12293.858879949243        -21932.087454392         -0.9053294911724011      0                        -0.4247099048709879
10749.368942579282        -22799.329385335815      -0.9335025334766199      0                        -0.35857037310092615
10441.15872231328         -23978.297995577737      -0.9420786536996707      0                        -0.3353916950062226
11858.884961065178        -22398.65012211893       -0.9151638110960247      0                        -0.403082029295922
10132.934926471713        -28450.48957879302       -0.9568627532407036      0                        -0.29053807517179836
12041.787950075588        -29539.858026706475      -0.9424490365291518      1.413528179889835E-16    -0.33434546586853864
10923.736864364946        -26467.668912422036      -0.9443683503595688      0                        -0.32888914096420224
11652.476450499304        -24957.692282115524      -0.9306751329967292      0                        -0.3658460257431477
14454.10372369333         -20973.45147634916       -0.8602747497793658      0                        -0.5098307108516638
14217.818229298082        -20954.283367779488      -0.8641996997502518      2.297891291898298E-16    -0.5031489622382842
14059.828204175741        -21219.825993515766      -0.8696673982581472      2.379857053592691E-16    -0.49363814249094956
13850.894704156624        -21455.95438229723       -0.875536744388088       4.908788370708969E-16    -0.48315153789340554
13556.209287502394        -21724.64022162146       -0.8829473261714947      1.904012084900288E-16    -0.4694720632348434
17315.780753358657        -29194.15304633245       -0.8848867187405359      0                        -0.4658034345029065
14512.294046439687        -29415.09972701187       -0.9172287748336464      3.914251485900979E-16    -0.3983575736818923
17895.727187524077        -27308.768974444472      -0.8652927216613647      0                        -0.5012660333991398
21227.19454866416         -21507.099423504835      -0.7577392440989515      6.03334721130667E-17     -0.6525574549178332
21970.167973514366        -22601.64940045531       -0.7616261940977965      5.925887902041016E-17    -0.6480165259029305
21229.672059931585        -22023.978735086243      -0.7646751280331278      1.2901948134755507E-16   -0.6444159535604063
18582.87390271058         -25863.874185585828      -0.8446156137660302      2.140161782448513E-16    -0.5353728876643292
19970.358785355864        -25541.820344701388      -0.8229492774790524      3.0250952544370837E-16   -0.5681145973868104
21128.954662787855        -24931.106715196158      -0.8009669164022751      2.175153500734245E-16    -0.5987084126179932
21348.047411401414        -23801.314825761663      -0.7852088877132777      9.554883081508033E-16    -0.619230832037057
20199.526018817025        -15703.094790875935      -0.6792187464960319      -1.7335760923781816E-16  -0.7339358925322198
20796.173368444324        -15460.707172075092      -0.6657126181535875      1.1103457704515117E-16   -0.7462082212570301
20707.587306669502        -15596.908434922516      -0.6695132868167639      3.3979314945352646E-17   -0.7428000799014045
20981.386863798754        -15430.95588024538       -0.6623896075097931      2.208458554158284E-16    -0.7491595338356465
21219.110953032316        -15297.93205976593       -0.6564600020987554      2.704379281508178E-16    -0.7543608282995117
21577.069181896542        -15542.257460576126      -0.6555950756914369      1.953156208090707E-16    -0.7551126334218683
22020.186083028944        -15795.04232314319       -0.6535920730053468      1.7303137585137073E-16   -0.75684700110456
21976.026687541613        -20045.880965949953      -0.7255722360625172      4.50416085268397E-16     -0.6881459975489409
22092.987949857845        -19341.40397154564       -0.7128144638416993      7.86937417481226E-17     -0.7013526195053181
22693.10517446668         -17550.143499347017      -0.6744445955665413      2.4486822422466643E-16   -0.7383252588197845
22457.223696732915        -16383.638609770887      -0.6577603716873253      1.4030183612301942E-16   -0.7532271255736653
22013.948056642137        -18633.873562999168      -0.7026239171363776      2.5170688313656896E-16   -0.7115613809284075
22001.040924521723        -18075.730982038134      -0.6935546009851267      3.685250475562119E-16    -0.7204040234400362
21822.668201056404        -17581.570143337485      -0.687824817247027       7.346094093975827E-17    -0.7258767219205667
20562.30048977922         -15644.133212957253      -0.6725753213328978      -1.998298257760105E-16   -0.7400286730733808
20687.207905733358        -15724.625761368325      -0.6721309979673973      6.921371794809859E-17    -0.7404322531070439
20427.111065905618        -15701.715975313195      -0.6756852352509358      5.763514711558991E-17    -0.7371902486407608
20311.622028451904        -15760.61845424272       -0.678528804869122       1.1636612300654604E-16   -0.7345737953930458
20913.386815190133        -21206.43740454795       -0.7581846265741551      4.685693647484751E-16    -0.6520399294428225
20485.61779254143         -20440.928157416547      -0.7536725681056772      -7.898008520619385E-21   -0.6572500741369358
20610.62391254522         -20580.56062567427       -0.7538118229303514      -6.528501768122261E-17   -0.6570903555620812
20341.90193078614         -20323.42181873062       -0.7541470610495594      5.284583493048841E-17    -0.6567055734208168
20347.499573998182        -20459.34449123528       -0.7560519230754154      -6.449400029818438E-17   -0.6545116420448649
20624.843009903023        -20836.404479242363      -0.7572708008122889      -4.809206226341631E-17   -0.6531010122038701
21557.913606156213        -20004.217868258704      -0.7310531156017287      6.015222324655131E-17    -0.6823205556206038
21295.980994080943        -20106.13399062549       -0.7364684064282153      3.054546359362623E-16    -0.676471939657069
20481.826684485804        -20275.81009464354       -0.751302532734791       -1.0492793296703359E-16  -0.6599579562825189
20629.114172009242        -20221.301814552735      -0.7482470759360561      -5.1998435844006293E-17  -0.663420163270992
21021.48241788034         -20179.669462132806      -0.7416879731482986      1.116422146048468E-20    -0.670745070138807
20784.204370658124        -20152.025546920137      -0.7448595516166554      6.177561370820216E-17    -0.6672212886853223
20324.26539016529         -20161.076107090703      -0.7520177973700961      1.0361502442644029E-16   -0.6591428011142297
15092.696985347146        -20204.25885738271       -0.8400586558319447      0                        -0.542495580378466
15032.667189260288        -20317.5999001485        -0.8425277642643677      4.2713617621394213E-16   -0.5386529183104611
15195.384024072662        -20197.66228536042       -0.8381343706374471      2.107231036363732E-16    -0.5454638179817187
14958.985258933835        -20443.056182285352      -0.8453560569855574      4.3384347209452577E-16   -0.534203272976336
14653.660899242459        -20977.26256009815       -0.8568347178951984      0                        -0.5155911806393463
14772.990024617262        -20770.175976892715      -0.852448663365835       4.52059713977019E-16     -0.522810937251315
14873.937423109717        -20595.50503557977       -0.8486639351475408      0                        -0.5289324390457869
13143.528687714093        -21951.799451428982      -0.8916615495456792      0                        -0.4527026346825506
12603.785215438655        -22315.267301379045      -0.9030679260188051      0                        -0.4294977082487608
11815.159604789098        -23495.715174459005      -0.9218296103383409      1.0630611144198198E-16   -0.3875951163340409
12496.680670224301        -22820.18968395339       -0.9080814043324021      0                        -0.4187936012816296
12581.12383014438         -24101.278212538888      -0.9144810807764528      0                        -0.4046285427998611
12886.9400644657          -27529.87142604145       -0.9266276284004278      4.0121710589110824E-16   -0.37597731609512525
12537.713585723763        -25890.24902026071       -0.9237011633841009      0                        -0.3831134940460475
13014.757483448311        -24866.022249935646      -0.9128570343628989      0                        -0.4082790179047417
13537.92254565969         -22107.67705170084       -0.886530315634625       0                        -0.4626705037120552
14567.769573208978        -21244.00132619166       -0.8611727947288957      2.4055249562063733E-16   -0.5083123213235284
14311.20400975274         -21286.757519966068      -0.8660148832203435      7.240235741144645E-16    -0.5000182197687083
14146.044629645457        -21574.431991149886      -0.8716633769750782      0                        -0.4901050458337948
13862.837531027717        -21875.767659367008      -0.8791941046022828      0                        -0.4764637712576969
15768.145107500633        -27162.703951895226      -0.8907820080285181      0                        -0.45442798899278936
17309.08102148151         -26004.440928606156      -0.8627606507315679      2.6967964465032423E-16   -0.5056124902946731
20818.726000198112        -21614.382212397817      -0.7652008078579677      3.6968363778449185E-16   -0.6437916744981725
20936.55304298437         -22722.889168655798      -0.7778681015944922      4.222676488272524E-16    -0.6284275589169535
20615.54080307255         -22077.01996883081       -0.7743384771271083      7.183149662157256E-16    -0.632771617851014
17679.355940869158        -25005.341000403263      -0.8492585765894032      0                        -0.5279769290083608
18929.675093039114        -24739.115872394992      -0.8292364836237617      2.7692571652295305E-16   -0.5588976704141679
20165.571877086226        -24334.773359005907      -0.8077195784705543      8.603825357894555E-16    -0.5895666675280231
20204.152051107238        -23303.993788543503      -0.7955629399518375      4.58205418911407E-16     -0.6058708544361262
15293.622461185601        -20196.728143570053      -0.8363635451069814      2.1100874607480916E-16   -0.5481751730978962
20201.63784769483         -15809.523239004791      -0.68111628123018        -5.864861929308554E-17   -0.7321752600235748
20895.652584008           -15697.805779987752      -0.6684829187932928      3.010435730460166E-16    -0.7437274945691581
21233.6183717932          -15634.93062017511       -0.662301609458723       1.1330762945367075E-16   -0.7492373299363543
21555.186927893435        -15899.397618664425      -0.6622932401221561      -5.87620294354164E-17    -0.7492447282009387
21859.009377555914        -16172.893266379893      -0.6627536622356796      3.2868627704267544E-16   -0.7488374848760857
21641.63863927215         -19694.70872205292       -0.7250418268883666      1.9255714668329007E-16   -0.6887048276800235
21521.088874470293        -19356.934667452006      -0.7215554610523742      3.8842919844558087E-16   -0.6923566382880886
21560.305272839872        -18970.974824008204      -0.7147826871217784      5.283487769784134E-16    -0.6993466232968926
21539.132840173388        -18618.272281281774      -0.7094288274885366      -1.010476567918613E-16   -0.7047770829461156
21763.74041401164         -16561.480788638182      -0.6709474680932285      3.203878190948786E-16    -0.7415048809877764
21913.17990485385         -17039.841177748578      -0.6770822863728961      -8.797887945948591E-17   -0.7359072693458321
21548.434608070987        -17343.005521058152      -0.6877928754310791      2.138643458389841E-16    -0.7259069861623884
21636.80593672803         -18346.18496157615       -0.7034580421144639      2.4373590498864404E-16   -0.710736783288349
21534.372126231967        -18085.004826830474      -0.7006488078891465      1.4147773471457452E-16   -0.7135063041785624
21600.6245587118          -17804.543102662294      -0.6949222719622606      3.7879454333487813E-16   -0.719084858254504
21445.4569950251          -17554.00574282767       -0.6929732168805437      2.5679840894703245E-16   -0.7209633275132458
20571.792906139388        -15784.247843420095      -0.6749640340399204      -5.822359839103116E-17   -0.7378506302692972
20735.393795202282        -15851.271584678592      -0.673679039099547       2.0536207116188243E-16   -0.7390240535957902
20434.759200179054        -15831.115791302225      -0.6779083357441871      -2.933269227051826E-17   -0.7351464399902022
20308.244585042932        -15873.57298157442       -0.6806256088122504      1.182257209879103E-16    -0.7326314084049536
20570.05633828602         -21227.130862976126      -0.7635984207475303      -5.890218138958176E-17   -0.6456914515565889
20403.862420293088        -20620.8461901169        -0.7575319556316883      -9.391274942563076E-17   -0.6527980818460699
20200.1240732014          -20089.22669347277       -0.7528651274475623      -2.6404755803944445E-21  -0.6581748246767959
20124.42979949903         -20126.20882613758       -0.7545864591700021      -1.2405576924635166E-16  -0.6562006367184613
20189.44112919637         -20215.496562855304      -0.7549023045501194      -8.954852956509863E-17   -0.6558372591372008
20083.142049925922        -20187.09776290205       -0.7561307907994235      0                        -0.6544205277965716
20220.794559137987        -20390.852801425895      -0.756996508810193       -6.459238809495938E-21   -0.653418920411777
20260.085546833758        -20535.230722686025      -0.7584956817713547      6.518100557232718E-17    -0.6516780652046832
20361.09682598407         -20919.136715726225      -0.7624387681450928      2.275200915291442E-16    -0.6470603713608938
21314.99857011496         -19822.654976340247      -0.7318787463117067      3.9306604834867906E-16   -0.6814348821036461
21049.80493255775         -19904.58634139947       -0.7371068443480949      -4.97560857715904E-17    -0.6757762195311557
20459.331313295355        -20096.300977087914      -0.7489764472466275      5.13214302826806E-17     -0.6625966202657797
20621.682202897682        -20041.934873619048      -0.7456768424988739      -1.5261555596392826E-16  -0.6663077713658057
20840.782019190272        -19967.002237112916      -0.7412102835541767      1.5954559697552203E-20   -0.671272906615053
20286.515693427118        -19995.129929171857      -0.7501192114206604      -1.305244337099616E-16   -0.6613026300561041
20170.5493581509          -19994.609526866843      -0.7519085457838433      9.906834663166625E-22    -0.6592674258333973
20105.543068769686        -20042.83920871436       -0.7536386489127982      2.0552883743241942E-22   -0.6572889675426423
20042.545556382775        -20105.085786017924      -0.7555439112223147      5.159843199679224E-17    -0.65509800657027
19993.167098564543        -20184.624828368287      -0.757488354216516       0                        -0.6528486755933592
15148.68781340389         -20310.26403864225       -0.8403648245504302      0                        -0.542021181877434
15086.327411749267        -20440.712723976805      -0.8430622501490527      2.1727334411377842E-16   -0.5378159929646585
15243.763071351925        -20278.481975621384      -0.8382763757584808      0                        -0.5452455573560512
15337.47651103937         -20304.54292517727       -0.8369300324657291      6.423956777604874E-16    -0.547309894616354
14744.395736021304        -21172.40696630998       -0.8573732623578321      0                        -0.5146951413473624
14748.949873186244        -21415.994186995067      -0.8598681090256769      0                        -0.5105162434860527
15011.996679537808        -20595.10496054149       -0.8462182770782077      2.2160083724498103E-16   -0.5328363983271652
15124.728235744533        -20556.764951660334      -0.8437738266911344      7.948343023604534E-16    -0.5366989187168568
14838.465979216917        -20988.876233463856      -0.8537476315755188      0                        -0.5206870281362358
14934.664226948584        -20782.240289749087      -0.8497481766917057      4.54044593045344E-16     -0.5271888047813863
13241.6505521139          -22635.014597215806      -0.8953818910622984      0                        -0.4452990347635858
12877.154147626456        -23392.98674501395       -0.9060646303900741      0                        -0.42313919322893545
13268.499509586547        -24007.680788237507      -0.9043550563068354      0                        -0.4267808316157911
14210.657065840554        -25629.990230788906      -0.901440518972618       0                        -0.4329015095697853
13899.985219909053        -24394.72228398335       -0.8978229607683662      4.583400870108938E-16    -0.44035648459077825
13834.159966742642        -22372.633024160055      -0.8839029536536781      2.0964440723154606E-16   -0.4676703545654551
14496.780771714846        -21633.867644524133      -0.8663377214544832      2.177039111629912E-16    -0.4994586528667934
14251.113885272393        -22019.556192539538      -0.8740887315418027      2.6766487054489133E-16   -0.4857662876226307
16198.73181373102         -25101.687107799215      -0.8707581993141388      0                        -0.49171068204433005
17117.43540077378         -24178.593845897834      -0.8497529770509031      0                        -0.5271810117078413
20418.23416467915         -21600.76444353219       -0.7709779718918076      1.2366696447829396E-16   -0.6368618110766602
20147.584024589945        -21942.138910125675      -0.7795644799399088      1.2913830747524682E-16   -0.6263219761291153
20150.767965254105        -22528.221932882414      -0.7869775355343274      2.7689339441143515E-16   -0.6169816243172775
18132.449318274997        -24012.56139071938       -0.833388505017842       3.4271719479320153E-16   -0.5526874859621583
19216.330045517814        -23692.511041179503      -0.8142490082568594      8.160396307460473E-17    -0.5805156330675523
19407.6419643995          -22744.25240377573       -0.800585234412021       6.238588645170953E-17    -0.5992188381306507
17434.316840495754        -23414.173999916675      -0.8375645636799779      3.1970928688698586E-16   -0.5463382485815237
15391.816702712616        -20202.315076231138      -0.8346806051784398      0                        -0.5507343164546177
20195.862137147757        -15913.836768061781      -0.6830951107644297      1.1903377991213861E-16   -0.7303294254065702
20882.19214253351         -15932.823042350683      -0.6729308987902106      2.1333245662191038E-16   -0.7397053500991999
21159.29760533331         -15927.014136146765      -0.6686438530332198      2.0252766866643144E-16   -0.7435828108970753
21514.61491927302         -16226.466132213021      -0.668726296126099       -3.068483630833314E-17   -0.743508667994479
21397.0600644884          -16475.33229293224       -0.6748761198536191      3.4330129733578454E-16   -0.7379310414059622
21292.82267026852         -19546.172405673802      -0.7279318819750897      4.7426731271033606E-17   -0.6856494539895964
21202.1328694547          -19252.705356418144      -0.7246706070152541      3.138574646188378E-16    -0.6890954274455635
21120.74079050253         -18978.167543946733      -0.7215292764135985      -4.423525070458832E-17   -0.6923839271653294
21192.62455697942         -18700.522118807115      -0.715945144019451       2.561642862776109E-16    -0.6981565364377313
21291.98037767748         -18439.80593901824       -0.710177719340524       1.237167037961274E-16    -0.7040224466155456
21432.2286604507          -16724.9575911762        -0.6787305467023997      1.316261790479159E-16    -0.7343873911855313
21372.204348299518        -17060.619261195352      -0.6855193515982191      2.407948344022675E-16    -0.728054405704116
21204.62059561782         -17323.51263053771       -0.6926147132642156      3.058186891167284E-17    -0.7213077416949681
21295.62079175103         -18189.934237318223      -0.7059839648566529      1.5974233646440777E-16   -0.7082278160460196
21279.282496534597        -17955.50917851741       -0.7022911287544514      3.098666359691784E-16    -0.7118898565615511
21240.239793340606        -17717.758243293953      -0.6988534444754176      1.1275049077729886E-16   -0.7152648890626363
21159.4452654747          -17534.511465185777      -0.6969473085407083      3.964750267861034E-16    -0.7171223383036159
20572.49512509999         -15919.387095479033      -0.6773887924553798      -1.4832158735477209E-16  -0.7356251923728315
20732.427774611566        -16016.509087407358      -0.6766961857284998      3.001917854050759E-16    -0.7362623662418671
20417.289490434483        -15947.152397783912      -0.6802707540349572      1.491383762178879E-16    -0.7329609138109129
20289.160239840912        -15979.810783690447      -0.6828405490215966      6.65980418272626E-22     -0.7305674401434527
20251.97005885264         -21225.135917945838      -0.7683654162741155      -7.304302324290589E-21   -0.6400113959563744
20210.35793181279         -20695.686606080988      -0.7615596576103382      7.655007060792214E-21    -0.6480948138658078
20065.822993188463        -20305.108117541124      -0.758131794402221       -9.067188846304607E-17   -0.6521013588441829
20117.91324892674         -20509.423524571055      -0.7603040080795173      -5.421863239923674E-17   -0.6495674062381291
20111.77714087024         -20924.422035933938      -0.7663131220748194      5.709878841518011E-17    -0.6424672745748305
21051.19054323112         -19680.16950414688       -0.7336426934042265      5.808564406804358E-16    -0.6795354276487436
20829.80542175305         -19784.601882029077      -0.738599772785535       4.9139112707446464E-17   -0.6741441796860371
20450.488764525828        -19935.586314956738      -0.7466961104325042      1.5085984137998256E-16   -0.6651653316143992
20624.878628454848        -19863.22120246631       -0.742923603061567       4.974452899021076E-17    -0.6693762167569873
19921.830841646475        -20266.081054950013      -0.7597984926211935      5.2703213162172863E-17   -0.650158634932493
20303.750976351963        -19859.504548014684      -0.7478092498487029      1.9958253313120902E-16   -0.6639136433094055
19904.528092999117        -20161.044154838313      -0.7585224394401335      -1.248731489530252E-16   -0.6516469203928164
20195.910901119583        -19902.777671216572      -0.7501328205682182      5.021772760078756E-17    -0.661287192889875
15434.56648192724         -20307.95274964169       -0.8352487523942652      0                        -0.5498722775428236
15241.399769792593        -20425.009533021286      -0.8401188917918649      0                        -0.542402292953884
15375.449201293693        -20401.670066831804      -0.8374605470529619      7.811936006208004E-16    -0.5464977878079249
14805.8481520831          -21628.19067387842       -0.8610780393040086      3.0578758179434827E-16   -0.5084728207208739
14905.476135586036        -21228.63426872059       -0.855210503321715       2.412955250674752E-16    -0.5182808069048532
14918.481925035121        -21460.023980856793      -0.8574583057112477      2.9904199272550906E-16   -0.5145534506738442
15236.338838153464        -20609.049364720024      -0.8424269817883158      0                        -0.5388105234735632
15095.574229484046        -20752.803205778917      -0.8465891359069924      3.884537351049173E-16    -0.5322469671176794
15019.608852885855        -21002.537339012615      -0.8507616112923683      2.341813000036176E-16    -0.5255517862969361
13969.707262142081        -23280.48710482139       -0.8889483450966037      1.1983532055780256E-16   -0.4580072986895395
15036.304778527774        -24189.431046133264      -0.8802294251808912      0                        -0.4745479477548809
14390.010464273564        -22439.023013275037      -0.8756671685801714      0                        -0.4829151067109949
14767.698288194317        -22044.860245934356      -0.8657985087906939      0                        -0.5003927669812313
16252.157710769641        -23543.12673367993       -0.856594895518114       0                        -0.5159892907802894
16935.11779982042         -22783.047337553326      -0.8386435526303994      2.972898464516388E-16    -0.5446806022967813
20105.527763075657        -21518.77878891688       -0.7745833915316828      -1.2287377386118615E-16  -0.6324717931901166
19876.98570468294         -21758.112039275376      -0.7812220273652472      -1.5229510193909832E-16  -0.6242532677277131
19708.744207811           -22145.464266234478      -0.7887386397066349      -5.722249363047224E-17   -0.6147286781973378
19285.24570209291         -22187.418605367457      -0.7956617298086651      1.6159758524914502E-16   -0.6057412045675937
18478.35999800916         -23037.181788989277      -0.8178327139207349      -6.598924778256414E-19   -0.575455958672409
18837.719926512815        -22353.468263386025      -0.804518066613868       1.4007113266348982E-20   -0.5939281633716214
17650.053426804818        -22612.300921404323      -0.8258030476341371      2.8778575727838206E-16   -0.5639585938542814
15492.379711960253        -20204.755761620567      -0.8329198187921638      4.235233089805298E-16    -0.5533936893794104
15535.487495868174        -20310.868230614018      -0.8334974097996385      2.1480340695513413E-16   -0.5525233640664925
20185.434900162927        -16011.601830116533      -0.6850253391455011      -1.2067789559093852E-16  -0.7285192411348631
20932.345580488152        -16128.238325724895      -0.6756597420083482      2.7390638248083937E-16   -0.737213613322206
21155.780559732197        -16291.702961291967      -0.6752174801542328      3.105407571668621E-16    -0.7376187043622046
21118.935768974443        -16572.05399134183       -0.6807433125765671      1.6137251325747473E-16   -0.7325220411591289
21014.365892852624        -19470.9227417167        -0.7309464271827193      2.8289708952339993E-16   -0.6824348467645273
20937.064808549658        -19306.04223712898       -0.7295367801682643      -1.1093787046752137E-16  -0.6839415808738132
20963.808497498823        -19136.068098446987      -0.7264400996474464      -1.3565931298782968E-16  -0.6872297879007513
20867.154968968553        -18979.4794162148        -0.725410446126169       -4.437800811620451E-17   -0.688316558393136
20938.41857727377         -18829.25544978513       -0.7219028100059038      -4.351840548740586E-17   -0.6919944596937401
21004.141832462967        -18485.736394591553      -0.7152983629356923      5.407472199870275E-16    -0.6988191838388235
20900.797546237416        -18643.763546924518      -0.7194688131508328      -8.49642781418944E-17    -0.6945247488211851
21008.79679362821         -18263.487035119993      -0.711550647502729       1.6169339946338225E-16   -0.7026348089725168
21089.762324126048        -16830.87599048876       -0.6857419162006941      1.672378150399845E-16    -0.7278447795576178
21025.79743675232         -17074.590575642487      -0.6909916250654932      2.4200096924901404E-16   -0.7228627626003304
20934.32289501912         -17254.745571623524      -0.6955302548496094      2.422167637135927E-21    -0.7184968088498721
20946.682620682976        -17443.110276230997      -0.6985961109150396      1.4533819671204985E-16   -0.715516228207814
21009.337029452345        -18049.019399532433      -0.7079502260326874      3.1446395755477087E-16   -0.7062623277592585
20988.801216751315        -17827.73965959205       -0.7045309348707627      6.112670265647979E-16    -0.7096732771449176
20967.828227546124        -17630.240310978526      -0.701488848932572       5.958236763941536E-16    -0.7126804288432522
20725.897370568855        -16181.490611498713      -0.6797528932020905      7.370457754705199E-17    -0.7334412067084577
20546.242633776597        -16085.843864712233      -0.6807846317286848      7.808084134178011E-17    -0.7324836413597787
20367.991121227387        -16070.227181208831      -0.6832521582114918      9.105986930503476E-17    -0.7301825033875181
20261.140932932096        -16063.265571221587      -0.6847832037214735      7.286341719150159E-17    -0.7287468448513273
19976.446502450624        -21184.418415794928      -0.7719947712522742      1.1809214846291192E-16   -0.6356288800229847
20008.8736456173          -20671.20887230614       -0.7643078144450312      5.537669641549537E-17    -0.6448515835186228
19928.95702394992         -20429.50263032228       -0.7620665008851614      9.220666864429082E-17    -0.6474987629695527
19884.954968138358        -20898.378811077393      -0.7694297544838055      0                        -0.6387314403318133
20807.531816622202        -19599.51574153001       -0.7360895192213058      4.8009419869261234E-17   -0.6768841992472859
20613.899530467577        -19694.167451310692      -0.7405080259311129      -4.869192305775051E-17   -0.6720475155469927
19824.4490267854          -20319.6775253782        -0.7620968026484588      6.373237635475387E-17    -0.6474630980801558
20414.72602230176         -19759.698731523706      -0.7445734841615433      -8.437627552045458E-17   -0.667540505473009
20280.123013444507        -19758.86550762206       -0.7466466137043059      -5.913524233027829E-17   -0.6652208912977269
19814.0457204576          -20196.944450430517      -0.7604634048887764      4.4842242062318943E-17   -0.6493807895217835
20195.316833037683        -19805.335080514447      -0.7486683695277193      -4.96116447133771E-17    -0.6629446978754018
15474.789268689336        -20423.564437375328      -0.8359760330717881      4.357469410358929E-16    -0.5487659538386765
15389.034683376378        -20548.817717825124      -0.8390196550698737      3.793369602311191E-16    -0.5441011101676051
15114.342868898322        -21673.166091128314      -0.8563805578096101      2.200688682385056E-16    -0.5163451715374177
15118.501444668913        -21288.527517425446      -0.8522193539743436      0                        -0.5231846441855361
15333.201980810345        -20762.305773366214      -0.8425498936356549      2.2742575769450037E-16   -0.5386183026511434
15243.335210335405        -21009.145468443778      -0.8469645553006763      2.3497736169663077E-16   -0.5316493585965885
15198.604228788401        -22786.317041089005      -0.8658249875503814      0                        -0.5003466705206405
15274.090190658339        -22022.575277199634      -0.8573417621606081      0                        -0.5147476027856133
16205.431827656334        -22638.80008997757       -0.8486114534581831      0                        -0.529016538931626
17203.219005673738        -22283.983029138417      -0.8290961310672784      3.3405215996510107E-16   -0.5591060717316519
16765.740693479776        -22291.987585629377      -0.836081593827051       0                        -0.5486051075804684
19803.475876219894        -21445.184501180192      -0.7781778916598129      1.2218130046358028E-16   -0.6280439225915104
19600.281075872124        -21716.48454009581       -0.7848734584293874      1.2660796060301373E-16   -0.6196560771928893
19391.500643269093        -21927.488132103736      -0.7907931465521462      2.3457440254223273E-16   -0.6120834901256746
19061.08301815321         -21932.976357439897      -0.7959001441555745      1.3084937021897594E-16   -0.6054279132747987
18725.94190639731         -21895.3615887519        -0.8006125199585208      6.525498062615184E-17    -0.599182431855038
17575.752979474993        -21965.796657132305      -0.8195055255446301      0                        -0.5730712722390104
18243.77337641018         -22163.443626470293      -0.8113394484871758      2.331905122734906E-16    -0.5845753016912353
15573.366108766684        -20404.03249875493       -0.8339970532472373      2.610203764129953E-16    -0.5517688965173189
15640.053458725057        -20319.708680055282      -0.8317609906808204      2.153053017241613E-16    -0.5551339067036082
15597.746829330827        -20205.46561697201       -0.8310564421100107      6.360833480555608E-16    -0.5561880886952507
20182.09832809767         -16105.48781857333       -0.6867718454929084      2.750996396991187E-16    -0.7268730509565356
20836.708670702883        -16378.099906790909      -0.6815669718103405      1.8910430279158226E-16   -0.7317557388003447
20827.741705125183        -16655.786137995387      -0.6866412465554027      2.946556820173109E-16    -0.7269964219882604
20747.05731327628         -19423.230364708885      -0.7342695307385245      2.271148159884497E-20    -0.678858052791165
20757.95946966586         -19247.284624354175      -0.7313426311391712      -1.378966906630477E-16   -0.6820102312562862
20742.621152121315        -19093.11763994788       -0.7291347979288889      -9.016391579555465E-17   -0.6843701091383553
20699.833508799486        -18976.113920028667      -0.7279258761119121      3.666722820074117E-21    -0.685655831137205
20734.895519929174        -18862.57441684315       -0.7255581463949184      1.3135005463612839E-16   -0.6881608649567853
20745.145757815044        -18722.818788854252      -0.7231392972642906      4.3005738328999244E-17   -0.690702219874434
20837.820915907832        -18370.14550287918       -0.7159352370234688      1.9704297447982874E-16   -0.6981666964056605
20792.830804347435        -18496.694224800267      -0.7187111798085345      8.350082367414263E-17    -0.6953087371823484
20725.595051940392        -18598.82018413032       -0.7214213297054737      5.0795885131585576E-17   -0.69249640070213
20719.50042547652         -18139.93345323116       -0.7139122798821393      -8.976261565900952E-17   -0.7002351432096456
20761.66602515412         -16897.248385581275      -0.6919088589355293      1.160414868539212E-16    -0.7219848543594215
20761.97360726631         -17121.315908109824      -0.6958401236778863      3.4883087324896044E-17   -0.7181967153001798
20716.149278884117        -17319.317039073987      -0.6999866339968837      -1.2279598259479924E-16  -0.7141559436124311
20741.99822380728         -17514.420454772808      -0.7029598493269812      3.676065119597328E-17    -0.7112295336282863
20762.656594965785        -17918.531699742696      -0.7095322988351715      -7.312864166919752E-21   -0.7046729140798407
20717.09015490779         -17710.36455150776       -0.7066943628629797      3.235269679754309E-17    -0.7075189585687343
20574.735183232777        -16307.35558126038       -0.6843191864942947      -1.877734707147422E-16   -0.7291825905740648
20412.374296716993        -16195.523130659592      -0.6848164810612621      -6.174508933072452E-17   -0.7287155734779688
20281.73913366323         -16149.767339185195      -0.6860198871644668      -7.422290407134182E-21   -0.7275827886635593
19726.89380349162         -21127.55195538714       -0.7750427183408731      -5.881510488345039E-17   -0.6319088419673505
19810.825009801974        -20647.79795471697       -0.7670371674814938      1.1070342430347889E-16   -0.6416026680678719
19733.465138276126        -20427.969370553732      -0.765088761371081       4.6192278712614E-17      -0.643924830349965
19674.615044632585        -20849.95214735646       -0.7720045235871008      1.1368159695035783E-16   -0.6356170351611704
20602.34242898465         -19544.398655029705      -0.7383768192456402      -4.7803369262382974E-17  -0.6743883692972722
20444.770120319798        -19618.657598753573      -0.7419502137571659      4.833792267456867E-17    -0.6704549799664813
19723.94640959689         -20277.89012063446       -0.7630607973977103      -1.0579338228540565E-16  -0.6463267126222845
19639.60718422403         -20335.541659508755      -0.7652214123355869      1.2798934308877073E-16   -0.6437671862430113
20310.971614191218        -19667.41906091404       -0.7447684561894624      -2.5734368025369787E-21  -0.6673229702493265
19713.83718627599         -20175.19959289475       -0.7617149714425995      -1.8802055763891633E-16  -0.6479122643295527
20198.303493782932        -19707.022666391564      -0.7471244285615293      -4.899804188861893E-17   -0.6646842018698065
15551.42556906746         -20519.412950819114      -0.8358116719422787      2.207602727158836E-16    -0.5490162556191308
15525.99300018968         -20696.909601137377      -0.8384145065369987      2.2595821477911594E-16   -0.5450331318690096
15482.475896375789        -21694.302318540766      -0.8504837930045823      0                        -0.526001249138922
15430.268000303437        -21340.375328660615      -0.8474899391584767      2.1110137137900217E-16   -0.530811453810702
15511.172632066226        -20957.561908073392      -0.8417636362253688      0                        -0.5398462554020885
15840.866119684006        -22093.113471219527      -0.8487629039253426      2.346206270545062E-16    -0.5287735853241615
16356.60590492735         -22084.276149039346      -0.8403905262833214      0                        -0.5419813291763967
17091.81970693647         -21945.376609461273      -0.8269881387980095      7.994315068492752E-16    -0.5622193681676503
16691.41119226762         -21807.305742158573      -0.831866070936408       7.864474393321933E-16    -0.5549764305061894
19534.720407746416        -21365.761267611004      -0.7812341612840953      -6.069518864111122E-17   -0.6242380834441231
19302.14921241623         -21655.09689138103       -0.7886363675868866      -6.304297894497193E-17   -0.614859886082964
17280.439406626843        -21653.955614456623      -0.8205274748669389      0                        -0.5716070856343881
18992.676388176194        -21618.977031105962      -0.7929521178951627      -7.322293525459358E-20   -0.6092839554482659
18723.476129816685        -21549.52989791608       -0.7962614948489156      -2.253197682085039E-16   -0.6049525858393324
17577.454365123827        -21510.845587660697      -0.8139951842531986      0                        -0.5808716194206199
18426.448320225132        -21638.877668172336      -0.8020596537124095      -6.344948651840463E-17   -0.5972439273275917
17983.51156874906         -21590.67121133452       -0.8084490609995323      0                        -0.5885661494088404
15665.074751483397        -20446.608194910907      -0.8329155720726683      2.1891759685771808E-16   -0.5534000811138676
15752.163981369025        -20346.942117311446      -0.8301314588495377      0                        -0.557567718779992
15716.474168643463        -20204.58652740583       -0.8289415169536642      0                        -0.5593352853464516
20183.16448358617         -16203.59849978236       -0.6885214480246864      -2.1602812091638606E-22  -0.725215978568719
20556.227686167156        -19434.704011871745      -0.7373834989151107      2.829974484635737E-16    -0.6754743336704749
20626.453080788408        -16518.250375072017      -0.6872854908585707      -1.5607944417700658E-20  -0.7263873988809415
20609.21800557419         -16697.934526637022      -0.690738495077582       6.598769828278694E-17    -0.7231046475210531
20580.628099035708        -19318.71209882037       -0.7351891022342917      -9.294156680465935E-17   -0.6778620683851431
20582.091264807343        -19177.42910597789       -0.7329394690274152      9.130254765302087E-17    -0.6802938589628668
20579.055841927464        -19045.625828876007      -0.7308937134987681      -8.97782583101587E-17    -0.6824913035200867
20575.440061050904        -18899.772298261494      -0.728613258300648       -3.0491442800776587E-21  -0.6849253387338842
20579.13255508045         -18767.51141874729       -0.7264212615005604      -4.333718340928594E-17   -0.6872497003589064
20583.121890787836        -18630.669886621065      -0.7241355823525873      1.7027614211732753E-16   -0.6896576383975166
20648.61092642258         -18349.114679906128      -0.718495178141553       4.102656143628408E-17    -0.6955319395398306
20603.339626134886        -18494.128797909772      -0.7215864722741586      8.363836956862169E-17    -0.692324319159663
20515.918142988874        -18231.61079603267       -0.7185936930196744      2.0229063172766656E-16   -0.6954301577088482
20524.81786990087         -18096.578422339135      -0.7162079408716789      -4.7710250323112885E-17  -0.6978869431280378
20528.124117403182        -16849.03144253201       -0.6946657431896585      -3.3698770671861435E-17  -0.7193326804272907
20573.90459822138         -17969.27785317933       -0.7133000163285731      -3.9077342805963267E-17  -0.7008588206821503
20567.03110878801         -17009.44806894069       -0.6968825413305929      -6.887328776893551E-17   -0.7171852780468164
20577.894552346097        -17166.590706382864      -0.6994636818716603      1.4062547009653311E-16   -0.7146681450430147
20536.415289757257        -17292.007785514223      -0.7022934790721937      -1.7167020426824718E-16  -0.7118875396808659
20563.98978158286         -17416.011717724465      -0.704010183685898       -1.0903411926481257E-16  -0.7101898767150484
20572.89977346539         -17565.696177970833      -0.7064484762885458      1.0368713832147613E-20   -0.7077644736550343
20567.30614498536         -17814.85528141345       -0.7107908940672218      7.661635994386976E-17    -0.7034033726185328
20534.5499779693          -17688.926591085852      -0.7091580084873419      1.8090890511428668E-16   -0.7050495861136683
20474.652145291002        -16440.689627365897      -0.688245728184407       1.1487110131714866E-16   -0.7254776478396936
20393.241871464747        -16336.827937824402      -0.6876475910149478      -1.2593331735722362E-16  -0.7260446202087255
20284.07311912344         -16260.815471052585      -0.6879782390948365      6.238493328632953E-17    -0.725731315619527
19500.187660020725        -21055.943179486545      -0.777565327368568       0                        -0.6288021634181082
19633.396043245535        -20610.33133068688       -0.7692660212256461      -5.5184931302643835E-17  -0.6389286255117451
19580.36886491411         -20441.831495206654      -0.7676853631452439      -1.6220767693222757E-16  -0.6408269526037609
19483.096745539562        -20785.920820643507      -0.7740923772770949      1.6942669749486669E-16   -0.6330726587250505
20446.249468269616        -19496.257462184436      -0.7400363181996887      1.903696365031243E-16    -0.6725669094332828
19541.981784767842        -20317.335251731627      -0.7664920409555614      -5.3256437310887363E-17  -0.6422538058661675
20322.857624270433        -19555.316610922488      -0.7428599594856634      5.2315116833338636E-21   -0.6694468466836536
19618.091775851586        -20212.99271129018       -0.7637731428947393      9.004857565377635E-17    -0.645484768345771
20207.055564634382        -19605.596527281425      -0.7454332882008162      -4.837870751602129E-17   -0.6665802373310631
15680.29682804028         -20596.60365896671       -0.8345070248211991      4.466383635972495E-16    -0.5509973007563199
15700.415682951701        -20792.789415554424      -0.8365420715692838      6.874955143137736E-16    -0.5479026942544519
15823.11314525348         -21487.909460997653      -0.8425263852370491      2.51080765806109E-16     -0.5386550733782058
15758.643607394017        -21096.440536169266      -0.8391369143057118      7.153303713328623E-16    -0.5439202499464608
[truncated: 7,049,686 more chars]
