# Supplementary material for: Unexpected large eruptions from buoyant magma bodies within viscoelastic crust
Source: Nat Commun. 2020 May 15;11:2403. doi: 10.1038/s41467-020-16054-6 (PMC7229005; doi:10.1038/s41467-020-16054-6)
Supplement: Supplementary file 3 — Source Data [file 41467_2020_16054_MOESM3_ESM.zip › DATA source file material/Fig8bsig1minussig3.txt]

% Model:              ModelChambreNovembrev2.mph
% Version:            COMSOL 5.2.1.199
% Date:               Dec 10 2018, 10:42
% Dimension:          2
% Nodes:              61426
% Expressions:        1
% Description:        
% Length unit:        m
% R                       Z                        abs(solid.sp1-solid.sp3) (N/m^2)
200000                    -200000                  47.34875867770086
200000                    -189468.617661471        157.56417469563442
192852.36223577632        -193154.06523538864      106.69470579447541
189468.6176614709         -200000                  164.96411663348948
200000                    -178937.23532294182      214.06101598802752
190705.83886142573        -184102.99667032587      154.6899905869122
178937.2353229418         -200000                  241.88979316758608
184087.35465598493        -192198.71184514635      154.38154811292532
200000                    -168405.85298441266      250.24289943922759
191449.8832837723         -173093.57026311354      209.489302794403
168405.8529844127         -200000                  311.81241588827083
173649.6780111461         -191877.09335601333      221.42262875155788
200000                    -157874.4706458835       275.03360097602854
191373.24058355961        -162871.87055591692      249.92360498195785
157874.4706458836         -200000                  380.7558378643125
163142.00214864404        -191696.1100990978       290.89314589788677
200000                    -147343.0883073543       290.892224269186
191340.45590394214        -152535.24842772295      279.6138096459932
147343.08830735448        -200000                  450.1647016113916
152604.33465598858        -191626.07076724453      360.7269821244926
200000                    -136811.70596882515      298.8248583581576
191369.5896919724         -142044.86347974036      300.65680461543127
200000                    -126280.32363029597      299.05056024410976
191402.80936960914        -131531.91807929383      313.52605403111835
136811.7059688254         -200000                  519.9307498076348
142063.8008061692         -191545.64525384558      431.44805390980815
200000                    -115748.94129176681      291.40159959259466
191425.532672332          -121008.81297387012      318.38677324683835
200000                    -105217.55895323763      275.6016158544182
191436.88428304438        -110482.29712906342      314.92584651610235
126280.3236302963         -200000                  589.2316181438968
131535.79174640003        -191494.68631227044      503.6463861499274
200000                    -94686.17661470847       251.4499012436278
191440.33319816805        -99955.81818667821       302.5715773487141
200000                    -84154.79427617931       218.96440033492664
191435.23356904744        -89435.15278656426       280.71561635347325
115748.9412917672         -200000                  656.7751090296885
121004.48131809327        -191477.98914241965      577.3005370127476
105217.55895323813        -200000                  720.9507568587802
110472.06209899233        -191470.17512061252      651.7399850829162
199999.99999999997        -10435.124649138756      233.88122608511586
200000                    0                        525.1764108251992
193212.9751082869         -7074.319127264052       398.6959415770684
189759.22100897494        0                        491.357015430324
200000                    -73623.41193765015       178.49423942911736
191427.3172160772         -78915.27768327044       248.80899887860838
200000                    -63092.02959912099       130.87921975348473
191414.6099733126         -68389.82787906118       206.68960883982496
94686.17661470904         -200000                  779.9800596299559
99941.94326275203         -191466.78190824424      726.129517315112
84154.79427617995         -200000                  832.0883907235626
89411.42839480798         -191461.70495747312      799.4667904468057
200000                    -20966.500245004365      141.1357419503723
192213.48522003394        -15783.812570217618      253.916504551278
179518.44201795047        0                        484.7639777700381
184092.16931242569        -9152.658416963886       381.2156187240621
200000                    -52560.64726059183       78.20037246975185
191399.4515361963         -57853.36551522134       155.25538812547336
200000                    -31497.88258353352       68.89454061524451
191839.8020488767         -26241.47728448429       138.361555437545
200000                    -42029.26492206268       34.508639551601675
191510.75710605472        -36743.956198803025      76.77263876158912
191412.35452429028        -47302.81071991848       100.12777595965962
73623.41193765088         -200000                  875.7311531127831
78879.94172966976         -191460.4159837106       870.5548144566119
63092.02959912179         -200000                  909.8602320913254
68348.56739542249         -191462.7873065849       937.9778493820446
169277.663026926          0                        497.4263453889421
173580.6205378624         -8370.325065030318       389.6955302015506
42029.26492206362         -200000                  949.4324848398902
52560.647260592705        -200000                  934.2013913063074
47340.63111393947         -191506.97298209323      1054.8507585259035
57832.120556483096        -191470.69742209083      1000.0789571010167
159036.88403590154        0                        519.279537994551
163788.35469444818        -8394.551989906371       393.7368253899633
0                         -200000                  961.1218079555266
10435.124649138716        -200000                  959.8564361690454
6742.704792851238         -192954.35964477292      1139.8745725104334
0                         -189658.73435453422      1221.7677697875492
31497.88258353454         -200000                  957.1975350640632
36901.917640461455        -191608.47250253134      1099.6474992680396
20966.50024500546         -200000                  960.0967030674234
26494.37152415501         -191679.44501146217      1134.3227364270742
20000                     -298.75316904477535      105123.17823105924
20000                     -398.75949813591853      103565.72238928401
20080.839661977738        -349.77271671392015      102828.21817344804
20000                     0                        109904.40660900224
20000                     -98.74070731265519       108303.24655473711
20076.001183754717        -73.38594117853869       107206.28561366191
20000.000000000004        -198.7468399536321       106702.68671386289
20086.354365320534        -157.6967167823733       105682.26332846862
20082.526690151055        -253.1418810834533       104276.73850893414
20112.07837911971         0                        107655.84896089637
148796.10504487707        0                        583.973625290148
153722.0022712901         -8416.828980688682       415.2240483143276
15669.832077789644        -190890.47279129224      1178.4877517161603
0                         -179317.46870906837      1455.098416030571
7608.567237327838         -184222.59107803815      1340.9651032917748
20000                     -1498.8291181384939      87931.94823126959
20000                     -1598.835447229637       86648.60911533826
20086.758449884506        -1551.6848174271101      86081.96933961358
20000                     -1698.8417763207804      85388.63060036968
20087.9586216072          -1650.8044473020416      84839.09941624485
20000                     -1798.8481054119234      84152.1567529957
20089.466880984808        -1750.2174640281892      83612.04134273365
20000.000000000004        -1898.8544345030666      82939.19741581818
20088.70393552661         -1849.5293499158633      82437.97392525656
20000                     -1998.8607635942099      81749.9757968012
20088.023420693244        -1948.737578759609       81286.00401850256
20000                     -2098.867092685353       80584.80123224371
20089.151957926653        -2048.4010452058815      80130.49166997416
20000                     -2198.8734217764963      79443.76664378213
20088.929840580007        -2148.4730013364024      79009.90668034171
20000                     -2298.8797508676394      78326.64906207057
20086.442044113068        -2246.616594537087       77958.62664272533
20000                     -2498.892409049926       76165.22304207284
20000                     -2598.898738141069       75120.72678501469
20096.42661587128         -2549.4958558147646      74670.49670319223
20000                     -2698.905067232212       74100.70950600166
20094.6642402268          -2649.5823356933433      73684.2018833364
19999.999999999996        -2798.911396323355       73105.2662228654
20095.01905392992         -2748.633727278166       72711.00527628225
19999.999999999996        -2898.9177254144975      72134.44689461325
20095.378521231272        -2848.4352935311144      71754.57772851303
20000                     -2998.9240545056405      71188.25949617785
20095.200176077265        -2948.522335673783       70824.13511561418
20000                     -3098.9303835967835      70266.75623641715
20095.792630891785        -3048.8951792555567      69908.41645965002
20000                     -3198.9367126879265      69369.9821540347
20095.509527597238        -3149.5896216003566      69021.67996722742
20000                     -5999.113927239923       53793.64192340886
20000                     -6099.120256331065       53530.28536589951
20094.05199323119         -6050.0021208459975      53280.07225871231
20000                     -5899.10759814878        54072.63145556944
20094.54871291269         -5950.079822135637       53545.70859246562
20000                     -5799.101269057638       54367.890654120856
20094.847921637283        -5849.881658039606       53828.220181783814
20000                     -5499.082281784211       55357.5524850548
20000                     -5599.088610875354       55009.72718388985
20099.4712180387          -5551.122675373884       54751.48848723166
20000                     -5699.094939966496       54680.0424662872
20096.93456633105         -5651.3669878065475      54429.19701574541
20094.940157758472        -5750.496081744016       54124.97410262656
20000                     -5399.075952693069       55724.04792807821
20100.550238786156        -5450.0637077419215      55100.331053041875
20000                     -5299.069623601927       56109.75398523011
20099.81588250198         -5348.991190912659       55475.580716574936
20000                     -5199.063294510784       56515.237831012004
20097.605703057307        -5248.740603951986       55873.406201079204
20000                     -4399.012661781641       60529.04570516804
20000                     -4499.018990872784       59948.72633877039
20096.296872643958        -4451.648502385245       59694.02475321359
20000                     -6199.126585422207       53281.884004184394
20095.340638359092        -6150.067418777998       53021.58379314698
20000                     -498.7658272270618       102031.11398655397
20088.231033242926        -446.3871925322716       101237.32238750813
20000                     -598.7721563182049       100518.99800207606
20092.633920147975        -547.0868792303262       99665.81079328735
20000                     -698.7784854093481       99029.20807048788
20091.318523182206        -648.3465976380716       98209.61787186268
20000                     -798.7848145004914       97562.0468756518
20088.37864333473         -748.6324715968084       96815.13201132423
20261.8357066879          0                        104722.18969789862
20177.84412265346         -102.58655839172347      104774.01711002504
138555.32605385262        0                        670.684649057977
143552.1855546216         -8398.030311944241       463.3806557026692
0                         -168976.20306360256      1683.4705919239307
8164.546474385302         -174280.1582811523       1556.0340140847527
20000                     -6299.13291451335        53047.69278272709
20096.566790441077        -6251.0391680590865      52775.22511639966
20000                     -6399.139243604493       52827.11775761829
20095.83865508532         -6351.577479108226       52551.092244172694
20000                     -6499.145572695635       52619.521132712274
20095.16583959603         -6450.781014478576       52342.388603363266
20000                     -7399.202534515916       51214.55094208106
20000                     -7499.208863607058       51097.018107013275
20095.73776258534         -7450.57985864684        50756.259346272185
20000                     -898.7911435916346       96117.89028316556
20090.740875952008        -847.3804939277176       95376.97359120795
20000                     -998.7974726827778       94696.13876154549
20093.48938750764         -946.7723847000403       93947.68834996111
20000                     -1398.8227890473506      89238.30055785803
20090.84063857534         -1454.3199422663695      87253.03937460894
19999.999999999996        -1098.803801773921       93296.89406223754
20095.900383457833        -1047.5636714068155      92527.61913798856
20000                     -1198.8101308650641      91920.6742965002
20098.57570727188         -1149.777138634752       91109.02852340946
20000                     -1298.8164599562074      90567.82598423336
20099.256980088714        -1253.051454944957       89731.85265837156
20096.29574407407         -1355.3666710212553      88443.27262736477
20000                     -2398.886079958783       77233.6283292054
20097.888975066577        -2445.7862798626097      75719.80500342685
20090.027267561323        -2344.1621889448757      76869.35442608481
20000                     -4299.006332690498       61132.71878609401
20097.652326507803        -4350.295775903461       60270.11246055728
20000                     -4199.000003599356       61759.9547214068
20096.806762706983        -4248.763506553609       60882.73659782453
20000                     -4098.993674508213       62410.97678287016
20095.565852438205        -4148.615235892274       61512.82709323498
20000                     -3998.9873454170697      63086.00468274108
20095.653289289174        -4048.8755980684778      62155.54174543498
20000                     -3898.981016325927       63785.30681410364
20095.366975046596        -3948.8401277404178      62825.767982867306
20000                     -3298.9430417790695      68497.92347377577
20094.83455282396         -3249.6652524687674      68167.30387041986
20000                     -3398.9493708702125      67650.62544851656
20095.876259889832        -3349.5695517420027      67324.699533814
20000                     -3498.955699961355       66828.13499087207
20096.49531098036         -3449.766161719273       66507.55259263831
20000                     -3598.962029052498       66030.37940874869
20096.099144367534        -3549.4695470521983      65725.85814569892
20000                     -3698.968358143641       65257.35211254526
20096.358225315787        -3649.24981687013        64962.538142607205
20000                     -3798.974687234784       64509.04295676655
20095.8426766287          -3749.517062188555       64225.02909057077
20094.872010046845        -3849.245707784652       63518.03622422193
20000                     -5099.0569654196415      56941.05510860451
20095.688705147175        -5149.749254186672       56284.48533722159
20000                     -4999.050636328499       57387.6799285557
20095.192783686187        -5050.6325206392485      56709.146074343
20000                     -4899.044307237356       57855.632584669685
20094.40401049725         -4950.499499461564       57159.812431721475
20000                     -4599.025319963927       59391.53982021861
20094.616929613778        -4551.394659375739       59150.98263835161
20000                     -4699.03164905507        58857.182081630024
20094.40774316635         -4650.77040991612        58623.780809674216
20000                     -4799.037978146213       58345.34604299295
20094.04371264906         -4750.684299953348       58116.27496090063
20093.503299301425        -4850.481337176417       57631.56748075983
20461.94026325205         0                        100930.02413819866
20336.8571719102          -183.951361845717        100587.47747426205
128314.54706282816        0                        780.336358585722
133353.62341065455        -8398.214663767563       521.7232525961446
0                         -158634.93741813675      1928.089643781228
8365.163298296924         -163977.3443218745       1785.7011229553157
20000                     -7599.215192698201       50984.832025800795
20094.344618258427        -7549.740693757951       50644.382849604335
20000                     -7699.221521789344       50877.28200140579
20095.46205523115         -7649.243739733021       50526.43174846761
20000                     -7799.227850880486       50773.6011148828
20096.596105337423        -7750.457085271155       50410.34524576992
20000                     -7899.234179971628       50673.25692705362
20095.084191793925        -7851.788237780543       50308.852466333126
20000                     -7999.240509062771       50575.72998211484
20092.326662423704        -7951.541960938546       50217.54657111529
20000                     -8099.246838153913       50480.447353610674
20089.303331078958        -8050.4660374342975      50130.95304783885
20000                     -8199.253167245055       50386.854435932204
20084.647376857432        -8148.06452428468        50054.8308835075
20000                     -7299.196205424774       51338.0058502598
20097.386468632114        -7350.142595385198       50874.08096376598
20000                     -7199.189876333631       51467.935634529545
20096.832021658953        -7249.468434639425       51007.16286461264
20000                     -7099.183547242489       51605.10635759842
20095.877909862942        -7149.954985731609       51146.71030968143
20000                     -6999.177218151347       51750.222522582415
20096.47325813812         -7050.657685588426       51286.93095270909
20000                     -6899.170889060204       51903.92955647322
20096.85125225485         -6950.813518455576       51436.62238960995
20000                     -6599.151901786778       52424.15106314721
20096.513766005563        -6550.2096202953135      52137.19604841734
20000                     -6699.15823087792        52240.1867103955
20098.067057704666        -6651.021789017174       51939.74306638573
20000                     -6799.164559969062       52066.99702774066
20097.659849859152        -6751.791126381361       51760.77571024506
20096.72234272426         -6851.342441069547       51596.10638042176
20729.319201739756        0                        96068.70452845522
20596.329562133156        -238.2985661192068       95226.38236832975
118073.76807180369        0                        919.6873175286422
123100.96953425789        -8415.559284280429       591.9062654906306
0                         -148293.67177267093      2210.080851497321
8343.274358772149         -153617.04283163065      2043.1904293856367
20000                     -8299.259496336197       50294.58681503659
20084.51360092516         -8246.799627509532       49959.37209785208
20000                     -8399.26582542734        50202.55717764972
20091.201632617198        -8343.33929578832        49834.930551600795
20000                     -8499.272154518483       50110.82359689961
20092.60759149923         -8443.448337085394       49731.54780771636
20000                     -8599.278483609625       50018.444311039544
20093.291972822848        -8542.994064172273       49631.17557997091
20000                     -8699.284812700767       49925.516409353724
20094.10837752298         -8641.359525738751       49531.071192694566
20000                     -8799.29114179191        49831.09408827972
20095.773658958453        -8736.851820202446       49428.464911170035
20000                     -8899.297470883052       49735.00023821394
20096.478478258814        -8842.307510963608       49318.986703175004
20000                     -8999.303799974194       49636.477969918684
20103.587308677557        -8946.014245277149       49177.714085353444
20000                     -9099.310129065336       49535.41314732723
20101.25737347234         -9051.169909099357       49077.8486090587
20000                     -9199.31645815648        49431.58636793835
20099.595112484636        -9152.72182866468        48976.11529865952
20000                     -9299.322787247622       49324.568075895215
20098.76138123805         -9252.929701806988       48868.99891441888
20000                     -9399.329116338764       49213.95648285085
20097.5517572844          -9352.978802038206       48760.5675448509
20000                     -9499.335445429906       49099.58831252666
20096.231904922653        -9452.308107590206       48650.028406267236
21086.590430856802        0                        89939.73922599164
20918.10278662422         -310.35523607609974      88971.37146485531
5099.0569654197925        -20000                   972583.3962268612
4999.05063632865          -20000                   987206.6211285383
5055.187319995511         -20091.520671808863      961724.0838992909
5199.063294510935         -20000                   957949.0051618464
5154.574240670063         -20090.971455447634      947707.9831201773
5299.069623602078         -20000                   943311.3082167009
5254.4854745423045        -20091.117889630634      933460.6396383533
5399.07595269322          -20000                   928683.117670541
5353.964579007149         -20090.380739291195      919448.0191306962
5499.082281784362         -20000                   914072.8585250215
5454.122158044126         -20090.7356248655        905141.5361902037
5599.088610875505         -20000                   899488.0070496463
5552.715128906771         -20088.935139922534      891454.6138910503
4899.044307237507         -20000                   1001805.276821061
4799.037978146365         -20000                   1016370.9493346848
4856.375685989137         -20093.55723064078       989514.5154712257
4955.594355422955         -20091.7030729199        975835.696226545
4699.031649055223         -20000                   1030892.0849295311
4756.59063588314          -20096.717856363903      1002980.3798277219
4599.025319964081         -20000                   1045358.4333627392
4653.435974618131         -20100.622445330107      1016662.1084805714
4499.018990872938         -20000                   1059760.2035548382
4549.314580075075         -20097.122335379903      1031946.3105158688
4399.012661781796         -20000                   1074080.150037666
4449.0097318551525        -20095.202492526823      1046312.3960182426
4299.006332690654         -20000                   1088307.6804838893
4349.40027392786          -20096.658923627212      1059774.2474356203
107832.98908077921        0                        1098.032783010685
112847.74651503353        -8424.48929334265        675.961195532422
0                         -137952.40612720515      2553.568538440258
8402.737318406937         -143277.63088253228      2347.1567720809394
20000                     -10499.39873634133       50706.244383998564
20000                     -10599.405065432473      50763.865787372175
20094.59437945514         -10551.725368773967      49865.66628806741
20000                     -11299.44936907047       50656.06480443841
20000                     -11399.455698161612      50569.7262866552
20092.806010939974        -11349.444502161685      49757.83323790314
20000                     -11199.443039979327      50725.05939046954
20092.788849299523        -11249.707826701948      49834.210526911855
20000                     -10699.411394523615      50802.97281025655
20094.913065775414        -10650.416165211778      49908.71608462187
20000                     -10799.417723614757      50823.6303860278
20094.880712571343        -10750.038483242908      49937.59592836374
20000                     -10899.4240527059        50825.9993961324
20093.923988829578        -10850.064837429592      49957.034794980565
20000                     -10999.430381797041      50810.2467247544
20093.81665422612         -10950.253122687687      49950.933119107765
20000                     -11099.436710888183      50776.522014797774
20093.26248310288         -11050.522508691181      49931.16340725543
20092.37789259569         -11150.186481076918      49897.107617059286
20000                     -10399.392407250187      50630.02081836748
20096.077119325404        -10452.841501712366      49788.4599853499
20000                     -10299.386078159045      50535.07135835371
20097.432612231347        -10352.592309760494      49693.36381457612
20000                     -10199.379749067903      50421.32717801669
20096.748399502263        -10252.244432320762      49598.2794059341
20000                     -10099.37341997676       50288.78172629647
20096.13991959994         -10153.076294444349      49485.4823639892
20000                     -9599.341774521048       49343.82122563535
20096.273248527417        -9551.777150317854       48528.71280762585
20000                     -9699.34810361219        49570.355605302
20096.189548181606        -9651.840446485536       48610.89346093099
20000                     -9799.354432703334       49778.17865389068
20096.117947662668        -9751.549132731576       48822.1007733755
20000                     -9899.360761794476       49967.22930787434
20097.630101732182        -9851.604626811928       49001.77984188953
20000                     -9999.367090885618       50137.4302147555
20098.757978985992        -9952.850464183257       49168.2940238817
20097.547200452296        -10053.74717442467       49336.322899655584
20000                     -11499.462027252754      50466.31754332239
20092.899698817426        -11448.921777422865      49664.20530777116
21563.975871305556        0                        82364.13004952979
21336.201328399038        -402.5873636540102       81561.30722187765
6299.132914513501         -20000                   798941.1143795011
6199.126585422358         -20000                   813085.7036387526
6250.435452554463         -20086.07527890206       794037.5642755803
6399.1392436046435        -20000                   784892.958393877
6348.462619694098         -20090.19121703761       780017.4301583702
6099.120256331216         -20000                   827311.564503969
5999.113927240074         -20000                   841618.4442720575
6055.907260493077         -20091.032147905793      820300.2197878802
6151.992815599504         -20087.90347592516       807401.1285994719
5699.094939966647         -20000                   884938.6138426358
5660.071715302444         -20092.03007933764       875735.114217294
5799.101269057789         -20000                   870442.6853624313
5755.992725753501         -20092.12339192814       862183.946755202
5899.107598148931         -20000                   855997.5976897272
5855.36163844138          -20091.788979673893      848242.5882482262
5955.874587561044         -20091.762362839057      834162.6490936102
4199.000003599511         -20000                   1102432.1286631415
4248.3574473689305        -20098.466453695877      1073243.503169869
4098.993674508369         -20000                   1116442.7607006987
4147.114836141192         -20097.867932024696      1087161.1332847846
3998.9873454172266        -20000                   1130326.3239903615
4047.1659529612184        -20096.598429208625      1100947.3281957095
3898.981016326084         -20000                   1144070.4484592595
3947.48783131842          -20096.78630152059       1114231.880627705
3798.9746872349415        -20000                   1157663.462783141
3847.1621122898555        -20096.64007904065       1127537.1454732376
3698.9683581437994        -20000                   1171093.8879250677
3747.0851002760974        -20094.64450099019       1141111.299350067
3598.962029052657         -20000                   1184347.9055427471
3647.793337790941         -20093.086033849264      1154330.033459443
3498.9556999615147        -20000                   1197412.5830167467
3548.428568181292         -20093.795842628067      1166817.2416859637
3398.949370870372         -20000                   1210276.1187207773
3448.2536303856           -20094.899139567966      1179107.0985161292
3298.9430417792296        -20000                   1222926.7604610499
3348.0682030530897        -20094.387456991117      1191611.6090558532
3198.9367126880875        -20000                   1235350.8199299758
3248.7599965137374        -20093.766295216577      1203830.765111442
3098.930383596945         -20000                   1247537.0354962137
3149.2716968261752        -20094.510296049426      1215482.6365765492
2998.924054505803         -20000                   1259473.4527978858
3048.9369377124804        -20094.430370304795      1227215.270990752
2498.892409050091         -20000                   1315000.1338888018
2398.8860799589484        -20000                   1325194.444563238
2447.6021425374615        -20093.101337440567      1292174.0278311733
2598.898738141233         -20000                   1304486.5371363359
2547.549451482873         -20093.262176503216      1282117.052231872
2898.9177254146603        -20000                   1271148.3071698819
2948.7506474936654        -20093.419741017828      1238944.050509584
2798.911396323518         -20000                   1282550.2848147994
2848.4230030373365        -20093.588331014285      1250103.0512696041
2698.9050672323756        -20000                   1293666.4761849022
2647.399482814045         -20093.025456323685      1271880.0578560538
2747.6202099009697        -20093.578071102307      1261085.9750446018
2298.8797508678063        -20000                   1335059.0596452723
2348.136164415108         -20093.03513003048       1301844.670388663
398.7594981361009         -20000                   1448448.2409093871
298.7531690449585         -20000                   1450060.7764590841
348.79346992099374        -20080.328714013038      1421370.4448019553
198.74683995381613        -20000                   1451210.0850563608
249.756650052493          -20081.365099824106      1422335.0554741437
98.74070731265672         -20000                   1451886.9515828171
155.20245914825145        -20086.779619403         1421325.8834359506
0                         -20000                   1452082.1399989761
70.11835082307316         -20076.335990629177      1425331.3827838055
0                         -20113.336314768436      1412696.0580983323
97592.21008975472         0                        1328.0920526466698
102607.58881459707        -8399.605690742586       776.695051090876
0                         -127611.1404817393       2989.848277235344
8425.107898859007         -132907.12537238837      2725.8652370933323
20000                     -11599.468356343896      50346.10103439984
20094.931017998817        -11548.969712459011      49535.91347056704
20000                     -11699.474685435038      50209.35053009536
20096.542697005225        -11650.392235371719      49393.38007140864
20000                     -11799.48101452618       50056.35249803809
20095.296554819164        -11751.73138580077       49260.389195053314
20000                     -11899.487343617324      49887.4606531369
20092.429987057072        -11851.583786243888      49128.2185323012
20000                     -11999.493672708466      49702.94522875716
20089.011404216457        -11950.750953353287      48986.78365423565
20000                     -12099.500001799608      49503.11828664097
20083.95236987335         -12048.650034076907      48847.34667964427
22201.857929239028        0                        73245.30932951835
21892.811152890707        -527.5421795467246       72766.14924097015
6499.145572695786         -20000                   770944.9428978491
6448.656691907876         -20092.676833241672      766030.4999026405
6599.151901786929         -20000                   757105.0451073218
6548.634017579879         -20093.130948389193      752443.5783868149
6699.158230878071         -20000                   743378.4836119441
6647.485822123771         -20093.313719746093      739148.4132731678
7099.18354724264          -20000                   689719.5430996021
6999.177218151498         -20000                   702937.0300358689
7048.751199041289         -20095.117500475342      686236.4921636105
6899.170889060355         -20000                   716289.3501195022
6948.182000225825         -20095.770447835865      699187.3763976586
6799.164559969213         -20000                   729771.4030226792
6746.393266430378         -20094.96384318156       725782.8823634967
6846.927007221512         -20096.361187396556      712357.627009465
7199.189876333782         -20000                   676642.7897410152
7148.965263381836         -20095.765645651954      673325.9246833104
7299.196205424925         -20000                   663709.9724049817
7248.96655216713          -20095.472702267016      660676.5354485504
7399.202534516067         -20000                   650923.751018169
7348.309702544061         -20094.494667400188      648310.6067533421
7499.208863607209         -20000                   638288.8675551204
7447.920606619908         -20094.723629447373      635933.2171629859
7599.215192698352         -20000                   625808.0871860515
7548.422000815648         -20094.528645120492      623632.0582951611
7699.221521789495         -20000                   613484.0253608044
7648.861026263833         -20093.925407960105      611520.9483540648
2198.8734217766637        -20000                   1344585.3152612366
2248.8035426225547        -20094.95126112302       1310579.6597559098
2098.867092685521         -20000                   1353764.7673975583
2148.658068421887         -20096.847230493488      1319050.3877227015
1398.8227890475246        -20000                   1407496.7371741773
1298.8164599563822        -20000                   1413558.7026687274
1348.2465722752033        -20089.03072243502       1380915.4592408475
1998.860763594379         -20000                   1362588.9769822524
2047.859306517147         -20097.745743316846      1327538.6569282839
1898.8544345032365        -20000                   1371046.7519212237
1947.0067026647394        -20098.72004114038       1335648.9988500152
1798.8481054120941        -20000                   1379126.0035018902
1846.8224077662878        -20098.10763421297       1343831.034143093
1498.8291181386671        -20000                   1401014.5929040422
1447.2331359708594        -20091.807913106666      1373998.6820272806
1698.8417763209518        -20000                   1386819.4231689505
1747.7400575418462        -20096.631435342417      1351842.1027677357
1598.8354472298095        -20000                   1394119.1349738901
1547.4006271785183        -20095.719444093054      1366254.420869949
1648.2534668124897        -20096.632964553046      1359047.9776795246
698.778485409528          -20000                   1440841.9601740974
598.7721563183857         -20000                   1443833.5107871508
650.112259343622          -20093.053313368557      1410277.7570666028
498.7658272272433         -20000                   1446368.3274675074
548.2910723592121         -20093.35825239534       1412898.707933063
446.71108266394094        -20088.902457795823      1416673.2119136692
798.7848145006704         -20000                   1437398.62238739
750.7512046866974         -20091.79735330967       1407565.7514553566
1198.81013086524          -20000                   1419194.8600487493
1249.619510200123         -20091.04692242731       1385831.8037626317
898.7911435918128         -20000                   1433508.0496431657
850.0805801192165         -20094.927688400534      1402973.7043620888
1098.8038017740976        -20000                   1424400.1699861877
1150.4958765521521        -20094.988459614862      1389726.5524368845
998.7974726829551         -20000                   1429172.9276419617
949.4031905957303         -20098.127214404423      1397952.6364176238
1050.1133009829944        -20097.82190606056       1393622.3504367815
0                         -20265.20828251873       1362006.8627394342
96.6485876544576          -20181.564018974437      1389494.5843710613
87351.43109873025         0                        1626.1877357260912
92480.24729897028         -8215.34245939181        903.1928371164789
77546.05455514728         0                        1992.0150853310852
82739.88840739492         -7599.79464805861        1084.2749625975027
0                         -117269.87483627349      3564.260757760471
8424.510767992177         -122519.33267957096      3215.5194817498764
20000                     -12199.50633089075       49288.11492758605
20082.63830649664         -12148.348448297253      48655.70300451244
20000                     -12299.512659981892      49058.758436622586
20089.981557381154        -12244.382856550757      48381.59669268978
23054.19543872213         0                        62650.6095445692
22634.869144677323        -700.4942065278718       62682.27768740334
7799.227850880637         -20000                   601320.9815034809
7749.034216802679         -20094.222438344597      599516.4923278508
7899.234179971779         -20000                   589320.7162792635
7848.963406253065         -20093.642532663926      587768.7947913358
7999.240509062922         -20000                   577485.0004125843
7948.245958803424         -20092.719718512544      576275.0047671561
8099.246838154064         -20000                   565816.6404197976
8047.472297994326         -20093.758037104853      564793.2937349442
8199.253167245206         -20000                   554317.108665125
8147.4979521893365        -20095.060924462046      553367.0515439649
8299.259496336348         -20000                   542987.1009831353
8247.98597718805          -20094.458135001245      542191.7007673938
8699.284812700918         -20000                   499383.87108176056
8599.278483609776         -20000                   510026.23289367976
8647.325541856504         -20095.622443589466      499177.6909771865
8499.272154518634         -20000                   520840.87460267096
8547.714948235647         -20095.475667122922      509649.3140319889
8399.26582542749          -20000                   531827.6648285696
8348.07709555653          -20093.72413459827       531229.1482924207
8447.84799547581          -20095.008410232236      520333.201060534
8799.29114179206          -20000                   488914.8042778263
8747.163667611716         -20097.53145914104       488747.83741603064
8899.297470883203         -20000                   478618.8104668502
8847.900582605691         -20098.4842849291        478454.3345301354
8999.303799974345         -20000                   468495.54563696176
8948.670933564696         -20096.471502217148      468487.33705877746
0                         -20468.718411473077      1297649.3984675328
172.41219200918982        -20354.61548740207       1332689.066854548
69277.15573235141         0                        2367.4585492512274
73943.42750557157         -7211.434154049162       1276.903314508941
0                         -106928.60919080768      4347.715896218998
8431.285609459253         -112196.38158537305      3864.547376518148
20000                     -12899.550634528747      47396.289174685575
20000                     -12999.556963619889      47075.3032730353
20099.986014318194        -12951.405999214         46377.003597132534
20000                     -13099.563292711031      46743.01864672322
20097.961411126467        -13053.239744833241      46067.74695954286
20000                     -13199.569621802175      46399.81653905105
20096.22495031323         -13152.553218107765      45752.99150872126
20000                     -13299.575950893317      46046.127583424306
20096.221238990005        -13251.643308811277      45414.098073936046
20000                     -13399.58227998446       45682.403988589685
20096.115815367164        -13351.709956494662      45062.68317508915
20000                     -13499.588609075601      45309.069185679546
20094.437324622486        -13451.64094635548       44714.81547504002
20000                     -12699.537976346463      48002.16128636222
20000                     -12799.544305437605      47705.294397143385
20096.94916556946         -12742.642853036823      47034.23983219585
20102.289721719233        -12846.205989882294      46682.10352357118
20000                     -12499.525318164178      48557.44385844841
20000                     -12599.53164725532       48286.29702696694
20090.495483489627        -12544.336027437224      47641.195283887755
20093.28990614732         -12642.92821934994       47349.40415978096
20000                     -12399.518989073034      48815.00768287085
20090.710561333057        -12344.726275179444      48142.5183930983
20091.082112132473        -12444.47100601782       47894.86033853134
20000                     -13599.594938166743      44926.60466244296
20093.26379712098         -13550.711621475202      44356.652454173214
62937.07692443022         0                        2686.319227551801
66350.67137412715         -6609.36935879838        1524.2263760664134
24193.08802566536         0                        50905.59221653076
23630.05572431411         -936.7138543745318       51653.74565098894
9399.329116338915         -20000                   429727.79212146736
9299.322787247773         -20000                   439162.06256343046
9348.655265382682         -20093.328122979023      430290.62123048864
9199.31645815663          -20000                   448767.64928859676
9248.792377495158         -20094.071043910128      439585.240951265
9099.310129065487         -20000                   458545.0274496257
9148.405083905402         -20094.29280747857       449117.0433257884
9048.530830928892         -20094.343532153343      458774.5247227115
9499.335445430057         -20000                   420464.6636921352
9448.269878759078         -20093.800969440144      421129.21906854556
9599.3417745212           -20000                   411370.92716306617
9548.203642348506         -20093.996274629706      412115.8902499124
9699.348103612341         -20000                   402445.8502423719
9647.850629581459         -20094.104960878234      403294.21934440284
9999.36709088577          -20000                   376668.96226101666
9899.360761794627         -20000                   385096.52293121297
9947.375735156511         -20094.757615041985      377737.60637301503
9799.354432703485         -20000                   393688.48370166466
9847.508530380683         -20095.35920562535       386069.3091441447
9747.486155205324         -20095.338077347038      394594.1458698494
10099.373419976911        -20000                   368404.72198121616
10047.171954003168        -20095.444630998914      369526.28037387907
10199.379749068054        -20000                   360301.4478161279
10147.090339758322        -20095.225467904005      361492.72531102033
10299.386078159196        -20000                   352357.710345269
10246.706990229775        -20094.733285867263      353644.59487545694
10399.392407250338        -20000                   344571.950911117
10346.335051133769        -20096.25849257514       345889.100993644
0                         -20741.424217148367      1217155.5567066425
240.70309090855946        -20603.1694048801        1256051.4615020778
0                         -96587.34354534186       5461.322650337076
8387.20552688586          -101912.91599100064      4757.596476404396
20000                     -13699.601267257885      44535.50101836384
20094.05840485611         -13650.15655703027       43972.59256353262
20000                     -13799.607596349028      44136.23888415307
20094.52374086114         -13750.457172965342      43579.74460685067
20000                     -13899.613925440171      43729.28137713922
20094.123466996512        -13850.52758282656       43186.75461108643
20000                     -13999.620254531314      43315.13113616471
20094.334494474275        -13950.505192920324      42781.98132854861
20000                     -14099.626583622456      42894.26080085729
20094.041057008224        -14050.728844819436      42373.28597946058
56893.337694989044        0                        2962.0057097264585
59855.62361568591         -6128.126300269898       1813.2502718156402
25714.874988851778        0                        38655.30161027656
24955.62481193735         -1258.7321658909837      40408.85858776635
12199.506330890901        -20000                   229030.53037667755
12099.500001799759        -20000                   234338.17289442793
12148.873238538801        -20096.448369514303      230573.60938828508
11999.493672708617        -20000                   239765.18545202634
12049.097556748411        -20093.521482397657      235901.63386744072
11899.487343617475        -20000                   245313.47516016825
11948.487099164811        -20094.738069809104      241342.33850085316
11799.481014526331        -20000                   250984.7306700014
11847.643787439682        -20095.380582190304      246922.30313835634
11699.474685435189        -20000                   256781.22568022678
11747.588430610775        -20094.101122890726      252607.56495806095
10499.398736341482        -20000                   336941.972139005
10446.714653485711        -20097.382099925304      338243.7951164143
10599.405065432624        -20000                   329465.6225904006
10547.299693488769        -20096.05796813187       330802.5156349463
10699.411394523766        -20000                   322141.3093556673
10646.99251780997         -20094.974045369745      323565.2841352607
10799.417723614908        -20000                   314967.070487905
10746.60405545763         -20096.35925547915       316418.4197808089
11599.468356344047        -20000                   262705.5203041612
11648.643567285746        -20093.099696547015      258349.3972973605
11499.462027252905        -20000                   268759.9084023188
11549.558378722877        -20094.052297466642      264193.1361795918
11399.455698161762        -20000                   274946.3139003665
11449.60235992614         -20094.795651377168      270216.8191929415
10899.42405270605         -20000                   307940.31479464256
10847.546821967855        -20097.71164729754       309326.94688185013
10999.430381797192        -20000                   301058.9192025775
10948.806745210693        -20096.623458924503      302415.4686182967
11299.44936907062         -20000                   281267.28515388636
11349.428121418765        -20094.69656271283       276397.70244871575
11199.443039979478        -20000                   287724.9702337843
11249.095207753819        -20095.291341558823      282709.11479891674
11099.436710888334        -20000                   294321.211898125
11048.875352581012        -20095.153513923335      295732.0848853208
11148.667854966052        -20095.33759497309       289170.55471751984
0                         -21106.852971358574      1118811.4908993521
324.6384015387652         -20929.886426688005      1163293.1389070603
0                         -86246.07789987607       7125.441778944022
8371.330476435644         -91637.17961981177       6040.729041711832
20000                     -14199.632912713598      42467.124016496055
20093.85312934676         -14150.465285691944      41959.29667800993
50849.59846554785         0                        3086.9562212765777
53630.26241519648         -5837.644123012651       2214.174610494621
27748.28459623801         0                        26837.255994967858
26729.20090007427         -1693.8179409485736      29756.64742851323
12299.512659982043        -20000                   223839.49618665106
12248.722006952334        -20098.21255807571       225374.11541680005
12399.518989073185        -20000                   218762.78718984523
12348.287869186277        -20097.180656930355      220332.91757041888
12799.544305437756        -20000                   199557.9197650618
12699.537976346614        -20000                   204198.4293666807
12747.605870156256        -20097.55735094312       201148.6250003276
12499.52531816433         -20000                   213798.61031029304
12447.086898347019        -20096.279102519307      215436.02049955484
12599.531647255471        -20000                   208944.65232662577
12646.866436575698        -20098.683365200315      205817.92911622985
12546.227788715587        -20097.576456327424      210608.00967733745
12899.550634528898        -20000                   195021.38117551102
12846.911580731741        -20096.36998363211       196646.85507693145
0                         -21596.531484124273      1002210.8655492803
442.2522528612408         -21366.215496352335      1052074.9187634643
12999.55696362004         -20000                   190586.43872391852
12946.118179333018        -20097.156147053956      192233.46596669502
13099.563292711182        -20000                   186250.73875683604
13046.921775719695        -20098.055805643195      187848.50051576816
13199.569621802326        -20000                   182012.299069313
13148.180690224634        -20097.16368048417       183554.66546790968
13299.575950893468        -20000                   177869.50386794994
13248.152177407517        -20096.62396624256       179407.2610749794
13399.58227998461         -20000                   173820.1479622225
13347.76889473487         -20098.52811824753       175352.94406859027
0                         -75904.83118154612       9791.249925095557
8047.670351699342         -81557.0691021832        7960.096133976625
20000                     -14299.63924180474       42034.231850689226
20095.726595937515        -14250.254666751745      41523.68675891889
44814.42406189609         0                        3172.8360346993904
47485.00027246777         -5473.861257241918       2858.517313856586
30465.369702828637        0                        16493.563240151427
29168.86336554094         -2233.6097241745233      20352.30994599307
0                         -22252.706035078845      869029.4207668221
606.6835509358067         -21950.946335485143      922650.5243046669
13799.607596349178        -20000                   158515.14930783972
13699.601267258036        -20000                   162211.12610626264
13751.07396356132         -20093.706005509648      159905.02102529825
13599.594938166894        -20000                   165992.7823697815
13651.327407697523        -20096.87480506879       163587.70259992682
13499.588609075752        -20000                   169861.89076685056
13448.689152157873        -20100.447182303298      171339.0152879335
13550.41907486351         -20099.774362682594      167398.2680797072
0                         -66127.81846914427       14139.530581508021
7632.7001815176145        -71854.69618674675       10932.40545177571
20000                     -14399.645570895882      41596.06911718161
20097.68501742948         -14351.005883666547      41078.23048031032
20000                     -14499.651899987024      41153.06302109316
20097.440549174735        -14451.604682756282      40644.817810309476
20000                     -14599.658229078168      40705.66808145407
20096.774774274832        -14551.12638635088       40214.5357043153
20000                     -14699.66455816931       40254.36328364235
20097.76509298779         -14651.015560721347      39766.544828567836
20000                     -14799.670887260452      39799.609321624484
20098.578553998403        -14752.220795918574      39310.48861175586
20000                     -14899.677216351594      39341.82511372721
20097.354720538216        -14852.986634636994      38867.49042616801
34095.99584120633         0                        8496.932658108926
32275.15468018121         -2870.0507921769254      13191.21323155416
38947.23142690628         0                        4239.811743026448
36436.44518911506         -3668.470484138186       7851.180473881807
41652.86244993732         -4678.707266748789       4484.478795666311
0                         -23131.987112827304      723882.5833226838
827.7325897417186         -22735.635992575622      778313.2891197358
14299.63924180489         -20000                   141254.3873658528
14199.632912713749        -20000                   144549.5751695283
14249.792159109526        -20089.12762254088       142640.02347795342
14099.626583622607        -20000                   147921.38076288646
14153.143243479615        -20085.677804418665      145847.8813943291
13899.613925440322        -20000                   154902.9652213082
13851.376542592368        -20096.585224537954      156259.3500878459
0                         -58066.35919746001       20587.367144818152
6781.735025371006         -62641.48398325332       15884.56870650647
0                         -51798.45618196085       29353.038311043125
6026.679673931689         -55671.500154586574      22393.98322109466
20000                     -14999.683545442736      38881.4590383197
20095.93947254858         -14951.971065392465      38430.85969510969
14399.645570896033        -20000                   138033.83018802604
14348.366959289173        -20092.022342280598      139442.39982583528
14499.651899987175        -20000                   134886.25172908753
14447.157413983978        -20095.247435369147      136309.28477799616
0                         -24310.23340740642       574530.5838722138
1116.1858706286175        -23784.741985809345      626730.209405263
13999.620254531465        -20000                   151372.4762631506
14054.11200862414         -20089.100041964844      149189.74705130834
13954.013416359443        -20098.47754839707       152620.42966455253
0                         -45697.28719557525       44482.30121846299
5242.734739932974         -48991.74174493974       33627.752597905695
20000                     -15099.689874533879      38418.960549191295
20095.927139181636        -15050.52923227253       37984.04309974512
14599.658229078319        -20000                   131809.96444014643
14546.593314565362        -20098.333493787057      133227.98449993788
0                         -25889.09641603962       431077.01920720557
1480.8873184738773        -25182.323125838495      478218.45609533804
0                         -39729.495331455124      73553.55845032363
4940.774962548444         -43572.80616920934       49651.38498853272
20000                     -15199.696203625022      37954.71335427298
20095.25606197568         -15149.990789607305      37535.70883211679
14699.664558169461        -20000                   128803.22745088168
14646.805751490467        -20099.310076373276      130197.47531638732
0                         -28004.790289768745      304026.105945685
1974.1894813864446        -27051.9409657882        342923.67396075133
0                         -34638.83374826552       125177.7522979527
5127.834916141136         -37434.24152175554       84204.61814831286
0                         -30839.83929550436       201087.7958457426
3614.830252384109         -32649.71834114121       148440.22173184785
2650.17772799556          -29516.95078943022       231369.29565708735
14799.670887260603        -20000                   125864.61004134027
14746.698081240787        -20098.275957995163      127248.16671303254
20000                     -15299.702532716165      37489.06403256737
20093.77032514103         -15249.97583050416       37088.694562321274
14899.677216351745        -20000                   122992.7667273926
14845.419119537066        -20097.63251418387       124397.48441804637
20000                     -15399.708861807307      37022.48990891403
20094.481044553562        -15350.396060473113      36623.738822158055
14999.683545442887        -20000                   120186.01721185574
14944.384652112889        -20099.072722860434      121600.40194597318
20000                     -15499.715190898449      36555.376706926654
20094.745754566375        -15450.879501623747      36160.7985901857
15099.68987453403         -20000                   117442.72690164026
15045.172529140293        -20100.48049405249       118816.52489616365
20000                     -15599.72151998959       36184.52418270153
20094.87855683873         -15550.715401648105      35701.30881331183
15199.696203625173        -20000                   114761.42043302329
15146.613535604569        -20099.691632723054      116080.66949983145
20000                     -15699.727849080733      36033.996893748794
20096.93790808702         -15650.944885935676      35382.176869775845
15299.702532716316        -20000                   112140.89978553081
15246.911469157714        -20098.607691585694      113436.72096017258
20000                     -15799.734178171875      35891.90871348095
20098.88465421459         -15752.721440971056      35214.55463649946
15399.708861807458        -20000                   109579.78627631586
15346.393659003288        -20099.511940242537      110871.53362482485
20000                     -15899.740507263019      35758.39575989768
20098.056413404844        -15854.824456186965      35075.71138692554
20000                     -20000                   37159.05672345562
19899.993670908858        -20000                   38074.594412330975
19948.99132153748         -20089.74408998526       37750.43463255268
20000                     -19899.993670908712      37018.849506174105
20094.812642574678        -19948.44104550456       36237.079059114905
15499.7151908986          -20000                   107076.59069333681
15446.401310149608        -20101.101850522526      108350.74439822293
20000                     -15999.746836354161      35633.60349283192
20094.78858144735         -15955.27081347248       34966.39527509742
19799.987341817716        -20000                   39009.935007408996
19853.39963560811         -20088.786385671396      38633.98203513337
20000                     -19799.98734181757       36880.62026542722
20097.315095889146        -19851.524363108878      36080.74921682293
15599.721519989742        -20000                   104629.71939089743
15548.14550969263         -20101.79084550854       105844.73336592322
20000                     -16099.753165445303      35517.670178134766
20091.792694304502        -16053.693958507652      34866.61628914949
19699.981012726574        -20000                   39966.221129411075
19756.29151982619         -20092.679634786724      39556.81875031442
20000                     -19699.981012726428      36744.4876076353
20098.345046271235        -19752.719707757915      35936.83362958728
15699.727849080884        -20000                   102237.87715427588
15652.760458730654        -20100.615400746636      103328.54493790217
20000                     -16199.759494536445      35410.766314021625
20090.44895367401         -16151.898060019577      34763.42195044469
19599.97468363543         -20000                   40943.449942835614
19656.936984845026        -20096.849111938147      40522.20422819883
20000                     -19599.974683635286      36610.73947998765
20100.62647048152         -19652.712424672518      35782.741727146946
15799.734178172026        -20000                   99900.15576535564
15754.68756977284         -20092.307751361495      100934.39655352343
20000                     -16299.765823627587      35313.035240967314
20088.70271000935         -16251.52819905283       34670.729295442434
19499.96835454429         -20000                   41942.21251527513
19553.786728037147        -20102.44663574586       41547.97984472829
20000                     -19499.968354544144      36479.656016787645
20102.58358005717         -19551.24377633155       35632.22964378341
15899.74050726317         -20000                   97615.6655042265
15851.41794083272         -20088.389399042677      98710.21931046426
20000                     -16399.77215271873       35224.27921824903
20083.070810968973        -16349.204092214823      34619.16979223744
20000                     -16499.778481809873      35144.582910394536
20080.978500132558        -16449.77531726429       34546.76552655086
19399.962025453147        -20000                   42962.90169164811
19448.96936187164         -20100.101248106825      42602.527362907196
20000                     -19399.962025453002      36351.52731694605
20101.99435644481         -19449.255584643357      35506.61010411414
15999.746836354312        -20000                   95382.87097681692
15950.11770431417         -20093.861122995997      96491.5277214264
20000                     -16599.784810901016      35074.37293639129
20092.08057228215         -16544.094853959567      34385.43735148245
20000                     -16699.791139992158      35013.36182461803
20097.130045857786        -16643.738687990015      34275.6344535754
20000                     -19299.95569636186       36226.554874480935
20099.189059178647        -19348.525450629084      35405.389724327426
19299.955696362005        -20000                   44006.13368617859
19347.481800765472        -20097.70128675426       43646.46373868433
16099.753165445454        -20000                   93200.1871651453
16054.09536717311         -20097.413447631367      94208.18119916315
20000                     -19199.949367270718      36105.03608962872
20096.67304604308         -19249.501408766628      35307.04570067913
20000                     -16799.7974690833        34961.63390185203
20101.869282109834        -16747.23752257674       34174.56367396202
20000                     -16899.803798174442      34919.034606791065
20098.818879741157        -16851.90423846057       34144.28795278236
20000                     -19099.943038179576      35987.28065609947
20096.161434020054        -19150.609030447944      35194.99159277175
20000                     -18999.936709088433      35873.54313278254
20095.76622573809         -19051.08159830626       35085.117454336454
20000                     -18899.93037999729       35764.1841984907
20095.213480917653        -18951.895281229994      34981.23795116722
20000                     -18799.924050906146      35659.487157099975
20095.882077097685        -18852.69971487699       34871.36166641327
20000                     -18699.917721815003      35559.70865957145
20096.30228261081         -18752.963899073733      34767.96974747249
20000                     -18599.91139272386       35465.21078643738
20096.370541992274        -18653.524794303088      34673.09062750998
20000                     -18499.90506363272       35376.2657528445
20097.394525275926        -18553.884169051093      34575.38162015862
20000                     -18399.898734541577      35293.11732870063
20097.80969466378         -18453.457251499014      34488.07226845354
20000                     -18299.892405450435      35216.09893334624
20097.397930304174        -18353.44932457202       34414.27805529484
20000                     -16999.810127265584      34885.60663844276
20096.744919049088        -16953.205894532774      34117.9055811414
20000                     -18199.886076359293      35145.46351261825
20097.731552794456        -18253.988964724773      34340.91755262989
20000                     -18099.87974726815       35081.500408653985
20098.092914564455        -18153.845889389293      34273.47111163771
20000                     -17999.87341817701       35024.48662012563
20097.537969604276        -18052.65317943352       34220.22749978412
20000                     -17899.867089085867      34974.62483864412
20096.14357861194         -17951.431888032774      34181.33928275029
20000                     -17799.860759994725      34932.178868211
20095.61821976893         -17851.22675946726       34142.9823365814
20000                     -17099.816456356726      34861.21083551138
20095.778862399213        -17052.26606140526       34092.876840548066
20000                     -17699.854430903582      34897.3745258575
20097.2364838109          -17751.581094777375      34094.57730229682
20000                     -17199.82278544787       34845.772348656115
20097.2821044169          -17151.48222306249       34056.8662691037
20000                     -17599.84810181244       34870.46082920874
20098.386180350702        -17651.514858204704      34057.926961106
20000                     -17299.82911453901       34839.150728590925
20098.713039237286        -17251.922633337246      34029.95638590902
20000                     -17399.835443630152      34841.17300097171
20097.62491745519         -17352.295476123672      34032.37095696715
20000                     -17499.841772721295      34851.65822628391
20096.23497362757         -17451.743481989735      34046.01410945988
20097.17729099815         -17551.289926287674      34048.944617860645
19199.949367270863        -20000                   45072.496087418804
19248.09023800617         -20095.40929813453       44691.72235861502
16199.759494536596        -20000                   91066.18346287905
16151.984133741096        -20084.391253915433      92103.27544136648
19099.94303817972         -20000                   46162.50867443078
19148.566795694795        -20094.780358690125      45763.74884223976
16299.765823627738        -20000                   88980.88671336311
16253.003316122058        -20084.591057339007      89980.47127307509
18999.93670908858         -20000                   47276.76462410326
19048.323040264502        -20094.041103876618      46867.20602913084
16399.77215271888         -20000                   86942.62407535546
16350.566162319954        -20086.92481336805       87978.36123211634
18899.930379997437        -20000                   48415.81399589369
18948.421766588017        -20093.374481119215      47991.45253568909
16499.778481810023        -20000                   84950.1069953552
16449.59656241695         -20087.91859048057       85990.1032153775
16599.784810901165        -20000                   83002.40834622392
16548.53222278278         -20090.47506285176       84048.60710004014
16699.791139992307        -20000                   81098.47465755214
16647.228608381727        -20093.18552759039       82155.49962816341
16799.79746908345         -20000                   79237.12253400766
16746.354114388352        -20094.714164565998      80295.38159334536
16899.803798174595        -20000                   77417.39327990466
16845.919118161328        -20097.069357898617      78469.07752807054
16999.810127265737        -20000                   75638.26943102115
16946.706047052678        -20098.829870167403      76661.53749591413
18799.924050906295        -20000                   49580.22001109654
18848.551647377157        -20094.532628724442      49142.75960302873
17099.81645635688         -20000                   73898.69359404598
17048.487381954892        -20098.37839119538       74875.25917000737
18699.917721815153        -20000                   50770.541406599026
18748.089821719805        -20095.576395034754      50326.390904256645
17199.82278544802         -20000                   72197.86301574537
17149.928908540718        -20096.267678838154      73133.28204155194
18599.91139272401         -20000                   51987.449451498804
18648.03748737582         -20094.80875307225       51528.75714210138
17299.829114539163        -20000                   70534.98079225096
17250.239859287038        -20094.71249752994       71449.50389706915
18499.90506363287         -20000                   53231.60936523305
18548.897777949183        -20094.38988060736       52747.19159422184
17399.835443630305        -20000                   68909.14240040958
17350.169128152473        -20094.942309846276      69810.99970926765
18399.898734541726        -20000                   54503.642833973136
18449.284585833502        -20095.91103460323       54001.16863607397
17499.841772721447        -20000                   67319.45280408447
17450.103462884475        -20094.74649861881       68208.36455851806
17599.84810181259         -20000                   65764.97672671125
17549.872199166854        -20094.168277481385      66643.06602363633
17699.85443090373         -20000                   64244.91855801135
17649.976424644825        -20094.743009958638      65108.28993179215
17799.860759994874        -20000                   62758.49874581381
17750.133650535103        -20094.54727124609       63605.85478360886
17899.867089086016        -20000                   61304.905871350034
17849.644502983978        -20093.613778946936      62144.84993592728
18299.892405450584        -20000                   55804.12140168492
18348.37453848863         -20096.982803760056      55299.12894066591
17999.873418177158        -20000                   59883.39246842282
17949.260912390982        -20093.79261810766       60715.54583325782
18099.8797472683          -20000                   58493.26427653202
18049.215344992637        -20093.830870757378      59312.76822072669
18199.886076359442        -20000                   57133.75033855048
18247.71939788054         -20095.625316723854      56619.50850855035
18148.460429449802        -20093.9145819167        57950.37959241806
183611.39560664093        -176372.53769838897      200.42670354789954
178910.41053082663        -184058.12132042492      191.0338311552126
182803.80501191548        -167702.67409260062      233.20038956978556
173866.6763558244         -173763.86919993875      238.76408255560682
168415.46779789904        -183309.7192855773       244.64982161498904
182650.64051682447        -157609.86858007443      264.0644093322383
173909.56773392519        -162666.55070805846      272.5815933695728
166394.75980108161        -167138.3384680366       288.79431087809155
163021.328008482          -175099.14282648443      286.43540015536416
157902.73772324866        -183363.98960547493      303.94778609665633
182688.45614001018        -147266.85476034402      291.81052590272634
173739.11323638743        -152563.8666377894       301.83270841771446
163947.77595285792        -157810.04798990075      325.55819243605714
157383.27643809747        -166457.54502253834      336.3705011409163
147300.50807087152        -183150.9287456754       369.02399953235886
152453.5886746789         -174823.381204696        348.52307359016055
182776.2868583979         -136778.698260523        316.903590626206
174101.52409865483        -142036.92671350148      324.7477678654734
182835.5538115704         -126265.62546135564      334.0171806245807
165310.45914339807        -147206.39711298508      347.8995588024738
136784.40796796538        -183011.41296063745      438.7149716227181
157467.52489539838        -150440.16003661457      378.3101053717018
152727.02640082987        -157895.33967374056      385.53168759912523
147226.2699995871         -166202.99609085853      400.2784444495847
142004.75532155542        -174602.59418124688      418.40082777475567
174221.94052218014        -131519.46922533718      341.5187866827616
165575.6778140121         -136748.07816210092      370.2026073696174
182859.8337463931         -115745.42320380476      342.73779342791573
174261.96963019494        -121007.24035260746      361.2480372373923
182868.2233849948         -105227.27274696068      342.2004702351198
156944.85580676788        -141779.91786851923      403.6479319133586
126257.31375881354        -182968.99205588977      513.7434025313285
131499.38645652824        -174473.25386662743      496.45049852023476
147918.34443458478        -147721.11079148532      444.73563411069324
142205.3104637244         -157309.42885037832      459.0186815250945
136777.23689746176        -165951.43534259446      477.3338715359061
165653.83150047844        -126268.29126418653      386.71185837391045
157040.9586355781         -131551.4067038899       425.8228508418972
174284.76200957876        -110494.56594335647      372.587543624985
165697.90883405667        -115755.94334351052      396.80255226076224
182859.3118852149         -94720.24104028729       331.32941396651415
174281.02494212528        -99996.7943385172        373.288172849225
182853.28105918516        -84208.63575470343       308.8383968991133
148356.16991763577        -137012.35440403948      470.50139257262657
115725.56675440072        -182951.44210219395      594.1526289117927
120962.25061074937        -174420.60081759267      582.4324993952808
126225.46786005083        -165882.76840603136      565.5924727728319
140885.92021674075        -140812.91058319822      517.8109265311639
136873.18336557833        -148563.18162657146      527.8178995064624
131579.42810988647        -157224.6294020708       546.3341692084429
105199.0577524748         -182942.55396843713      679.5500394208228
157079.82396644138        -121031.96922247522      442.22590282508486
148341.7777312657         -126317.90102963637      495.03906426847817
165717.07687163673        -105249.64260808745      409.2843594406366
157133.7088684444         -110499.79642060725      449.259991273439
174250.76151523425        -89524.3715003557        361.6355902727884
165679.4728977857         -94788.96508995682       409.34796731202647
182845.03948057152        -73694.07405396173       273.71646145541064
174233.42324431468        -79043.5437725989        335.64547311013615
182797.3400295841         -63173.255175616614      225.83704318963782
139232.73344998076        -131568.99611774558      558.1863341473652
110458.23498728097        -174428.34150821186      675.5183498997326
115733.9071786013         -165926.81964039456      663.3239817791163
121077.29616496914        -157399.59378944532      645.3031413304027
132097.34546006983        -139144.8694452385       602.316354330337
131916.03160823957        -131820.38600001292      628.4870450858944
126506.97092480259        -148679.17100504294      624.1401100846425
94669.66334911589         -182931.36997704618      769.273191775862
84135.69498908437         -182920.14605252448      862.0353045971442
99936.85740018926         -174415.69296009702      775.855483152799
184096.30450568738        -20776.307514486776      221.6000324617008
176597.13759561308        -16096.676532064363      289.59397274532614
148513.24825364488        -115722.58988293119      510.0610453385284
139828.39066057297        -121020.55729141038      577.876917277318
157163.6800745693         -99997.2134576116        454.78811831303943
148585.36878945614        -105240.8094980778       514.7472485873406
165586.97110741175        -84399.30816054183       394.71738943109386
157072.27049835774        -89571.60037526782       452.1329943425385
174244.1737555489         -68533.73041748449       293.71746745825186
165511.5010716459         -74095.18581729934       363.0650113755797
182759.4738289781         -52606.46205302058       166.95203648299614
183013.30494498214        -31367.930312430148      122.86658886871408
182797.231497773          -42024.62741086248       111.82990471487273
174117.62796228708        -57963.293301045815      236.31625620349223
73596.38703549265         -182921.45875494773      955.7953602494271
63070.67480839142         -182924.59964745818      1047.8766257264615
131668.39114000832        -124861.3131457092       651.4833948706436
105210.47577730812        -165931.31018236734      771.3142543287236
110521.56090190711        -157518.90997779855      757.7382811600959
125455.35493422287        -132047.2917813958       698.2023673745674
115896.44201456668        -149165.2643053337       737.1157595541046
121365.86886579271        -140545.23012133478      712.0375398643805
89403.72999832325         -174387.12585328362      882.3666934147168
78854.09030451754         -174363.10723450402      993.1435745633135
94680.63652083767         -165877.36650196926      888.7346011094842
173775.67419637035        -25616.521395829448      177.89520276955417
168245.46806739728        -16710.928977284857      281.1105610909621
140111.3767551031         -110224.78703493654      591.0956788222518
131947.60130461093        -114631.48264462374      672.9495171886552
148604.63708977468        -94746.46101225489       511.4878401519968
140055.6279981542         -99940.48354234027       593.8264181914643
148178.2028023875         -84512.75004123323       506.34587180158724
156773.5409999167         -79373.14660497363       433.1414838340615
165441.65507435496        -63805.401910086664      312.96952554211975
156737.6875359003         -69514.51647965773       393.9458092301675
174030.98780333178        -47321.67623593222       167.6752674701571
174056.51077900096        -36804.92894507043       120.6614313796483
165288.5689717676         -53333.86127154626       244.13653299047246
166553.17228096642        -32558.991709658934      132.1974681251233
42195.10943401748         -183008.4984523569       1211.5927103694773
52583.266066368225        -182929.91214486226      1134.8754399002348
68287.1748092946          -174361.01039378482      1105.231360740153
57776.53298728752         -174401.7318624785       1213.7304532631483
124596.76849003766        -117400.5758319862       757.301317786121
120327.65140750774        -124651.52870894127      789.7733901163709
99931.65767503247         -157420.73050573282      884.0255738112643
105117.28449019526        -149088.4171620269       870.495175846932
115355.25561633454        -132361.91533796123      824.0407283279566
110279.56600386847        -140777.3288670369       849.8084742977226
84150.90620192736         -165820.72933916067      1013.6632488133523
73608.02172866571         -165777.03825228004      1143.4590990006025
89451.10353486762         -157289.5529954408       1020.5120676363559
163213.57043422066        -25032.46910915576       180.7342064027182
158517.45094586897        -16755.02977172289       278.1126536673865
131739.0618482901         -104794.60898601306      688.5392133553813
123741.61893365352        -109487.05357768704      788.2432266437636
139802.2169736319         -89752.68127210438       584.485260386934
131491.25299642634        -94883.84724551898       690.172811358876
139262.08100504955        -79486.93152742331       573.8183296453896
147554.47024759458        -74145.67945537536       480.80179086407026
156687.36410395778        -59369.41002625403       332.51144897327816
148197.79135737548        -64703.84951777257       425.9445461750857
164145.58278668896        -41929.74365430046       163.37473946604214
155864.55145829087        -49823.49524356905       260.644074532501
158130.39399890014        -33350.59908967484       138.13797929115412
32024.26705274517         -183356.6302071031       1269.822553025823
23404.298954293008        -184012.02775144327      1299.7840571315937
37111.207250323496        -174401.5684529622       1403.4641061556213
47281.325868570086        -174244.76079193846      1318.2059259499304
63174.47212216717         -165847.11292271066      1271.4324132906802
52743.69409240862         -165907.070704471        1395.2053810030304
115206.61528752891        -115007.53710641689      901.2859437204304
110030.32524664896        -124111.56844378862      943.4976479810202
94496.69978528253         -148850.73684388044      1018.6273827328049
99408.25624146889         -140586.6925562395       1007.545101919959
104550.21990324676        -132312.49180719297      983.5002487165733
78908.4920156265          -157234.29768913504      1166.0664564897263
68416.44918159384         -157192.21043723918      1315.9634157630185
84173.29044356736         -148647.47143978707      1176.0035335551609
20188.279528324754        -6099.848777519909       52770.95504967269
20149.505871305326        -307.9322285541308       102197.26681512162
20170.901107950038        -391.70514406800675      100565.85705262706
20181.89215405716         -220.82941032458953      102909.7896844516
153300.1011058708         -25039.938530147458      174.75373130660992
148468.26755653377        -16757.89263405094       297.39906361516665
123103.54238694526        -99617.3086608259        810.1104595327971
115015.42539747075        -104585.41693199408      936.0234816839757
131183.93320309866        -85130.94178756967       674.2735423032685
123063.13556843798        -90067.05922426053       805.6611484599952
130431.75458523071        -75623.25292734036       661.2211422588165
138125.2666004581         -68530.34944461152       538.91633052394
148241.63381258553        -55357.72829058505       355.06962910238354
141387.1454441816         -59698.45376185507       445.8072787735793
152898.386334725          -41235.99284027362       197.0716505709846
147926.1061716008         -47718.736224428445      285.7496015815173
148180.96834720313        -33261.742079221534      154.73681329478572
16077.5209284403          -179435.69441211567      1423.5097911170367
26099.906242367928        -174570.0966393249       1477.1845954660305
108066.86411675574        -108684.55649008443      1050.6479365547998
32685.874042422343        -167039.34398344092      1579.293078182926
42017.331845329405        -164535.44951772853      1537.678146426458
58176.91770517078         -157372.5168892999       1458.7911292590081
49505.28205155352         -158033.99522677797      1565.8928908924145
99753.71588109572         -124140.54497552988      1120.6958218175403
104667.65342062803        -116132.05976043636      1079.3473672415312
88879.18287749046         -140075.057000732        1182.1090179181556
93931.09589309838         -132191.9342821173       1164.3275735023292
63116.132375129775        -148619.34789027885      1519.2937848084232
73451.6547031419          -148333.60802160093      1351.7978997020982
78803.76567717321         -139699.94586339392      1365.3680817703814
20177.553796312855        -797.3459536227346       94667.96804846305
20173.256798754122        -1506.0487644332097      85488.27207184811
20172.329093539418        -1603.5233019303248      84314.27000717002
20178.886155571952        -1701.8344929015561      83056.35938253778
20180.761107703944        -1801.6640822893335      81864.55523971294
20173.972203777656        -1898.854434503061       80830.63677040381
20176.616004781732        -1997.8604636931127      79681.98798254608
20181.27753845477         -2097.5154774594744      78528.87726554641
20176.626514646672        -2200.476466882984       77468.60599347236
20163.068641890408        -2288.834737414122       76678.00881815967
20197.485582893645        -2500.857923143322       74151.3745222808
20189.40177258604         -2602.8575146459134      73227.15434528979
20188.567755513814        -2698.4992470636685      72313.58244948629
20193.14051135612         -2797.2227800588753      71344.1660686057
20190.657995183166        -2898.1408542136         70442.51168372302
20191.255531682415        -2997.5155629388923      69549.38369990898
20194.777687396967        -3099.5605182568092      68633.08159397
20189.713526342497        -3201.295363827714       67814.64234962441
20187.78846040063         -6001.833578754165       53025.1033614715
20192.425423457647        -5900.70730704009        53281.13988975459
20189.447553361275        -5800.081330939414       53582.01138745812
20203.292549281632        -5502.723609248705       54468.86327500849
20199.16213012726         -5605.2610276405585      54144.459445147746
20191.062284200078        -5703.931412997664       53865.48145787692
20203.491355637478        -5399.832412751929       54829.2237420649
20200.06972697909         -5297.337416033063       55222.985961382445
20192.956627741496        -5198.433855818294       55639.04760246142
20190.364279658334        -4505.765792324163       58882.77474402008
20197.414215595825        -4404.774715527766       59398.32842463973
20195.03934090101         -6201.16398277328        52496.69227418853
20263.9534635175          -6051.614641431035       52583.59730050418
20294.733915046418        -6144.088363802336       52227.814841886146
20185.121327370172        -492.20517126996907      98849.92276453262
20191.215193652166        -598.0136558439405       97232.32111065624
20175.722737920107        -698.7784854093347       96070.45887416
20251.53301811384         -757.6246650146111       94015.60179589505
20258.2647030024          -319.6677152901394       100044.62962029809
20263.444050801645        -434.2658400476095       98318.67694007137
143288.6746356942         -25080.195683385242      177.81821739272831
138343.43494952837        -16772.049329943766      320.37929416873635
106238.33781920532        -101185.08634316172      1114.7578241556382
113575.2214869857         -93896.45520989635       976.3457916435647
123075.55045173492        -80975.13862660927       779.135684680551
116563.51496073024        -85126.99011249591       908.8695708778939
122901.9890800949         -73332.49710781843       758.4477166552433
127084.58521270061        -67024.44781980327       661.4218509938985
132919.15991582142        -59272.38702542347       528.1814931401398
139387.05714654506        -50836.7848249104        380.2165639779211
143246.17870750092        -41427.24002792877       247.1831929299449
138222.07530052794        -33436.48630391925       189.8830715266117
16734.53439440526         -169206.57127486184      1638.3406177334457
25010.3104910752          -164014.27426859262      1701.8479656963245
99361.34616003008         -107661.81887243521      1237.2140221863713
33329.679387075594        -158471.0777345495       1748.1583074359653
42206.54705040673         -153480.43526566628      1748.2322210997288
52105.4757010088          -148635.3632537978       1698.6410893644736
90406.03562233178         -123826.5424807803       1307.9239637802716
94936.96520062043         -116268.6730788636       1276.6701863460446
83335.23299649447         -130480.72437361762      1385.2299978486578
83969.9682387879          -123198.21339472508      1456.6071766750547
58470.88358777774         -141267.32783485207      1725.917801966441
67991.14914502896         -138693.1405102517       1585.3416181229647
74992.08389731614         -131969.6738343742       1542.0155898502544
20195.300226545685        -6304.994873006276       52256.28502447261
20189.999171666186        -6404.269194331478       52060.99300638097
20190.688747164746        -6500.3040582259555      51860.416118704576
20196.303273833844        -7403.080935262854       50397.52138212442
20188.88134069298         -7502.300958594637       50304.302303137636
20186.187033374135        -893.7356147123384       93211.64409335156
20273.336538183157        -837.7590816098074       92590.19333337499
20189.43594330442         -994.3603313336876       91810.14109050603
20188.914984706746        -1415.4085345989695      86394.34802965364
20195.352429702252        -1097.0964716183878      90359.83518771733
20202.434370801635        -1203.6790471423562      88874.78341520463
20199.45578839975         -1312.5091179702517      87534.40347772928
20243.33351536664         -1562.2625105882405      83880.76306830635
20272.7232420421          -1481.4210596904477      84457.97852017953
20263.35669444607         -1648.5995198803978      82607.27896203844
20277.147836754513        -1756.6010729709142      81194.28357778986
20274.854728888702        -1863.108857874165       80025.02767350471
20248.33910866303         -1949.5095064524721      79380.49660065175
20275.504443857226        -2039.2095155047505      78090.60219754592
20203.708412434848        -2382.408069169717       75281.10823895985
20280.836468936322        -2150.672372133714       76850.34440004666
20258.934153101047        -2270.409589186073       75847.30434862562
20315.62577876088         -2459.818229029927       73372.64562823206
20293.237373200074        -2566.4635085117347      72568.40076463493
20266.56140336138         -2652.171027904298       72014.84303176557
20293.30395889447         -2740.4241396708767      70946.26355429122
20198.09529503454         -4299.003236293636       59998.03464650953
20192.05385728837         -4196.986872445058       60638.57712450719
20190.976819772586        -4099.188503677583       61247.97138152869
20194.028919813438        -3998.5503864550788      61871.24877484201
20189.875304715697        -3898.2078174667927      62560.81183599291
20190.250599569965        -3299.5217529620495      67001.14615149396
20196.42325297953         -3400.5322853960947      66146.74713527875
20193.460974105394        -3501.147854235692       65389.07203630225
20193.00259212728         -3598.7574843326256      64657.0267649602
20195.638458328227        -3699.7902108774542      63901.818917876255
20190.45091062719         -3800.7671874555967      63223.960807725205
20296.606269904478        -2849.094873736779       69940.34951436888
20272.98938878547         -2947.9372540440627      69280.18564369323
20298.96476024667         -3041.8363168084493      68252.19553981292
20298.380597573214        -3158.0132833011244      67293.96621236407
20265.455704530847        -3251.326864844381       66801.06316801526
20294.403571506413        -5958.756895933687       52699.450976733155
20311.173316965673        -5452.743499275336       54166.06891341114
20295.017393724924        -5843.731057797013       53014.57800481296
20270.296886797056        -5751.9932209414355      53384.36814436221
20308.537023530196        -5558.154131081133       53825.25185750347
20297.880578400993        -5664.887498216228       53531.31809123096
20191.023888756128        -5102.889704560258       56036.787380460366
20192.54350239022         -5003.025601997144       56454.59442618637
20187.32342029156         -4901.274073640777       56933.08178211944
20188.430368801546        -4602.44203098099        58382.29872861299
20190.984224479882        -4702.353606288314       57862.278587475594
20186.896578837885        -4802.752329458111       57394.77579882444
20308.670808579554        -5347.731181405567       54546.80930069744
20299.865931159675        -5240.37315263844        54984.47472114561
20275.076718283424        -5151.564345025765       55445.87342084099
20269.422806674967        -4556.697279061681       58188.153346691244
20296.92149537535         -4467.800557390255       58503.56743643943
20306.66536811113         -4354.3738230953495      59064.51760455612
20301.905043694613        -6256.26300139967        51934.93364851374
20402.652253816843        -6055.380213533523       52003.465337453104
20417.20826455541         -6199.9066612981505      51592.4300104909
20306.45543442865         -535.2483845596382       96152.01353300487
20296.11241647856         -666.3612733249569       94534.68109913648
20358.285984503666        -769.8006066421486       92143.7264022527
20419.893914689055        -406.2797664356997       95999.8238719191
133161.19010268056        -25172.470976183555      183.37365617357102
128138.04941265163        -16813.331811036922      345.1666315412552
98778.58053045072         -99403.44775861065       1293.703887228637
102564.81619527779        -92941.50016819267       1219.1569637769178
108228.44708143639        -84923.31737683293       1083.5173000879697
114404.57240983371        -76605.29601504638       919.7462838227228
117883.9103897034         -67312.92477672483       809.9407984077826
122954.50149417507        -58994.07942513725       656.4257243050753
128576.36355764828        -50567.220228702026      486.43208320559734
133413.34243083603        -42016.571071716746      325.9783526817368
128038.96966723428        -33658.31300619848       253.90140134184287
16708.141392060013        -158824.6077554565       1873.6273741590994
25114.607118689717        -153670.0450007806       1937.0113829810368
91041.39808359015         -109504.92434323906      1424.037214248959
91799.62394896016         -102453.98433265054      1459.2060620314696
33677.36262202345         -148411.5644311109       1972.5486525039444
42497.980757390105        -143456.8768620033       1963.2826032634505
50764.586379632965        -138217.04280770625      1935.562920935654
84679.84643800603         -116155.25889764498      1518.8424799801212
76698.00142083866         -122548.41532324595      1636.5910665736926
59060.69486822858         -132651.3702771732       1881.0274946102784
67578.57523765734         -128033.55462806305      1771.7048898127098
20189.05232249402         -7598.198938691331       50188.98346206077
20196.106127185198        -7699.115742457281       50042.39673259901
20195.841566289448        -7804.725104273758       49924.5388914108
20187.75177302771         -7906.003364842173       49848.385494412745
20182.72664514803         -8002.737115062803       49767.68331684247
20176.305609490264        -8102.009882337258       49692.21092888059
20158.59605548733         -8190.81440568683        49678.92578961268
20198.04089117264         -7299.544917354219       50525.27989924952
20192.95751627962         -7199.084874645159       50682.671201103214
20192.805607009326        -7102.531687835969       50820.43509885663
20196.934035005575        -7002.713731980989       50953.444214466384
20193.745688338375        -6902.21276711577        51124.12808849342
20197.71757069253         -6600.858861906021       51636.254170497115
20199.422485106774        -6705.056925650061       51436.878710548066
20194.39085560547         -6805.201939913167       51281.76985287482
20294.073239296624        -6365.099900115823       51724.7748972303
20269.997286112597        -6452.680154436743       51637.716357647
20296.16571089873         -6543.02190332113        51352.27345391866
20305.3190324677          -7353.5851434880715      50009.49589706704
20294.72920168364         -7462.477747200108       49911.175556276976
20265.15853482185         -7549.8824635182245      49924.921392381235
20293.129867686337        -938.7278762352055       90949.97910389042
20373.418308994926        -869.2505001802407       90619.71946825343
20272.986327391038        -1042.3420062289467      89914.01880045627
20301.007697002493        -1382.8804482774194      85262.41384708355
20313.226076724543        -1144.9634460385714      88013.24192306993
20309.097100299685        -1265.0043889698607      86582.58428234505
20334.832545815807        -1571.729965027264       82582.96943821124
20392.50337118322         -1473.5917359286657      82966.53857771463
20372.416540893584        -1695.604756174789       80705.28570164395
20375.081925534487        -1828.6731833721053      79208.86519764598
20340.215828542547        -1948.3412262497072      78325.50365986407
20384.327321337678        -2067.047031162355       76572.78731328117
20348.207841714902        -2345.6170815566497      74158.10613575269
20386.62086071693         -2206.1909410205617      75136.92689327376
20397.54386696314         -2530.3790085135165      71893.6585010936
20453.63638258105         -2433.177531783464       72251.96441744265
20392.80583463535         -2652.697347833432       70819.57666692021
20422.14197859567         -2792.8595614282044      69310.88609228101
20299.826297408028        -4239.103975208408       59755.22476655344
20272.432513949243        -4147.431084993071       60459.562980426184
20297.12100367324         -4054.7091369932496      60873.1597144027
20296.415239283673        -3941.415060343083       61591.5754492238
20269.184729859724        -3850.334809482468       62365.47452628808
20300.690762951108        -3344.844982814178       65787.5651244215
20303.774638581446        -3458.59897498335        64898.81794342862
20277.631299458088        -3550.0858496898936      64412.081801886394
20301.44009420447         -3642.9938115285936      63572.19544754766
20298.63394808266         -3757.4115411443295      62795.87064817144
20403.69824248711         -2949.605854470216       68141.2371485504
20432.787791084596        -3098.0601817759525      66684.74950179992
20408.55794863363         -3255.7436709246595      65644.84617952071
20420.027321666632        -5402.294870175249       53852.372829581676
20424.912282633988        -5899.26144724229        52315.697992052534
20423.42814183604         -5505.864286256833       53490.59187914343
20399.33899191135         -5751.595633394112       52838.902488756365
20419.500513872637        -5618.562941412646       53150.3057056434
20295.906119513915        -5064.080416399529       55702.100309978014
20292.921953898604        -4949.086297885086       56203.380164608854
20264.835735750195        -4852.077124963916       56775.80802217392
20291.650538593356        -4647.849060534853       57609.05855095169
20291.501240159447        -4759.844687984302       57068.03686835367
20418.326745701517        -5294.0813248373         54241.53943079067
20404.623216769098        -5153.112463381503       54834.186297797474
20393.184080541425        -4561.103348804995       57502.49416496298
20424.478221670408        -4424.088385527575       58028.448728389696
20423.604077325406        -4291.527825851915       58742.503545451356
20415.658517811316        -6322.022332432243       51324.23316725647
20530.126573755308        -6265.815738779465       50975.90018953145
20580.121005246263        -5981.349611875441       51445.66346038835
20565.198978345754        -6147.085538078933       51101.4575912972
20493.550910139777        -638.6325692285025       91716.04099083974
20478.27777405922         -836.2907257035884       89423.82514485772
20711.865373206267        -529.2199342057646       89610.26824186376
5011.142744343226         -20169.806741595912      953345.1755939953
122935.93665044692        -25274.449722617668      197.3487478480666
117878.0827325757         -16857.319937535438      372.05108454213814
93172.20776054673         -93029.7389197964        1475.047174880125
98487.58504369779         -84558.43333167005       1335.6632702990446
103776.59377641334        -76411.11368735465       1166.2295699550582
108486.51746634775        -68010.80727351118       1008.8574205558019
113050.71399538705        -59273.395228383364      834.6819760164941
118158.17300133001        -50659.94637710556       634.446565438594
123006.05762837334        -42185.93342801058       436.9667344815279
117639.89836147072        -33819.324562718444      357.25795699496524
16771.881147089935        -148461.2819047245       2142.059703013993
25236.158498341465        -143282.0161603655       2212.506733514281
84055.5249178951          -106861.99416365878      1640.1268177143327
84325.1427333242          -98320.74779534791       1719.313963107662
33752.67240492484         -138126.95541602702      2246.0275131721296
42234.26779182459         -133024.5374006881       2237.6383524354624
50558.793120034374        -127793.81424269514      2193.3095437798406
76184.41176242732         -112176.41266889572      1803.7334463029692
67823.85070368534         -117503.50342251881      1959.6974753317816
59140.664228919115        -122579.80238681292      2099.161885540713
20296.36919358125         -7639.256845357122       49686.59004467761
20305.951458456544        -7753.357406319902       49510.30076770155
20171.653744998643        -8388.159668587978       49420.11753081755
20198.434858280158        -8283.102819783488       49407.294373887664
20295.36043487062         -7868.035577117927       49422.97615453194
20265.761355752096        -7957.32703033186        49451.29978839521
20284.911139115455        -8049.074414492695       49268.935614205235
20258.745281587904        -8171.1738990779095      49252.878005513594
20173.202940729105        -8587.115350786438       49210.562435967
20200.300129494593        -8487.310799011662       49188.796099521904
20178.512353379803        -8783.008162118153       48982.62876364013
20202.957966508784        -8682.41860318163        48973.48694443951
20217.686587531934        -8880.945872152426       48691.167094070945
20210.654721647446        -9003.192450399356       48589.69238655599
20202.352990178977        -9108.011328336814       48511.958459136345
20199.76581146339         -9206.74570266603        48411.14391425139
20199.912413617352        -9307.749076029691       48291.027431977775
20194.1301340498          -9407.4001570621         48198.65956588693
20192.904448861784        -9504.090317923203       48084.07050940735
20189.74464203218         -10506.546779307571      48978.86627080594
20301.337660280657        -7242.071118319717       50178.443202934104
20274.681824124957        -7151.105430073461       50415.4481107282
20302.235418225424        -7061.913376655441       50434.819485698965
20302.515014861212        -6948.528120192618       50611.09033577001
20277.91097733561         -6855.0672847194555      50860.89355461732
20307.602933128892        -6655.595990623363       51091.54337310927
20303.15156774795         -6766.024524876476       50910.7658568581
20391.78901331692         -6450.233204483042       51151.384541854546
20419.85868060474         -6598.479978123505       50743.0166283424
20425.310979751517        -7296.746886749006       49589.21726572485
20416.956663606976        -7417.626250368624       49459.137029139565
20395.756364678473        -7548.390731968234       49379.19538471929
20460.736579420198        -1026.6000510177562      87350.14130188913
20443.351695383448        -1349.3478525063217      83743.41487037513
20406.492613891834        -1200.8150931623215      85982.41727002125
20471.562858075486        -1599.0012333821132      80541.25341956173
20532.381389240134        -1461.7639102442904      81269.21079203975
20511.85420097771         -1768.8943073395242      78221.7543084579
20473.169339437783        -1939.2127848829098      76899.09213050075
20524.067178997626        -2105.7272027509657      74647.26151580767
20507.60966613476         -2287.9471326948674      73076.671587191
20534.61012865678         -2564.347375727005       70273.48260057016
20618.221013255854        -2410.9563631788174      70832.00841139651
20569.06984379733         -2707.9310798809774      68708.70152664388
20577.780966908937        -2861.3958171067893      67366.13357610592
20406.598338540425        -4145.375245862959       59667.75420504343
20422.274190680087        -3996.29454062772        60454.27366684208
20576.317289486644        -4219.695382439056       58242.01307084644
20406.287758159488        -3850.3751963687046      61468.45766772223
20440.21606316016         -3403.4770688206204      64294.421978897146
20415.45155441655         -3551.687844021017       63414.03159910926
20428.801737316844        -3700.208031153161       62299.33394230743
20586.743470804846        -3013.379167646064       66082.64322742366
20599.94786798587         -3169.8490360492565      64788.22355524453
20602.758903572576        -3323.6535946614395      63649.107027704595
20517.598481274435        -5362.877406060032       53545.83241284097
20519.730939929657        -5449.185321463278       53244.56777311126
20579.907570676332        -5804.6764920959495      51914.55092453342
20556.189708627724        -5554.522525666501       52747.02158380721
20531.633230669475        -5676.364219011035       52485.76217302911
20419.24743698604         -5024.804085547418       55273.90161495291
20398.005942661963        -4849.327737826652       56124.487580469
20416.731366310563        -4704.729033258758       56684.63938959622
20570.51129585915         -5253.633930869371       53678.883827887876
20545.134400919127        -5111.423588909091       54331.96704566295
20535.49344504736         -4637.022916097158       56375.90305802027
20564.350895601096        -4509.841076766206       56823.74271659405
20572.126193422475        -4362.3238307456195      57516.613428161676
20702.09010664223         -4291.161119234091       57134.475049764194
20558.740155754007        -6394.586318955551       50581.22977345192
20726.66605915364         -5856.695170117198       51142.00708783747
20693.826952310053        -6265.477843132451       50298.82540336193
20735.485958500434        -6071.967287754876       50564.90963646961
20711.823151350032        -871.8801998626657       85533.26129503481
21048.32153719342         -692.1066715788637       82678.47762283905
5209.415698068295         -20168.611145451563      926063.2589720057
5111.9394722997595        -20197.05459371415       934451.1857652983
5409.182752393082         -20168.949673180097      898271.7354030805
5311.032393604903         -20197.072955637617      907052.9541479474
5607.58572373301          -20166.697271595986      871141.2533072587
5510.901514775709         -20197.536887260077      879486.9072711176
4814.107401693316         -20175.765891372386      979412.1800454032
4914.829390603218         -20199.64835085671       961022.5650070349
4718.549590309743         -20212.89074917506       985209.754779575
4599.198814394551         -20199.852816357037      1003961.735596683
4497.078212379242         -20189.87423407008       1019798.2981036074
4400.940732889002         -20190.6513828831        1032578.8659188239
4300.566346269235         -20198.925966405342      1044202.6940750023
5018.5914025727425        -20270.215561484634      933957.066880003
112544.19748162932        -25416.617756420655      261.77754509340434
107561.30921272592        -16912.218321276017      403.16675011778244
83101.74076462029         -89810.05296207039       1835.7246006034266
99012.56551756074         -68090.93706593443       1263.5160432362657
89143.55095842868         -83767.05374839784       1639.8135356005987
94039.89449008393         -76277.87608944584       1461.9242635491562
103492.60521218223        -59636.97375304906       1064.0145726787425
107828.55776439479        -51005.04646835698       841.4196063287155
112600.96632519386        -42390.22011761291       595.9256000418377
107106.26258337744        -34132.84124778941       520.5467798088434
16826.31471442136         -138096.76590370908      2466.186210897031
25274.112982899474        -132925.48430584115      2548.5396605475453
76094.16352969297         -102738.98657074803      1948.2001211655831
76310.62068402137         -94292.1623944779        2059.5589517135772
33718.62297240459         -127782.49299707559      2583.7308427911807
42142.168634485424        -122630.65527941572      2565.8108390924226
50635.64189650339         -117332.89261801112      2492.8412707151797
67755.0835644458          -107250.31763555769      2167.1338563082913
59193.55672529796         -112110.89390452272      2358.0954722669153
20427.269256570737        -7686.824920872455       49072.32178287878
20425.434292333266        -7822.329784812674       48915.946243358434
20280.849260072297        -8381.080108535323       48929.61611553575
20346.549161855783        -8258.938790389435       48764.34945756391
20391.422163364667        -7964.470772127184       48897.31073372186
20391.23490070749         -8115.631036188624       48725.544676541256
20275.908801323778        -8581.295327491362       48736.56768099832
20325.733604010144        -8482.325537331912       48613.78081747581
20282.967307204064        -8772.005850476218       48495.96194430894
20324.542924044646        -8673.149859901869       48410.01826928767
20343.781745126766        -8857.648000689403       48109.907962292746
20328.15221460214         -8961.06887545116        48064.76895580903
20315.389519130385        -9072.677929656244       47996.54929452584
20292.218713591014        -9162.691637829872       48000.70358418273
20309.922836733822        -9257.546623961105       47800.07839603129
20188.593023298443        -10601.799373234546      49039.95508776797
20184.45799099971         -11399.589294357553      48883.63633674368
20188.133759234115        -11300.174268414892      48933.783971225064
20184.669262752162        -11200.121473672109      49031.671470152505
20192.960658123542        -10700.13168838151       49036.580736102675
20188.7107516231          -10800.813501081184      49093.729127519146
20187.13237333168         -10900.486849123627      49108.97027754054
20189.573080625545        -11001.633059573289      49070.82268741852
20184.796886153174        -11102.221164179273      49080.04428917932
20196.95584549376         -10407.469281518688      48844.68260615868
20197.775613906637        -10304.198493863121      48745.98060015865
20192.385963813922        -10204.595473289688      48687.33094402909
20193.23755344476         -10109.001010017297      48561.00907176713
20195.508763779115        -9604.67042594106        47941.02187819223
20191.97769487591         -9705.08406310344        47888.96041572039
20193.4340413438          -9802.697546156653       48068.224112168034
20200.338338394136        -9904.560676181774       48190.07971180228
20200.189799595955        -10009.30314468558       48358.743153751006
20302.693658490974        -9369.919028313669       47693.95543616622
20278.43882390402         -9458.263029959646       47701.743489881526
20299.416325167647        -9550.884713473595       47475.104447617276
20296.00067432391         -10469.186264663706      48015.676178213114
20267.20502377307         -10556.264389926504      48318.7402592574
20187.162618221588        -11497.005345845544      48762.20520831999
20412.214102342903        -7152.402798119904       49851.39737492821
20434.439809122396        -7014.2141294291505      49969.500511586724
20411.076576121428        -6855.340686081034       50323.324232199055
20430.159148986626        -6720.239665575976       50477.87567683525
20564.16155009272         -6531.042797323274       50283.47010330783
20547.142232066024        -6660.197913151912       50105.66998541848
20566.18052464216         -7245.888103986857       49076.9004613801
20560.80504228308         -7370.105882053723       48921.86085270128
20526.671506404564        -7482.8758221775815      48910.43205339266
20564.320283369616        -7602.092921432801       48598.66941171637
20672.922742337396        -1280.7176986248433      81457.59926771768
20684.213926641954        -1606.864038224899       77862.48568912799
20703.396897715786        -1916.5651153605836      74525.4043860578
20689.278988642807        -2217.4002113845154      71882.47753526628
20711.93661221952         -2567.1337141126223      68588.02024519214
20790.4586295153          -2393.69217269402        69293.03870508904
20757.79560816624         -2764.610188139318       66556.74632718384
20727.33881388096         -2924.977807530237       65591.81664257849
20605.93523740126         -4071.7025873071348      58875.977051159854
20563.82174977643         -3926.7695707773187      59978.52551976954
20747.549783588074        -4156.08168563261        57564.855993474885
20599.947366767778        -3781.674827109086       60617.13449557091
20611.080119152877        -3486.5629192308506      62452.30821378922
20578.56493781092         -3633.1717418100866      61716.78360637908
20778.35615112098         -3075.9171242929265      64053.277462863975
20790.482942698593        -3252.3404769944996      62716.36722352685
20758.94727719385         -3394.061407719828       62003.65338317107
20656.961914289834        -5416.968589799647       52747.66903991632
20703.229368259344        -5652.463502485969       51805.52067450746
20611.823142283465        -4960.828983017684       54587.68244199937
20590.569108472708        -4773.229909042052       55478.45399620468
20750.373829317377        -5171.04215320137        53143.16651173188
20718.903488857195        -4636.878133039401       55403.045505474736
20742.188314035793        -4437.618001469197       56190.36552023401
20879.65955676477         -4282.699107871046       56154.7225184927
20725.212860397674        -6446.068191251308       49786.94062985608
20847.01118715963         -6337.1116623307325      49500.56676430773
20877.870905761283        -5782.969359644385       50682.71731672118
20909.670569411635        -5971.548898238868       50059.23945694327
20882.828204753227        -6177.829024219257       49691.26817476625
21098.990056283947        -1136.6515270416         77404.1370302005
21515.441905126398        -913.8569564626027       74196.06038271304
6207.865319878091         -20160.912467937116      789704.4869586474
6397.375601296986         -20184.96208732448       761131.6815043893
6296.032460219227         -20177.444512512462      775621.597852964
5217.205632168811         -20270.302639296697      907254.3153017727
5117.585751157657         -20318.200066301564      912188.3421152532
6012.4962315145385        -20169.522317542964      815047.2801844887
6116.95658896713          -20197.11549837456       797009.9585611065
5808.793254152666         -20168.5779977143        843083.2772710864
5713.829454820121         -20200.830720939175      851163.9341640043
5913.300395974346         -20198.270125561874      824373.0567917807
5416.784202424366         -20270.895070907744      880307.5843235812
5316.325130717703         -20319.47340497422       885640.4134071075
5618.461462444556         -20274.753769196184      852616.4761484073
5517.623339037787         -20322.14442660973       858553.6799093342
3695.314194122382         -20185.82291386277       1125482.160336815
4195.336153986644         -20200.54562997313       1057758.3239924002
4093.9030104635003        -20194.16060479995       1072474.875747449
3996.485456056667         -20192.554005517162      1085525.0042091452
3896.2396737827853        -20196.200615361748      1097578.6989309608
3794.3803030414697        -20193.26047188979       1111227.423059168
3597.999859895222         -20185.166822873816      1137758.3446666964
3498.905956518456         -20190.85405293878       1148482.5770873309
3396.9447711398407        -20192.09514905431       1160452.708571682
3297.1304777822515        -20187.33832918658       1173495.1417918832
3200.4174194961706        -20188.002445610564      1184598.1410822181
3099.7471132605224        -20192.497871204905      1194890.2346983755
2998.047798768597         -20187.590178145187      1207565.991474409
2395.971443519663         -20185.035713038546      1270036.8912324302
2495.9058147816927        -20188.759470240893      1259434.8277385142
2595.9439964571275        -20186.46361213543       1250253.9424861495
2898.745576164345         -20186.429210780017      1218759.1352433555
2796.0957728308986        -20190.263548857023      1228648.9176668555
2694.2277391156986        -20187.079481111108      1240122.2504861683
2298.4752244845986        -20186.712734514807      1278553.5055717526
1298.317290422035         -20175.736022249177      1355516.4162725448
4824.980792670957         -20277.90759336875       958412.5880036115
4923.694368651331         -20320.29802478286       937434.6875855008
4641.689311984043         -20309.681955677563      976500.1760093067
4740.97563387686          -20332.403977053207      959160.3670115456
4535.912865996169         -20291.14268469101       994014.1952237611
4448.521107019529         -20266.90142157652       1010392.3580776462
4361.470158012826         -20298.25994116964       1015241.1810880032
4248.483564695006         -20311.62611483952       1026932.1735561573
5021.992078783357         -20426.427843855312      905783.6012544971
305.1913202618328         -20148.739901356712      1398698.6510365042
391.4080477521179         -20173.15876660781       1389196.1874760606
219.50200174906118        -20182.961031212373      1388178.9814541847
97331.03069031866         -16845.584070445035      452.2196965921809
102117.18795030323        -25611.430279690358      393.32705288960597
94573.57164581791         -60021.07980971109       1343.2790042401878
75512.09968159071         -86100.14736886066       2194.054413024364
81697.6298933246          -82835.10156857953       1938.5142366893774
89706.32661740051         -68187.68195241269       1588.0591599110019
84606.8782793718          -76284.160497208         1828.2519906672087
98004.10884013237         -51420.25369852301       1111.7291284320322
101970.87018856805        -42639.14601252257       828.072930823319
96470.16306064275         -34760.84334107708       776.0543664176861
90289.74100041634         -53753.8224367079        1420.7256840894765
16847.7860108772          -127728.15133787745      2873.9639194732013
25257.483858102984        -122588.24490735692      2971.9286091375543
67934.19679780182         -97532.28351758771       2360.5574686332307
70013.06869398846         -90184.53368413638       2404.7606305616055
33661.87862362531         -117422.80237878139      3007.3586346266384
42103.9143479774          -112145.71541726805      2970.9949116288913
50664.06169896557         -106733.33812884234      2853.968559121944
59344.891715730555        -101458.22525036268      2649.2088635605314
20195.20109599385         -11598.619077831268      48573.29151592948
20196.09494099946         -11704.288405606609      48426.10905359117
20188.400963339413        -11805.472942812257      48344.49575368352
20182.527019249766        -11902.733932340458      48237.45460791642
20175.159049118556        -12002.556951132672      48124.757222477136
20158.09365075418         -12091.55214988996       48103.30078433502
20575.783947005286        -7755.521835343993       48352.370127015274
20561.99097775308         -7907.071368820733       48222.67449952779
20442.488748638872        -8386.618875769467       48190.76999124883
20515.137515041388        -8218.783690502036       48057.044039774475
20543.745335707044        -8058.786857165582       48120.220791370375
20429.12108052117         -8575.322575851738       48035.96732079725
20431.75946466544         -8754.706942508394       47814.23727144456
20458.745195178126        -8919.519759688648       47487.821455569065
20425.638786610267        -9032.667092072417       47506.30124406562
20436.064823058467        -9169.192890489401       47290.39347236567
20430.94805463402         -9329.616316071919       47106.058336023714
20292.88228862035         -10645.703156214588      48132.88617828573
20287.07091662381         -11356.82620911209       48011.243139909406
20263.728650179277        -11447.64594950561       48133.22045570132
20288.116919180426        -11245.979297624668      48083.845009249366
20262.37957795562         -11152.797346483965      48363.785176524514
20298.317919940597        -10752.026957554572      48114.090706953786
20265.35453149075         -10852.147009125654      48412.32799034944
20291.81879015194         -10948.027425247312      48172.59737736396
20287.212554858586        -11058.677078899127      48185.417530692794
20306.276825965448        -10359.464628851287      47842.87970937524
20298.91688282949         -10248.758812439097      47801.91266077568
20273.18879726345         -10160.167552642197      47924.657458050984
20301.585371920806        -10073.092294272512      47568.067951323574
20298.169776300132        -9664.865585758516       47325.27940128409
20273.69593340272         -9755.20372281212        47324.32526432565
20302.52325100354         -9848.564369445106       47212.81959009941
20312.002306790007        -9962.880849196174       47319.40762028858
20403.689601473758        -9459.210555355623       47069.158443244734
20428.205251605505        -9614.325535522525       46729.42023411309
20423.11901955381         -10425.575234510583      46890.05023213756
20392.702689125206        -10559.797273867598      47230.78056227204
20292.96324753105         -11538.309345616088      47782.114823193326
20604.991394887238        -7102.741188335458       49130.99771008331
20631.06620877233         -6940.359648446125       49280.603165331675
20592.557300538803        -6785.997268522125       49698.9161745533
20741.11873297658         -6634.694763634398       49359.32681766233
20680.652217274685        -7331.561402206109       48474.3997606282
20713.109411313544        -7221.770466456933       48499.15427489676
20695.519178084658        -7476.1633250645245      48215.14760484609
20739.102802945952        -7673.504571546289       47763.68273903723
21046.68794981301         -1600.3810643645031      73642.87115169967
20982.43665237991         -2167.5354096609963      69366.62102833213
21001.464449925632        -2561.2651050555965      65983.15774385078
20936.01787240378         -2909.586740466086       63990.93272163091
20784.664195873538        -3933.800702473947       58549.66574789273
20936.649744045575        -4134.034172892593       56532.90744863361
20837.543911400542        -3645.7250875363216      59856.709660592685
21010.9860945025          -3167.1569596423037      61603.5584227077
20941.240239467028        -3378.589718197633       60760.10357725569
20981.099776761177        -5475.055288851001       51095.34238567666
20862.4572656757          -4850.592651012664       53791.97596668893
21024.62561164413         -5128.791821356681       51963.27097596028
21015.999642927           -4542.804741158821       54219.07989810687
21088.781246795326        -4250.347536088522       55108.17614051585
20925.79644334406         -6476.245526369859       48888.10683972603
20999.12330504191         -6306.771498522955       48930.677220398684
21113.21185165464         -5818.533388892311       49572.538363958396
21111.181755046644        -6112.983449654171       48853.639622771065
21586.23366830806         -1516.5656518680516      68308.15427020309
22130.093687683217        -1207.6883450863663      64720.49052934476
6499.066095196052         -20188.11778215534       747284.0856250593
6597.940569782237         -20185.662234361596      734605.6568318742
6693.065166785012         -20187.598605258827      721976.4981941958
7098.290214935188         -20190.739352316246      669992.0247239224
6998.549410007064         -20189.719164806625      682631.7597657727
6896.1144187520795        -20194.95783055617       695047.718425854
6791.823654848901         -20194.203732902704      708468.3496909853
7199.298977453626         -20194.54973280951       657062.9736567851
7298.709098016442         -20189.539493768752      645334.2140896037
7395.586896905907         -20189.1400237874        633575.131858586
7496.291199631261         -20192.442740433256      621158.1542203664
7598.448619720796         -20188.216421720015      609385.2509710878
7698.447382415412         -20188.149801070143      597630.3394220639
6447.2541154052415        -20286.28229258499       741897.0833823943
6229.624025281548         -20261.705262067706      773308.0894276155
6342.239702520655         -20282.572810385387      755914.8311755791
5218.425120662556         -20428.074799876245      880373.4235948041
6020.442324577094         -20269.43145303351       799837.4081112299
6140.399872476701         -20339.33283389062       774596.6401830054
5820.868051469507         -20280.989393137846      824661.3124449677
5722.371735646799         -20330.28551361119       830304.0117969469
5925.7349903719           -20324.12890727365       804555.6037910696
5417.973092511827         -20431.757448254095      854213.6252422844
5623.5730344112035        -20436.078854466872      827288.9235565588
3739.2490659420846        -20286.179457351645      1096165.1531890954
3645.3779574982173        -20262.875799822647      1113104.5424322276
4133.983127822889         -20304.35548974166       1043015.1482086113
4043.44255610337          -20274.02949114534       1061154.71050502
3950.7582546676417        -20297.91099930495       1067434.0092163477
3841.2465954279846        -20300.355617128513      1080413.2613732328
3552.4869111390517        -20285.134653403344      1118873.565640591
3449.914348090213         -20295.067616578322      1128511.7138275045
3339.86378874171          -20291.176046671553      1142159.2285737803
3248.935700260382         -20265.4522538113        1159017.2485221005
3158.7774700337554        -20295.30922079112       1161474.2317630511
2344.958662564278         -20261.955833247146      1252454.6889790695
3043.175500483397         -20296.091757843125      1173826.7221710098
2948.625562235829         -20263.46760492812       1192587.0385963265
2440.6899802725807        -20287.16032308558       1236573.4105439663
2547.4660923522274        -20288.252395534873      1226311.4612099484
2642.467734713752         -20269.751254187962      1222253.9098113074
2851.5411902252363        -20291.564416681733      1195256.256736798
2734.741026770884         -20291.25475059616       1207187.43023636
2199.4190342687357        -20195.0389462708        1284901.1495080504
2097.439210415261         -20195.686185130708      1293437.291562909
2253.4018091816           -20291.05521980926       1252139.764799614
1396.417368593396         -20176.293933325458      1349763.3753275464
1995.4101744432853        -20198.07440652457       1301119.9267028172
1893.2348011956365        -20201.700191365744      1308039.7562141323
1794.3095532639302        -20194.95850074132       1317533.5148854314
1493.2111506809595        -20190.724449824775      1339314.5345261872
1698.5515831908524        -20193.083937109397      1324995.775887605
1597.4813064501402        -20196.66193771891       1330756.6743558052
703.1891605333947         -20182.085398370502      1378859.921256823
601.211190623484          -20191.879524776614      1378487.5746788487
494.2766478757275         -20186.701074230936      1382729.4433989043
804.6278080686125         -20183.17945452685       1375206.172497449
753.924775244064          -20257.25707533349       1352758.5527557698
1202.856871057308         -20187.882699796264      1356635.1270071627
898.110901425434          -20196.732928079084      1367335.4522265736
1102.5262260446846        -20195.231782643772      1359164.806084789
1000.4821617068033        -20200.320528749187      1362055.4852064403
1345.35120598204          -20251.260117655256      1328906.764018512
1261.128339793238         -20274.044885266714      1326233.307933481
4574.325001726546         -20388.604637877994      969859.0285452455
4838.078178626381         -20427.2907743489        929049.8952600362
4681.580295793181         -20434.24881269576       947540.0571277809
4454.6647484731           -20391.941042586866      984325.1819196161
4315.907468421741         -20430.364348382478      993904.6953996286
4183.916067642997         -20438.125045267054      1008472.7024261187
5103.871954618407         -20603.200024448128      865675.8069703089
4917.138075460023         -20610.49448631196       886987.7408510665
319.57034673281146        -20265.6924164579        1359741.979049653
433.90541905740093        -20268.588035792443      1357004.5867811248
87276.46830658619         -16470.73693912794       544.0742159198221
91878.1990268485          -25482.2252978684        600.6568954126159
77924.04449455776         -15432.619305961412      705.7891265253414
85334.08265333729         -60353.13187832251       1720.520981306193
67694.46668780886         -83165.83201929447       2651.0736344652164
75670.07773310792         -77337.95237805285       2260.3957332126856
80751.82064447227         -68046.08779624225       1991.504103169067
90480.18290352878         -44590.11430825101       1231.4446638751342
86829.18309570674         -34031.37206887582       1069.2777968253347
83291.2713482243          -51210.81558600437       1688.3189944866208
16838.38151097593         -117406.71772393651      3401.1825462554625
25218.76940698884         -112303.24962338521      3516.917019688118
61212.93129049755         -90296.5963374997        2872.423125736227
33601.17545969891         -107131.84044675576      3543.2222299099326
42114.51982626619         -101768.51725227879      3463.94021808123
51183.160788849156        -96154.94378276027       3247.916110968438
20305.13298527482         -11652.914682911263      47538.07224826492
20297.248577062186        -11766.894954025754      47449.38357102725
20267.112221272582        -11855.741041950141      47573.35248790479
20284.152318130775        -11950.562280427055      47267.84609660629
20169.72797548215         -12289.600616703534      47578.51906267628
20196.926234264487        -12184.565540001926      47572.75564271447
20258.1397807782          -12072.322420281122      47269.368720037055
20593.4688993602          -8489.475164842012       47380.12147953871
20742.673562754007        -7845.103759758375       47520.97293163187
20692.886565354223        -7996.215203716592       47543.274687919285
20651.10781087075         -8332.280670803964       47313.39822656901
20715.699132468402        -8160.445912695135       47242.81402330857
20651.910006798582        -8669.869100633317       46897.32540038412
20622.52039487492         -8868.064132579235       46780.9797409178
20553.264893953445        -9283.729478904412       46564.039652732004
20600.618565189252        -9042.963514831281       46659.348041433776
20628.14843207948         -9192.31965080341        46324.23625056968
20586.225619755172        -9405.546620119205       46235.40248212737
20417.55037655864         -10704.198740512285      47070.81644982559
20413.12815133984         -11303.496358122266      46960.10213295426
20384.86002880949         -11444.072086647559      47084.46045975228
20393.53318321095         -11162.581354781874      47215.82088609627
20401.588622866613        -10856.700176995237      47226.239676914505
20420.263687476523        -11018.89923456063       47042.98344123337
20425.256600140565        -10301.601727779844      46770.63073801756
20399.168879748926        -10162.507577843837      46847.10776491467
20432.001079245256        -10034.761064559689      46408.52248113864
20400.214688969885        -9759.025053698344       46662.9937073784
20436.218239840393        -9907.164095789269       46251.660343139236
20597.66231683826         -9552.868517502538       45967.18846688775
20588.452913911533        -9702.641760330409       45787.682097190125
20568.555176952093        -10366.482942724597      45629.17492495319
20563.187020860525        -10499.479977133551      45763.049853999226
20534.88284616331         -10632.129281491056      46057.440631145015
20422.142533362316        -11589.650493651317      46611.214891462354
20848.66393670298         -7085.793124065848       48153.325145596944
20838.813168556524        -6839.066232353259       48602.06382863828
20993.190236551105        -6660.939895188165       48253.762006897436
20853.22163474451         -7334.679107983266       47756.872242060446
20862.674062473925        -7565.995727006024       47381.41056084422
21071.376510114624        -7234.487141630068       47000.52105139756
20952.84494866267         -7745.742416297864       46770.0481882939
21511.819352110797        -2213.698666202953       63941.5548108978
21319.741941596247        -2912.545704096856       60901.66876511427
21173.133757383817        -3949.457128800891       56062.79432710543
21286.284850735046        -3469.7462403881555      57792.20404354561
21287.537516395427        -5564.48561547005        49408.34336511533
21245.862778169132        -5264.515198280971       50513.83303871278
21322.592139159642        -4872.072298985184       51370.5067285516
21388.737759372685        -4339.760733632691       53007.29734268036
21228.798934905986        -6429.687830040753       47769.2125910581
21533.19731627101         -5973.068542201487       47403.376414052174
22208.1407175121          -2047.0117306107986      58663.01073827667
22938.337739060706        -1614.356906159564       54546.778314561845
6554.473787007889         -20286.141451449537      728165.8866962808
6644.686484976924         -20266.220045285365      719029.6459519217
6729.6147691479955        -20292.19513711189       705291.6120209736
7146.879495291113         -20301.63538434084       652854.8841803308
7047.241075784017         -20268.075107676712      668385.7040246401
6952.3826449441285        -20294.521373610132      677288.4359312922
6838.255734409927         -20300.384838942617      690799.103465373
7253.933294151233         -20294.679970634537      640652.6753490507
7346.107306788725         -20269.51802095022       632036.6166498747
7436.008595780855         -20295.076361171265      619067.2902892479
7799.397608767781         -20190.797749339046      585702.1440713176
7898.666198057795         -20185.251105876694      574772.7551637149
7995.913604567725         -20184.790792374606      563796.8017100563
8694.235841914402         -20192.327002867463      488674.19417797046
8094.666615717367         -20191.12431097287       552310.6398008552
8196.304186300835         -20192.310784623038      541054.6833383718
8297.430430527744         -20186.892993535417      530467.8436667076
8596.09152433706          -20189.69256593548       498850.08147799404
8496.325377849229         -20193.566669715376      508945.0147846563
8396.359542020993         -20187.712626007647      519834.78052942175
7550.971216047129         -20294.498459106784      605705.385242257
7647.3432301849225        -20266.97022366007       596940.8098247896
7747.431666238457         -20295.346759649212      583173.6623371126
8794.765166088726         -20200.046140843056      478150.2831865348
8898.045034697629         -20198.253055111567      468060.6459881221
8998.774116274008         -20189.363081245778      458745.04698896874
6392.7234982030905        -20377.143764581044      737623.0179149595
6495.122601862689         -20401.358293984747      721893.4041620631
6283.710433432672         -20411.425943686732      747008.0691181185
5297.238692583029         -20616.239000655205      840148.8651258907
6027.788067794911         -20416.117653886424      778718.6008646103
6164.536468169674         -20478.693176956338      753241.1887233311
5835.126675088608         -20458.77483031587       797081.6686611328
5498.821423038418         -20627.283484650245      814103.9949828131
5677.1414208188           -20618.966885738188      793842.7551277687
3774.270980213719         -20406.612294478142      1064333.44228062
3645.236145171593         -20382.023703685576      1085034.137870698
4038.9839668319323        -20407.941654267754      1032435.8658926097
3895.4887710498965        -20421.441222892023      1046681.81744531
3519.5516415437783        -20401.785971778107      1094874.5986507784
3392.9835267325843        -20409.61854347811       1107203.3939265627
3253.2739084449913        -20397.48438792069       1125471.3052086565
3107.1608418271326        -20432.539308829797      1132318.0980324748
2335.6428773094676        -20385.97684156976       1218262.9330689132
2946.6942167745474        -20405.146363159605      1155743.6133352856
2469.979402043587         -20401.37490729865       1202278.820789163
2639.8096258446244        -20396.004806260713      1188210.74585058
2784.029358338563         -20414.128093515308      1169554.7781391793
2149.4866879882547        -20305.88162790938       1256616.761746762
2043.4889867845873        -20281.51398248526       1272318.5936872843
2192.4283684742672        -20410.765335343665      1223297.3885044858
2255.767642537479         -20516.433066874873      1189129.439682339
1429.7662869822045        -20280.25208332933       1315093.1168735952
1746.471449410506         -20275.053792380662      1296457.7553321733
1942.9132594127207        -20314.801654290586      1270340.8341268564
1832.2609768353268        -20307.924920119996      1280484.066268148
1540.6503852194435        -20304.197177659356      1301122.7199372358
1656.3769789609535        -20300.890351350754      1294753.7041186716
667.2810684111518         -20291.82756652915       1344154.3173573592
544.1390386518771         -20304.351506127474      1343264.474961262
837.4908268021532         -20284.196291997687      1341251.827066838
757.0342643124309         -20345.045986466685      1324727.893034343
1154.9233723319246        -20297.32581634448       1324208.92638793
946.5313556212606         -20320.38204159605       1325893.5818288424
1056.1571654960148        -20294.217081314855      1329572.3928837476
1341.1267441193252        -20349.9736641056        1298599.37775651
1230.5125075965416        -20375.072173491302      1296458.4367056817
5174.382652355922         -20757.505149525587      832603.1488939759
4559.279670504186         -20519.032554807796      946793.7206038228
4729.687205146482         -20596.237058822306      912015.4389205949
4396.51863644738          -20563.68104930943       957764.7433548457
4255.524658653505         -20585.920268689762      970060.8516175178
4110.698891017803         -20588.67276768453       986234.4385539298
4993.338691278207         -20779.62583158389       849901.5369003393
4782.685438708467         -20785.588640901075      872928.7515543137
409.11626739201785        -20425.62417790774       1307710.3313732338
81245.16105753343         -25173.385087994142      937.0626798426802
69821.24815036665         -13628.66717036026       957.3693712758126
72250.28592049517         -21187.911284982365      1172.3566110130444
77479.0211638512          -58914.27888050759       2119.1830250814724
58556.29039633533         -80482.7500610831        3328.8684941874562
65577.0807550372          -74149.57659043389       2927.602090769536
71714.53741976495         -67199.32119094992       2528.413810927986
80913.8513203767          -41939.53610485056       1579.77596190476
78560.59027326462         -33881.647524901295      1428.6845218178578
74785.59466023985         -49262.07633625838       2130.034072939248
16830.052320321527        -107147.95826885675      4101.046292524344
25126.086062400613        -102128.50550175003      4231.351653884437
50720.86957009826         -86418.3877243956        3706.592513441617
33456.9846575977          -97061.53095206282       4221.806000068736
41951.734837252276        -91867.75072809709       4047.6034542495872
20205.48388749448         -12902.163288808933      45644.71925676238
20200.59020448889         -13008.845073123244      45355.98443509511
20193.85125658232         -13108.156846012826      45093.43329834227
20192.28230717176         -13203.782208512848      44789.81028069524
20195.327129129393        -13303.25165486042       44426.581624960934
20193.108100747606        -13405.467849580999      44086.312758274995
20186.880344226345        -13503.997652924534      43781.25472363088
20175.63970120239         -12685.536736926913      46524.75736167155
20212.672814772603        -12781.797165668486      45940.46883942705
20168.70622978628         -12489.383906755806      47106.510736036675
20198.316810587           -12585.516087102646      46604.34105992466
20196.818451445026        -12389.245077423147      47112.3395001192
20316.52124743878         -12858.976476634993      44859.644042579224
20427.45103712383         -11719.861669830614      46401.4866635406
20399.321820185178        -11863.21908400266       46429.18114116307
20392.560434112882        -12021.203184356475      46219.37063768488
20277.519222771112        -12284.02990929788       46664.04038682127
20342.51359880704         -12161.680261515317      46372.57091627198
20187.24153595256         -13600.189831357304      43423.48531408283
63096.65579632765         -12421.651496949024      1254.1230695233785
20793.13334518374         -8483.747949373177       46490.41568360461
20901.405723097596        -8011.013692832923       46631.86137570424
20883.06074815855         -8279.53519339024        46353.0099369848
20836.258183239777        -8830.598175035604       45836.87858085384
20915.896425010273        -8658.007688460346       45704.940176027136
20814.31833659341         -8994.452581373534       45716.411433943256
20746.0373969462          -9316.916324931903       45587.359438227075
20804.756481250046        -9148.796044860048       45550.03630667605
20785.751454685338        -9490.938527948843       45138.24216852753
20975.66434536909         -9423.72382731081        44338.22113284891
20584.927892635773        -10778.83559695066       45678.01667600853
20526.144515587537        -11246.952167314837      46041.85983134147
20557.913922422456        -11370.676302958369      45689.22792160187
20567.367452586193        -11515.522633685314      45476.83097915458
20567.10380203703         -11123.85750797421       45767.57657935171
20588.382228191873        -10957.372390368088      45642.87040820581
20565.933307784544        -10241.343886773766      45541.067614869076
20542.44636766755         -10112.779485561392      45592.57039180773
20600.585309503847        -9990.142084694962       45271.309256991924
20592.954051498982        -9847.77461494841        45539.04224742711
20794.481036703444        -9646.250680580497       44856.67727691525
20747.76543762282         -9788.778859637589       44854.371404460646
20703.98875820375         -10304.508844984537      44479.97181079573
20737.049561993375        -10444.8240067217        44320.980962190195
20720.932422032623        -10617.654484975874      44534.35800013873
20573.561909864864        -11653.650299360677      45269.65413943657
20699.824336765334        -11582.54750441165       44327.698123722526
21226.264509233166        -6916.199226774066       46886.794627860945
21107.50517439872         -7513.19526906855        46444.43117916112
21319.846653524874        -7299.792644209871       45844.09471597267
21212.566873882068        -7856.426502931847       45519.63240925281
21975.47733312342         -3055.159815253342       55230.57753785905
21742.433201013642        -3933.657213579666       52784.936354122554
21676.438923745096        -5342.069479233614       48316.86085853521
21879.219023659956        -4628.340837033629       49275.51047695925
21801.081002005274        -6539.756318296593       45174.77987754868
22026.892787136865        -5856.564397687211       45479.85895486071
23033.08914018228         -2727.5873637732802      49135.306618834504
24009.934086063608        -2159.889056975954       44310.43148151243
6642.772854824186         -20389.208060325167      705062.6415738352
6767.011339187799         -20415.682954725475      686916.6664018065
7190.93227002283          -20412.46468477553       636809.4697479141
7041.574325566806         -20403.217554285813      655292.2633957986
6892.414998383455         -20411.092736195467      672276.5564890071
7341.672617334659         -20400.372507162352      620446.7275193598
7485.383951865518         -20424.619197186086      601888.0784654074
9396.934552630506         -20186.507627350533      421747.70491150167
9299.0572133714           -20187.39978934486       430604.2045599196
9197.707628922815         -20191.8370433107        439762.2168095763
9096.522562478016         -20187.866050224573      449467.31612498616
9497.044960772422         -20190.152974838336      412656.73072058964
9597.280278235985         -20186.93869289776       404001.9401876256
9994.729888780153         -20190.036017753293      370590.0353530889
9695.305216047296         -20189.411933566127      395460.91313420754
9895.899130752581         -20189.064356407496      378676.18596057757
9795.374363537829         -20194.314949141266      386822.5882701995
7853.800195566016         -20288.649843553303      571739.6737434056
7945.687792964172         -20261.37004932394       563613.2120127028
8040.749317165762         -20284.87531354208       551400.369821177
8737.16577502257          -20304.217670904043      477998.2526146175
8642.845572488888         -20267.25890529818       489475.7697038803
8140.050864131186         -20296.44587710581       539817.960904909
8250.158031637648         -20290.625170170435      528483.1520773814
8345.672081726483         -20263.163681745795      520251.7369214663
8548.047678520588         -20294.280858267084      497415.8636824589
8441.874580042706         -20299.341793548894      507937.9200662757
7642.20802818436          -20400.18581750532       586375.1724712527
7793.556759533292         -20409.398394438736      568924.763266852
8844.026112349062         -20309.84108168009       467294.980961767
8954.065534950714         -20295.876501130344      457505.2428656716
9046.739241187717         -20264.02504431942       450371.13601309166
6395.311455401414         -20503.94200338407       721859.6215920616
6536.388855821869         -20545.774354457568      700003.5813168017
6258.232427243137         -20592.639649826124      727552.68656086
5357.914348045094         -20845.72091108892       798260.6922632552
6050.011064877746         -20630.165858927427      747539.0032647474
5847.092123555865         -20722.40464415763       759373.5765462691
5618.939024962155         -20814.887050913563      773041.0779201979
10094.862877738045        -20193.971083016935      362462.86769218586
10194.818716811782        -20188.502745515052      354803.92147575197
10292.993053556236        -20189.655807913525      347214.2208481722
10392.527305348416        -20196.988831474126      339497.84121288854
3822.4152847465207        -20523.579682801254      1032916.7586380523
3704.509423232286         -20524.88747928789       1045889.886363028
3591.62683460787          -20501.54095939908       1063699.9663388468
3947.967249851942         -20590.9259554447        1004334.1835590405
3485.389727382405         -20537.26188188867       1067201.2872338647
3340.8069749425667        -20531.55284914669       1083883.5857571329
3037.8283395379717        -20603.75562455949       1097406.825322212
3209.2752795051856        -20597.44750809711       1082020.8078153562
2383.6288262235935        -20540.05443269523       1172472.7092257251
2295.0403695460777        -20620.020168187086      1158618.2276742256
2850.8869952619693        -20613.280366214345      1112829.029182259
2511.7537280582187        -20566.825888816595      1154611.702249765
2685.190101596524         -20552.73294028874       1143110.9002626284
2935.018431617389         -20799.62368127347       1061024.9682350168
2022.7457937339655        -20432.93029856204       1230259.9105811806
2189.3595509217453        -20612.22682826255       1168573.3113622852
2136.048662466178         -20530.244319876605      1194683.9922497068
1458.210648453497         -20414.827789869738      1272636.7703567208
1746.1941562904142        -20394.74531029785       1260763.460919526
1870.1423314429367        -20467.342520676677      1231489.3211776698
1608.8160949026096        -20441.889847789025      1255886.840268842
663.792194711075          -20458.911105938267      1292117.1142255377
862.6712350050524         -20433.777710886323      1293658.4692298544
1076.3227117754013        -20457.8252372408        1278354.2776473474
1311.4026241389604        -20499.826678383226      1255465.8098005087
5119.125355474186         -20942.196145302085      810390.768086074
4531.859614934474         -20745.40652650688       908289.3515303566
4342.442308079631         -20724.33178001806       933510.1138918266
4183.700555221625         -20770.40747488361       942322.1924858348
4054.100847904815         -20738.716207554306      962661.8247650387
4862.82867105224          -20978.770543014518      832334.98242624
4630.917492728733         -20938.890974430986      863955.5065213691
540.0914738267195         -20699.282562910346      1223939.0966645053
5274.304122483458         -21076.6559518563        773982.4968168885
72494.19477008392         -29240.338845764396      1564.465982745818
65385.41815817895         -18912.177896030433      1502.3130969976667
66993.91403034466         -24784.702843691         1704.9999108263448
69017.15958623694         -57397.003737034625      2682.315643289326
49420.90037732929         -77597.0861738265        4250.597070564279
56711.4936972408          -71269.02152104847       3746.834298257847
63147.07315400238         -64698.63766732759       3214.6125679293405
71152.80812551775         -38931.69568037122       2058.4906526420227
66099.4786456274          -48116.27126609503       2757.22645052678
16690.329379414263        -96979.80080610797       5061.356995524452
24914.60758520859         -92112.54651044932       5187.8083439288375
41201.173530996966        -82443.01824878341       4769.546550024116
33033.70064970543         -87360.10640830161       5088.346373023353
20191.79295526919         -13700.817258993355      43008.87691451355
20188.840849355413        -13802.263182626883      42641.4101764178
20188.37288555422         -13900.8374894727        42257.93335181819
20190.750263584276        -14001.740494591817      41837.08117093062
20186.622680177927        -14102.387792767135      41459.531168509195
20307.397742559504        -12966.275774417345      44614.434623282265
20301.22530130944         -13072.290736737617      44336.74021065317
20277.315139688733        -13158.724588345061      44251.76029998173
20296.977030180333        -13248.895784417391      43798.04098989451
20299.573634761135        -13359.253616607542      43404.097003221796
20291.358704774542        -13466.512242754705      43094.16143753708
20270.374809781817        -13553.350400523097      42946.1083294952
20395.142261708963        -12924.277962903772      44034.22423694994
20278.53248972684         -12674.545553536746      45691.16529966288
20336.150792716424        -12758.844129581847      44984.08078780015
20267.374444164594        -12483.147143185568      46282.02781181575
20319.438642121986        -12576.991889905137      45609.06877420756
20320.690263762845        -12386.47131262975       46066.557021490604
20443.50519449548         -12820.40725564337       43948.11952294904
20574.63321094473         -11798.428772708468      45069.00603332648
20557.33821357865         -11957.734995878835      44964.105049904756
20515.10636777534         -12121.785256354953      45017.45392829075
20438.46156930565         -12292.608681752912      45299.52194687763
20293.31988490127         -13643.773717742471      42438.15218739409
59877.44804437603         -17072.804736185997      1892.3321728869637
56461.36181468908         -11597.259670280604      1894.915278025593
21060.55814046238         -8476.540212194774       45317.494488611825
21176.60266371166         -8213.78015905274        45169.45312446737
20985.543133326326        -8935.504391064882       45001.16112565335
21123.976602589173        -8686.874453770288       44722.21779397333
21016.820037652004        -8799.266125728633       45056.13898187893
21026.52776881591         -9082.584760584126       44617.953199476986
21014.549371943376        -9263.593863651708       44398.27915368829
21148.74006325105         -9373.26160265183        43613.690043738774
21003.13686250508         -9598.42201183561        43929.70614626002
21155.770922883486        -9499.210632844966       43373.63013658966
20772.680839474353        -10876.200357191308      44160.26809533161
20690.510628842912        -11267.52471068968       44678.17705056749
20734.31146501038         -11455.391658670154      44183.554184367356
20783.728524660968        -11089.741468536495      44026.869124014724
20739.389466527944        -10147.83833598099       44294.481910290626
20784.494068464533        -9938.898208965336       44433.640032310264
20978.44511753559         -9808.329033363281       43702.468842185284
20909.0162777608          -10322.05505272163       43126.10215083573
20956.618341529895        -10558.767242793609      42668.78943844242
20959.114847361652        -10778.250668484832      42705.430933962525
20744.746883001084        -11714.73730901622       43814.42338657886
20879.133973364158        -11573.435621325887      42930.001244965155
21706.646809201255        -7181.786166410541       44467.1347868189
21483.364576066273        -7630.502896234978       44748.274072611755
21519.78633034374         -8093.046449734014       43901.85919302778
22716.767219816735        -4082.637784397302       46694.493735817785
22457.97806714631         -5250.185671309915       45098.79056034578
22404.24553353659         -7035.242586161046       41923.282087429456
22665.768626516612        -6177.74197739444        42109.13667377809
24103.49299320685         -3611.057429139774       40409.978332663326
25453.082188904096        -2912.208332370898       34607.39843455656
6683.5443843509165        -20558.818461460753      681135.2113408122
6815.990560766771         -20536.16704494474       668106.754431572
7252.289603246932         -20528.35363949449       618831.511498033
7113.023127893975         -20563.267473628934      631229.907763544
6945.682868519863         -20576.398872505637      648968.7741740029
7384.702949896626         -20571.52606695427       600224.2616278868
7556.740303949478         -20586.055971216527      580273.4109268696
9440.811865568276         -20289.728055578424      413385.8776653861
9347.676138295279         -20265.341230461174      422685.14543769544
9254.424072649444         -20294.5767509631        429738.1597979988
9138.884123557516         -20294.23171000671       440309.38270835864
9550.715741439872         -20290.43432135067       403817.830113001
9644.520581419934         -20263.95049481051       396867.6598337664
10039.380954890796        -20301.984401064106      363279.5338425779
9943.623686141565         -20265.426787628436      372110.0457778377
9739.277550019508         -20302.151305953816      387461.16597438813
9846.699031601613         -20295.032440595638      378903.49978546286
8769.312216486926         -20423.306966642744      468236.42970921256
7938.061147834595         -20389.735002692196      554746.9358946919
8070.536415454662         -20409.72277387899       539159.4483873138
8633.143311729298         -20403.365098051512      482474.8473770711
8187.890618510844         -20410.01690944745       526853.6193491141
8333.592372073535         -20395.091552196747      512869.7015130317
8478.005704676338         -20412.460117053062      497214.5855024941
7723.334372777212         -20586.43209794335       562473.4339048747
7869.0485747707335        -20530.670142392602      551473.7673606565
8894.638010590537         -20413.192004872275      456960.29880753835
9042.170694605322         -20400.584739552927      443955.76573604514
8817.885424058284         -20536.166717111075      457521.4827513324
6405.690915845016         -20695.310013768205      698042.7446840199
6596.062645053796         -20725.846426999677      672915.9357513498
6224.738476622193         -20813.187846456403      704680.8035905274
5522.473047567844         -21085.22723798729       746635.5133693494
6014.53846090027          -20916.447961866128      715482.8691172065
5785.722611046833         -21017.590830591656      727523.6558721695
12197.90778579878         -20198.282380367225      226836.91540808292
12098.49894805333         -20188.865648850486      232100.97797037466
11998.621584767714        -20187.724483267753      237410.81508772323
10145.8975641837          -20293.152931612338      355293.7242692678
10241.266569481964        -20264.809671933035      348877.53754527564
10336.230876465956        -20297.0361912438        340800.08650559006
11896.57462599157         -20193.126778649414      242865.45881331406
11794.339280385278        -20191.811881867867      248540.86434316545
11696.062290798596        -20185.639630959493      254190.27115984517
10494.913641082292        -20196.384488201027      331952.4784810205
10595.812133257072        -20189.568236874326      324825.08867957845
10692.887529478628        -20190.41141571236       317902.7425696052
10793.034919284948        -20198.01223814343       310749.0945254411
11599.82732831234         -20186.083150696144      259744.34538291077
11500.460852970702        -20191.653399453997      265510.78495130467
11399.321943006793        -20189.711961981302      271631.43447972107
10897.856947040787        -20198.60118364775       303593.1398053958
10999.58330194842         -20191.48338403367       296959.7307419985
11299.661294268075        -20189.910742495482      277757.1134408891
11197.861311128045        -20193.672708855465      284075.8474023742
11097.141276862336        -20190.08012397578       290602.4438884999
10437.895469842832        -20305.567800925903      333097.06566306564
3790.3877028057636        -20673.754002772577      1004437.3293212581
3603.447235709289         -20661.745760355163      1026764.3095602453
3937.946670843106         -20777.29365368652       967398.874673872
3392.3009530633535        -20757.803082147617      1027470.422806927
3174.1317481985334        -20787.913699527093      1041703.5059736912
3045.218987625042         -20962.414598550014      1014838.6101507714
2406.445203266725         -20715.815261521544      1125494.136253102
2239.999874088201         -20715.570883807748      1138020.407185483
2642.634826669264         -20835.252454468915      1077486.4198148397
2859.837663347683         -20989.447108604865      1024384.0784925206
2019.9412059707913        -20678.86570256643       1163252.8324133195
1511.004125362869         -20613.80981490933       1212253.848575917
1760.5258927670618        -20591.0699361703        1203916.064937726
874.9100896303096         -20715.204166070165      1210834.0483987916
1251.239007526128         -20787.451390682596      1177271.2302578895
5020.282483560356         -21197.103478469202      782856.1479846709
4347.456023688265         -20956.66644342502       890545.2429812513
4044.0839816584303        -20942.574629670504      924662.0503338143
4629.757715260221         -21228.022718307424      817022.6454176627
728.6361566153349         -21063.12142330359       1121633.2816968744
5317.227949589493         -21319.926842336674      736126.9793105338
64814.73469349682         -31631.833862813117      2204.062391042305
60272.957007163575        -24377.329844013948      2217.959108244336
61045.61677581285         -55782.87129681504       3398.3461304283414
40814.40400941319         -74296.85002323554       5486.021033397124
47940.03650695106         -68579.58169573621       4883.282304326597
54816.55068992156         -62394.031667683565      4146.892704839638
62087.55769203975         -39804.498559498585      2822.0425837771195
58508.13503391724         -47519.48198659232       3520.3060583672545
16511.171239617663        -86941.1408019061        6417.993412601582
24668.872372190737        -82204.68140410144       6504.0893822626995
32761.02425903446         -77916.76042051011       6171.571383947288
20188.422756218213        -14200.028445152626      41043.4396945262
20294.86990401442         -13758.654298609208      41997.84319036868
20270.250595235324        -13852.470289225621      41825.52805601745
20292.506015146417        -13947.511957803743      41288.77096052973
20289.1531744491          -14058.458649221293      40875.44845246635
20264.13249229788         -14152.839676772786      40679.301522678565
20426.3510113155          -13031.261934806962      43468.11647631389
20402.822542060316        -13160.655050655787      43251.57586712829
20415.33132713314         -13308.26044005779       42675.828031088255
20408.927193273183        -13426.066326394919      42327.72582455357
20394.24617150247         -13552.63428337524       41998.839507690114
20565.25662382829         -12948.601789333716      42632.21073164789
20429.69183500367         -12658.424914211484      44496.81470018247
20423.277631127832        -12483.325751489247      44988.20248214049
20618.23910059421         -12773.19551263863       42707.58727635689
20745.66170025458         -11881.34581581106       43577.093711186295
20716.745748199162        -12060.427862039398      43514.28841415737
20648.86411841696         -12237.685018267199      43716.9820469472
20590.6743949947          -12392.076400011676      43851.86747934557
20782.216729551026        -12896.209573246124      41142.37998741147
20421.882662446595        -13697.220632128683      41272.296483510116
53516.71862358592         -19124.99511801684       2749.468037923069
50088.517416893636        -11830.986489278193      3104.183325631187
21388.154436687684        -8577.698726202034       43758.67891811938
21227.38830103141         -8903.739639139034       43973.08429924021
21291.252577186824        -9227.097435583679       43207.85609965324
21286.11449711013         -9452.326440411092       42854.66845944223
21269.191331693743        -9676.852972463035       42557.44017753973
20999.488681528284        -11035.273745482342      42371.75495898813
20972.086148948674        -11318.864470724697      42444.092697576976
21069.263074364288        -10125.147067114473      42706.32840174629
21275.344392256546        -9917.320013957338       42102.531850612526
21230.418073764387        -10464.328123725862      41286.30514373488
21159.16221678252         -10892.336192004557      41210.81728312742
21150.570914156946        -10694.106261927353      41255.65978549542
20938.034309757677        -11766.132695424929      42253.199592346355
21119.91016639286         -11589.743448771223      41102.242837370824
22040.001092070783        -7828.490559673097       42193.09807995755
21818.028339644           -8451.37985430938        42189.00178393192
22811.42776451815         -7753.1703249355505      39272.77487079861
23782.35562419457         -5411.830138917499       38932.03784618785
23448.716905995338        -6957.374908671707       38116.97321465743
25498.48091282085         -4833.394675383483       32618.47868486225
27420.856893757733        -3917.6354114280034      25996.34499164433
12298.21240074155         -20198.197412336955      221754.59115100035
12396.597846878018        -20191.982530532583      216939.390863427
12796.095851029206        -20193.925835713413      198143.28115543947
12695.846232010057        -20200.430935163633      202643.69238502774
12492.17314846349         -20193.15697390768       212281.4838859824
12591.743746521506        -20200.48580262721       207479.83433285006
12891.762673120662        -20193.127784701912      193892.6895561081
6802.975921884369         -20717.43060266853       650628.0363451149
6687.51628445518          -20892.88911688002       645139.0179316675
7231.117051086565         -20694.137464951342      605972.1142655147
7016.542648437817         -20765.032626382126      622416.505153638
7440.050293768362         -20782.242392758475      576213.4519384932
7639.2094455915485        -20775.120255431124      556338.5439237029
9492.107073218358         -20413.45121798411       403733.00166029786
9347.440761528624         -20402.478780248188      416616.930407735
9195.740541501787         -20426.500631669536      428856.6991333975
10075.302751700598        -20412.54029527355       356848.16317196254
9632.529689424257         -20398.384491994893      392577.0209241501
9929.94387509022          -20400.7396872096        368497.8575737279
9776.075584067965         -20418.497557233215      380094.8314219483
8689.014693382738         -20573.059390830673      467427.89406831627
7993.50571118611          -20551.171822681998      536981.5554029081
8123.3973313316255        -20527.385190973077      525384.544066944
8525.116276053168         -20581.914757836657      482371.2874184554
8246.941224649156         -20554.95256609106       511094.1843812407
8384.671521852275         -20535.677625274184      498728.9176238737
7896.7848825224555        -20716.613394206735      534812.2541186869
8948.2561142964           -20574.781551760065      443674.3151806371
9113.839277087272         -20591.199504338005      428234.1503190938
8804.82275669172          -20727.44814395042       448463.1272084956
6460.259519895598         -20944.85601075588       663900.930533945
6214.631055711594         -21040.29329655772       679161.7735760141
5685.652131693585         -21313.027261284064      700615.4925203392
6020.162781242942         -21245.816456971         675676.498663633
12246.129242388159        -20307.261270859297      223132.38756457993
12147.010878118512        -20300.709022566618      228224.22722046613
12048.629673573729        -20264.372913759697      233768.69081584123
11950.533933185901        -20292.522518745314      238601.13353496845
10229.753514479022        -20397.109392871356      345708.8473366067
10353.997914213818        -20409.760506755         336212.54650791566
11839.949252074262        -20297.55570369905       244501.47330833095
11738.278491815578        -20285.66983747289       250296.00703468747
11647.735532863562        -20263.47418804309       255747.95621419814
10548.954159599174        -20293.548322927625      325440.84035327187
10643.309185822918        -20267.81203237898       319435.18741694896
10730.999054278469        -20298.68978438679       312588.7390129972
10841.940947195968        -20309.991915787366      304798.6445369067
11556.550248199399        -20289.118509807035      260593.84239947083
11447.935613074998        -20296.690541691118      266840.87770675623
11348.845289826902        -20271.043492091667      273236.94015421014
10956.234609034413        -20301.238865778203      297423.5906751235
11048.65759738702         -20269.35963510494       292089.8059673968
11253.379903360308        -20296.02086467447       278625.0116270548
11139.145762349146        -20296.690369775595      285749.9098924242
10479.196042367776        -20407.561321131805      327306.9411443524
3711.44849427305          -20974.57126218166       951112.5288028043
3355.8491670006015        -21082.230599513292      962426.2034790489
3013.3817986430763        -21195.51585727559       968471.2820970393
2257.9949651405527        -20962.23090934319       1076159.6402253048
2656.726185551242         -21163.47412562061       1001927.8182472709
1732.902524222912         -20981.529666190738      1103550.344657227
1192.8027040063635        -21117.41078385988       1094447.2174850057
4954.037516236731         -21506.200924527115      745242.7367981864
4060.4544524915013        -21322.772100606777      854882.1972347362
4505.820774699245         -21616.248441248084      769002.3245761071
998.5409868205721         -21551.019295082966      999029.3908128099
5440.755849091671         -21742.565095955997      671540.9365380377
12991.302235891757        -20198.322925731594      189522.2502399336
13096.178180893543        -20198.32576632907       185061.4464550937
13198.217867128806        -20192.36257907748       180858.44003526133
13395.298978847597        -20202.76418371827       172871.72457237053
13295.36847129481         -20193.95835252313       176895.42921571597
57975.75603452185         -32443.593216484078      2815.4027250083254
53871.48861886574         -26649.13184595515       2895.650319740155
47905.94525792252         -24566.80795016462       3334.1905782909275
33993.252152436165        -70760.86289201265       6937.04161125885
53349.373080506295        -53845.31219249939       4376.591063342084
39299.51165739785         -65840.27519048477       6522.2498822648695
46456.22907854605         -59988.325864917395      5510.706681168675
54670.7149770135          -40543.09741375425       3683.547383195141
51796.65667498599         -46945.62822538005       4459.798119678597
16225.9405820924          -77072.5275042159        8426.728987048615
25186.042310797147        -71828.25197550275       8348.676322853838
20196.758539820767        -14300.53239888297       40562.80055722359
20294.74588801013         -14243.529723601605      40086.67406152401
20403.170907949527        -13855.431385665326      40824.830289074176
20413.33826410606         -14016.133438645695      40136.25721251138
20394.745471802195        -14158.447182117729      39711.99524228803
20586.30564943267         -13115.466998514692      41980.21983860079
20590.15611080458         -13263.449582209272      41495.6759126999
20527.04397774312         -13384.234340460232      41573.75783887421
20526.00934372469         -13485.50303511402       41245.503758279185
20569.147759884294        -13605.456651328948      40514.85636566666
20767.733162988225        -13060.338451413008      40792.93529163434
20654.728822155495        -12576.095070033698      42924.878003209655
20834.035398531298        -12739.434473363395      41168.09531183185
20941.967614995272        -11973.777960087815      41927.0846283722
20894.12527105227         -12187.36142096562       41923.55772198188
20799.33357125532         -12380.60267658167       42257.747115513375
20942.80262679142         -12842.64104158342       40113.68699276659
20959.924801126916        -12981.13940134444       39630.089704769576
20583.689525595735        -13776.7989552921        39805.95985148436
43874.33682533524         -10495.82966441187       4986.298098425556
46075.648787809136        -17387.538430058798      3985.540073844339
21756.367898703953        -9011.808109439236       41507.312677586495
21563.373832382855        -9482.349879395833       41612.38706795403
21542.08148674186         -9823.919662583305       41015.88350779616
21277.68713389273         -11123.397280579647      40296.238683391646
21299.987201527758        -11397.407807422664      39975.239747205705
21567.734124240254        -10277.260701086865      40156.444950952966
21447.541091346266        -10776.849082627901      39603.57381606857
21184.421731597133        -11840.167242770263      40338.35671976858
21445.79763316177         -11642.452854958909      38739.63820067718
22536.48212995238         -8654.145557950487       39033.78694910025
23729.959364831862        -8247.067457547117       35242.68301577147
30118.624263934566        -5326.912592397612       18759.569165385856
25134.007869155266        -7088.958322062765       32021.982659437093
27556.889731271698        -6505.869203292931       24914.10635842006
12351.61275845743         -20296.636623918534      218032.04476393192
12442.184838498142        -20271.08157084049       213897.04564591468
12841.297872008556        -20277.54558134266       195437.60762806013
12752.071378231318        -20302.99941687781       199195.43719591128
12639.794099941311        -20313.148296379073      204198.40334534328
12529.01926070747         -20302.907019037993      209445.76065529496
12927.782646184392        -20299.47316407756       191491.78428887288
6895.285018057756         -20973.005623622837      615375.4527265654
6674.113190182799         -21100.524171704525      625321.4229294546
7202.829483676973         -21011.64877388143       580682.7867934101
7751.741165156205         -20936.799328962756      532808.4581201577
7521.512812714536         -21030.61616046673       547783.479130003
9553.571617845015         -20529.63806622029       393832.22002329724
9428.59283088155          -20566.30268882398       402613.0851885771
9275.045756563852         -20588.384350579927      414532.1218263375
10127.889237292797        -20589.182908371415      347217.8746129925
9987.128385358365         -20540.89098666273       359253.54604605905
9671.166636403294         -20570.29345692582       382746.9940789346
9841.53561368578          -20572.05456586128       369314.8390478774
8583.808175277027         -20766.154661391643      466132.343208129
8123.995635073554         -20711.623649250087      512696.1832587908
8356.087855005311         -20742.994978815706      488477.8430149925
7954.246807497144         -20970.783624597436      511137.79954080126
8691.097252182813         -20980.406366706284      444762.82007721165
9015.665025636376         -20779.698210247898      427520.85353636014
9204.731343609894         -20779.718798023157      411716.2036143669
8905.939724436807         -20983.8349604164        426566.12098654517
6419.064071398605         -21345.941202924652      625782.683219449
6016.353973620969         -21595.054494518725      637208.4129328867
12287.55565195435         -20410.004873229766      219898.8263576517
12168.020963945099        -20418.011730492384      225731.3885756856
12031.145130867515        -20400.588961993646      232928.63391264042
11888.316321063081        -20412.001726586088      240267.63656868695
10282.91997715779         -20567.43579025194       336674.27964291925
10405.716276567651        -20529.42590482714       329069.43989785435
11771.658358207902        -20410.24072145335       246585.20761810764
11649.053847679063        -20387.059986202497      253727.1793388128
10642.134100100538        -20394.774980369948      316283.26996198896
10771.957012955625        -20432.98083207716       306555.2197398482
10901.246159381939        -20432.360061451505      298073.54680781876
11494.288314295729        -20409.749792755356      262172.146870615
11345.03320980311         -20401.06415441478       271088.18726958084
11048.116660400052        -20406.983921093553      289218.01319029264
11189.717824957112        -20424.02496494936       280048.233321771
10532.755954004164        -20563.626306796734      319350.9214766611
2883.311398896282         -21517.609655271073      913518.3845657883
3671.027990161777         -21562.38529463867       846551.6052707561
3251.386174770076         -21452.32542403603       899187.4965982104
2283.624431546724         -21475.110533043895      960449.9037538413
1645.3789711312854        -21603.993782642225      965381.1289697927
2673.7465745996806        -21808.598625977138      873050.925504708
4802.073965162456         -22018.188877792298      690425.9253732659
4082.780224345315         -22006.05758500682       746162.9096982476
1377.1765645534879        -22204.740634140468      857600.0071524401
5363.202592682262         -22338.821778781345      610645.9525856258
5908.302800922677         -22059.577173636753      597743.481310204
13803.198545454623        -20187.849646578354      157612.00405511554
13703.74024613869         -20190.45147433544       161213.90685132478
13604.00887691792         -20199.718215971927      164871.9171050019
13499.795368887419        -20204.73057391519       168801.7290726223
13038.183365494273        -20306.877841140787      186728.4751813667
13153.679875481472        -20299.35629185175       181980.72436751358
13247.4323924284          -20270.109458726663      178351.29748939694
13445.08554944418         -20316.573708747215      170289.0734726827
13335.290106309518        -20304.755007084565      174633.5117646701
41537.81550413266         -21808.87638673603       3788.652135503388
49617.05808080821         -32767.480982289333      3705.2447976760377
42806.074498425536        -28354.292568593683      3890.3656007520826
30999.112405551798        -64297.38916229436       8644.536746428223
45473.494749931335        -50635.929587966915      5892.4845417204315
37464.14883814756         -57119.055269605655      7844.202751751381
46866.268194113814        -42178.38515850359       5152.488828148161
41305.495102689834        -45037.52462170806       6977.853100211459
15466.6525712685          -67873.83383551738       11395.92532630528
22187.441833005978        -62671.708609867404      11663.460107554498
20198.83381702068         -14404.161103240926      40110.25065531543
20193.80694293591         -14504.026597848633      39719.97434638769
20194.00791942886         -14601.107266275494      39299.38354002792
20199.98032050845         -14702.96228877102       38814.32035921867
20307.01586754047         -14354.00007781074       39544.31211154069
20417.949300127915        -14295.25195971784       39000.43238137137
20199.649846823693        -14807.875281315542      38356.649402630654
20193.40428105102         -14907.326526583593      37960.27886127856
20585.10672039199         -13947.983197197014      39170.45083478423
20564.461786155032        -14107.597116324303      38714.520308170635
20526.55463114757         -14230.894279061988      38499.90103936618
20765.514445599103        -13228.495182669401      40314.1944756964
20696.31885578964         -13438.959034634421      40156.056978831395
20757.724184843515        -13685.707278260992      38899.36110061113
20967.35129316158         -13149.310513469245      39112.98718959897
20956.70245162264         -12555.64208912787       40703.20196555426
21018.402679235813        -12732.651984150538      39848.71685802656
21172.172901365822        -12105.891306562093      40030.790460674
21085.690546570062        -12365.70991272581       40175.91122831983
21117.720103505875        -12861.052516426062      38835.94173345378
21129.599390564832        -13029.173913202201      38326.7044715174
20771.55516168295         -13870.049798598411      38162.10719103698
33600.025470422195        -6786.66138717403        12921.900050950744
38277.230554120004        -8575.741318670236       8150.488497403377
39038.482061867464        -15545.437581424092      6244.717656270366
36115.842163596775        -20958.101509094882      3569.1482166492756
22153.956992170562        -9760.937472259922       38678.524931752996
21664.82752940305         -11279.287461978112      37579.197894086166
22087.15197851869         -10712.06183055896       36934.016995688144
21488.600955157148        -11962.933153299104      38057.09103912894
21737.557780599254        -11723.492169620362      36727.496298181955
23445.634133189047        -9526.155363948552       34157.40854047909
24954.215985855084        -9128.599608837983       29917.751335494508
29737.00031345122         -9070.433219925095       18714.600093065215
26724.62970718807         -8881.51276222856        25380.74582579444
12438.996570284353        -20401.292085712106      212698.4049383435
12838.332802614274        -20399.87498742949       194553.60033254488
12700.55979503312         -20435.243986578425      200319.97702394903
12569.112874511038        -20438.801005139332      206238.40209772662
12964.99755370644         -20423.64791016322       188925.72966014224
6897.4760666056445        -21361.86902613912       578835.2909180055
7308.488039464988         -21297.339556204843      546659.9311354938
7759.570013546157         -21192.540550546888      513409.34882843704
7567.542015580726         -21360.085196177224      518046.774903749
9543.461859297619         -20699.75847537264       387752.2703224886
9359.929784773978         -20764.1057003767        399735.49584146455
10186.287288689296        -20764.10937468318       337513.65914710384
9971.765936774655         -20735.639061450423      353804.6305068832
9726.438690092747         -20764.75069943578       371082.81741841603
8446.525922375193         -21032.45217059624       462816.3267098701
8188.852831554437         -21041.92492307931       484895.90109068033
8004.536317130053         -21225.19990153884       489211.2445777998
8613.562806703754         -21203.40807486494       439157.282306928
8803.755840126147         -21166.506790388037      425658.57452030404
9116.400937696166         -21021.206302999348      407693.63256471907
9307.721838756806         -20958.28772392729       395472.9343021093
8996.410312898613         -21219.726845443533      407813.15053642966
6575.116558223177         -21926.222676421592      556745.9385677672
12332.790517000001        -20577.48555635715       215804.2451686421
12210.67972030885         -20530.910490237347      222232.5487477742
12085.605160033208        -20558.595764067602      228098.1088658788
11937.55049018461         -20572.27883620961       235445.09613731565
11818.80976772492         -20530.186697446778      242251.81299542147
10393.875631704152        -20715.02665400355       324609.8869503746
11696.587645573425        -20548.950454249152      248554.84760802306
11565.516794045026        -20528.98838246539       256096.12003617076
10686.781220196835        -20581.76724273106       308536.1998238323
10828.027963955576        -20581.10282245586       299354.5880356476
10960.981361945742        -20567.389132014563      291224.0363757571
11433.436489214711        -20572.679492548956      262810.8555328485
11263.151596530563        -20593.834387906016      272304.15605246025
11100.404038513652        -20580.580667452723      282313.13791335764
10588.832453088025        -20753.201737716896      310557.4873114613
3210.0103501676385        -22092.978797704876      792222.8996729744
2313.966309163806         -22297.089970794066      806285.4183744879
4620.307670227213         -22530.470877406973      640921.193790573
3866.3692244139675        -22569.93853663782       682843.1863057213
1873.9469094894553        -23090.174779092104      701583.6549205957
5260.145744908706         -22983.45705742548       552601.3217566338
6146.085030995307         -22695.221822506115      522263.0166375755
14298.404509236918        -20181.990506426195      140799.5720484736
14199.566424629314        -20175.925250747714      144030.41550098688
14116.129372178364        -20159.913911258554      146851.7154533186
13900.751808389323        -20199.47814674264       154101.3350220342
13836.02376134805         -20293.632792612625      155990.91162293367
13749.602572087835        -20269.00719373337       159183.70346089423
13663.53740193438         -20297.00374937082       162186.86918841492
13555.683413291992        -20311.93380928723       166112.53624145882
13094.12185040653         -20425.61755372245       183536.60564840282
13503.451465055157        -20436.21059434433       167393.08293502708
13247.418573156154        -20404.895239506677      177483.18436356055
13381.194611011708        -20440.686217889626      172014.1763540583
37400.449324538866        -25623.16271633279       3526.8894046588725
42863.40048448318         -34654.282927171545      5125.535483091844
37769.992763764974        -30661.697688284392      5531.365284074112
28047.34167387172         -57498.63269041769       11165.425746761583
37108.376138821935        -49485.05024102884       8571.071171204125
31580.536892720906        -51614.90340786609       10900.995446193485
39876.55924311002         -39972.525195362425      7041.697290887202
36612.41853258015         -43997.22360055291       8904.365356973804
13808.311755190754        -57911.04831350996       17370.397902205284
21262.887230304303        -55349.95438784873       15302.474229742214
10226.740967923346        -51426.55507570639       26194.29713011399
20191.97911512719         -15002.246016054678      37547.90864391468
20302.101338793535        -14463.683360693809      39122.28746296121
20275.528101513773        -14552.611382086205      38933.75005663141
20302.385844832646        -14645.344436192327      38351.853150064984
20310.157194617885        -14760.93582712002       37803.66682187941
20569.60698120284         -14346.03335134961       37753.75057371664
20432.411530899313        -14416.691192250706      38408.01533030994
20301.630890192268        -14871.793833216949      37382.39917905063
20277.115143180145        -14958.097116444993      37170.81871486138
20774.42467686261         -14061.888488656246      37454.33144410111
20692.60433275913         -14230.226037685643      37375.63689292326
32491.611460661326        -23811.988577145283      2769.787248537526
20938.159084071936        -13773.7964200255        37372.613979844864
20985.26565442409         -13343.443219496934      38424.940602853356
20978.71795095489         -13580.588080580623      37735.60721816166
21219.84447365401         -13192.060382387892      37282.83269990882
21238.784933304843        -12644.364034322401      38514.85350048709
21453.024150819478        -12320.397948795211      37732.53960648171
21382.575915420108        -12961.774743519281      36815.42007091757
20990.124123288013        -13971.32881396361       36355.27998873725
33484.6017630049          -12207.642726865592      11429.773339505258
33767.26372634858         -17186.61264914523       6562.869270120896
32627.284478155278        -20321.408697135736      2796.476027171034
22975.57582380902         -10623.189163106239      33737.942864094766
22317.789093186653        -11565.559590613004      34025.16025215651
21938.631533399417        -12145.197397087768      34925.216093798874
24292.7434041434          -10675.85902662118       29246.043055655795
25598.64677898653         -10395.175502860775      26092.56898462717
29391.78273656163         -12675.230413187654      15152.949416650961
27282.4485217755          -11109.203454329285      21142.199570316046
14395.527007569623        -20186.17611737044       137700.61682316908
14493.020989183338        -20195.813444209292      134647.49668947366
12478.970912868645        -20585.616928461033      208881.00820985404
12891.039026273971        -20533.432332229753      191163.3653278208
12776.60072064448         -20562.566119355397      195822.40120349356
12627.270379084473        -20594.654765600648      202077.79814877792
13000.101238230425        -20577.729440522275      186245.15267301735
10283.1519278686          -20971.55673547717       324574.4274905016
7353.07981874705          -21722.478624359723      509628.12306029856
7832.023338300474         -21542.83190055993       483237.29245370673
9529.297226320963         -20987.0325593417        377341.9005584156
10055.19950407296         -21006.608465905178      338894.6870913629
9796.922520096025         -21026.81963521526       356286.2401305694
8332.911316001737         -21421.370659449574      449429.99617036607
8794.146018334135         -21416.864799034804      413790.5103460259
9316.589696267509         -21255.866737934062      382060.01120463095
9041.629660530933         -21474.08148188853       392498.4773670979
7084.683737256357         -22417.940617015527      479510.94442887633
12369.032189055304        -20751.230739932125      212110.23697095923
12186.417136210202        -20701.01103337842       221317.6837988869
11992.34335462294         -20733.134172429338      230422.72081334316
11800.348828906759        -20707.205162778602      240579.20374043478
10481.950415618752        -20958.092290943387      311959.0860635445
11578.649264892438        -20717.435274543124      252211.71765791407
10756.882853475723        -20765.018742617387      299440.53794588655
11007.686708616571        -20701.446726963382      285362.2410078541
10890.201659291008        -20707.333795413015      292472.1728343317
11356.740104788905        -20776.022145489336      263441.879998131
11139.840644134452        -20774.336796227275      275926.493657202
10675.377777411253        -20954.30127578136       299861.7480314323
3149.029885993371         -23263.459723940192      632548.77543061
4357.9355677404155        -23236.340762408818      579683.1624841891
5077.74032267656          -23618.723403551452      504530.9859547818
2520.6981510561463        -24258.71001200868       544587.5028342045
5997.633820064466         -23479.510419029943      468623.1723381169
6782.69687992045          -23102.260784331662      451032.45658246614
14345.930507921883        -20263.88842065331       139049.82512777907
14018.652952562865        -20205.875227826822      149994.38358710773
14251.243996901994        -20284.8032849642        142012.07604068812
14134.075547590946        -20259.57878415922       145919.29795516282
13941.887011770681        -20316.267277185656      152203.6996578031
13870.810043412203        -20396.30540878365       154325.5823241566
13749.89258697363         -20392.88908265207       158600.70084514213
13618.453170304347        -20418.825481115862      163222.7759101411
13146.886701232768        -20598.119962683526      180148.0756093044
13567.975543731734        -20544.70932763777       164386.0159047589
13452.455742932434        -20585.198050573         168431.72967106185
13303.547531232498        -20596.690617662513      174013.50038658793
33682.59263106807         -28145.549282483214      5895.501441174648
36223.55938351775         -35478.29179744252       7870.957774199996
33687.84586725708         -31962.201592081186      8174.282160533088
25280.068894121727        -50642.224480356526      15057.794248978285
30946.2258175839          -45973.099214670394      12178.61288070936
33589.31497872625         -39788.963230072855      10419.922092810624
17078.840903029133        -49277.01961869322       23092.920304909203
10312.858284285368        -45807.03494477404       36574.92862625003
9149.162066772962         -41184.771648361566      52630.70413985967
29327.497894095475        -26899.468765747384      8611.021981953409
20194.346080998144        -15099.947313743294      37095.96283196236
20187.99101992002         -15200.200051642836      36688.762056617525
20297.413562606478        -15046.342284152388      36649.40884087461
20429.39862364229         -14834.193143263257      36693.58318717674
20405.808572009017        -14550.546889779456      38041.005754187405
20429.666307981974        -14704.16260140339       37239.18115555838
20763.056465319194        -14401.061029414406      36260.96165997041
20592.06503859978         -14490.517944713152      37030.99889991575
20402.106160040636        -14963.201110574146      36323.27129058848
20957.521743384026        -14233.881073354787      35638.91257435327
28202.26442453839         -23725.739742856673      6250.613850972832
30366.604313300624        -21336.81056148524       403.65602629768443
21192.67399959034         -13761.308128723875      35773.683706046846
21252.780681466076        -13470.96302197733       36268.04409459609
21452.19677742613         -13273.54127015561       35578.7589242079
21798.43813198675         -12705.969057850962      34793.59250570867
21724.26492471134         -13178.101206180036      34138.325867828724
21308.793651464406        -14094.454951539357      33956.39047473424
30580.42687188612         -15613.382468925993      9692.545632270578
30448.510175506945        -18554.131855736974      4794.166678007351
28208.738039364333        -14894.797035352845      12572.26038458196
23536.53110801249         -11816.96534926914       28981.077886555882
22599.120600507056        -12440.66213691679       30813.610968431207
25176.509919879936        -12145.044428015966      23754.431489119896
26909.619233306243        -13367.000507965142      17532.911609194525
20187.67930352151         -15300.130225028663      36240.754980474456
14440.273977056226        -20288.179126126877      136040.23818513984
14592.945440835023        -20201.29069922659       131600.43243395654
14535.514181498851        -20306.244516642306      133086.39233627217
12531.480543596395        -20767.409645077973      204569.6262934292
12425.811327333644        -20913.319118291798      207673.38342514282
12875.102577731765        -20703.502870969678      190379.8907164661
12706.886389662019        -20778.30041748061       196824.40860299088
13028.160294608104        -20782.919088951912      183466.42459340763
10383.490314425344        -21152.48877012689       312777.2192983188
10194.626412528858        -21223.323632537802      322759.0893069097
7975.3647164860795        -22078.47701021713       438374.759337625
9596.551841176224         -21349.53977976327       358438.60061470565
9902.2819221386           -21317.3472453952        338813.82229143643
8808.278577129779         -21829.8064957054        392672.8238222239
9293.699479659022         -21650.003116883152      367291.06576082326
7650.768949055873         -22963.18275864749       407907.653523511
12256.352881496361        -20945.151696992365      214990.21333439488
12075.949607386596        -20896.155541789114      224083.32962921826
11879.173485884034        -20945.973531871525      232997.59194157054
11700.115243517186        -20901.521611645618      242746.97852526774
10566.974389215144        -21201.978572554468      300077.98020163865
11497.83350332709         -20986.644336168178      251879.34921147753
10947.005839198007        -20877.593243709343      285108.4807762749
11227.529130634177        -21011.202585542465      266074.53991341783
10775.301121655017        -21165.812030488793      288557.57635568734
4213.741420414807         -24403.59841117772       476303.2386273726
5721.010054853927         -24485.47992634959       412635.67323188967
3342.927262899704         -25821.36089925236       396656.4896827575
7034.312862230242         -23955.44830445925       385087.6648994744
6789.388947423213         -24990.49608791136       340423.72136503115
14341.30667336497         -20391.075193715456      138826.30351901727
14057.179529075556        -20351.45756868436       148153.75338619447
14190.872251413986        -20391.027886089607      143611.53828217834
13967.95949648419         -20451.021938115155      150763.88437899077
13838.752734861397        -20524.594710861922      154862.8362705609
13695.234299310298        -20570.28053314188       159671.11509151696
13207.97071976291         -20800.86783573532       176265.4780247528
13572.500986632613        -20718.490618234835      163230.82144042672
13386.064319930889        -20774.4009276689        169711.44277295048
29831.58220530055         -30701.69216361819       11203.742486334711
30889.475821052554        -35379.62254915269       11977.128068878243
22711.60775789976         -44154.892020562256      20978.757849532492
27422.95246285019         -39324.96680745352       16591.442210902846
14553.99245909875         -41658.35608422514       38693.49192526281
10810.349711791121        -37451.41952184377       64923.53266083336
26316.966134859515        -28635.955788121028      16284.5515263732
26694.42573333254         -25916.44979486931       12515.496149745748
25292.38134860638         -24138.606191493294      13973.257377367907
20298.17569594635         -15150.629396977241      36186.723986781384
20264.89456914083         -15251.126615426267      35958.67209946137
20421.051364694795        -15104.103051229531      35596.30754696615
20542.980464191165        -14910.374920145878      35636.744665245664
20951.204670293206        -14457.18423962676       34857.60035509047
20590.379312214627        -14795.009995178101      35810.18566096924
20604.033741753094        -14642.572602318158      36341.49745786548
20792.233772814172        -14565.056845067626      35441.14272211418
20575.89784508622         -15035.447168614191      34907.34118002254
21222.444283701647        -14421.023952597483      33351.405011280636
26054.76516060314         -21797.236650896233      8296.204742081121
28072.03707553327         -20311.655017532135      3032.2462917131593
21687.985232747018        -13674.83705051906       33051.33935765052
22297.069731418145        -13239.86126947953       30786.629429434917
21675.898908276184        -14359.883706888277      31011.23976954291
27802.066265354108        -17322.01809032665       8013.73915042681
26359.795089713567        -15496.353696358789      13471.431276633753
23557.911298561598        -13355.32500901811       25027.804602367793
25039.11854500562         -14316.41706363985       18665.190385463444
20192.037698787943        -15402.126896680966      35752.64602386434
20293.588625162825        -15347.031307836607      35349.04431359571
14467.053091037747        -20416.98680615829       134870.86994266216
14694.759441119315        -20200.368525642487      128579.94437609463
14793.23433274947         -20195.0969283192        125730.91475205724
14640.673509669337        -20309.109498352405      129942.94034156528
14579.054738341889        -20426.37141991166       131488.5516679247
12391.14483641274         -21120.590972993366      206798.32864214317
12580.912063574287        -20981.3359007016        200139.43904367284
12847.827796971598        -20986.069827278126      188994.3990787139
13083.946692709223        -21034.480922554547      179222.56153811436
10393.20456512334         -21409.841605452453      304844.566711403
10124.56064300342         -21521.461726970523      318066.81056976836
8739.708163822133         -22611.043837181795      361282.3578495392
9768.873009890132         -21764.55197676332       331957.78119023837
9260.60541016237          -22072.91491142672       352033.3747820177
8281.315414984016         -23601.25786939203       341685.52152861125
9155.658273473276         -23244.949161769964      313101.5520679828
12069.167980007694        -21150.574529163165      220943.33643135356
11746.008376468344        -21148.827379045677      236474.42544406673
12269.914596502005        -21362.5001245377        209118.76033108713
10716.3057706069          -21465.32756568865       284547.85533030686
11427.726160054379        -21309.574954549764      249630.0261623708
11041.570261446957        -21279.28946724889       270813.4301791128
5467.538800046856         -26107.335213946564      327197.82321205037
4437.153385089081         -27920.403562369404      268744.18150483817
7676.390614123584         -33890.56559915879       107263.3775508259
5883.741107728024         -30633.55607603771       171751.61461939782
7566.864916891576         -26186.524060225405      267096.67347374884
7899.737700795238         -24700.82410888524       311395.291877238
14393.82495731699         -20525.89257757097       136784.2590712728
14257.795078568877        -20552.104010886273      140930.62270667744
14099.945820580295        -20516.099789828782      146115.0855698701
13970.862894372489        -20640.380302568476      149857.21384456428
13791.841003169453        -20721.775518282317      155524.48025834607
13292.687752699825        -21021.81761970165       171447.38202746375
13701.364668230408        -20963.193648199795      157324.4120210882
13487.7079311677          -20924.42730829711       165009.97218498003
25085.114883470567        -33187.355004123616      21188.577775116446
20782.228181329418        -37607.61882989057       30199.292175468316
11321.368551789656        -33888.4966918861        84161.91605747335
15212.566214098979        -35129.34000665938       55349.14427444404
24316.1151680877          -22434.27918502858       14747.189351653853
22852.422509262382        -29318.242828502858      27951.324928521437
24333.018864562917        -26182.47848612817       19937.27366670721
23872.562174599585        -24612.098000835587      19652.21307724158
23572.878312113917        -23546.200689627804      19527.44803482473
20188.889946303414        -15502.904550692205      35317.844696553504
20400.35909582175         -15255.432724873128      35074.94231811505
20593.010535596553        -15192.601898036344      34145.424513443155
20722.026634794576        -14928.690549031608      34439.634904946986
21038.32298612811         -14648.150646899323      33611.94062388615
20814.27700085283         -14750.123940946076      34581.75002805399
20777.606611064468        -15116.702572823346      33343.37681386088
21415.615499026095        -14724.809703607343      31174.158339699574
24232.043579452362        -20779.052536550844      12819.687697826294
25558.012113896406        -19133.99320389104       8051.490751249221
22506.742888966222        -14295.537695285047      27043.240681184434
21968.99004512503         -14845.527633303096      27884.647602687703
25380.711719724113        -17040.399151144175      11297.6983927467
24849.205414351112        -15746.291116451093      15313.556245572978
23751.309014908034        -15235.134504285916      19697.099207429186
23751.42554258364         -19229.830742955954      13521.483353186604
20294.087635936205        -15461.615195681306      34838.103360855275
20422.845233707885        -15411.813360616676      34256.80676708505
20268.249361106093        -15551.769969796997      34599.14537882557
14888.159424091536        -20196.436282869297      123031.27696866309
14512.344018647558        -20564.158002982487      133105.22536964985
14747.752349466238        -20301.12024613781       126841.5494072417
14836.248195122627        -20278.336249105265      124356.23883616176
14693.887641027346        -20419.84076359059       128142.60097041218
14624.834777215938        -20541.985461916724      129849.75634913356
13205.745352223417        -21293.858981573252      172556.5082702058
12618.29473738479         -21318.86102481992       195008.34743334688
12921.167196745053        -21321.25146376988       182998.79775562443
12368.93154268512         -21623.798784836217      201642.42435024428
10373.269860960365        -21894.469364836386      292786.64045772346
9715.818687952857         -22566.5823613958        307906.0537693657
9198.628403726249         -24106.01824298813       281859.816639504
9842.820696881132         -23339.843497892092      277065.3577711682
11902.033886019679        -21598.675310875817      222084.25830112115
11151.30752845596         -21829.28654443744       253264.68979530808
7304.3459304779           -28391.277429761354      204940.4935799818
9688.116680376894         -31195.450218642694      122627.06562222386
9109.621149503753         -26844.35230830044       206959.10033532357
9528.412115675754         -25365.28894837592       232907.7989874884
14390.58962923173         -20708.359928225236      136308.18490599561
14153.701237782576        -20714.498604399105      143612.49198028553
13972.977073357019        -20914.29125392357       148542.02671098214
13839.802772267056        -21169.141240436147      151550.39393790247
13528.565793555232        -21267.36074951598       161347.06390409073
19621.92774539566         -32218.64877051353       40659.93684542555
13155.673722987256        -31746.682992744085      84554.24358854677
15905.436680250272        -31317.32891835158       64632.45249218501
19794.917033967777        -28593.262269027826      43019.592380064714
22880.040100590504        -21592.074757495597      19841.23609954675
22995.25462862609         -22777.595314113554      21057.16845587824
21520.45374423186         -26704.576733676942      33238.39602676871
19552.866130758033        -26802.46050148729       45915.17631102701
22546.399525004817        -24975.60819029238       26428.584457708763
22414.730885376848        -23501.354650025343      25135.6479430499
20190.98577642483         -15600.66985900903       34862.747415806945
20596.43201634128         -15351.41456895527       33458.27625278453
20786.716280570836        -15292.511301722603      32575.97645210753
21034.39024403455         -14970.687802729508      32414.69146618731
20948.488659232906        -15230.762949491698      31891.720890342775
21496.216360899256        -15099.271466630486      29406.432111029735
21885.973969139195        -15363.409805682439      26576.291563367624
22003.990420163213        -20831.214103652528      23551.39253236164
21809.84999115598         -21620.83223667289       25857.534590224313
21366.309692081923        -20753.765757794965      27488.16039585025
21472.91210098093         -21191.64292145388       27417.76325921641
22834.005132143826        -20098.530088008778      18118.639367667118
24000.098831604253        -17900.586733391174      13122.691260450993
23135.437858064288        -18414.33062301601       15898.041723821883
22596.897855957606        -15392.305957526385      23425.677162620974
23715.092702404225        -16643.151166826738      16052.823132483623
23096.57806158444         -15914.250698557105      19940.63592345922
22732.460589547383        -19028.79372690089       17792.14089247424
22500.099152119477        -18362.298412485008      18763.4630623592
20580.77745177229         -15503.18257266802       32913.22586125502
20399.32630245514         -15554.118690051353      33782.43783991154
20299.357588784947        -15645.27017334652       33991.32166677742
21191.75152010272         -21113.92727335988       29239.86825991516
20996.282354415947        -20840.709063786166      30235.515659187473
21557.60580089639         -20357.337117822426      25647.403159470603
21063.0691928657          -20533.667291383703      29304.266956451742
20818.33389635219         -20600.05217638814       31212.746407972492
21267.314648877044        -20385.220348798215      27641.03680848798
20827.82225964716         -20349.75799739337       30781.307661659346
20650.72950811738         -20411.831692982712      32241.293894403458
14987.534297112281        -20203.530365209834      120260.7748359465
14921.854992472841        -20307.01847394995       121913.78925402503
14600.607384612827        -20714.92092986186       130100.68585894616
14827.383311185771        -20405.413067685506      124374.76737379585
14738.158984409834        -20585.15461326814       126503.10525393831
13055.94311131928         -21574.49148774021       175633.41025370243
13294.113880194429        -21585.852594001182      167081.4139089038
12715.076221770314        -21719.652906344338      186866.22081354941
12293.858879949243        -21932.087454392         200773.658336495
10749.368942579282        -22799.329385335815      250802.2193271911
10441.15872231328         -23978.297995577737      235449.0350909138
11858.884961065178        -22398.65012211893       211531.26164492127
10132.934926471713        -28450.48957879302       155878.21175588583
12041.787950075588        -29539.858026706475      113752.37005138068
10923.736864364946        -26467.668912422036      171675.56123648185
11652.476450499304        -24957.692282115524      178339.2287260678
14454.10372369333         -20973.45147634916       133540.7617566957
14217.818229298082        -20954.283367779488      140660.20672864842
14059.828204175741        -21219.825993515766      144337.2048859369
13850.894704156624        -21455.95438229723       149584.7570268664
13556.209287502394        -21724.64022162146       157294.8112245678
17315.780753358657        -29194.15304633245       60236.192261071184
14512.294046439687        -29415.09972701187       85859.75953680479
17895.727187524077        -27308.768974444472      59236.935120886475
21227.19454866416         -21507.099423504835      29569.66334092573
21970.167973514366        -22601.64940045531       26423.875149298674
21229.672059931585        -22023.978735086243      30359.210321437302
18582.87390271058         -25863.874185585828      54654.12904805286
19970.358785355864        -25541.820344701388      42949.778251244454
21128.954662787855        -24931.106715196158      34373.36357233538
21348.047411401414        -23801.314825761663      31911.41415321291
20199.526018817025        -15703.094790875935      34553.30245626752
20796.173368444324        -15460.707172075092      31840.42816971432
20707.587306669502        -15596.908434922516      31783.378247877663
20981.386863798754        -15430.95588024538       30916.627404813204
21219.110953032316        -15297.93205976593       30137.874303552755
21577.069181896542        -15542.257460576126      27411.852779049073
22020.186083028944        -15795.04232314319       24493.460429704548
21976.026687541613        -20045.880965949953      22669.77628293892
22092.987949857845        -19341.40397154564       21261.275052508387
22693.10517446668         -17550.143499347017      18309.03721739965
22457.223696732915        -16383.638609770887      20935.79010329231
22013.948056642137        -18633.873562999168      21305.756875472707
22001.040924521723        -18075.730982038134      21333.495066460917
21822.668201056404        -17581.570143337485      22451.048243574376
20562.30048977922         -15644.133212957253      32425.36990020568
20687.207905733358        -15724.625761368325      31373.19875621785
20427.111065905618        -15701.715975313195      32974.04670101779
20311.622028451904        -15760.61845424272       33666.44726225253
20913.386815190133        -21206.43740454795       31398.40660485823
20485.61779254143         -20440.928157416547      33610.165441550336
20610.62391254522         -20580.56062567427       32804.58050674623
20341.90193078614         -20323.42181873062       34632.43657949537
20347.499573998182        -20459.34449123528       34781.21461611742
20624.843009903023        -20836.404479242363      33070.385834686116
21557.913606156213        -20004.217868258704      25186.311181474954
21295.980994080943        -20106.13399062549       27058.98885343662
20481.826684485804        -20275.81009464354       33402.81615673347
20629.114172009242        -20221.301814552735      32139.679033449353
21021.48241788034         -20179.669462132806      29103.01439485123
20784.204370658124        -20152.025546920137      30835.396556950367
20324.26539016529         -20161.076107090703      34549.41604243618
15092.696985347146        -20204.25885738271       117405.4551486721
15032.667189260288        -20317.5999001485        118869.02777531928
15195.384024072662        -20197.66228536042       114689.5782658197
14958.985258933835        -20443.056182285352      120665.32778270888
14653.660899242459        -20977.26256009815       127830.06957685521
14772.990024617262        -20770.175976892715      125081.93979749807
14873.937423109717        -20595.50503557977       122700.94922168714
13143.528687714093        -21951.799451428982      169196.200595993
12603.785215438655        -22315.267301379045      184321.220963849
11815.159604789098        -23495.715174459005      195921.11627693035
12496.680670224301        -22820.18968395339       182046.31096504128
12581.12383014438         -24101.278212538888      163880.85893961156
12886.9400644657          -27529.87142604145       121185.4451241718
12537.713585723763        -25890.24902026071       144606.02891944908
13014.757483448311        -24866.022249935646      144278.79934265852
13537.92254565969         -22107.67705170084       155097.69600825515
14567.769573208978        -21244.00132619166       129365.45213471114
14311.20400975274         -21286.757519966068      136496.16465253683
14146.044629645457        -21574.431991149886      139984.16707067945
13862.837531027717        -21875.767659367008      146693.5061357861
15768.145107500633        -27162.703951895226      82232.76083814038
17309.08102148151         -26004.440928606156      67443.03788272588
20818.726000198112        -21614.382212397817      32717.64353686332
20936.55304298437         -22722.889168655798      33358.843789687126
20615.54080307255         -22077.01996883081       34940.909436638896
17679.355940869158        -25005.341000403263      64737.473978673246
18929.675093039114        -24739.115872394992      51765.027937175626
20165.571877086226        -24334.773359005907      40905.66723620971
20204.152051107238        -23303.993788543503      39724.41981135286
15293.622461185601        -20196.728143570053      112141.6911028844
20201.63784769483         -15809.523239004791      34377.84297981414
20895.652584008           -15697.805779987752      30329.097602016893
21233.6183717932          -15634.93062017511       28786.412912238487
21555.186927893435        -15899.397618664425      26227.26020800752
21859.009377555914        -16172.893266379893      23913.019707041276
21641.63863927215         -19694.70872205292       24297.07696340713
21521.088874470293        -19356.934667452006      24708.500002168963
21560.305272839872        -18970.974824008204      24138.58616907808
21539.132840173388        -18618.272281281774      24070.075558570872
21763.74041401164         -16561.480788638182      23784.071919211932
21913.17990485385         -17039.841177748578      22396.354626959685
21548.434608070987        -17343.005521058152      24097.75180113017
21636.80593672803         -18346.18496157615       23374.298978684496
21534.372126231967        -18085.004826830474      23957.303504811305
21600.6245587118          -17804.543102662294      23587.84570494496
21445.4569950251          -17554.00574282767       24581.195784519354
20571.792906139388        -15784.247843420095      31859.546395474827
20735.393795202282        -15851.271584678592      30695.621628156685
20434.759200179054        -15831.115791302225      32703.99777888156
20308.244585042932        -15873.57298157442       33520.65536463921
20570.05633828602         -21227.130862976126      34087.38618088777
20403.862420293088        -20620.8461901169        34549.09355959198
20200.1240732014          -20089.22669347277       35511.58181181452
20124.42979949903         -20126.20882613758       36225.04298380221
20189.44112919637         -20215.496562855304      35783.29315410148
20083.142049925922        -20187.09776290205       36678.49184497611
20220.794559137987        -20390.852801425895      35764.32336159515
20260.085546833758        -20535.230722686025      35637.18865398615
20361.09682598407         -20919.136715726225      35346.104727410486
21314.99857011496         -19822.654976340247      26575.4327539644
21049.80493255775         -19904.58634139947       28531.278488292937
20459.331313295355        -20096.300977087914      33333.01148758882
20621.682202897682        -20041.934873619048      31949.30405993377
20840.782019190272        -19967.002237112916      30153.021939497794
20286.515693427118        -19995.129929171857      34636.37859097701
20170.5493581509          -19994.609526866843      35635.23726137211
20105.543068769686        -20042.83920871436       36274.38134113716
20042.545556382775        -20105.085786017924      36923.98378647064
19993.167098564543        -20184.624828368287      37482.895949257225
15148.68781340389         -20310.26403864225       115788.2380178618
15086.327411749267        -20440.712723976805      117254.12947223305
15243.763071351925        -20278.481975621384      113344.57824755894
15337.47651103937         -20304.54292517727       110928.80593944399
14744.395736021304        -21172.40696630998       124755.09218953748
14748.949873186244        -21415.994186995067      123876.229039883
15011.996679537808        -20595.10496054149       118974.07538196073
15124.728235744533        -20556.764951660334      116070.64513615341
14838.465979216917        -20988.876233463856      122741.26404082694
14934.664226948584        -20782.240289749087      120662.80358113446
13241.6505521139          -22635.014597215806      159885.64078626144
12877.154147626456        -23392.98674501395       163464.07823299197
13268.499509586547        -24007.680788237507      146583.6360400631
14210.657065840554        -25629.990230788906      113463.52418907329
13899.985219909053        -24394.72228398335       128465.04287256759
13834.159966742642        -22372.633024160055      144339.5371529501
14496.780771714846        -21633.867644524133      129846.44666921416
14251.113885272393        -22019.556192539538      134758.20201090592
16198.73181373102         -25101.687107799215      83687.26354419066
17117.43540077378         -24178.593845897834      72744.63369126819
20418.23416467915         -21600.76444353219       35864.23837175081
20147.584024589945        -21942.138910125675      38621.87893887628
20150.767965254105        -22528.221932882414      39326.59214038606
18132.449318274997        -24012.56139071938       60288.37716687459
19216.330045517814        -23692.511041179503      48835.303466145466
19407.6419643995          -22744.25240377573       46322.84754844057
17434.316840495754        -23414.173999916675      69221.1602840146
15391.816702712616        -20202.315076231138      109647.98854554136
20195.862137147757        -15913.836768061781      34272.205844745484
20882.19214253351         -15932.823042350683      29653.249831835954
21159.29760533331         -15927.014136146765      28049.948073566145
21514.61491927302         -16226.466132213021      25570.080231401942
21397.0600644884          -16475.33229293224       25826.594666656183
21292.82267026852         -19546.172405673802      26406.695937664237
21202.1328694547          -19252.705356418144      26722.26347156137
21120.74079050253         -18978.167543946733      27030.92189493726
21192.62455697942         -18700.522118807115      26336.33957107338
21291.98037767748         -18439.80593901824       25546.47510340593
21432.2286604507          -16724.9575911762        25298.168942362496
21372.204348299518        -17060.619261195352      25317.060562127892
21204.62059561782         -17323.51263053771       26144.57168183957
21295.62079175103         -18189.934237318223      25445.79910202135
21279.282496534597        -17955.50917851741       25522.73646557469
21240.239793340606        -17717.758243293953      25787.253072441294
21159.4452654747          -17534.511465185777      26341.767775276025
20572.49512509999         -15919.387095479033      31641.34536967531
20732.427774611566        -16016.509087407358      30452.11479971602
20417.289490434483        -15947.152397783912      32651.04469055931
20289.160239840912        -15979.810783690447      33507.243064191855
20251.97005885264         -21225.135917945838      36717.17579601506
20210.35793181279         -20695.686606080988      36299.10001350502
20065.822993188463        -20305.108117541124      37002.62364304386
20117.91324892674         -20509.423524571055      36836.735089288326
20111.77714087024         -20924.422035933938      37498.63789677385
21051.19054323112         -19680.16950414688       28243.446444713936
20829.80542175305         -19784.601882029077      29998.72287191046
20450.488764525828        -19935.586314956738      33183.99584558438
20624.878628454848        -19863.22120246631       31682.35373516071
19921.830841646475        -20266.081054950013      38253.05604989046
20303.750976351963        -19859.504548014684      34304.859146401235
19904.528092999117        -20161.044154838313      38261.562894667615
20195.910901119583        -19902.777671216572      35287.21828604963
15434.56648192724         -20307.95274964169       108501.5377781893
15241.399769792593        -20425.009533021286      113240.68435558547
15375.449201293693        -20401.670066831804      109881.60373196521
14805.8481520831          -21628.19067387842       121664.75078787425
14905.476135586036        -21228.63426872059       120341.58376552521
14918.481925035121        -21460.023980856793      119374.05675465851
15236.338838153464        -20609.049364720024      113127.12178122811
15095.574229484046        -20752.803205778917      116492.82832284553
15019.608852885855        -21002.537339012615      117953.93618889527
13969.707262142081        -23280.48710482139       134588.12189088584
15036.304778527774        -24189.431046133264      106297.72594524274
14390.010464273564        -22439.023013275037      128904.5056820367
14767.698288194317        -22044.860245934356      121219.5940971208
16252.157710769641        -23543.12673367993       86719.85151957066
16935.11779982042         -22783.047337553326      76942.37267573243
20105.527763075657        -21518.77878891688       38406.01720939717
19876.98570468294         -21758.112039275376      40783.26732695276
19708.744207811           -22145.464266234478      42835.9934993504
19285.24570209291         -22187.418605367457      46970.569973646896
18478.35999800916         -23037.181788989277      56300.89586624673
18837.719926512815        -22353.468263386025      51897.50863393087
17650.053426804818        -22612.300921404323      66588.18834553887
15492.379711960253        -20204.755761620567      107152.85762411651
15535.487495868174        -20310.868230614018      106036.98833997326
20185.434900162927        -16011.601830116533      34219.197735747926
20932.345580488152        -16128.238325724895      29032.211367284424
21155.780559732197        -16291.702961291967      27465.297601905186
21118.935768974443        -16572.05399134183       27306.8664809527
21014.365892852624        -19470.9227417167        28265.288882069013
20937.064808549658        -19306.04223712898       28644.27712281251
20963.808497498823        -19136.068098446987      28281.3126941166
20867.154968968553        -18979.4794162148        28833.97312769342
20938.41857727377         -18829.25544978513       28192.17190902382
21004.141832462967        -18485.736394591553      27498.660837096395
20900.797546237416        -18643.763546924518      28326.37979003071
21008.79679362821         -18263.487035119993      27367.079636294842
21089.762324126048        -16830.87599048876       27208.570552897127
21025.79743675232         -17074.590575642487      27413.237038070114
20934.32289501912         -17254.745571623524      27905.193474905263
20946.682620682976        -17443.110276230997      27750.0790990668
21009.337029452345        -18049.019399532433      27300.1861923978
20988.801216751315        -17827.73965959205       27415.057988889963
20967.828227546124        -17630.240310978526      27567.763650898753
20725.897370568855        -16181.490611498713      30258.642433891953
20546.242633776597        -16085.843864712233      31577.737678899306
20367.991121227387        -16070.227181208831      32827.84547255773
20261.140932932096        -16063.265571221587      33599.74180841823
19976.446502450624        -21184.418415794928      39084.493273187494
20008.8736456173          -20671.20887230614       38048.42681223555
19928.95702394992         -20429.50263032228       38425.574802703275
19884.954968138358        -20898.378811077393      39512.64683154302
20807.531816622202        -19599.51574153001       29937.83987754599
20613.899530467577        -19694.167451310692      31549.47185742528
19824.4490267854          -20319.6775253782        39237.21736436953
20414.72602230176         -19759.698731523706      33241.83535381992
20280.123013444507        -19758.86550762206       34369.10440464986
19814.0457204576          -20196.944450430517      39158.32053944587
20195.316833037683        -19805.335080514447      35159.42311662278
15474.789268689336        -20423.564437375328      107422.17903695368
15389.034683376378        -20548.817717825124      109393.79383638594
15114.342868898322        -21673.166091128314      113955.26673562941
15118.501444668913        -21288.527517425446      114791.19890026459
15333.201980810345        -20762.305773366214      110498.07066595867
15243.335210335405        -21009.145468443778      112310.2532027663
15198.604228788401        -22786.317041089005      108590.23253893174
15274.090190658339        -22022.575277199634      109213.6232996507
16205.431827656334        -22638.80008997757       89216.09367139754
17203.219005673738        -22283.983029138417      73081.81829805
16765.740693479776        -22291.987585629377      79985.33131995045
19803.475876219894        -21445.184501180192      41038.848895679395
19600.281075872124        -21716.48454009581       43325.333843012115
19391.500643269093        -21927.488132103736      45637.5639611398
19061.08301815321         -21932.976357439897      49068.24353474224
18725.94190639731         -21895.3615887519        52750.207675999474
17575.752979474993        -21965.796657132305      67549.91430368958
18243.77337641018         -22163.443626470293      58698.208056206444
15573.366108766684        -20404.03249875493       105064.86602907651
15640.053458725057        -20319.708680055282      103537.58050046775
15597.746829330827        -20205.46561697201       104600.06600596964
20182.09832809767         -16105.48781857333       34127.54517434535
20836.708670702883        -16378.099906790909      29293.101634077862
20827.741705125183        -16655.786137995387      29038.152003377414
20747.05731327628         -19423.230364708885      30188.442114720547
20757.95946966586         -19247.284624354175      29912.537673084687
20742.621152121315        -19093.11763994788       29869.44671956805
20699.833508799486        -18976.113920028667      30080.766843833095
20734.895519929174        -18862.57441684315       29711.721159607812
20745.145757815044        -18722.818788854252      29520.55227981797
20837.820915907832        -18370.14550287918       28615.084144833112
20792.830804347435        -18496.694224800267      29010.579905235627
20725.595051940392        -18598.82018413032       29574.653563043867
20719.50042547652         -18139.93345323116       29370.359416073403
20761.66602515412         -16897.248385581275      29269.371872414922
20761.97360726631         -17121.315908109824      29127.483107389253
20716.149278884117        -17319.317039073987      29361.0368491769
20741.99822380728         -17514.420454772808      29133.84561037579
20762.656594965785        -17918.531699742696      28996.067072198304
20717.09015490779         -17710.36455150776       29297.933218412134
20574.735183232777        -16307.35558126038       31101.934564691066
20412.374296716993        -16195.523130659592      32355.0298534567
20281.73913366323         -16149.767339185195      33343.70437094005
19726.89380349162         -21127.55195538714       41324.71223171855
19810.825009801974        -20647.79795471697       39843.42579188561
19733.465138276126        -20427.969370553732      40258.38882676097
19674.615044632585        -20849.95214735646       41434.716085586224
20602.34242898465         -19544.398655029705      31454.821433141013
20444.770120319798        -19618.657598753573      32813.644742878154
19723.94640959689         -20277.89012063446       40133.247862669414
19639.60718422403         -20335.541659508755      41034.28637318662
20310.971614191218        -19667.41906091404       33987.04923336475
19713.83718627599         -20175.19959289475       40082.28052928849
20198.303493782932        -19707.022666391564      35001.58435667828
15551.42556906746         -20519.412950819114      105499.22408947187
15525.99300018968         -20696.909601137377      105934.54520146467
15482.475896375789        -21694.302318540766      105423.74318372182
15430.268000303437        -21340.375328660615      107273.42524055143
15511.172632066226        -20957.561908073392      105981.60722468008
15840.866119684006        -22093.113471219527      97150.7623230121
16356.60590492735         -22084.276149039346      87242.65038070551
17091.81970693647         -21945.376609461273      74848.18071090472
16691.41119226762         -21807.305742158573      81516.6101486316
19534.720407746416        -21365.761267611004      43517.12577848673
19302.14921241623         -21655.09689138103       46225.52340626204
17280.439406626843        -21653.955614456623      71902.98426282241
18992.676388176194        -21618.977031105962      49473.389090647725
18723.476129816685        -21549.52989791608       52425.15627188074
17577.454365123827        -21510.845587660697      67360.27890654563
18426.448320225132        -21638.877668172336      56068.34267436166
17983.51156874906         -21590.67121133452       61717.224825236524
15665.074751483397        -20446.608194910907      102878.89122574353
15752.163981369025        -20346.942117311446      100917.80985362525
15716.474168643463        -20204.58652740583       101796.52323640915
20183.16448358617         -16203.59849978236       34006.78244135139
20556.227686167156        -19434.704011871745      31687.48244474391
20626.453080788408        -16518.250375072017      30515.10141641382
20609.21800557419         -16697.934526637022      30463.60753185691
20580.628099035708        -19318.71209882037       31359.734215123986
20582.091264807343        -19177.42910597789       31192.73608381813
20579.055841927464        -19045.625828876007      31079.797247540602
20575.440061050904        -18899.772298261494      30966.591889774365
20579.13255508045         -18767.51141874729       30819.609669035406
20583.121890787836        -18630.669886621065      30677.766736844464
20648.61092642258         -18349.114679906128      29993.110583897487
20603.339626134886        -18494.128797909772      30424.211926911452
20515.918142988874        -18231.61079603267       30937.67190692049
20524.81786990087         -18096.578422339135      30809.37382178935
20528.124117403182        -16849.03144253201       30919.620553907956
20573.90459822138         -17969.27785317933       30388.59611978797
20567.03110878801         -17009.44806894069       30543.494096219776
20577.894552346097        -17166.590706382864      30392.154055044128
20536.415289757257        -17292.007785514223      30652.450428834243
20563.98978158286         -17416.011717724465      30423.74305929862
20572.89977346539         -17565.696177970833      30342.808307319065
20567.30614498536         -17814.85528141345       30402.631352083616
20534.5499779693          -17688.926591085852      30631.55566873488
20474.652145291002        -16440.689627365897      31642.08632199999
20393.241871464747        -16336.827937824402      32328.99741351398
20284.07311912344         -16260.815471052585      33198.89422802961
19500.187660020725        -21055.943179486545      43440.99226829851
19633.396043245535        -20610.33133068688       41492.18339418161
19580.36886491411         -20441.831495206654      41769.554598551884
19483.096745539562        -20785.920820643507      43235.466674950316
20446.249468269616        -19496.257462184436      32648.127813432133
19541.981784767842        -20317.335251731627      41973.55196207482
20322.857624270433        -19555.316610922488      33743.14296659316
19618.091775851586        -20212.99271129018       41069.323140944085
20207.055564634382        -19605.596527281425      34792.47874045111
15680.29682804028         -20596.60365896671       102425.95324795054
15700.415682951701        -20792.789415554424      101808.07113616994
15823.11314525348         -21487.909460997653      98353.13737770695
15758.643607394017        -21096.440536169266      100220.16073705819
16279.579691549015        -21590.17385621169       89150.45231913577
16953.730353335402        -21555.989940916228      77131.08497201446
16654.639476804165        -21402.08155432583       82311.50945610242
19218.00650942955         -21267.835976621704      46628.668072221706
17203.43896055981         -21291.76848499647       73012.53020293765
17499.25800298752         -21157.806996408795      68347.25422248319
18886.00717843157         -21289.145769834293      50275.44778192735
18586.306855853214        -21305.287431715933      53793.71775531941
17762.990904210492        -21275.24174743367       64554.626880449585
18301.7734386081          -21331.5376845298        57338.929595089554
18032.6789346657          -21222.955523239936      60767.02999681777
15793.07634028405         -20485.375580716387      99924.25563603308
15872.55064053382         -20383.112521598363      98181.7172255004
15828.345106207984        -20261.372901567738      99207.76116166632
15809.001484742446        -20164.311071901728      99668.48978872785
20175.62900433615         -16305.015704269334      33955.738410988735
20431.670750358706        -19380.523659125913      32627.27606825871
20435.293445619704        -16580.40232989405       31789.38589574501
20435.2470170092          -16731.26506395878       31667.204463812217
20408.762109938925        -19249.100826883645      32661.066432970892
20422.681692401908        -19106.762270351184      32390.992015883563
20400.42337219766         -18958.150130148762      32416.847664934165
20427.122761459515        -18819.51972193953       32067.977206593074
20409.06933944021         -18669.71339996427       32080.114444747433
20436.45578716738         -18531.080987670593      31751.431303645568
20392.648786124908        -16828.543929262003      31911.329365777776
20422.05884125515         -18360.653282993564      31746.819558639607
20388.014479824753        -18230.366020010784      31939.471452725626
20406.56615638089         -18133.506616239796      31741.181240517504
20411.18998495841         -18011.440839251653      31651.865025668594
20412.620380498232        -16929.3185428267        31704.99500843274
20402.493722148385        -17862.87756311999       31669.261420047726
20393.054316102847        -17052.812014684525      31791.018539630142
20411.90000926839         -17212.429334755972      31594.756809793897
20420.64619402614         -17333.809727931588      31500.76589477634
20399.89090673406         -17460.57404375829       31643.52160990002
20411.786426853025        -17613.608887143047      31554.196120395372
20413.140798550536        -17739.154194185903      31558.736863465572
20340.515252305868        -16465.819130937398      32578.362853097726
20258.35923551646         -16374.195079730309      33269.47256630465
20158.446645542375        -16392.21951314743       34001.52007368049
19294.074307247185        -20924.916286214328      45373.464953623734
19478.207589068006        -20400.23995949248       42734.813196396106
19455.555449903113        -20559.57139926646       43193.284243475064
19340.690328916557        -20715.04550059793       44593.41425994722
20319.83852023065         -19443.958432894793      33629.06040654252
19436.330641737248        -20308.30131138214       43029.45153545801
19498.800442245363        -20206.605239088192      42248.91437794326
20209.346112923547        -19500.156436029683      34637.34667061976
15846.74928738414         -20637.356988881464      98647.19702272471
15938.22253461217         -20836.85847525291       96552.06747819389
16105.683104004806        -21114.83932391976       92892.05374553257
16437.916321736986        -21164.902797613624      86345.72122738793
16894.452899981003        -21194.818612723277      78112.15186156351
16659.86728527621         -21052.06028391805       82240.58461400821
19042.909357600223        -20994.65965831307       48161.549518483494
17058.448018130908        -20993.060652178137      75282.50297675903
17295.594616182174        -21017.93809615724       71427.41029251233
17468.707718890026        -20872.26530766488       68621.53275507226
17684.72844294914         -20976.66026046967       65455.640663241764
18767.396647573256        -21007.360411557645      51303.25032831389
18486.147608524025        -21007.732069470272      54685.34920839371
17921.381898074203        -21001.28255339445       62095.4407146108
18192.086779252015        -20969.039527972785      58393.973314934025
15935.554765999183        -20495.31614938452       96757.80892752204
15972.152607700356        -20385.955472722584      95984.95806114594
15935.570253767444        -20287.123810348425      96803.73753350748
15895.39177880992         -20180.480845422655      97710.50108929328
20305.481535429382        -19335.84448131977       33618.45877434116
20283.24952384913         -16578.322018625095      32901.639054994186
20335.717269448538        -16667.68717930997       32441.78517468272
20311.636330091304        -16763.92682994604       32553.479833364694
20273.79838927245         -19249.110952401687      33782.49229509594
20298.2101934213          -19159.25604701116       33474.574007547264
20296.96897747251         -19047.40369414787       33362.70430281683
20274.888691170283        -18955.966335480218      33450.84609075269
20298.196120087738        -18866.81591736402       33166.22261359416
20300.48189375152         -18755.20942470145       33041.677384764946
20280.225907610642        -18662.70011689346       33126.09155789896
20304.262799459753        -18572.944603479533      32851.36596799637
20306.96217756211         -18456.510594982712      32739.61793741614
20302.08061132454         -16867.410261640678      32563.194556112296
20284.235343238524        -18359.668289175643      32856.04694554144
20300.96870252728         -18266.768028864397      32658.73317323135
20298.660536114658        -18168.54656300166       32620.589981273963
20300.79592449777         -18062.49705680289       32549.215308810326
20295.094575117397        -17949.320869445928      32546.642215024247
20294.83921253769         -16970.078636114566      32566.277595634092
20270.065535311194        -17853.318680732526      32713.350422606087
20273.41852553875         -17055.85573274838       32696.011309450812
20302.047471724065        -17758.086385214418      32430.978306673085
20296.63030609612         -17147.386731691546      32487.578000650145
20310.733826292108        -17258.22844939378       32351.793722565108
20300.947350522165        -17363.60703644276       32411.767528782457
20270.17184472782         -17454.78293108918       32648.310284515464
20296.598342015397        -17548.624619492         32443.131396183944
20307.644282036592        -17657.83516625573       32367.48645313084
20198.29529209417         -16484.47779218465       33617.49318668141
20176.672358836233        -16587.030848854796      33699.209903091556
19174.0077075239          -20751.235358902617      46407.477107683226
19373.308718300894        -20425.053859641077      43845.33640480591
19287.207614262195        -20574.401626224877      44956.31905374158
20204.6668205868          -19395.727804553844      34547.04590174302
19332.417927477698        -20300.578723084327      44093.3087018911
19393.12403275534         -20200.629338816518      43319.483253296494
16032.937102979027        -20617.288789996564      94626.50868708768
16184.906422959344        -20762.435796995964      91425.2680286953
16406.889712908207        -20902.844621105596      86987.65917076476
16623.655065355433        -20747.785731015698      82876.31135898708
16836.593305779534        -20873.950760004955      79054.56722238123
18942.1186447571          -20739.23736722439       48950.92700131
16992.78601443069         -20679.05548686035       76249.14248642376
17243.787436212915        -20781.578974204676      72116.54751297191
17403.159742464934        -20705.47629618474       69516.49797149307
17516.93972418955         -20702.287891888125      67748.19671491017
17641.658678818214        -20764.979061213504      65914.90488788772
17821.80683572545         -20780.672640147062      63296.76792479353
18663.01799805121         -20706.707587519155      52161.23646819621
18393.336652156893        -20757.61487807357       55548.7112055872
18008.226179466354        -20768.827400837585      60665.94876877023
18201.06274326883         -20693.326586263887      57974.71566770372
16072.497509924407        -20449.52012147346       93815.27489529336
16044.589868276933        -20314.704760808156      94422.39240188811
16000.394817126087        -20197.12480133263       95384.63604402835
20195.034823915088        -19296.657033817602      34509.45256115794
20213.16003067336         -16684.519654125885      33350.942213317074
20203.93090442994         -16803.935516563724      33347.25045288422
20192.240543183714        -19201.189411779094      34420.79142748465
20194.80944825828         -19101.96912650349       34285.5899825021
20191.167504697147        -19002.333425545294      34207.51354747802
20191.438244770045        -18905.94414415099       34103.771115661504
20195.543017215165        -18806.533106911982      33969.14329002156
20193.447995135273        -18706.52777862919       33891.90474220624
20194.64667462541         -18609.478739047878      33794.77903616823
20199.120538733896        -18508.587652528902      33672.64525388859
20196.405754460964        -18406.469260284262      33616.254622243294
20197.55972632934         -16908.857031059015      33342.45443002752
20195.481181042975        -18308.242926871742      33554.06753861721
20197.917273620926        -18209.851883763582      33470.05456865829
20197.870982643504        -18108.401985971417      33411.93304521489
20195.998335788234        -18004.168756192412      33374.943669742526
20190.611043634108        -17902.004526791057      33375.52102144131
20191.349187001368        -17007.05220964347       33350.011178002576
20192.318836189494        -17803.346970902912      33326.786246583426
20191.995777941123        -17102.708387141374      33313.582809154774
20199.214355997232        -17704.13548027871       33243.428043948006
20199.061657389055        -17202.846027419106      33233.953691590694
20199.871371069872        -17305.64734079915       33212.00574629775
20192.671243208704        -17405.059471459113      33263.515028212714
20191.7527713021          -17502.340529322846      33273.32177961905
20198.343820438775        -17602.606159382893      33231.0622051143
19129.559655771896        -20588.237537358964      46664.59508314383
19250.123825156803        -20407.26610158222       45114.12685288972
19247.117324437662        -20270.448135890467      44950.6057395036
19294.390935395833        -20192.186200163505      44337.90481346944
16197.29375335869         -20527.493056738247      91193.30550965054
16428.383785526497        -20575.39398642893       86567.33448231936
16629.946297503302        -20546.66099982818       82700.49473276737
16800.330546412675        -20596.00682105359       79596.49480980926
18984.085422823744        -20537.247196062195      48205.68076578139
16928.613883193007        -20522.86863870749       77278.00171496822
18848.954162259466        -20579.892719174084      49802.54227375577
17033.06304519676         -20519.77018748513       75465.19300037858
18716.999112061752        -20527.703295171577      51285.37726524815
17153.038716054543        -20566.26631502005       73464.69362067057
17319.12285470589         -20575.415953464413      70753.20418206447
17465.99365608017         -20562.808902895842      68415.00354751987
17606.376292736524        -20574.851854161367      66271.26636576653
18605.892023192268        -20531.586076120242      52623.27852317471
17755.50768740385         -20587.79003354643       64068.67117347917
17919.338127640935        -20584.496531420744      61709.25012886423
18472.494141666713        -20582.454349288935      54344.2173873315
18325.691523309655        -20568.569354881154      56192.155395654925
18080.293021118076        -20563.80526169951       59452.02800704112
18206.741943530506        -20532.102086812796      57708.976073769176
16164.314107904349        -20359.32372599658       91882.1660586837
16122.620410667228        -20209.20702759705       92750.34417273293
19080.621009067374        -20413.20908027557       46956.12035543584
19151.97768239696         -20293.45759822697       46007.740027882675
19197.880710499787        -20189.437590691585      45363.3976052111
16300.72359085851         -20400.995919537985      89078.06683336706
16438.828339198975        -20366.133440350786      86314.09304899372
16570.93335825167         -20410.30857978352       83768.43549861306
16726.42873197022         -20403.809880859168      80851.51985988535
16862.29533316474         -20416.239370319203      78391.0272136921
18934.654651860466        -20397.84654605144       48573.60017187114
16984.85778679955         -20413.76655104327       76225.81022976393
18793.54081436386         -20410.772348422866      50220.06765145561
17102.676323952997        -20413.05074092463       74200.25554532204
18672.93594017409         -20410.331215887192      51654.14815435352
17247.397128055116        -20399.18840886653       71775.05906270082
17396.910293530673        -20415.102836685153      69371.02730125144
17537.32812812304         -20397.16133884232       67155.57650113276
17691.422275849713        -20422.77440913924       64843.12598124422
18546.558626688166        -20401.26060060323       53186.80315306042
17848.183883501977        -20396.15434764107       62518.90145518192
18002.00008564086         -20409.700840243553      60352.7178297583
18402.06888026964         -20423.614200404514      55031.37315440243
18275.93626936719         -20419.746540213393      56659.063075465245
18144.386521704502        -20394.371073477065      58381.16227857657
16241.571273278765        -20261.55163181086       90263.60764553004
16214.200952531966        -20162.684382316645      90811.20710422743
19039.143884618534        -20289.273997241005      47244.004944557826
19096.9793406016          -20191.110683680974      46465.148356854654
16353.27479966739         -20272.353712535936      87989.38639666534
16445.63186539267         -20254.52147064545       86140.68634524797
16536.90313899485         -20283.737614600934      84369.69362520549
16643.65312465583         -20290.362336380364      82337.54210591795
16738.91627653075         -20269.911751663003      80546.13107584017
16831.86060016416         -20299.407968556156      78865.79847477775
18944.71272399117         -20263.095922198747      48270.88084547901
16936.411308875093        -20306.322463688648      77002.1978554999
18851.524545899138        -20291.43455898565       49381.30469620233
17046.08682641467         -20304.347905134528      75086.40387316792
18741.25332864172         -20297.735155782244      50685.1755689767
17158.004467652416        -20295.376287504692      73173.95678537781
18633.37173609677         -20292.929819222987      51976.422690253385
17250.621045795167        -20268.93217816259       71606.63620816576
18546.41858742727         -20273.78964466576       53018.74827595323
17349.16729968159         -20297.8519292825        70026.2854074038
17455.120584976405        -20293.11764913439       68334.13594156638
17546.21999207318         -20267.450552904396      66885.1836962413
17648.927309600036        -20296.206349218657      65346.594880035635
17756.437529265942        -20293.786256019277      63741.84693095428
18456.142740445364        -20298.192772237995      54182.89108783149
17848.56001100303         -20267.038229729984      62364.778275445686
17941.844584868246        -20289.904370150212      61057.02163617796
18055.40129055397         -20289.58734122846       59469.45930881074
18343.44518314901         -20304.768974996252      55633.83826897559
18233.28356423983         -20295.053550708562      57066.884521181026
18146.471966766167        -20266.766957794513      58195.3508908435
16301.992934997157        -20173.886345960436      89000.2302005136
18995.891346468172        -20186.20687179512       47583.70414610074
16399.37456729212         -20175.253559400026      87030.15132020458
16499.77848181001         -20175.129026339553      85042.65270399691
16594.979285208607        -20186.747478062804      83206.58895577343
16693.757956978883        -20187.658713312754      81337.07338192205
16791.34704889228         -20191.22467967567       79531.36935483584
16891.18826741306         -20198.83635288844       77729.08831386088
18897.70645740184         -20186.801322869247      48702.444320493516
16994.788260282872        -20200.492601690185      75896.35065848217
18797.05270631234         -20192.91531660433       49881.708075879986
17099.78595337908         -20197.15749945443       74077.366478413
18694.69672213252         -20192.777653465422      51098.68340056044
17201.478383041354        -20190.05327347753       72351.63237754836
18596.091033818226        -20188.02493055275       52290.44807042245
17300.40479069098         -20189.729575861613      70715.11063884279
18499.593799977825        -20189.858497382935      53491.59684301154
17400.835364848677        -20192.944524505347      69094.81952489937
17500.22301165739         -20188.382493029505      67518.09781566782
17599.346438822457        -20188.827930260264      65984.2542749005
17700.902471539743        -20192.571745552264      64452.175538073
17800.62922410118         -20187.972454834442      62970.966968464396
18398.646189039693        -20196.502103971925      54781.43722825286
17898.12379378202         -20186.937179470915      61557.38361404574
17998.798444727607        -20190.008282587307      60135.176758680085
18098.89349421903         -20186.997860486652      58744.40402647047
18294.450585069317        -20196.011468946286      56132.88381011694
18194.912233316234        -20188.870110872947      57444.29224738322
0                         -3404.154365824538       2488635.0458880686
0                         -3504.278188502791       2577912.738170642
81.02977048915413         -3454.216277163665       2532960.6129483264
0                         -3604.4020111810446      2670826.711407294
81.0297704891542          -3554.340099841918       2624038.09345261
0                         -3304.030543146285       2402994.108422422
81.02977048915407         -3354.0924544854115      2445517.9479227634
0                         -3203.9067204680314      2320992.09816248
81.0297704891541          -3253.968631807158       2361711.172401353
0                         -3103.782897789778       2242633.705506192
81.02977048915419         -3153.8448091289047      2281543.4713838627
0                         -3003.659075111525       2167926.9135501096
81.02977048915447         -3053.7209864506513      2205020.9366869894
0                         -3704.525833859298       2767377.318298764
81.02977048915426         -3654.4639225201713      2718750.582330639
0                         -2903.5352524332716      2096883.7353090916
81.02977048915575         -2953.597163772399       2132153.321996586
0                         -2803.411429755018       2029520.9203883263
81.02977048916111         -2853.473341094148       2062954.764495154
0                         -2703.2876070767647      1965860.6371387923
81.0297704891835          -2753.349518415907       1997444.4796080978
0                         -3804.6496565375514      2867564.8057799735
81.02977048915427         -3754.5877451984247      2817098.6391953886
0                         -2603.163784398512       1905931.1383294247
81.02977048927572         -2653.225695737701       1935647.4352727083
0                         -2503.0399617202584      1849767.4139250836
81.02977048964945         -2553.101873059639       1877595.0137927325
0                         -3904.7734792158044      2971388.3139174227
81.02977048915426         -3854.711567876678       2919082.225835956
0                         -2402.916139042005       1797411.8403868563
81.0297704911347          -2452.978050382125       1823325.6643748784
0                         -2302.7923163637515      1748914.8276953262
81.02977049690885         -2352.854227706656       1772885.5549896962
0                         -2202.6684936854986      1704335.4735970881
81.02977051881179         -2252.7304050385424      1726329.2272872655
0                         -2102.544671007245       1663742.2283068334
81.02977059963594         -2152.6065823957874      1683720.2609830175
0                         -4004.897301894058       3078844.797458784
81.02977048915422         -3954.8353905549316      3024699.668928487
0                         -2002.4208483289917      1627213.5756098728
81.02977088874358         -2052.482759836049       1645131.95255298
0                         -1902.2970256507385      1594838.7355186483
81.02977188686044         -1952.358937530728       1610648.0134299754
0                         -1802.1732029724851      1566718.3936683377
81.02977519480643         -1852.2351159369473      1580363.292579092
0                         -1702.049380294232       1542965.4626403041
81.02978564413807         -1752.1112960635362      1554384.5281774628
0                         -4105.021124572311       3189927.861020813
81.02978264760462         -4054.959195859244       3133946.5216488913
0                         -1601.9255576159785      1523705.8804806385
81.02981678459228         -1651.9874792448556      1532831.132970375
0                         -1501.8017349377253      1509079.4517143841
81.029902932029           -1551.863662906699       1515836.0175891386
0                         -1401.677912259472       1499240.736091688
81.03011818286137         -1451.7398180394132      1503554.2775089678
0                         -1301.5540895812187      1494359.990415531
81.03058338400757         -1351.6158061816807      1496154.6600449078
0                         -4205.144947250565       3304626.498601968
81.02983001867209         -4155.082966311352       3246814.3702078895
0                         -1201.4302669029653      1494624.168571634
81.03143814022998         -1251.4911614200405      1493812.4618635252
0                         -1101.306444224712       1500237.9716838188
81.03326096754074         -1151.3647096807192      1496714.1880460354
0                         -1001.1826215464588      1511424.999132225
81.02861200107715         -1051.2311229535837      1505074.9811396415
0                         -901.0587988682055       1528428.9531468402
81.00934697743102         -951.0805836211598       1519131.5273877336
0                         -4305.268769928818       3422923.7280153465
81.029922181642           -4255.206736116673       3363289.5849085073
0                         -800.9349761899522       1551515.1789835535
80.95116389229081         -850.9008204963724       1539144.6037669533
0                         -700.8111535116989       1580972.2069221747
80.84598822770575         -750.767686540613        1565374.3131402207
0                         0                        1995137.291571077
0                         -100.06821744217902      1910901.3939751645
68.35330363926255         -65.39316191868303       1939168.9617159336
0                         -4405.3925926070715      3544795.1108564357
81.03002413820938         -4355.330566538789       3483351.8798889816
0                         -600.6873308334456       1617112.090978869
80.78543629582016         -650.7744343475046       1598080.1918692046
0                         -400.43968547693896      1710823.304015795
0                         -500.56350815519227      1660273.0340372445
80.87342593155768         -451.7729937829099       1683835.5696057284
80.73263520472499         -551.1087583775897       1637474.5633585304
0                         -300.31586279868566      1769158.2119718809
80.7904166085823          -352.89631368031473      1737398.1151079747
0                         -200.19204012043232      1835654.8738127633
80.85339622940337         -256.0665851739911       1797391.5659445364
89.75785865284693         -152.55350598354147      1870119.2629275147
100.00632909114324        0                        1994982.4091627554
0                         -4505.516415285324       3670207.1487483033
81.03007178090824         -4455.454469153394       3606972.68286196
200.0126581822865         0                        1993434.8434355296
152.00233045232255        -74.34408616769474       1930791.850914764
0                         -4605.640237963577       3799115.5463989656
81.03003711613196         -4555.578384474274       3734113.430835333
300.01898727342973        0                        1990929.3401016274
249.91588625000432        -78.1808085259416        1925788.2158299126
0                         -4705.764060641831       3931463.3320989166
81.02995170290079         -4655.702250754905       3864723.842960737
400.025316364573          0                        1987444.6002126783
349.427685421439          -80.68322907659356       1920912.9704662047
0                         -4805.887883320084       4067178.827294467
81.02986866551524         -4755.826063089391       3998740.048467903
500.03164545571616        0                        1982990.2734379908
449.58871802937574        -80.45677161184265       1917315.084010722
0                         -4906.011705998338       4206173.458194309
81.02981532040205         -4855.949852907364       4136082.461542371
600.0379745468593         0                        1977559.9664265506
549.8266508704231         -80.29801655516808       1912719.524437608
0                         -5006.135528676591       4348339.403566894
81.02978878855355         -4956.073646925119       4276653.461022609
700.0443036380026         0                        1971160.479682817
649.7442493649231         -80.3276932357708        1907059.6691728558
0                         -5106.2593513548445      4493547.074274522
81.02977743721571         -5056.197452754844       4420334.933963153
800.0506327291458         0                        1963802.9593882635
749.7411764828497         -80.57091247405386       1900305.0822057137
0                         -5206.383174033098       4641642.4222626975
81.0297729855792          -5156.321267542694       4566985.680875915
900.0569618202891         0                        1955500.3289427962
849.8259892642681         -80.78404981081637       1892662.5421027078
0                         -5306.50699671135        4792444.079848955
81.0297713431015          -5256.445087050631       4716438.652779306
1000.0632909114322        0                        1946265.7269929831
949.9287751690973         -80.90140734159469       1884199.2491531267
0                         -5406.630819389604       4945740.333705851
81.02977076802351         -5356.568908589431       4868498.012196242
0                         -5506.754642067857       5101285.942396849
81.02977057632116         -5456.692730891581       5022936.02800211
1100.0696200025754        0                        1936113.2439920076
1050.0137423553504        -80.9618078398316        1874898.9407851398
0                         -5606.878464746111       5258798.811535046
81.02977051531307         -5556.81655345378        5179489.818770898
1200.0759490937187        0                        1925058.5919043391
1150.0727845479646        -80.9765157095937        1864767.6780163897
0                         -5707.002287424364       5417956.547013887
81.02977049671684         -5656.940376098129       5337857.9627763145
1300.082278184862         0                        1913118.6067848103
1250.0791136351093        -80.97636426455821       1853800.1814277445
0                         -5807.1261101026175      5578392.914209943
81.02977049126766         -5757.064198766916       5497696.99861025
1400.0886072760054        0                        1900311.7172530803
1350.0854426921524        -80.97625787396233       1841996.4319934556
0                         -5907.249932780871       5739694.239455439
81.02977048972689         -5857.188021442626       5658617.848208658
0                         -6007.373755459124       5901395.800972194
81.02977407736692         -5957.311838993086       5820182.195097263
1500.0949363671489        0                        1886657.5933082001
1450.0917717099744        -80.97625792490653       1829374.3663106393
0                         -6107.497578137377       6062978.26576548
81.02978812565746         -6057.435646441741       5981898.894692895
1600.1012654582923        0                        1872177.125015363
1550.0981006164402        -80.976258063294         1815953.3036004754
19.945455367172215        -9600.004303118762       4382587.46477028
39.89090716908783         -9600.017212749739       4382706.144692056
31.826768610828214        -9584.798117691147       4441736.34873567
0                         -9600                    4382568.4976427555
15.167065750954318        -9586.616157552446       4434575.14292955
0                         -9578.345245345185       4466589.198235027
0                         -6207.62140081563        6223864.243760371
81.0298155873923          -6157.559454217478       6143220.479764535
0                         -6307.745223493884       6383415.042844777
81.02984601386676         -6257.683280079586       6303539.783262393
0                         -6407.869046172137       6540927.724369213
81.02986035363841         -6357.807126549783       6462186.7848680345
1700.107594549436         0                        1856892.3550929055
1650.1044293069397        -80.97625840595622       1801753.5942414524
59.83635162973785         -9600.03872971681        4382900.715234856
50.657255181887216        -9584.573987076756       4442828.22061704
79.78178497999541         -9600.068855393229       4383177.345237534
69.8598629080031          -9583.85456147361        4445954.830766097
0                         -9552.925924337282       4564536.359135686
22.402691564087366        -9565.752623007462       4515287.024126476
0                         -6507.992868850391       6695632.573881954
81.0298506858266          -6457.9309759851385      6618425.841617632
1800.1139236405795        0                        1840826.4258486645
1750.1107576986633        -80.97625915345559       1786796.6592236764
99.72720345642588         -9600.107591702086       4383530.50162825
90.15446629912047         -9582.999245524099       4449741.07028657
119.67260330009977        -9600.154941116938       4383961.53661425
110.17747916810065        -9582.699672267772       4451481.744909637
139.61798075541222        -9600.210906662602       4384471.020519733
130.19297431554324        -9582.459267214886       4453114.4331500055
159.56333206888542        -9600.27549191616        4385058.893412081
150.21159646705533        -9582.185647467077       4454988.709014063
179.5086534879828         -9600.34870100809        4385725.933536069
170.0078061809954         -9581.965031602469       4456767.869370203
0                         -9523.139911087952       4678270.930324419
25.140606263292963        -9535.084905006246       4632894.344513225
0                         -6608.116691528644       6846691.118144944
81.02982622743029         -6558.054810855676       6771453.436439649
1900.120252731723         0                        1824003.5217151614
1850.1170859367246        -80.97626050716669       1771104.938463567
199.45394125990794        -9600.430538623626       4386470.796064609
189.88613861705974        -9581.699060968986       4458840.726440283
219.39919163040398        -9600.521010004255       4387293.229287083
209.8600077240039         -9581.506299997518       4460752.638950388
239.34440084254186        -9600.620120949412       4388193.51709511
229.81879938709437        -9581.645375251448       4461489.044864275
259.28956513550105        -9600.727877818363       4389173.0953521775
249.68494181706217        -9581.888567542228       4461931.829214983
279.2346807433487         -9600.844287532256       4390231.90384723
269.4993359766877         -9581.925231737026       4463288.992339514
299.1797438937993         -9600.969357576361       4391371.617374006
289.250188344936          -9582.129028477371       4464106.48575484
0                         -9488.237067079534       4810043.156231767
29.6850114289371          -9504.363404708223       4749506.812467073
319.1247508069654         -9601.10309600249        4392591.258859757
309.12452519210734        -9582.531335143145       4464277.442528752
339.06969769410097        -9601.245511431622       4393891.222239844
329.0258132660214         -9582.45223454396        4466443.202276498
359.014580756325          -9601.396613056693       4395272.201181883
348.9982544234631         -9582.546548353721       4468058.925002641
378.9593961833357         -9601.556410645588       4396733.605563227
369.1248551707747         -9582.725831225447       4469479.286293146
0                         -6708.240514206897       6993194.836562148
81.02980178966757         -6658.178630076388       6920396.534658448
0                         -6808.364336885151       7134164.731520687
81.02978530332004         -6758.302442864374       7064311.676447648
2000.1265818228665        0                        1806448.8092559185
1950.1234146147356        -80.97626237607504       1754701.8360565782
0                         -9447.338390558965       4962250.9633317
34.76185608126662         -9468.052343784399       4885672.960627132
398.9041405577715         -9601.724914547865       4398275.809015124
389.3066797320383         -9582.622636027449       4472130.990182726
418.8488113230406         -9601.902135703256       4399898.942898274
409.39032455511847        -9582.795094643889       4473816.972240261
438.79340428143496        -9602.088085623347       4401602.580423045
429.365637452812          -9583.216419457194       4474633.673326912
0                         -6908.488159563403       7268551.936719749
81.029776661857           -6858.426257002314       7202185.00668856
2100.1329109140097        0                        1788188.374817501
2050.1297445334762        -80.9762639951715        1737611.6634299832
0                         -9399.41387928617        5137348.778459651
42.025177718322006        -9423.612594699138       5049719.588979955
458.73791509149055        -9602.282776406733       4403387.13563633
449.2805165866061         -9583.539826492995       4475943.920749892
478.6823394209186         -9602.486220744335       4405254.089920937
469.16711485313334        -9584.117827126467       4476368.678473674
0                         -7008.611982241657       7395239.554869835
81.02977284246901         -6958.550074677165       7332933.448790559
0                         -7108.73580491991        7513045.92525922
81.0297713283659          -7058.673895016266       7455407.2161829285
0                         -7208.859627598164       7620729.526205809
81.02977077238705         -7158.797716755639       7568393.854624327
0                         -7308.983450276417       7716995.71531947
81.02977058024756         -7258.921539096685       7670624.018215067
0                         -7409.10727295467        7800505.500524736
81.02977051721061         -7359.045361663689       7760779.180571247
2200.139240005153         0                        1769249.160037556
2150.1360756898075        -80.97626429367982       1719859.57997744
0                         -9343.256590685782       5337716.538937955
49.74827320414433         -9369.961615925977       5243591.454030401
498.6266729453084         -9602.69843192367        4407202.597673667
489.08440480344876        -9584.805507130031       4476482.3846871285
518.5709113468087         -9602.919423833282       4409233.191173333
508.88353618616725        -9585.231675260091       4477723.746233244
538.5150503127982         -9603.149210967456       4411352.813176566
528.2994685526912         -9585.905649602226       4478043.611632419
558.4590855345369         -9603.387808431075       4413555.910779503
548.5842862834925         -9585.150579607998       4484272.477621592
578.4030127058003         -9603.635231944763       4415845.530993954
568.2916326437916         -9583.501261254178       4494088.614843637
598.3468275214835         -9603.89149785021        4418214.318982
588.1737518094185         -9583.308461241848       4498293.153957055
618.2905256762026         -9604.156623115761       4420667.1777661955
608.3462018594305         -9583.45718964416        4501325.6184870275
0                         -7509.231095632924       7869886.5150202615
81.02977049746343         -7459.169184307629       7837501.467593852
0                         -7609.354918311177       7923746.338548808
81.02977049152925         -7559.293006975859       7899405.772394667
2300.1455690962966        0                        1749658.8952630253
2250.1424066494355        -80.97626299171895       1701471.531779803
0                         -9277.452245911076       5565327.759796139
56.12744155546802         -9306.36454218348        5466929.831360045
638.2341028628551         -9604.430625342198       4423204.352590557
628.5759821894004         -9583.920733554078       4503246.581700495
0                         -7709.47874098943        7960688.262611881
81.02977048981157         -7659.416829651316       7945094.27567919
0                         -7809.602563667683       7979329.539689568
81.02977048933091         -7759.540652328816       7973173.443466872
0                         -9200.343612372535       5821495.018968329
62.50722357589187         -9237.921961308222       5698958.865116905
0                         -7909.726386345937       7978322.087953113
81.02977048920044         -7859.6644750068735      7982273.509671071
0                         -8009.85020902419        7956375.516705516
81.02977048916598         -7959.788297685081       7971070.367873818
0                         -8109.974031702443       7912282.2735436605
81.02977048915707         -8059.912120363321       7938309.708608031
0                         -8210.097854380696       7844944.563345878
81.02977048915484         -8160.035943041571       7882833.123458892
0                         -8310.22167705895        7753402.618924593
81.0297704891543          -8260.159765719824       7803605.859936513
0                         -8410.345499737203       7636863.650002658
81.03064817112826         -8360.289058040786       7699739.116906907
0                         -8510.469322415456       7494731.527403627
81.0336306739536          -8460.424187549497       7570527.983829646
0                         -8610.59314509371        7326632.7407742785
81.04390634993456         -8560.63247647682        7415364.4482200565
0                         -8710.716967771963       7132444.773025175
81.05390169292141         -8660.938576202298       7233889.610812422
0                         -8810.840790450216       6912321.558070951
80.97658727896082         -8761.362068752267       7025991.158473308
0                         -9109.988768270505       6105936.409809019
70.56836912077593         -9155.158053304678       5967068.917991464
0                         -9011.088295224168       6396327.259605783
77.81802755348927         -9061.599562837066       6252312.956765306
0                         -8910.96461312847        6666703.458157201
80.56910595971243         -8861.899489143749       6791881.748185287
80.27413089166781         -8962.727920707435       6531581.560792214
2400.1518981874406        0                        1729446.0312660679
2350.1487360308633        -80.97626086151297       1682474.1877761444
658.1775547711646         -9604.713522768812       4425825.299401469
648.7923736692363         -9584.887588507581       4503284.764812309
678.1208770861958         -9605.005334279667       4428532.22867141
668.7831154162103         -9586.41264637254        4501165.015570979
698.0640654868408         -9605.306079410162       4431334.152643621
688.2204273241651         -9587.883061092885       4499254.136134057
718.0071156442834         -9605.615778353804       4434225.623623195
708.172555427012          -9587.144279683343       4506425.9710883675
737.9500232204169         -9605.934451969268       4437203.545102428
728.2352629935164         -9585.705231820966       4516585.915995028
757.8927838662435         -9606.262121787719       4440266.045769681
748.2345642576348         -9586.747905692044       4516891.342954523
2500.158227278584         0                        1708639.6694922538
2450.1550641038025        -80.97625903577948       1662894.8765659991
777.8353932202308         -9606.598810020389       4443419.377064177
768.7095587897979         -9587.546501020452       4518412.601140741
2600.1645563697275        0                        1687269.490872518
2550.16139214937          -80.976258102035         1642761.521402723
797.7778469066276         -9606.94453956647        4446664.231252355
789.0825673896082         -9587.53064264998        4523333.178158699
817.7201405337518         -9607.299334021234       4449999.357062724
809.1159550934349         -9587.49366593365        4528404.333988267
837.6622696922253         -9607.663217684505       4453425.117357891
829.0558361544357         -9588.11501103718        4530913.91686723
857.6042299531744         -9608.036215569382       4456944.603598202
848.7319745997025         -9588.758011855723       4533397.5120855225
877.5460168663769         -9608.418353411309       4460557.447275368
868.4443445981792         -9589.0017449348         4537647.468428838
897.4876259583641         -9608.809657677417       4464263.2044921415
888.4115149320529         -9589.26869551957        4542009.936533469
917.4290527304744         -9609.210155576227       4468063.185004166
908.4012102566641         -9589.984237024686       4544675.878519553
937.3702926568552         -9609.619875067658       4471960.346065819
928.2822775239961         -9590.892454884388       4546651.575492668
2700.170885460871         0                        1665365.683587798
2650.1677208487426        -80.97625788382628       1622102.574346001
957.3113411823999         -9610.038844873392       4475954.894437662
947.9726400575837         -9591.037654981765       4551845.296731131
977.252193720635          -9610.467094487569       4480045.325499703
967.7795070746191         -9591.227591337067       4557036.708956863
997.1928456515441         -9610.904654187863       4484231.2335642185
987.8121937460002         -9592.13593405507        4559459.739361507
1017.1332923193302        -9611.351555046902       4488523.633293019
1007.5398749018544        -9593.452676979838       4560215.170968636
2800.1772145520144        0                        1642958.8700002804
2750.174049812415         -80.97625795306335       1600946.9490401596
1037.0735286637128        -9611.807828935624       4492915.443124713
1027.9602397623346        -9593.484604893556       4566689.118088621
1057.013548530557         -9612.273508518403       4497412.074323037
1047.5043065255868        -9592.082207666894       4579038.112851503
1076.9533462427135        -9612.748627301007       4502000.4548094785
1067.7833400990405        -9592.551123027004       4583963.484867587
1096.8929161566914        -9613.233219634001       4506694.418878708
1087.5964500227053        -9593.832717818368       4585458.369722978
1116.8322526175898        -9613.727320725326       4511495.365978751
1107.3245464901488        -9595.090214433956       4587153.2614691965
2900.183543643158         0                        1620080.0329049074
2850.1803785825064        -80.97625814078368       1579323.952692428
1136.7713499567765        -9614.230966654239       4516403.564107914
1127.2292274028748        -9595.370471678842       4593181.300431644
1156.7102024895           -9614.744194385736       4521418.598266116
1147.2084720716373        -9595.845422738532       4598570.497760538
1176.6488045124165        -9615.267041785442       4526541.063694923
1167.2536511493884        -9596.389719807803       4603845.377649508
3000.1898727343014        0                        1596760.441558988
2950.1867069771997        -80.97625861236405       1557263.2182682117
1196.5871503010544        -9615.79954763498        4531772.254247982
1187.2840576543738        -9596.641858206773       4610521.917178734
1216.525234107175         -9616.341751647828       4537114.468361296
1207.2575750832616        -9597.147412285722       4616256.750717214
1236.4630501560562        -9616.893694485703       4542568.835188894
1227.1379475835276        -9597.897514146815       4621060.800389059
3100.196201825445         0                        1573031.5775622204
3050.1930348526453        -80.9762596790021        1534794.6372160597
1256.4005926436905        -9617.455417775482       4548136.46882145
1246.8821518278285        -9598.39443955006        4627056.650294466
1276.3378557338683        -9618.026964126648       4553819.681732776
1266.6238116294783        -9599.06296073452        4632470.93192008
1296.2748335551762        -9618.608377149323       4559618.102628213
1286.559142623075         -9599.874493552057       4637502.412853546
3200.2025309165883        0                        1548925.060929612
3150.199362460941         -80.97626172569385       1511948.2923062395
1316.211520197877         -9619.199701472884       4565533.970676622
1306.782010486507         -9600.294968932738       4644532.95376194
1336.1479097106856        -9619.800982765164       4571566.814600666
1327.0217570639138        -9600.814493230713       4651319.183232077
1356.083996175405         -9620.412267754733       4577718.504927701
1347.1167348571353        -9602.00139572355        4655269.141828173
1376.0197733191758        -9621.033604239488       4584002.052487865
1366.498368848632         -9603.910706415409       4655831.292561332
3300.208860007732         0                        1524472.5766120814
3250.2056908308405        -80.97626475214214       1488754.3914853379
1395.9552339557272        -9621.665041089318       4590408.472542669
1385.9460511558327        -9604.69463039763        4661566.699709699
1415.890370825574         -9622.306628293149       4596949.460308084
1404.9704440391001        -9604.322691884689       4672417.937285285
3400.2151890988753        0                        1499705.8017232178
3350.212021337366         -80.97626765495346       1465243.203119235
1435.825176646189         -9622.958416983194       4603605.366812137
1425.086213122416         -9604.47987597798        4681646.008702917
1455.7596441084447        -9623.620459458372       4610400.308508708
1444.3080244264663        -9605.19102489959        4688120.413610943
3500.2215181900187        0                        1474656.333730478
3450.2183539209855        -80.97626862017636       1441444.9924349242
1475.6937658729396        -9624.292809208486       4617318.632350355
1464.7317265512509        -9605.633818143917       4696606.3085961705
1495.6275345661647        -9624.975520939177       4624384.2406277815
1483.9182667940634        -9605.757872344919       4706095.124785282
1515.5609427765157        -9625.668650597743       4631574.798030653
1504.8695359288224        -9606.273174226666       4714949.117647514
1535.49398305015          -9626.372255399805       4638905.906057924
1525.3407562067587        -9605.531490927451       4729540.40153789
1555.4266478866746        -9627.086393856865       4646369.479239207
1546.2223898386858        -9606.8871407121         4734941.8952270085
3600.227847281162         0                        1449355.6198678883
3550.22468599981          -80.9762669158192        1417389.9590513445
1575.3589297346484        -9627.81112580481        4653980.8947488265
1566.620253412548         -9607.688498648002       4742834.054087813
1595.2908209869108        -9628.546512433364       4661736.616951394
1586.731128078172         -9608.28803318835        4751710.788573206
1615.2223139756884        -9629.292616316523       4669638.440991532
1606.851753825017         -9609.062365103184       4759992.341040711
1635.1534009675165        -9630.049501444102       4677690.98019541
1626.8135882674417        -9610.285737299013       4766269.400944003
3700.2341763723057        0                        1423834.8880315758
3650.231015132107         -80.97626379967335       1393108.176582942
1655.0840741579252        -9630.817233254267       4685898.074151802
1646.5026352339464        -9611.458150995373       4772811.891921885
1675.0143257817579        -9631.59587867183        4694259.873849821
1666.1374269091148        -9612.226101881322       4781437.295729907
1694.9441474563916        -9632.38550611745        4702779.687010706
1685.8633771572402        -9613.055149804708       4790044.228749498
1714.8735294320159        -9633.186185512173       4711460.01890987
1705.6019730940145        -9614.052076211658       4798066.553506577
1734.8024618487432        -9633.99798836298        4720303.905400781
1725.312290768535         -9614.873594240808       4807129.882508681
1754.7309348015087        -9634.820987804345       4729315.562213772
1745.0825418015395        -9615.86568493826        4815629.573818837
1774.6589383341163        -9635.655258638411       4738496.001545247
1765.2736333725961        -9616.875431952294       4824553.382072152
3800.240505463449         0                        1398125.0793902806
3750.2373419331147        -80.9762614911755        1368629.536061216
1794.5864624330247        -9636.500877376588       4747850.0081751635
1785.5149973532718        -9617.301049797956       4836627.1784860175
1814.5134970208278        -9637.357922282683       4757377.323643976
1805.586759368287         -9617.716845446661       4848911.637236509
1834.4400319494175        -9638.226473417537       4767083.553254445
1825.4923840138124        -9619.00631240947        4856985.954215076
1854.3660569928431        -9639.106612685347       4776974.103990313
1845.4667404606307        -9620.495869133916       4864333.386473608
3900.2468345545926        0                        1372256.7830544303
3850.2436690498052        -80.97626110586053       1343983.6942596282
1874.2915618397878        -9639.998423881629       4787054.139088868
1865.4660231123423        -9621.101719886525       4876383.705787654
1894.2165360857014        -9640.901992742985       4797325.151174115
1885.2547724933445        -9621.77666961416        4888208.766376576
1914.140969224525         -9641.817406998693       4807790.517143621
1905.0631556969138        -9622.785469077427       4898615.29840883
1934.0648506400169        -9642.744756424265       4818454.1449780045
1924.9259489828937        -9623.617395814936       4910238.2675502375
1953.9881695966153        -9643.68413289696        4829323.588353238
1944.8105496557           -9624.645413026981       4921147.575116809
1973.9109152298608        -9644.63563045347        4840398.89764877
1964.786677584243         -9625.70121890271        4932262.7309538275
4000.253163645736         0                        1346260.172717006
3950.249998159435         -80.97626192966827       1319200.0259383738
1993.8330767847135        -9645.599345361843       4851684.856327753
1984.8064807568123        -9626.394979999955       4945600.995643296
2013.754641640532         -9646.575376087578       4863186.523981952
2004.7123936748037        -9627.334030399046       4957862.585873288
2033.6755957454154        -9647.563823375063       4874911.262728545
2024.553729019274         -9628.562397008589       4968826.618859643
2053.595924964263         -9648.564790379327       4886864.077685871
2044.2552135735032        -9629.424754261941       4981913.110505859
2073.5156150704843        -9649.578382736125       4899046.539101097
2064.4069543343753        -9630.06797769787        4996921.459156572
4100.25949273688          0                        1320164.94597579
4050.2563286129657        -80.97626242186213       1294307.5800807567
2093.4346517349863        -9650.604708634684       4911463.552955867
2084.4080521859687        -9631.135130303286       5009837.285278984
4200.265821828023         0                        1294000.266051936
4150.262658915522         -80.97626169199687       1269335.0415825455
2113.3530205145807        -9651.643878893386       4924120.994337427
2104.33176655621          -9632.221526294494       5022896.711476973
2133.270706839726         -9652.696007038496       4937029.583679681
2124.148358948203         -9633.58254235409        5034664.023834607
4300.272150919167         0                        1267794.706409679
4250.26898816878          -80.97626014330712       1244310.701116733
2153.1876960015784        -9653.76120938607        4950189.718489841
2144.278057226097         -9635.042648618894       5046503.704004987
2173.103973138294         -9654.839605127283       4963614.933757103
2164.3700424844533        -9635.964375236761       5061654.254290037
2193.019523220554         -9655.931316417234       4977309.732658547
2184.05905815084          -9636.851573319413       5076973.321920213
2212.93433103624          -9657.036468467502       4991274.325605013
2204.089224669622         -9637.989355280193       5091595.74061622
2232.8483811742035        -9658.155189642568       5005522.393058402
2224.1103089941257        -9638.86957615139        5108066.770820628
2252.761658007084         -9659.287611560365       5020061.113424343
2243.793043244799         -9639.963019879258       5123348.466182335
4400.27848001031          0                        1241576.198332297
4350.275316501172         -80.9762587457319        1219262.4355249193
2272.674145673095         -9660.433869197117       5034889.627173249
2264.0736310698085        -9641.31675196869        5138160.984120598
2292.5858283636167        -9661.594101014733       5050025.33304692
2284.3059127948936        -9642.185316061821       5156187.022353312
2312.4966884497335        -9662.768448966097       5065469.611725143
2304.13889287506          -9643.144301875456       5173680.887864555
2332.40670493945          -9663.95705851735        5081234.437804619
2323.8818069316635        -9645.035955753678       5185880.938466363
4500.284809101454         0                        1215371.9816329263
4450.281644816923         -80.97625803096587       1194217.7007169826
2352.3158565471977        -9665.160078949119       5097330.717996438
2343.857439415114         -9646.642511197335       5200449.215338174
4600.291138192597         0                        1189208.5586386572
4550.287973647025         -80.97625784844986       1169203.540377667
2372.2241218095023        -9666.377663494965       5113770.912439899
2363.858593738647         -9647.398878939664       5220682.086759495
2392.1314790634983        -9667.609969477922       5130557.77713422
2383.6617158718545        -9648.322542132031       5240152.814440289
2412.0379064240356        -9668.857158453313       5147701.496226561
2403.5602965518083        -9649.637277461232       5257803.417088142
2431.943381759268         -9670.119396358166       5165214.387942349
2423.4212762421907        -9650.723176734225       5277322.553840275
2451.847882664604         -9671.396853667618       5183110.375838737
2443.2425863615968        -9651.788675828157       5297448.436304661
2471.751386434899         -9672.689705558743       5201396.301676582
2463.0320020158124        -9653.030173147725       5316932.539457685
4700.297467283741         0                        1163111.651572713
4650.294302738169         -80.97625784844986       1144246.6154224076
2491.6538700347573        -9673.998132082172       5220084.7940014675
2482.774222998712         -9654.227255011887       5337166.613768949
2511.5553100667826        -9675.322318342027       5239181.781702383
2502.848231521386         -9655.32450145737        5359095.403649363
2531.455682737636         -9676.662454684609       5258701.61946565
2523.302213486792         -9656.688326036352       5380421.687391325
4800.303796374884         0                        1137106.1634174278
4750.300631829313         -80.97625784844986       1119373.2620392793
2551.354963821721         -9678.018736896402       5278664.660553817
2543.29559539109          -9658.357824818955       5399612.92995271
2571.2531286269646        -9679.391366412257       5299077.493951467
2563.150568603965         -9660.048928609182       5418996.951087283
2591.1501526409506        -9680.780550582056       5319960.173056102
2582.9896117954368        -9662.066416566387       5436675.322074392
2611.0460053989295        -9682.186502470347       5341365.444402902
2602.144178455823         -9664.663198478624       5449722.799316836
4900.310125466028         0                        1111216.142372796
4850.306960920457         -80.97625784844986       1094609.590197983
2630.94065320499          -9683.609441273655       5363263.552436721
2621.7175880335635        -9665.345668720038       5477373.308979466
2650.8340620196564        -9685.0495927763         5385687.81500329
2640.1797108870246        -9665.780844430168       5505608.732489661
5000.316454557171         0                        1085464.7499397008
4950.3132900116           -80.97625784844986       1069981.639970237
2670.726197415488         -9686.507189618904       5408608.380053566
2660.5880460542035        -9668.34800825957        5522728.551314565
2690.6170245291964        -9687.982471581208       5432121.274217825
2680.8722031717184        -9669.556520078539       5550029.592891843
2710.50650801             -9689.475685880183       5456192.906164657
2700.650119391136         -9670.837090676907       5576728.223786101
2730.394611963861         -9690.987087484487       5480882.1850184575
2719.7285727730764        -9672.16200369861        5602541.097287408
2750.2812998932586        -9692.516939446277       5506153.823487967
2740.829935765025         -9674.027171140038       5628980.293195292
2770.1665346320733        -9694.065513251651       5532116.470440152
2759.5519891434765        -9675.182532319732       5656973.332118451
2790.0502782751423        -9695.633089190975       5558696.244588148
2780.406822629069         -9676.89430023039        5685832.7888267785
2809.932492102002         -9697.219956750458       5586039.532426254
2799.3569871099285        -9677.548221690315       5719950.676530335
5100.322783648315         0                        1059874.2326954857
5050.319619102743         -80.97625784844986       1045515.6225644276
2829.8131364942674        -9698.826415026531       5614039.557693926
2819.9934641217355        -9678.906466805021       5753125.138446064
5200.329112739458         0                        1034465.8977775589
5150.325948193886         -80.97625784844988       1021238.2901378061
2849.6921709571034        -9700.452773173774       5642788.201682043
2840.452314458145         -9679.278326592519       5794961.408882293
2869.5695547104638        -9702.099350927847       5672279.559805823
2861.0425839546247        -9681.584363645854       5822591.300427564
5300.335441830602         0                        1009260.0920754368
5250.332277285029         -80.9762578484499        997177.5071101972
2889.4452350695756        -9703.76647813097        5702592.682600562
2881.4367097845466        -9683.838868792895       5851180.028062585
2909.319155064483         -9705.45449585927        5733756.269311637
2901.875365601693         -9685.267050772216       5887815.412691479
2929.1912569562382        -9707.163757275743       5765786.87252318
2922.0585364055546        -9686.645229655553       5925543.990378904
2949.0614821300705        -9708.894628224756       5798713.487700038
2942.016845730115         -9688.774486014929       5957460.304256349
2968.929770978404         -9710.647487864626       5832607.050548315
2961.520473739616         -9691.48438767541        5984187.2315749265
5400.341770921745         0                        984276.1851111936
5350.338606376173         -80.97625784845          973363.1474509385
2988.7960627726975        -9712.422729341319       5867508.667180049
2981.1288325743567        -9694.027333137894       6013637.872946784
5500.348100012889         0                        959532.5555867767
5450.344935467316         -80.97625784845043       949828.5389161102
3008.6602955228973        -9714.220760506607       5903463.594769749
3000.8257930201908        -9695.575478288629       6053441.476722886
3028.522405823151         -9716.042004684232       5940497.397564354
3020.465055717856         -9696.8765804504         6096803.627198388
3048.3823286823067        -9717.886901488082       5978645.14788453
3040.4409837027874        -9698.649821199499       6138259.576088178
3068.239997337457         -9719.755907696774       6017970.431802295
3060.366104664527         -9700.2926053905         6182316.260845557
3088.095343048689         -9721.64949818938        6058542.646738133
3080.0376410581707        -9702.174703824408       6224937.921578032
5600.354429104032         0                        935046.5815567962
5550.351264558457         -80.97625784845208       926612.8623104786
3107.948295249234         -9723.568166984254       6100401.645029207
3099.917010464926         -9704.371771168602       6266709.143587854
5700.360758195176         0                        910834.6341641912
5650.357593649591         -80.97625784845845       903765.2937314654
3127.7987817173994        -9725.51242835758        6143630.5103053665
3119.815233368643         -9706.119716747266       6314660.348777026
3147.6467067195695        -9727.482815845076       6188298.473887538
3139.4507553826047        -9707.99405974903        6362332.638121088
3167.4919673127656        -9729.47988502151        6234446.337798809
3159.2629169180436        -9710.228698595916       6408740.036785892
3187.334458721112         -9731.504215385306       6282196.042837658
3179.1547109365724        -9712.439609981562       6457527.487554739
5800.367087286319         0                        886912.0749634524
5750.363922740697         -80.97625784848235       881352.4869460933
3207.1740740485748        -9733.556411806234       6331607.5726162745
3199.218167630879         -9714.61397678282        6509451.250707418
3227.0107039580466        -9735.637106087084       6382741.372969684
3219.3866783765593        -9716.50545980573        6567042.64260763
3246.8442363123227        -9737.746958650358       6435708.551579001
3239.181043585275         -9718.97313798643        6619145.140479005
3266.674555772017         -9739.886660362432       6490722.575490873
3258.305555468483         -9722.343632817727       6660208.766710178
3286.5015433445396        -9742.056934509015       6547796.219304793
3277.7528255133093        -9724.415300437391       6719799.551482301
3306.3250758775052        -9744.258538937418       6607184.428238901
3296.1644462764216        -9725.51880948139        6788768.893351614
5900.3734163774625        0                        863293.2568715591
5850.370251831696         -80.97625784856955       859472.7989622555
3326.145025488798         -9746.492268383112       6668691.4588282155
3316.4925218426283        -9727.13726361294        6863456.209680966
3345.9612569495           -9748.758956772595       6732792.744113642
3335.7772275435723        -9728.578654385343       6938640.651762791
3365.773601089778         -9751.059476935903       6799348.091294586
3356.7625003814046        -9730.838898790995       7015590.233808919
3385.581877830605         -9753.394746195592       6868634.580417999
3377.9226858573966        -9731.489253466561       7118381.414315914
3405.3859048381187        -9755.765730757083       6940822.091818939
3397.7389357999655        -9735.164994481698       7178558.881251493
6000.3797454686055        0                        839991.5294686551
5950.376580922301         -80.97625784887775       838284.8476520148
3425.1854937480266        -9758.173449007123       7016198.05110244
3417.9807655131112        -9738.36252756592        7250762.444565561
6100.386074559749         0                        817019.2517442653
6050.382910011515         -80.97625784992853       818067.6096147586
3444.980449183962         -9760.618975496614       7094964.782134536
3438.0702679012375        -9740.6029001226         7339197.688406955
3464.770565324708         -9763.103445027147       7177335.115998008
3457.88690988818          -9742.97643968395        7428773.931818695
3484.5556042835287        -9765.628054834546       7263528.808732082
3477.3205261124335        -9745.571641651513       7517309.802230061
3504.3353082380136        -9768.194071447342       7353814.122687747
3496.733184947811         -9748.170587467068       7610341.147368473
3524.1094099732063        -9770.802838086953       7448537.589601879
3516.295292272917         -9750.965071927394       7706529.7325938055
3543.8776312230098        -9773.455781248822       7548026.650275305
3536.1917135305393        -9753.713880169877       7811441.679073243
6200.392403650892         0                        794387.8357854063
6150.389239096056         -80.97625785337182       799347.5695427876
3563.6396794446955        -9776.15441784141        7652613.142679478
3556.266570182596         -9755.75493877502        7935495.456693851
3583.39521811282          -9778.900359475718       7762614.44182387
3576.2918861686326        -9758.140727200416       8060938.324124952
3603.1438713067705        -9781.695322238818       7878589.258247703
3595.9806955667523        -9761.298237001241       8177646.110255156
3622.8852468347145        -9784.541140400986       8001045.484744982
3615.7214330286183        -9764.625916107556       8299273.43840906
3642.6189337163364        -9787.43977806259        8130555.453290779
3635.5485581313947        -9767.383168224578       8440032.248884698
3662.3444946162285        -9790.393341611705       8267798.026598369
3655.0728329991325        -9770.379845824993       8582562.364585096
6300.398732742036         0                        772108.4654517579
6250.3955681658035        -80.97625786417764       783126.2522811195
3682.061415091667         -9793.40408727121        8413349.352745393
3674.6606467995553        -9773.576659867107       8731556.423431942
6400.405061833179         0                        769035.3460008972
6350.401897192122         -80.9762578965515        770977.0809049396
3701.769123592681         -9796.474441019353       8568016.184197819
3694.4091915656913        -9776.43594696313        8899560.174978703
3721.4670196163606        -9799.607022705084       8732784.293901334
3714.0344346287534        -9779.632199163152       9071181.69872751
3741.1544676202816        -9802.804668125273       8908570.821234077
3733.8833258103023        -9782.963668961464       9255699.7774321
3760.8307575604613        -9806.070449015224       9096579.632913932
3753.6984153867165        -9785.988828211544       9460816.410234213
3780.4950391137586        -9809.40769197385        9298191.042941121
3773.3342498046236        -9789.445460410776       9669658.110000307
3800.1463985631503        -9812.82002599829        9514815.096751375
3793.3253675965757        -9793.163289766402       9895222.370483724
6500.411390924323         0                        773881.4080863149
6450.408226102903         -80.97625798891771       764036.5540478666
3819.783862606733         -9816.311424857406       9748287.954854062
3813.3440853939123        -9796.419389527264       1.0152289514496187E7
3839.4063582238277        -9819.886249116355       1.0000830446894815E7
3832.8824561167057        -9799.796888536754       1.0420458709614614E7
6600.417720015466         0                        778162.2792724901
6550.414554745155         -80.97625823918027       761443.1424930538
3859.0125684137893        -9823.549276755597       1.027457571080563E7
3852.4159902333454        -9803.437130663691       1.0706018783148376E7
3878.601033665543         -9827.305788705613       1.057235599624581E7
3872.1326876696626        -9806.900193640686       1.1027430666113285E7
3898.1701825737478        -9831.161657311948       1.089763660219038E7
3891.87833966795          -9810.59614317845        1.1374700472930564E7
3917.7182366955867        -9835.123428032755       1.125437324341502E7
3911.574031272344         -9814.524543926358       1.1749833370476251E7
6700.42404910661          0                        781883.1859095878
6650.42088287776          -80.97625887799737       761297.1733424974
3937.242968591188         -9839.198389717725       1.1647221518071592E7
3931.3599214390233        -9818.3280524863         1.2172222362488553E7
6800.430378197754         0                        785050.6027824812
6750.427210338309         -80.9762603753841        762223.8802488548
3956.74189717287          -9843.394760110325       1.2081543528009862E7
3951.3184799427527        -9822.310568630011       1.2642459534628296E7
3976.2122909314057        -9847.721873042197       1.2564584568906313E7
3971.130771242893         -9826.788372686458       1.3146358736656478E7
3995.6507766478276        -9852.19032391414        1.3105307289193198E7
3990.6382327878314        -9831.397469505453       1.3698643656831855E7
6900.436707288897         0                        787672.0375334186
6850.433537559807         -80.97626339905766       763500.8608333474
4015.05321808091          -9856.81222830103        1.37141006307583E7
4010.039629033003         -9835.907365523513       1.4322673963470967E7
4034.4150018606388        -9861.601664626041       1.4405152526966373E7
4029.354252458073         -9840.78567797582        1.5013618675349304E7
7000.443036380041         0                        789755.9527541789
6950.439866062286         -80.9762681239312        764767.8647661457
4053.730484159484         -9866.575036150558       1.519576498622798E7
4048.6955351693355        -9845.890235378898       1.5799087686962366E7
7100.449365471184         0                        791311.6997072682
7050.446197634233         -80.97627299504657       765839.4397174545
4072.992303356851         -9871.751535877098       1.6108211022515392E7
4068.1569269660836        -9850.936091381873       1.6716153877523884E7
4092.1919251394206        -9877.154161506172       1.7173848197181165E7
4087.5113976542793        -9856.462053275112       1.775602890795814E7
4111.318328508508         -9882.81057379048        1.8437277294857673E7
4107.203030782919         -9862.36329542014        1.8996384150641426E7
7200.455694562328         0                        792349.4539095829
7150.452531996661         -80.97627497706834       766616.0144917568
4130.357275428717         -9888.754578640755       1.9955786143326048E7
4127.1558360612935        -9867.813033068951       2.0522446355352506E7
7300.462023653471         0                        792880.1511499506
7250.458865636013         -80.97627227043704       767042.7243874603
4149.290086987486         -9895.028221402026       2.1810547058146253E7
4146.995657957049         -9873.372694217665       2.234718846044067E7
4168.091554425434         -9901.684813031987       2.4115480543532073E7
4166.755046672692         -9879.96773315745        2.452413548531733E7
4186.726583324471         -9908.793531275864       2.7053345100794096E7
4186.109252887437         -9887.45828199617        2.7146411312265996E7
7400.468352744615         0                        792915.4238098861
7350.465195167522         -80.97626647278867       767089.5025524105
4205.144399091083         -9916.446649226582       3.0915017463698942E7
4204.956070987278         -9895.638963378833       3.0368940621237393E7
7500.474681835758         0                        792467.5376468537
7450.471521250155         -80.97626123265489       766740.8809250029
4223.267942521466         -9924.771391603885       3.6201531655784465E7
4223.362133679055         -9904.44301793244        3.4431395701168165E7
7600.481010926902         0                        791549.3292609258
7550.477847369711         -80.97625853966623       765990.4567335187
4240.972951473223         -9933.950316167075       4.3800393092401266E7
4241.796635150904         -9914.111944297423       3.9784703004016005E7
7700.487340018045         0                        790174.1444747887
7650.484175472032         -80.97625784872004       764837.7256234909
4258.042735191169         -9944.258025848565       5.531078976998612E7
4260.018210349615         -9925.385315345831       4.6985647140651144E7
4293.561692321006         -9978.119159573          1.2500713094071138E8
4297.735864019426         -9987.021191088257       1.4828928567076883E8
4302.862567041695         -9978.119088078769       9.285614588567235E7
4273.817754910135         -9955.9260371081         7.328392320791934E7
4276.396096623046         -9938.352382937786       5.6264199018614866E7
4285.960511741675         -9967.70304204644        9.795073865374978E7
4289.413650944215         -9952.450717581176       6.748273228604625E7
4297.989370293327         -9966.20504218775        8.026071418596901E7
7800.493669109189         0                        788355.7778710533
7750.490504562001         -80.97625784940082       763286.178806285
4299.562607888465         -9994.294874660283       1.623960233248351E8
4305.050460816054         -9987.792943223303       1.0359588562462692E8
7900.499998200332         0                        786108.4137060671
7850.496833649093         -80.97625785167916       761342.1082076072
4300                      -10000                   1.6659957102553943E8
4305.462505610193         -9995.585252959692       1.1223995174604994E8
8000.506327291476         0                        783446.5683670259
7950.503162727001         -80.97625785898508       759013.8251001891
4299.5626076696235        -10005.70512676687       1.6328368699297923E8
4304.136336760768         -10003.464845903492      1.2303655870016126E8
8100.512656382619         0                        780385.0347966995
8050.509491777699         -80.97625788130898       756311.1293222852
4297.735862350119         -10012.978813695003      1.4867029310239267E8
4304.550923179594         -10011.67651946826       1.0745456269162677E8
8200.518985473762         0                        776938.82845503
8150.515820755189         -80.97625794587253       753244.9351348272
4293.561687338988         -10021.880848886452      1.2555247054785818E8
4302.432253380128         -10022.304038341146      9.361098628235357E7
8300.525314564906         0                        773123.135425353
8250.522149560124         -80.97625812097466       749826.9985546985
4285.960501198752         -10032.296970060395      9.867447027300474E7
4297.315442190627         -10035.436476005907      7.873127383047532E7
8400.53164365605          0                        768953.263037803
8350.528478030574         -80.9762585595305        746069.7120574256
4273.817736344293         -10044.073978470613      7.428875782358769E7
4287.595255505608         -10050.663603042969      6.542330973035147E7
8500.537972747194         0                        764444.5923367
8450.534806038999         -80.97625954423671       741985.9456249857
4258.0427061084065        -10055.741993375552      5.6519937171085544E7
4269.60048518075          -10065.130148182401      5.4256625578223325E7
4240.974076706914         -10066.0490586276        4.542316528419637E7
4256.971860123546         -10076.811739815981      4.6791886759686075E7
4223.26824861555          -10075.228459698481      3.782810568656831E7
4239.926687332425         -10087.374213693347      4.043251910624191E7
4205.145043074954         -10083.553070310229      3.248300700587971E7
4221.775278120389         -10096.512582478535      3.538621231382378E7
4186.727013847467         -10091.20629771126       2.856357485478087E7
4203.1373401845985        -10105.422048455475      3.1374815329085182E7
4168.092111608857         -10098.314982559781      2.5574474640599433E7
4183.961456475113         -10113.815627351614      2.816919286881548E7
4149.290450446916         -10104.971654278108      2.322413036581521E7
4164.359555692684         -10121.27184685368       2.5566056164649505E7
4130.357832037938         -10111.24524252968       2.1333559357996378E7
4144.6837101825295        -10127.763392407707      2.3435912694813594E7
4111.318658010955         -10117.189326178523      1.978286740350722E7
4125.118184298344         -10133.712356544673      2.1679006009015065E7
4092.1923746522566        -10122.845708918901      1.849009574558459E7
4105.823322655638         -10139.085072889997      2.02164287275966E7
4072.992679424195         -10128.248360772945      1.7397035083233733E7
4086.812960169362         -10144.226887941148      1.899230527968409E7
8600.544301838336         0                        759612.5330666319
8550.54113381257          -80.97626141229334       737588.9202328707
4053.730670935908         -10133.424914744752      1.646022737421517E7
4067.8253893402666        -10149.386555667732      1.794761215052702E7
4034.4153841965813        -10138.398238929323      1.5649372160699023E7
4048.6574056808545        -10154.151390559655      1.7023127380391687E7
8700.55063092948          0                        754472.4810391422
8650.547462275465         -80.97626413717042       732892.1048929837
4015.0535420470173        -10143.187693090713      1.4940409737325892E7
4029.343152356645         -10158.763171328712      1.620756690393404E7
3995.6509708498825        -10147.809630658068      1.4316231882001907E7
4010.028483863121         -10163.571255575209      1.55015786754148E7
3976.212854924424         -10152.277999522708      1.3762150882429898E7
3990.2249171741437        -10168.403491318097      1.486324231872335E7
3956.742955238075         -10156.60500856215       1.3266750479189092E7
3970.540135032959         -10172.67651877664       1.4285641866190292E7
3937.2443028885077        -10160.801327574361      1.2821631469433136E7
3950.890595313467         -10177.101753766347      1.37778838073714E7
3917.7195977176975        -10164.87629211877       1.2419091697737858E7
3931.0782125048772        -10181.214097414957      1.3310523312781138E7
3898.1713002307797        -10168.83811939167       1.2052841493812693E7
3911.190717205797         -10184.496029294281      1.2863689615527933E7
3878.601698342943         -10172.694082115508      1.1719570293643618E7
3891.7652909702524        -10186.743449051517      1.2441100072520027E7
3859.0129563422893        -10176.450649828925      1.1414788748017216E7
3871.8892026058666        -10190.467455595714      1.2089636996486872E7
3839.406859148171         -10180.113658483522      1.1136653168521574E7
3853.750337555018         -10196.083380667698      1.185698206312476E7
3819.7845985207105        -10183.688442718514      1.0879187712440314E7
3834.3799564939886        -10200.771027957739      1.1594778769692434E7
3800.147309559774         -10187.17981395711       1.0641431801104061E7
3814.1099830715134        -10205.21371796361       1.1334435540796928E7
3780.4960331531274        -10190.592137406044      1.041965283416293E7
3793.2900650018005        -10207.693616936771      1.1038959136166813E7
3760.8317359466187        -10193.929386799802      1.0213848284259513E7
3773.639108787043         -10209.686093057084      1.0774096415269932E7
8800.556960020624         0                        749039.777939187
8750.553792671019         -80.97626669276703       727909.1311682736
3741.1553261548056        -10197.195190929604      1.0022014789954431E7
3754.8871773648293        -10213.125096350941      1.0574901591644855E7
3721.467666127152         -10200.392873400866      9843565.846364884
3736.1331834061575        -10216.052524292143      1.0379536112728303E7
8900.563289111768         0                        743329.6736028414
8850.560124982689         -80.97626743140609       722653.7206967323
3701.7695823884437        -10203.525486771381      9675941.452372141
3682.06185079156          -10206.595845533331      9519445.138500039
3697.8607662292407        -10223.648507554928      1.005296612641998E7
3716.375276355424         -10220.150272926303      1.0208684547779752E7
3642.6195714659875        -10212.560127364844      9233304.648080455
3622.8859613813224        -10215.45875562998       9102126.75920474
3635.8992337588556        -10232.91147895512       9555530.812741531
3662.345020562251         -10209.606578867908      9371934.299620764
3677.0927319502207        -10227.120448991356      9881216.7103045
3656.5717600708595        -10230.821867698198      9729320.464824993
9000.56961820291          0                        737357.2907789852
8950.566456965742         -80.97626568439706       717139.6227056884
3603.144621417503         -10218.30457062722       8978321.474408967
3615.8196664365764        -10235.26719883031       9403758.165406253
3583.395960416499         -10221.099536419306      8861303.061136702
3595.873747953016         -10238.234437295017      9273403.136973381
3563.640368724317         -10223.845487202267      8750465.922499599
3575.993825710884         -10241.018377733597      9148426.964828655
3543.878221360837         -10226.544138866706      8645331.06599447
3556.011880616552         -10243.534987832492      9025650.741792815
3524.10988069235          -10229.197099282652      8545448.100676311
3536.264120376949         -10246.431738990921      8917918.558612984
3504.3356986912013        -10231.805877474733      8450519.799288286
3516.693209342789         -10249.100252008662      8813982.926383328
3484.5560298412065        -10234.37189041555       8360133.0654062675
3496.9316445150384        -10251.630761952742      8712336.003629144
3464.771176952852         -10236.896477564758      8273974.081047676
3477.080966372893         -10254.41904210372       8619446.763051221
3444.9813497413807        -10239.38091235535       8191761.28855078
3457.266707904891         -10256.761466072074      8525178.500504175
3425.186742477885         -10241.826397943385      8113278.082099509
3437.2736862818383        -10258.878437282092      8431554.793977927
9100.575947294054         0                        731137.5923719424
9050.5727864821           -80.97626249044656       711380.5598904565
3405.3875379708347        -10244.234072198307      8038292.835858658
3417.3230441582605        -10261.874464389766      8355332.6024444355
3385.583909004512         -10246.605012502081      7966519.148661379
3397.5536567552876        -10264.681532662502      8281457.260125429
3365.7760195954384        -10248.94024010746       7897737.604397238
3377.8530231137065        -10266.627928818938      8199937.104512554
3345.964026092282         -10251.240724103603      7831836.314713034
3358.0125322694407        -10268.455072813314      8120112.397218646
3326.148078140816         -10253.50738503103       7768647.947066407
3338.0773002835663        -10271.134386817152      8054575.597008643
3306.3283195322206        -10255.741098182929      7707979.814606105
3318.174069240707         -10273.263733270722      7985327.186260321
3286.5048889502177        -10257.942696625229      7649682.327609424
3298.1949073951187        -10275.192141191135      7916481.9214564115
9200.582276385197         0                        724685.3511498779
9150.579113980479         -80.97625967819525       705390.1815001894
3266.6779206303236        -10260.112973963951      7593628.166009386
3278.4136157692824        -10277.566049082101      7857003.29761853
3246.8475449425077        -10262.252686885155      7539728.946874824
3258.8646752098625        -10279.74666045983       7798887.170099605
3227.013888907011         -10264.36255748971       7487828.59514017
3239.163809318801         -10281.74886674084       7740611.588358498
9300.588605476341         0                        718015.1218872536
9250.585441467905         -80.9762582240074        699182.022487408
3207.1770766516524        -10266.443275442758      7437853.43700333
3219.4053493166734        -10283.88297796539       7686115.197250989
3187.33722981785          -10268.495499955416      7389694.079104144
3199.188638628782         -10286.180401417716      7634037.755525169
3167.494467921572         -10270.519861614343      7343241.98002699
3179.0642310784656        -10288.000487979276      7579275.307414304
3147.648908674635         -10272.516964073222      7298429.711194127
3159.0678713378966        -10290.388487807542      7533441.79933922
9400.594934567484         0                        711141.2158972732
9350.591770021912         -80.97625784844986       692769.4672843945
3127.8006682710247        -10274.487385618571      7255148.281548924
3139.288328643324         -10292.72496576952       7489735.566344429
3107.9498616423452        -10276.43168062107       7213330.930400606
3119.745553681063         -10294.377050106395      7441340.765742677
3088.096602685942         -10278.350380882463      7172933.248662421
3099.7056719756974        -10295.98164891345       7392785.738582469
3068.2410044688395        -10280.243996887008      7133890.92055962
3079.70041489001          -10298.441942355756      7354983.033763729
3048.383179410225         -10282.113018965607      7096104.611729748
3059.780199425007         -10300.653370898715      7316460.575614493
3028.523219285137         -10283.95792024046       7059508.901567958
3039.8664033876794        -10302.039659051728      7271262.004908073
3008.661131828496         -10285.779163304676      7024083.250928392
3019.773616878179         -10303.335962055742      7226402.29955143
2988.7969671070646        -10287.577189328089      6989760.408016407
2999.9135618209198        -10305.302641624765      7190277.440797716
2968.9307801678615        -10289.352422531132      6956514.49318231
2980.398955755453         -10307.17621975592       7155530.870261994
2949.062624057125         -10291.105271670374      6924281.334482723
2960.5916447116974        -10308.764542131665      7118657.441648077
9500.601263658627         0                        704077.6779074967
9450.598099113055         -80.97625784844986       686165.7174017743
2929.192550001107         -10292.836130801154      6893030.011735358
2940.575391926257         -10310.920954397077      7087792.504019012
2909.320607571287         -10294.545379992536      6862695.120470497
2920.471636208593         -10312.783645453326      7055218.845417582
2889.4468448354905        -10296.233385998183      6833207.391486668
2900.481191908984         -10313.858534254421      7017015.510070689
2869.571308496248         -10297.900502886363      6804601.561248443
2881.1666161537432        -10314.20680421363       6975202.505376105
2849.694044017609         -10299.547072632118      6776862.536441444
2860.859821283095         -10316.775007829616      6951963.47194552
2829.8150957414496        -10301.173425674324      6749933.006291573
2841.5019442329276        -10320.425837490204      6941035.462093222
2809.9345069942774        -10302.77988144012       6723699.696010441
2821.6218146755878        -10321.311859300045      6905891.020760145
2790.0523201853593        -10304.366748839027      6698205.736060955
2801.517722843845         -10322.14301108231       6871012.198170987
2770.1685768969696        -10305.934326728868      6673431.538202633
2781.4315957556046        -10324.230697762709      6847733.099096832
2750.283317967462         -10307.482904355393      6649334.387604002
2761.4525703464788        -10326.339499421878      6825666.014688174
2730.3965835677764        -10309.012761767432      6625871.248597044
2741.4015018438217        -10327.769293058982      6798711.854196452
2710.5084132719708        -10310.52417020919       6603027.567611564
2721.555461309957         -10328.993876683171      6771380.867812268
2690.618846122277         -10312.017392491218      6580787.614775941
2701.809130604069         -10330.4008225192        6746537.009371362
2670.7279206891653        -10313.492683341432      6559134.09460896
2682.069077879653         -10331.55666608048       6720522.339275907
2650.8356751268243        -10314.950289737499      6538045.457872298
2662.098072074665         -10332.629388961754      6694289.838456549
2630.9421472244426        -10316.390451221747      6517495.309211011
2642.0537769882085        -10334.234986540956      6672821.173307046
2611.0473744536525        -10317.81340019976       6497475.03264178
2622.0807366820677        -10335.648719270872      6650708.271493501
2591.1513940124373        -10319.219362223617      6477960.057994261
2601.959490179338         -10336.976486729069      6628417.730537258
2571.25424286581          -10320.608556260748      6458923.837465403
2581.8031066184517        -10338.333132776876      6606972.855144631
2551.3559577834944        -10321.98119494931       6440345.327958138
2561.95036986033          -10339.268022553102      6583557.259893585
2531.4565753748952        -10323.337484840875      6422221.329129989
2542.616181499085         -10339.403191831307      6555725.42989859
9600.607592749771         0                        696838.2652300526
9550.604428204198         -80.97625784844986       679383.7626833831
2511.5561321215323        -10324.677626631179      6404538.156835527
2523.2565358786096        -10340.589002268192      6536211.2449301155
2491.65466243117          -10326.001815510344      6387332.00244579
2504.4541708931974        -10342.781797851982      6525281.041262369
2471.7521753280025        -10327.310242889147      6370503.479199695
2484.340177064974         -10344.643277070876      6510531.590607856
2451.848686178269         -10328.603094452586      6354106.60176625
2465.0359945297855        -10345.821031751952      6492592.146555991
2431.944215191894         -10329.880550473832      6338054.82257666
2443.93753244104          -10346.878545469475      6471959.04481296
2412.0387821073728        -10331.142786351777      6322422.9256919315
2425.1531103612606        -10348.341582906027      6457727.321447782
9700.613921840915         0                        689436.4291416287
9650.610757295342         -80.97625784844986       672436.3561748844
2392.1324062256044        -10332.389972782192      6307114.34387789
2404.039402758759         -10349.361215309698      6437947.337281874
2372.2251064416178        -10333.622275921058      6292195.927418951
2385.4098576660604        -10350.831004457317      6424866.979130127
2352.3169012743438        -10334.839857540534      6277588.834158011
2332.407808894547         -10336.042875177978      6263350.399514176
2345.7774747037756        -10353.650254306374      6396234.565024271
2364.7059622062397        -10352.0823124702        6408192.018945887
2312.497847151077         -10337.231482278376      6249425.823384239
2324.7801488143623        -10355.206983524171      6382186.030976459
2292.5870335955165        -10338.405828330493      6235836.354135975
2304.670617430693         -10358.1456436262        6378658.358526092
2272.675385505372         -10339.566058997174      6222519.608205291
2284.047611517694         -10358.76716176953       6359719.145702653
9800.62025093206          0                        681885.2984199991
9750.617086386485         -80.97625784844986       665335.9922193598
2252.762919905882         -10340.71231623999       6209500.803768572
2263.7134180075413        -10359.15893674155       6340151.946442871
2232.849653590535         -10341.844738438589      6196773.6484207325
2243.3255197641342        -10360.476953850952      6326946.833238631
2212.935603140403         -10342.963460505005      6184324.730245476
2223.3267407748185        -10361.661121632551      6313686.884105824
2193.020784942347         -10344.068613993191      6172144.650610027
2203.6213210061424        -10362.664313045087      6299968.727641601
2173.1052152061775        -10345.160327203976      6160229.695876946
2183.9549876714163        -10363.585019981641      6286146.898307859
2153.1889099808404        -10346.238725285737      6148576.413334903
2164.07931109799          -10364.38539788725       6271745.276491664
2133.27188516969          -10347.30393033094       6137176.240932222
2143.9946315529564        -10365.070743198035      6256829.443881654
2113.3541565449013        -10348.356061468796      6126019.504892334
2124.0310518760757        -10366.276636000513      6245596.026773523
2093.4357397610847        -10349.395234954176      6115106.709489082
2104.387617480384         -10367.416291115384      6234577.354692592
2073.5166503681535        -10350.421564253018      6104431.224891853
2084.357558285495         -10368.387165323564      6222522.064946228
2053.5969038234825        -10351.435160124329      6093981.024958324
2064.307474322492         -10369.782128003026      6213321.497752541
2033.676515503415         -10352.436130699009      6083751.884641106
2044.4261569337157        -10371.102137070995      6204116.416741592
2013.7555007141475        -10353.424581555606      6073733.74051416
2024.42603318331          -10371.774548300556      6191250.395675103
1993.8338747020439        -10354.400615793138      6063927.827793606
2004.3727876300954        -10372.32695154406       6177976.654103556
1973.911652663394         -10355.364334101147      6054327.868297707
1984.3714570426364        -10373.563782221137      6169075.228586315
1953.9888497536797        -10356.315834827084      6044930.587361929
1934.0654810963472        -10357.255214041172      6035728.569208897
1944.6972597829488        -10375.682217927651      6150287.299194508
1964.5697614308501        -10374.769620144563      6160421.952767204
9900.626580023201         0                        674197.6649471112
9850.62341547763          -80.97625784844986       658094.8872142547
1914.141561791146         -10358.18256559883       6026720.70743459
1924.75783954759          -10376.990947988686      6142652.106782928
1894.2171067766471        -10359.097981207438      6017897.514023093
1904.667586925388         -10378.249537502432      6134870.711149205
1874.2921228463802        -10360.0015508438        6009251.242972602
1884.590035548846         -10378.983515801749      6124364.189842927
1854.3666162039415        -10360.893362450399      6000781.009785394
1864.7235219452905        -10379.521775479543      6113185.134877588
10000.632909114343        0                        666385.9712885047
9950.629744568772         -80.97625784844986       650724.9629091391
1834.4405961357922        -10361.77350182692       5992485.251338814
1844.9600923991254        -10380.30794303114       6103742.968555623
1814.514071788913         -10362.642052831166      5984361.8171387715
1825.1807817837462        -10380.91990778403       6093570.5075574815
1794.5870521795537        -10363.499097428692      5976405.329594684
1805.2867305842612        -10381.48971389833       6083350.729599842
1774.659546201568         -10364.344715740686      5968613.457642566
1785.347216370645         -10382.570530513998      6076173.20112973
1754.7315626343784        -10365.17898609016       5960983.351322019
1765.4860558122048        -10383.378764637557      6067773.6541596195
1734.8031101505587        -10366.001985046494      5953510.005245201
1745.587909236601         -10384.087714359806      6059046.807563289
1714.874197323085         -10366.813787468458      5946187.919136758
1725.6693394558908        -10385.188914831388      6052667.182878599
1694.9448326322577        -10367.61446654573       5939015.504719205
1705.8235423700735        -10385.966848088075      6044788.876189346
1675.0150244723102        -10368.404093838973      5931990.295505289
1685.8186754295778        -10386.444448593527      6035426.92793808
1655.084781157732         -10369.182739318558      5925108.882096817
1665.7959874745673        -10387.48720945206       6029308.968940628
1635.1541109293134        -10369.95047140195       5918368.64173969
1645.9471542070467        -10388.239294861183      6021939.778247759
1615.2230219599223        -10370.707356989835      5911767.757381506
1625.9043414648577        -10388.807469676523      6013700.199337921
10100.639238205487        0                        658462.3001710876
10050.636073659914        -80.97625784844986       643237.8320710593
1595.291522360046         -10371.45346150104       5905303.418684718
1605.8266164639774        -10390.152012629687      6009751.13018851
1575.3596201830833        -10372.188848906253      5898970.878571663
1585.8729091934913        -10391.418193665475      6005633.13432765
1555.4273234304262        -10372.913581760651      5892763.858851896
1565.8425254792116        -10391.944259625641      5997775.175496608
1535.494640056318         -10373.627721235418      5886683.256761096
1545.9108036229827        -10392.305465334843      5989315.913621447
1515.561577972527         -10374.331327148255      5880729.478050885
1525.996949106575         -10392.9996247482        5982796.870125716
1495.6281450528136        -10375.02445799283       5874895.636370257
1505.99250169127          -10393.566828321034      5975768.5216421485
1475.69434913723          -10375.707170967331      5869174.765093957
1486.0173200978086        -10393.373545830002      5965032.170751424
1455.7601980362474        -10376.379522002044      5863575.9581782045
1466.4763015238775        -10392.425344926822      5950849.573367537
1415.8908613956548        -10377.693355793032      5852745.21224789
1395.955691363972         -10378.334944306334      5847501.875904422
1407.58421616231          -10396.236587162939      5943300.442284308
1435.8256995347092        -10377.041565786043      5858094.895421301
1446.608169533649         -10393.016151263162      5944614.619745971
1428.0056752674166        -10394.812965918361      5945256.971920068
10200.64556729663         0                        650438.3657676346
10150.642402751057        -80.97625784844986       635644.7863249603
1156.7105147692869        -10385.255797500877      5792633.92791923
1136.7716916848515        -10385.769024631925      5788681.356577918
1146.9044715074751        -10404.332965755566      5881997.367846751
1116.832628766974         -10386.272669863638      5784821.983807345
1127.0720392858           -10404.96343540635       5878444.412619368
1096.8933309263489        -10386.766770187         5781051.6519201575
1107.2594329190936        -10405.286535349927      5873555.025558718
1076.9538030171386        -10387.251361706689      5777370.373446427
1087.0977740535582        -10405.353777839191      5867475.782291341
1057.0140498397707        -10387.726479655434      5773776.401834879
1066.9482882432615        -10406.155839986968      5865065.371926057
1037.0740761436448        -10388.192158407861      5770267.987450265
1047.1208664268847        -10407.2097866072        5864086.695093797
817.7211259827698         -10392.700648222135      5736957.927262296
797.7788612902748         -10393.055442617388      5734387.495054641
808.2805829406461         -10412.023764473102      5824762.197242789
837.6632240482159         -10392.336764683414      5739600.568912898
828.1913372284079         -10411.7344964587        5827873.400950295
857.6051511660802         -10391.963766989102      5742317.534014568
848.1331372810174         -10411.17825775736       5829872.869998209
937.3710628622765         -10390.380108928906      5753949.855228546
917.4298632537458         -10390.78982795816       5750925.356750588
927.7475279296722         -10409.170452416478      5840053.033808419
897.4884751538121         -10391.190325463605      5747978.830195788
907.7556148892371         -10409.819188315418      5837988.619653691
877.5469029915861         -10391.581629404627      5745110.126010169
887.8565778750144         -10410.141467807562      5834542.878597218
868.0141936080773         -10410.414848026228      5831010.632437131
1376.0201971699303        -10378.966382443094      5842372.158727936
1387.6486331028452        -10398.27500804099       5944809.574219086
1356.084386532575         -10379.5877201777        5837337.718758766
1367.356712810889         -10397.974511547684      5934525.010165346
1176.6490930501604        -10384.732950578427      5796679.322425487
1167.3162854312004        -10404.790776206006      5891164.68054254
10300.651896387772        0                        642325.5067025092
10250.6487318422          -80.97625784844986       627956.7860255115
418.8497999726631         -10398.097855295688      5698643.296460184
398.90508772584224        -10398.275077243028      5697411.273766972
408.88283240456394        -10417.065516444976      5783155.657064639
438.79442947160874        -10397.9119045939        5699938.126942769
428.5664689889761         -10417.299121984319      5786345.275920059
458.7389720488103         -10397.717213043783      5701293.929756592
448.5146839571353         -10417.456606365788      5789331.396298283
478.6834235364932         -10397.513767958893      5702711.241546824
468.56595876353975        -10417.059299970413      5789934.337880857
498.62777977169617        -10397.301556055949      5704192.959529272
488.50268138632936        -10416.572548561688      5790226.017565053
518.5720365949725         -10397.080563450398      5705739.186982189
508.47629935498713        -10416.433517556714      5792200.617909283
538.516189849075          -10396.85077565174       5707347.956321374
528.6758324289376         -10416.196898483804      5793875.975217448
558.4602353776237         -10396.612177558627      5709022.171994598
548.5759386681298         -10415.564705437524      5793820.826050424
578.4041690237531         -10396.364753453778      5710761.969905019
568.751042299636          -10414.888764431123      5793716.039263089
598.3479866287361         -10396.108486998626      5712569.0521730855
588.8603673699112         -10414.84698948906       5796591.062649003
618.2916840305892         -10395.84336122776       5714444.296840102
608.5836033165978         -10414.804877870267      5799520.8064132305
638.2352570626493         -10395.569358543118      5716385.626995069
628.3303328760733         -10414.585859343812      5801760.694356464
658.1787015521282         -10395.286460707955      5718392.6970272185
648.2720568088555         -10414.445575579784      5804502.152795146
678.1220133186367         -10394.994648840564      5720467.428851438
668.3480615654952         -10414.059399744412      5806257.46528283
777.8364342688674         -10393.401172167869      5731890.352231794
788.4668205217317         -10412.39092519875       5822151.085572907
757.8938491960886         -10393.737860467609      5729465.113791347
768.6151854967106         -10412.974715985452      5820647.201964367
737.9511103306473         -10394.065530414404      5727109.330094825
748.5393973755253         -10412.378616506874      5813782.897018567
718.0082219141303         -10394.384204217953      5724825.550250725
728.5255840809142         -10413.093155035245      5813088.751802967
698.0651881726811         -10394.693903407726      5722611.735580266
708.5548956568978         -10413.366282090195      5810486.132781464
688.5080204925462         -10413.421170332918      5806988.594249961
1017.1338866297554        -10388.648431493955      5766838.928997793
1027.4288551395518        -10407.555294028267      5859892.249960199
957.3120695181382         -10389.961139654599      5757051.713661396
947.7016299933402         -10409.05502501763       5844737.225642123
997.1934859532291         -10389.095331612056      5763493.3173762085
1007.7603414947848        -10407.531968191215      5854086.598883171
977.2528787257891         -10389.53289064145       5760232.2868483765
987.7172859280698         -10407.728769963596      5849364.485624295
967.6203328591318         -10408.567139889625      5847792.345203829
1336.1482671629992        -10380.199006364455      5832410.204967539
1346.9118194030073        -10397.92097057773       5925626.295877342
1316.2118467675002        -10380.800288759532      5827585.535664551
1326.8461348830733        -10398.213480140223      5918802.658119383
1296.2751330506196        -10381.391614042233      5822869.6153768115
1307.4883998603625        -10398.391960355395      5911867.2987210965
1276.3381337180867        -10381.973027835573      5818250.482040095
1288.4484802316313        -10399.546639842994      5910052.504891527
1256.400856485402         -10382.544574726047      5813742.045892474
1269.1128642669328        -10399.649028590116      5903071.777196956
1216.525495005576         -10383.658241193523      5805018.662077974
1196.5874214949379        -10384.200445056165      5800805.082843493
1208.5060962514535        -10404.030781958549      5902003.639742794
1187.2569881225577        -10405.715036931044      5902623.43478958
1236.4633084153234        -10383.106298301549      5809325.501989856
1248.8920106146004        -10401.32531086623       5903634.957133929
1228.9315083634244        -10402.270740121285      5900849.708791234
10400.658225478914        0                        634134.6806609789
10350.655060933343        -80.97625784844986       620184.4519875209
378.9602969123766         -10398.443581941248      5696241.928408977
389.3390508302316         -10417.214210195343      5781804.494168255
359.01543172211416        -10398.603380310971      5695135.329503365
369.610253032176          -10417.22668239128       5779925.383308578
339.0704963547615         -10398.754482691738      5694089.909582348
349.36074303413466        -10417.058494656621      5777294.835531991
39.89094469579749         -10399.982787217876      5685633.9986205185
19.94547039903972         -10399.995696874752      5685543.034833009
31.382075658783858        -10415.374881709553      5754317.687142816
0                         -10400                   5685542.77911566
14.473427286265423        -10413.946040631428      5747849.554598888
10500.664554570056        0                        625876.4605373972
10450.661390024483        -80.97625784844986       612338.058978476
319.1254950211167         -10398.896898845445      5693105.37427336
329.1156794753472         -10417.330604816563      5776745.788602673
299.1804319442919         -10399.030637959582      5692183.180490438
309.2453425357193         -10417.509560688375      5775917.084468507
279.23531136092777        -10399.155708650265      5691321.24362801
289.0955262392861         -10417.393960427517      5773853.265625432
59.836418338484435        -10399.961270196833      5685781.6616642075
50.4539978838155          -10415.811572542103      5756459.311320521
79.78188680564203         -10399.931144430995      5685993.089496613
69.75777072574873         -10417.070882688502      5762369.309376973
159.56361948311647        -10399.724507091038      5687407.267057869
139.61821636868726        -10399.78909262538       5686967.155222866
149.93338100343536        -10417.534739559347      5766674.025365698
119.67279027185853        -10399.845058398827      5686585.081758741
129.70187654163917        -10418.165826505729      5768769.390782018
99.72734560491932         -10399.892407991158      5686261.230227058
109.56715520020681        -10418.499050720631      5769641.068851086
89.61928421318284         -10418.026882396955      5767032.2365777595
179.5089952271437         -10399.651297663653      5687908.141052265
169.8824853994685         -10417.372307818488      5766760.612204988
199.45433923585884        -10399.569459657316      5688471.051606823
189.52558198617555        -10417.271963114901      5767211.67133377
259.2901375224008         -10399.272118965098      5690519.371281698
268.9604438608953         -10417.728063577639      5773906.721962206
239.34491469602582        -10399.379876385821      5689777.81937582
249.3085632780486         -10418.06083938742       5774091.510956545
219.3996471662524         -10399.4789878308        5689094.643274341
229.5762139751264         -10417.763107116101      5771549.5982166855
209.50921513760423        -10417.336160924535      5768517.056536634
0                         -10421.657701415814      5782169.413949657
10600.670883661198        0                        617561.0320033262
10550.667719115627        -80.97625784844986       604427.5308031117
0                         -10447.08097450685       5894621.183679831
21.057109860771476        -10434.055211817886      5837205.114765371
10700.67721275234         0                        609198.1924158924
10650.674048206769        -80.97625784844986       596462.4368970887
0                         -10476.872210447127      6024916.01035542
25.130632703724846        -10464.88485705255       5972764.868972813
10800.683541843484        0                        600797.3509675247
10750.680377297911        -80.97625784844986       588451.9902923226
0                         -10511.781868139336      6175522.841100462
30.226842076146582        -10495.281116412416      6104746.835134161
10900.689870934626        0                        592367.5299817884
10850.686706389055        -80.97625784844986       580405.0468601721
0                         -10552.689341821297      6348998.814089359
37.393233733896516        -10532.54242934339       6264187.612286708
11000.696200025768        0                        583917.3672744985
10950.693035480195        -80.97625784844986       572330.1057219382
0                         -10600.625114145103      6547929.330278046
46.1256685927716          -10577.979167098058      6454903.994941242
11100.70252911691         0                        575455.1194871365
11050.699364571337        -80.97625784844986       564235.3107379717
0                         -10656.796714624406      6774752.3466947945
54.92486321363504         -10631.423547436307      6673694.952535443
11200.708858208052        0                        566988.6663078392
11150.70569366248         -80.97625784844986       556128.4529702864
0                         -10722.619137993319      7031411.025600669
62.3782302595189          -10694.865146467004      6925147.142304215
11300.715187299194        0                        558525.5154923202
11250.712022753622        -80.97625784844986       548016.9740406653
0                         -10799.750488732876      7318817.735537401
66.10471955117882         -10768.599100089848      7205329.166273713
11400.721516390338        0                        550072.8086163736
11350.718351844765        -80.97625784844986       539907.9702962037
0                         -10890.133747469987      7636207.692576062
68.5973705647669          -10849.589014600846      7497372.615108762
11500.72784548148         0                        541637.327483309
11450.724680935908        -80.97625784844986       531808.1977043627
0                         -10989.049759167336      7958238.109911584
75.7255920160971          -10940.398193773779      7804424.093122459
11600.734174572623        0                        533225.5011034978
11550.73101002705         -80.97625784844986       523724.07739113603
0                         -11089.186027469297      8256170.9101673635
81.2265139978343          -11038.037006364539      8109036.989840732
11700.740503663765        0                        524843.4131772083
11650.737339118192        -80.97625784844986       515661.7017643822
0                         -11189.322401287909      8525053.468950199
80.94953600431191         -11138.83309795569       8394619.632480511
11800.746832754907        0                        516496.81003933167
11750.743668209338        -80.97625784844986       507626.8411506663
0                         -11289.458775106521      8764401.568058653
80.96683796967814         -11239.1503406487        8649308.15356394
11900.753161846049        0                        508191.1089652853
11850.74999730048         -80.97625784844986       499624.95086387714
0                         -11389.595148925133      8974013.82555016
80.99922341707861         -11339.401818371125      8874059.519228412
12000.759490937191        0                        499931.40681222244
11950.756326391624        -80.97625784844986       491661.1786779922
0                         -11489.731522743743      9153986.487428775
81.01865428455693         -11439.606121121442      9068912.533693558
12100.765820028335        0                        491722.48892410944
12050.762655482764        -80.97625784844986       483740.3726132648
0                         -11589.867896562357      9304694.800733177
81.0284195593127          -11539.776358549532      9234170.511147214
12200.772149119477        0                        483568.8382555672
12150.768984573906        -80.97625784844988       475867.0890068724
0                         -11690.004270380967      9426765.638427503
81.03279048517938         -11639.927424537991      9370389.385999678
12300.77847821062         0                        475474.6446652577
12250.775313665048        -80.9762578484499        468045.6008022984
0                         -11790.140644199579      9521048.12797266
81.034544044419           -11740.069495603057      9478340.00438024
12400.784807301761        0                        467443.8143273859
12350.781642756192        -80.97625784845          460279.9060205496
0                         -11890.277018018192      9588583.039449213
81.03518134755062         -11840.207884755306      9558985.17473171
12500.791136392903        0                        459479.9792329489
12450.787971847332        -80.97625784845049       452573.7363693227
0                         -11990.413391836802      9630571.657462606
81.03540951513591         -11940.344897441406      9613456.495520828
12600.797465484045        0                        451586.506737699
12550.79430093847         -80.97625784845232       444930.56594676594
0                         -12090.549765655416      9648345.003585579
81.03553563847161         -12040.481408601932      9643027.731571393
12700.803794575188        0                        443766.5090973594
12650.800630029604        -80.97625784845937       437353.6199982734
0                         -12190.686139474026      9643334.12196932
81.0356717041301          -12140.61777489091       9649086.298515469
12800.810123666331        0                        436022.8530297776
12750.806959120702        -80.97625784848579       429845.88371540984
0                         -12290.822513292638      9617042.00004537
81.03580619699393         -12240.754175106873      9633104.841815338
12900.816452757474        0                        428358.16920401
12850.813288211686        -80.97625784858211       422410.1110179685
0                         -12390.95888711125       9571017.558920199
81.03586787910746         -12340.890654600435      9596614.32789387
13000.822781848616        0                        420774.8615960299
12950.81961730223         -80.97625784892234       415048.8332962985
0                         -12491.095260929862      9506832.019580686
81.03582403852607         -12441.027146883012      9541179.314034378
13100.829110939758        0                        413275.11682515615
13050.825946391238        -80.97625785008138       407764.3681071687
0                         -12591.231634748474      9426057.835049301
81.03571557106575         -12541.163576204412      9468375.591872297
13200.8354400309          0                        405860.9133295527
13150.832275475057        -80.97625785387571       400558.8277853441
0                         -12691.368008567086      9330250.281214537
81.03561362045184         -12641.2999323338        9379770.37014673
13300.841769122042        0                        398534.03040485136
13250.838604542476        -80.97625786577001       393434.12794985535
0                         -12791.504382385698      9220931.712846555
81.03555922953353         -12741.4362507251        9276905.178427199
13400.848098213184        0                        391296.05709925434
13350.844933561746        -80.97625790136443       386391.9958967599
0                         -12891.64075620431       9099578.416423403
81.03556388851935         -12841.572556825507      9161281.489741122
13500.854427304328        0                        384148.40090266336
13450.851262452923        -80.97625800282388       379433.97883689724
0                         -12991.777130022921      8967609.932905415
81.03562682058202         -12941.708858357315      9034348.868354032
13600.86075639547         0                        377092.2962713354
13550.857591046382        -80.97625827763444       372561.4520144305
0                         -13091.913503841533      8826380.682026459
81.03572961320178         -13041.845189242178      8897495.438102497
13700.867085486612        0                        370128.81296986033
13650.863919074798        -80.9762589797009        365775.62661263783
0                         -13192.049877660145      8677173.694046376
81.03582372962215         -13141.981591326954      8752040.62717271
13800.873414577754        0                        363258.86418057705
13750.870246358108        -80.97626062929368       359077.5575025335
0                         -13292.186251478757      8521196.236292608
81.03584960402777         -13242.118057258236      8599229.98848178
13900.879743668896        0                        356483.21441386826
13850.876573376388        -80.9762639725514        352468.1507863803
0                         -13392.322625297369      8359577.1121700965
81.0357912347775          -13342.254523000147      8440231.742638128
14000.886072760039        0                        349802.48719625437
13950.882901814888        -80.97626921395734       345948.1712186019
0                         -13492.458999115981      8193365.410621524
81.03568802130995         -13442.390932567505      8276134.754376259
14100.892401851183        0                        343217.1725349408
14050.88923365648         -80.97627462806956       339518.24956687685
0                         -13592.595372934593      8023530.493086576
81.0355943739288          -13542.527287858182      8107947.854667489
14200.898730942325        0                        336727.6341531367
14150.895568591863        -80.97627683607978       333178.88971179764
0                         -13692.731746753203      7850963.01691338
81.03553565987485         -13642.663623254884      7936600.420697056
14300.905060033467        0                        330334.1164943847
14250.901902725573        -80.97627383800865       326930.475226564
0                         -13792.868120571815      7676476.807027974
81.0355067304812          -13742.799965436141      7762943.930285555
14400.911389124609        0                        324036.75149416644
14350.908232304952        -80.97626741019063       320773.27552587265
0                         -13893.004494390427      7500811.403739475
81.03549441501869         -13842.936321054107      7587754.231129661
14500.917718215751        0                        317835.5651202507
14450.914558060605        -80.97626160047325       314707.4521169068
0                         -13993.14086820904       7324635.132683502
81.03548960591026         -13943.072686440348      7411734.365259114
14600.924047306893        0                        311730.48368162004
14550.920883857261        -80.97625861471441       308733.0651700955
0                         -14093.277242027652      7148548.561323483
81.03548783916253         -14043.209056891892      7235517.842595733
14700.930376398035        0                        305721.3399061952
14650.927211852462        -80.97625784844986       302850.0797912572
0                         -14193.413615846262      6973088.224152294
81.03548722314295         -14143.34542950512       7059672.249064642
14800.936705489179        0                        299807.87878716196
14750.933540943604        -80.97625784844986       297058.3716492491
0                         -14293.549989664874      6798730.51538846
81.03548701856555         -14243.481802926943      6884703.0746550225
14900.943034580321        0                        293989.76320307166
14850.939870034752        -80.97625784844986       291357.7321685059
0                         -14393.686363483484      6625895.663838192
81.03548695367229         -14343.618176623359      6711057.663899471
15000.949363671463        0                        288266.57931457594
14950.946199125894        -80.97625784844986       285747.8737625454
0                         -14493.822737302098      6454951.719047134
81.03548693394629         -14443.754550406326      6539129.209629544
15100.955692762605        0                        282637.8417408204
15050.952528217034        -80.97625784844986       280228.4350478433
0                         -14593.95911112071       6286218.491045262
81.03548692817937         -14543.890924214997      6369260.726037436
15200.962021853748        0                        277102.9985172183
15150.958857308176        -80.97625784844986       274798.9857257558
0                         -14694.09548493932       6119971.397458292
81.03548692655191         -14644.027298030936      6201748.9496983895
15300.96835094489         0                        271661.4358442444
15250.96518639932         -80.97625784844986       269459.0312669912
0                         -14794.231858757934      5956445.183580209
81.03548692610705         -14744.163671848859      6036848.1281892015
15400.974680036032        0                        266312.4826253194
15350.971515490462        -80.97625784844986       264208.0173984841
0                         -14894.368232576544      5795837.483173429
81.03548692598892         -14844.300045667296      5874773.664862003
15500.981009127176        0                        261055.41480209504
15450.977844581605        -80.97625784844986       259045.3343988514
0                         -14994.504606395156      5638312.212114508
81.03548692595838         -14944.436419485863      5715705.597922373
15600.987338218318        0                        255889.4594929464
15550.984173672747        -80.97625784844986       253970.3212023667
0                         -15094.640980213768      5484002.76719617
81.03548692595069         -15044.572793304462      5559791.896957629
15700.99366730946         0                        250813.79893923007
15650.990502763889        -80.97625784844986       248982.26932107113
0                         -15194.77735403238       5333015.033484407
81.03548692594883         -15144.709167123074      5407151.567173322
15800.999996400602        0                        245827.57425924554
15750.99683185503         -80.97625784844986       244080.42658849937
0                         -15294.913727850992      5185430.194060578
81.03549344546518         -15244.84553162654       5257877.570036594
15901.006325491744        0                        240929.88902669682
15851.003160946171        -80.97625784844986       239264.0007248219
0                         -15395.050101669603      5041307.340696742
81.03551874030474         -15344.981877633543      5112039.517167501
16001.012654582886        0                        236119.81266961189
15951.009490037313        -80.97625784844988       234532.16273548504
0                         -15495.186475488215      4900685.8903913945
81.03556775216019         -15445.118223831445      4969686.143380084
16101.018983674028        0                        231396.38369711317
16051.015819128457        -80.97625784844992       229884.05014540706
0                         -15595.322849306827      4763587.813043616
81.03562405993945         -15545.254605025048      4830847.648155487
16201.025312765172        0                        226758.61276496027
16151.0221482196          -80.97625784844998       225318.77007012637
0                         -15695.45922312544       4630019.677327086
81.03567519199883         -15645.391002624616      4695537.924987943
16301.031641856314        0                        222205.48557630755
16251.028477310741        -80.97625784845008       220835.40213729453
0                         -15795.595596944051      4499974.522489295
81.03573742879274         -15745.527353124578      4563756.49642348
16401.037970947455        0                        217735.9656321788
16351.034806401884        -80.97625784845017       216433.0012543958
0                         -15895.731970762663      4373433.56508625
81.03583487898204         -15845.66366954139       4435490.140017828
16501.0443000386          0                        213348.99683515404
16451.04113549303         -80.97625784845023       212110.6002343511
0                         -15995.868344581275      4250367.750796906
81.03595609729672         -15945.800024143418      4310714.55097656
16601.050629129742        0                        209043.50594336
16551.04746458417         -80.9762578484502        207867.21228177237
0                         -16096.004718399887      4130739.16131903
81.03605020647257         -16045.93643571956       4189395.9636666677
16701.056958220885        0                        204818.40489643556
16651.05379367531         -80.97625784845012       203701.83334488154
0                         -16196.141092218499      4014502.2856504577
81.0360897265524          -16146.072869995667      4071492.4767455948
16801.063287312027        0                        200672.59299880484
16751.06012276645         -80.97625784844999       199613.44433867303
0                         -16296.27746603711       3901605.165262069
81.03607485537326         -16246.20930841789       3956955.1724905386
16901.06961640317         0                        196604.9589873392
16851.066451857598        -80.9762578484499        195601.01324332386
0                         -16396.413839855722      3791990.4231070993
81.03600139009963         -16346.345754594908      3845729.198169893
17001.07594549431         0                        192614.38297215677
16951.07278094874         -80.97625784844988       191663.49708214673
0                         -16496.550213674334      3685596.185663583
81.03588662558185         -16446.48216709749       3737754.8139486983
17101.082274585453        0                        188699.7382577845
17051.079110039882        -80.97625784844986       187799.84379006267
0                         -16596.686587492946      3582356.906401105
81.03579693768778         -16546.618483602677      3632968.2309025046
17201.088603676595        0                        184859.89305715146
17151.085439131017        -80.97625784844988       184008.99396551098
0                         -16696.822961311558      3482204.098946313
81.03581301664448         -16646.754717817377      3531302.2882275567
17301.094932767737        0                        181093.7120976346
17251.091768222166        -80.9762578484499        180289.88252332038
0                         -16796.95933513017       3385066.988270569
81.03594293101878         -16746.8909732332        3432687.1438178844
17401.10126185888         0                        177400.0581299785
17351.09809731331         -80.97625784844996       176641.44023912548
0                         -16897.09570894878       3290873.087578447
81.0360962437444          -16847.02735408081       3337050.9838474784
17501.10759095002         0                        173777.79332934425
17451.104426404447        -80.97625784845015       173062.59520806497
0                         -16997.232082767394      3199548.707484598
81.03615952006218         -16947.16385975888       3244320.6583979097
17601.113920041164        0                        170540.23938890884
17551.110755495585        -80.97625784845076       169552.27420281558
0                         -17097.368456586002      3111019.403375341
81.03608609907724         -17047.30039040877       3154422.136441467
17701.120249132306        0                        167487.3352170307
17651.117084586735        -80.97625784845303       166397.52572233914
0                         -17197.504830404614      3025210.3667806536
81.03592102667189         -17147.436847496738      3067280.8240683805
17801.12657822345         0                        164483.7289056544
17751.123413677877        -80.9762578484624        163443.41837430926
0                         -17297.64120422323       2942046.7664634213
81.03574636195286         -17247.573210401406      2982821.867945485
17901.132907314593        0                        161529.00960034112
17851.129742769015        -80.97625784850173       160536.38662546047
0                         -17397.777578041838      2861454.0445271134
81.0356176669455          -17347.70952432381       2900970.494308628
18001.139236405736        0                        158622.74458040352
17951.13607186011         -80.97625784866696       157676.05849731754
0                         -17497.913951860453      2783358.1721947133
81.0355443583845          -17447.845838301226      2821652.3407615907
18101.145565496878        0                        155764.48121421676
18051.14240095103         -80.97625784935573       154862.04027892556
0                         -17598.05032567906       2707685.8693130226
81.03550973630168         -17547.982172838903      2744793.717188326
18201.15189458802         0                        152953.74873606113
18151.148730041084        -80.97625785220107       152093.91839925534
0                         -17698.186699497674      2634364.7913393117
81.03549535285104         -17648.118526450657      2670321.799338825
18301.158223679162        0                        150190.05996552345
18251.15505912693         -80.97625786383043       149371.2611882376
0                         -17798.323073316285      2563323.6872696243
81.03548986647412         -17748.25489148816       2598164.7866097386
18401.164552770304        0                        147472.9129214011
18351.161388192977        -80.9762579106943        146693.62049602458
0                         -17898.459447134897      2494492.5317188627
81.03548790267742         -17848.39126193871       2528252.0404249686
18501.170881861446        0                        144801.7923397602
18451.167717169028        -80.97625809571863       144060.53326616398
0                         -17998.59582095351       2427802.6340475734
81.03548723621019         -17948.52763458381       2460514.203770921
18601.17721095259         0                        142176.17113280052
18551.17404575474         -80.97625880372154       141471.5230494523
0                         -18098.73219477212       2363186.727130469
81.03548702054411         -18048.6640080235        2394883.3006136883
18701.18354004373         0                        139595.5117612946
18651.180372757215        -80.97626138220183       138926.10133358496
0                         -18198.868568590733      2300579.038103897
81.03548695372476         -18148.800381727076      2331292.816008436
18801.189869134872        0                        137059.26754800617
18751.186693980482        -80.97627004040585       136423.76896057822
0                         -18299.00494240935       2239915.3432028512
81.03548693382886         -18248.9367555125        2269677.7588936356
18901.196198226015        0                        134566.88398990626
18851.192997851595        -80.97629525953609       133964.0173935352
0                         -18399.141316227957      2181133.008624519
81.03548692811516         -18349.073129321936      2209974.7097446383
19001.202527317157        0                        132117.79994076953
18951.19927156087         -80.97635069510393       131546.32991292607
0                         -18499.27769004657       2124171.0190402702
81.03548692652724         -18449.209503138107      2152121.8550622673
19101.2088564083          0                        129711.44869871844
19051.205628081323        -80.97641325536942       129170.18068357425
0                         -18599.41406386518       2068969.9959529962
81.03548692609887         -18549.345876956086      2096059.0102125008
19201.215185499444        0                        127347.2594787985
19151.21202095387         -80.97654657250136       126835.03944575814
0                         -18699.550437683793      2015472.2054469644
81.03548692598638         -18649.482250774538      2041727.632689101
19301.221514590587        0                        125024.65975394593
19251.21835004501         -80.97698877463237       124540.3686675963
0                         -18799.686811502404      1963621.561315118
81.03548692595756         -18749.618624593113      1989070.8268679765
19401.22784368173         0                        122743.09449078787
19351.224679136158        -80.97850013256581       122285.62686201185
0                         -18899.823185321016      1913363.617303835
81.03548692595037         -18849.754998411718      1938033.3413529296
19501.23417277287         0                        120501.99822809953
19450.78417837845         -81.25669431576753       120074.86081341072
0                         -18999.95955913963       1864645.5534963713
81.03548786121685         -18949.89167419978       1888561.4074758822
19601.240501864013        0                        118300.76660000422
19550.14791941046         -81.58406751878584       117906.30539529155
0                         -19100.09593295824       1817416.1522440426
81.0335111154287          -19050.034508969333      1840600.279676717
19701.246830955155        0                        116138.90206087129
19648.623084258845        -80.9775894286476        115811.62994146254
0                         -19200.232306776852      1771625.7916591086
81.0233579656864          -19150.19921837078       1794092.6636134423
19801.253160046297        0                        114016.06539842107
19742.982617835183        -79.55913173082087       113852.44251806503
0                         -19300.368680595464      1727226.2641437948
80.99271619162637         -19250.404183089337      1748982.527524502
19901.259292687344        0                        111930.03694126905
19847.447179964587        -87.86656209385237       111554.27215221443
0                         -19400.50505441408       1684170.807065965
80.89307350713896         -19350.688451196682      1705207.301612416
20000.000000000004        -198.7468399536321       106703.53110872609
20000                     -98.74070731265519       108306.25295245898
19927.081584886237        -151.95769561262233      108886.44091679114
20000                     -298.75316904477535      105123.70518913597
19922.578888172313        -249.04998855234598      107396.12552559469
20000                     0                        109912.03814852738
19935.157611507635        -67.71299300382597       110109.28920234294
0                         -19500.641428232688      1642414.657570742
80.57314988384124         -19451.137594958564      1662689.6268137426
20000                     -1698.8417763207804      85389.00267454384
20000                     -1598.835447229637       86649.02123815258
19919.023742151545        -1648.8386117752088      87088.92287190916
20000                     -1798.8481054119234      84152.38835739628
19919.023742151545        -1748.844940866352       85809.77596125891
20000.000000000004        -1898.8544345030666      82939.38223823546
19919.023742151545        -1848.8512699574956      84554.70629278358
20000                     -1998.8607635942099      81750.1728536853
19919.023742151545        -1948.8575990486386      83323.9063683785
19919.023742151545        -2048.8639281397814      82117.51481026826
19919.023742151545        -2148.870257230925       80935.6626315501
20000                     -2698.905067232212       74100.95032953356
20000                     -2598.898738141069       75120.9221296594
19919.023742151545        -2648.9019026866404      75397.82898824022
19999.999999999996        -2798.911396323355       73105.43469351884
19919.023742151545        -2748.908231777783       74365.08528875645
19999.999999999996        -2898.9177254144975      72134.57366657595
19919.023742151545        -2848.9145608689255      73357.50815718518
19919.023742151545        -2948.9208899600694      72375.21081825631
20000                     -3098.9303835967835      70266.87394111093
19919.023742151545        -3048.9272190512124      71418.22291526686
20000                     -5999.113927239923       53793.57803300334
19919.023742151545        -5949.110762694351       54255.15329926243
19919.023742151545        -5649.091775420925       55178.07128501616
20000                     -5799.101269057638       54367.84309564892
19919.023742151545        -5849.104433603209       54545.38308710942
19919.023742151545        -5749.098104512067       54852.81686168153
20000                     -5499.082281784211       55357.43781522776
19919.023742151545        -5549.085446329783       55521.76612202809
20000                     -5399.075952693069       55723.89541132506
19919.023742151545        -5449.079117238641       55884.5190830763
20000                     -5299.069623601927       56109.619739068694
19919.02374202425         -5349.072788329567       56266.91767951319
20000                     -6099.120256331065       53530.185933254485
19919.023742151545        -6049.117091785494       53981.45132461379
20000                     -398.75949813591853      103566.19101337662
19920.144529115125        -348.3835859174773       105847.98401588631
20000                     -498.7658272270618       102031.4891511576
19919.815634432536        -448.34267395395887      104271.88949308185
20000                     -598.7721563182049       100519.19379710343
19919.43303417526         -548.4317382588639       102717.24665727216
20000                     -698.7784854093481       99029.4125761166
19919.160614228877        -648.5381360443112       101183.02688943378
0                         -19600.7778020513        1601915.4558935824
80.42909207594501         -19551.282254247086      1621579.0379539803
20000                     -6199.126585422207       53281.74466277557
19919.023742151545        -6149.1234208766355      53723.59436862986
19919.023742151545        -6249.1297499677785      53480.91061101786
19919.023742151545        -6349.136079058921       53252.692551180655
20000                     -798.7848145004914       97562.44564701234
19919.07600375386         -748.6676873607408       99668.2251269857
20000                     -898.7911435916346       96118.25704396638
19919.035018763116        -848.7420799257824       98176.74707288116
20000                     -1498.8291181384939      87932.36741252094
19919.023742151545        -1548.8322826840658      88391.98794135789
20000                     -998.7974726827778       94696.56794979697
19919.027132196417        -948.7819760382855       96708.37220904623
19999.999999999996        -1098.803801773921       93297.50914092043
19919.024507694616        -1048.7991616292566      95263.39968593411
20000                     -1198.8101308650641      91921.4108066
19919.02374212621         -1148.8069663194924      93841.84994390859
20000                     -1398.8227890473506      89238.87286025682
19919.023742151545        -1448.8259535929221      89718.84767840504
20000                     -1298.8164599562074      90568.54897061049
19919.023742151545        -1348.8196245017791      91069.47703907294
19919.023742151545        -1248.8132954106359      92443.83227688604
19919.023742151545        -2548.8955735954974      76455.62712852193
20000                     -2398.886079958783       77233.81563085293
19919.023742151545        -2448.8892445043543      77538.4032174193
20000                     -2298.8797508676394      78326.76161825215
19919.023742151545        -2348.882915413211       78646.08546774599
19919.023742151545        -2248.8765863220683      79778.49696986549
20000                     -4399.012661781641       60529.033285486825
19919.02374206772         -4349.009497101989       61282.57215705145
19919.023742121684        -4249.003168093943       61912.139396181854
19919.023742141475        -4148.996839036148       62566.14255375767
20000                     -3998.9873454170697      63086.02461468347
19919.023742148314        -4048.9905099569805      63244.786928282214
19919.023742151545        -3148.933548142355       70486.59044226653
20000                     -3298.9430417790695      68498.08245798528
19919.023742151545        -3248.9398772334976      69580.37314355372
20000                     -3398.9493708702125      67650.75985372171
19919.023742151545        -3348.9462063246397      68699.56159928357
20000                     -3498.955699961355       66828.2492739259
19919.023742151545        -3448.9525354157813      67844.1814343742
19919.023742151545        -3548.958864506918       67014.25993917046
19919.023742151527        -3648.9651935980332      66209.75459779336
19919.023742151465        -3748.971522689077       65430.64676620108
19919.02374215055         -3948.984180869788       63948.30681352423
19919.023742151254        -3848.977851779864       64676.87993552628
19919.0237415177          -5249.066459778305       56669.53456731917
19919.023740512188        -5149.060131212808       57092.910043949414
19919.02373939258         -5049.053802004031       57537.535928565754
20000                     -4499.018990872784       59948.779440117934
19919.023741931323        -4449.01582601535        60677.22797583529
19919.02374162191         -4549.022154802878       60095.85061770646
19919.023741029057        -4649.028483541871       59538.1480310841
19919.0237401436          -4749.034812508108       59003.83165464862
19919.02373887487         -4949.047472066966       58003.923725202454
19919.023739244578        -4849.041142028658       58492.55522338133
0                         -19700.91417586991       1562627.5211259865
80.5993405958874          -19651.262493026872      1581766.2627673463
20000                     -7499.208863607058       51096.987073529766
19919.023742029527        -7549.212027956724       51378.39788750868
20000                     -7699.221521789344       50877.145626741876
19919.023741831494        -7649.21835678825        51272.36651661002
19919.023741383477        -7749.224685436453       51170.85494515979
19919.023740528915        -7849.231014015383       51073.197640455044
19919.02373926277         -7949.237342930017       50978.76704579155
19919.02373799681         -8049.243672659336       50886.983676716474
19919.02374210804         -7449.205698986979       51489.60466347884
20000                     -7299.196205424774       51337.86852246055
19919.023742136866        -7349.1993699445675      51606.63404557222
20000                     -7199.189876333631       51467.828635759186
19919.02374214683         -7249.193040870928       51730.16766186527
19919.023742150097        -7149.186711785561       51860.91119127127
19919.023742151123        -7049.180382696199       51999.55528085225
19919.023742151545        -6449.142408150063       53038.22095724536
20000                     -6599.151901786778       52423.98897138042
19919.023742151545        -6549.148737241205       52836.787423261216
19919.023742151545        -6649.155066332346       52647.674964039084
20000                     -6799.164559969062       52066.93162889752
19919.023742151538        -6749.161395423478       52470.13475574111
19919.02374215143         -6949.174053605578       52146.805803478295
19919.023742151516        -6849.16772451458        52303.420126916106
0                         -19801.050549688523      1524507.8204171553
78.65395067844943         -19751.41313348739       1543084.6290341942
19919.023737497886        -8149.250003144135       50797.24863345516
20000                     -8299.259496336197       50294.42167439684
19919.02373824114         -8249.256333469051       50709.004340193096
20000                     -8399.26582542734        50202.46138443961
19919.02373981588         -8349.262662718817       50621.70460736752
20000                     -8499.272154518483       50110.6437748578
19919.02374123749         -8449.268991031051       50534.772552839706
20000                     -8599.278483609625       50018.33690112727
19919.02374196535         -8549.27531933008        50447.73981878539
20000                     -8699.284812700767       49925.23379124154
19919.023742151217        -8649.281648154638       50360.10297722485
20000                     -8799.29114179191        49830.84031905595
19919.02374215039         -8749.287977244348       50271.3875248787
20000                     -8899.297470883052       49734.64155499565
19919.02374214769         -8849.294306330698       50181.131930551346
20000                     -8999.303799974194       49636.31289334017
19919.023742139227        -8949.300635406677       50088.95618998958
19919.02374211389         -9049.306964453064       49994.36730790869
19919.02374204199         -9149.313293423054       49897.0447835697
19919.023741850433        -9249.319622220084       49796.63151107226
19919.023741379806        -9349.325950690554       49692.78103235711
5099.0569654197925        -20000                   972596.0264564116
5199.063294510935         -20000                   957960.6049318098
5149.060129965679         -19919.02374215136       980508.027877151
5299.069623602078         -20000                   943322.1684126729
5249.066459056593         -19919.023742151494      965491.6413933366
5399.07595269322          -20000                   928693.2204198999
5349.072788147673         -19919.023742151534      950481.0409580619
5499.082281784362         -20000                   914082.0308659784
5449.079117238797         -19919.023742151545      935486.9572890047
4999.05063632865          -20000                   987220.3700550031
5049.05380087532          -19919.02374215091       995519.8920688742
4899.044307237507         -20000                   1001820.5003360746
4949.047471786722         -19919.023742149468      1010515.9542630186
4799.037978146365         -20000                   1016388.5057905605
4849.041142703286         -19919.02374214508       1025485.6378298649
4699.031649055223         -20000                   1030908.3850071421
4749.03481363359          -19919.023742132384      1040416.9229553267
4599.025319964081         -20000                   1045373.9442251594
4649.028484595839         -19919.02374209782       1055298.8594965937
4499.018990872938         -20000                   1059773.0318620747
4549.022155618725         -19919.023742010675      1070119.849757471
4399.012661781796         -20000                   1074092.4168526526
4449.015826721563         -19919.02374181365       1084867.2106743695
0                         -19901.186709153557      1487519.9836051865
70.88906382611839         -19847.31073557593       1507153.686746909
20000                     -10699.411394523615      50803.19130148962
20000                     -10599.405065432473      50764.114004251984
19919.023742151545        -10649.408229978044      51548.58409171281
20000                     -10799.417723614757      50823.836754519514
19919.023742151545        -10749.414559069186      51579.370648300064
20000                     -10899.4240527059        50826.204567543005
19919.023742151545        -10849.420888160326      51591.43847722868
20000                     -10999.430381797041      50810.443459374124
19919.023742151545        -10949.427217251468      51584.94498040291
20000                     -11099.436710888183      50776.721259983686
19919.023742151545        -11049.43354634261       51560.05406726396
20000                     -11299.44936907047       50656.24816104563
20000                     -11199.443039979327      50725.257892689515
19919.023742151545        -11249.446204524897      51455.89112088134
19919.023742151545        -11149.439875433754      51516.96565083429
20000                     -10499.39873634133       50706.5073333798
19919.023742151545        -10549.401900886902      51498.944775682765
20000                     -10399.392407250187      50630.27926803023
19919.023742151545        -10449.39557179576       51430.35516693914
20000                     -10299.386078159045      50535.3290142465
19919.023741606296        -10349.389243484457      51342.717695599305
20000                     -10199.379749067903      50421.59636877229
19919.02373948172         -10249.382916737572      51235.947624250875
19919.02374034355         -9449.332278690452       49691.059786827915
20000                     -9599.341774521048       49344.04486749709
19919.02373835374         -9549.338606280862       49951.073585563565
20000                     -9699.34810361219        49570.59146322958
19919.023735142957        -9649.344934006194       50192.09659939484
20000                     -9799.354432703334       49778.41695681619
19919.02373108218         -9749.351263045743       50414.03987710215
20000                     -9899.360761794476       49967.47089981156
19919.023727723452        -9849.35759463313        50616.84687390437
20000                     -9999.367090885618       50137.69126735048
19919.023727190695        -9949.363928314364       50800.45895380777
20000                     -10099.37341997676       50289.058191790806
19919.023735245184        -10149.376590166477      51109.99634446899
19919.02373023453         -10049.370261010305      50964.840921320916
20000                     -11399.455698161612      50569.91133234743
19919.023742151545        -11349.452533616039      51377.04526091603
6199.126585422358         -20000                   813089.3718597131
6299.132914513501         -20000                   798946.2534716801
6249.129749967931         -19919.023742151545      817266.0467341054
6099.120256331216         -20000                   827319.0987502605
6149.123420876788         -19919.023742151545      831792.628582701
5599.088610875505         -20000                   899497.5258342838
5549.085446329936         -19919.023742151545      920519.2378283865
5699.094939966647         -20000                   884953.8196174297
5649.091775421078         -19919.023742151545      905587.5578909544
5799.101269057789         -20000                   870453.5698958033
5749.09810451222          -19919.023742151545      890701.3901607231
5999.113927240074         -20000                   841627.9476129654
6049.117091785646         -19919.023742151545      846407.427466958
5899.107598148931         -20000                   856007.9624421581
5849.104433603362         -19919.023742151545      875870.0730497671
5949.110762694504         -19919.023742151545      861102.5659680944
4299.006332690654         -20000                   1088320.2799897182
4349.009497852704         -19919.023741438195      1099529.169150612
4199.000003599511         -20000                   1102445.3203397526
4249.003168831289         -19919.023740882913      1114093.7612391866
4098.993674508369         -20000                   1116455.9183724679
4148.996839445136         -19919.023740329645      1128548.4678333965
3998.9873454172266        -20000                   1130339.206557066
4048.990509727964         -19919.023740113767      1142880.544066907
3898.981016326084         -20000                   1144083.3452564147
3948.9841800969666        -19919.023740440003      1157077.559961234
3798.9746872349415        -20000                   1157676.3342516383
3848.9778509536586        -19919.023741127978      1171127.250884926
3698.9683581437994        -20000                   1171106.1317311488
3748.97152221989          -19919.023741749646      1185016.7117134985
3598.962029052657         -20000                   1184360.1633890134
3648.9651934825924        -19919.023742068533      1198733.0493155054
3498.9556999615147        -20000                   1197425.628643862
3548.958864512783         -19919.023742148238      1212263.5482894813
3398.949370870372         -20000                   1210290.0753480906
3448.9525354343355        -19919.023742140937      1225595.424798913
3298.9430417792296        -20000                   1222941.2925578018
3348.9462063805368        -19919.023742118996      1238715.4787960264
3198.9367126880875        -20000                   1235365.9627172186
3248.9398773900516        -19919.023742056484      1251610.4606014087
3098.930383596945         -20000                   1247552.4198568258
3148.9335485418383        -19919.023741889487      1264267.9746276564
2998.924054505803         -20000                   1259488.7414162543
3048.9272199592556        -19919.023741479312      1276675.818779159
2898.9177254146603        -20000                   1271162.8544085263
2948.9208917526335        -19919.023740582405      1288821.0429796455
2498.892409050091         -20000                   1315014.1576381708
2598.898738141233         -20000                   1304500.4607218152
2548.895575846475         -19919.02373078818       1334541.1377527649
2698.9050672323756        -20000                   1293680.2307507722
2648.9019068297916        -19919.0237331243        1323563.7408956988
2798.911396323518         -20000                   1282564.0207707
2748.908235855079         -19919.023736264833      1312276.9919743363
2848.9145638625437        -19919.023738892614      1300691.9834929148
2398.8860799589484        -20000                   1325209.494547919
2448.8892432454113        -19919.02373078182       1345197.8628324633
198.74683995381613        -20000                   1451209.3916998394
298.7531690449585         -20000                   1450064.4320872128
255.5593238708182         -19919.129433963368      1479477.6038468406
98.74070731265672         -20000                   1451893.8178334755
152.60410294882456        -19911.954216986167      1483059.8382180098
0                         -20000                   1452106.0799454916
64.44677481751994         -19932.09033234313       1476241.004221656
20000                     -11499.462027252754      50466.515372561196
19919.023742151545        -11449.45886270718       51280.68030840527
20000                     -11599.468356343896      50346.307939808954
19919.023742151545        -11549.465191798323      51167.056668589204
20000                     -11699.474685435038      50209.55978488305
19919.023742151545        -11649.471520889465      51036.43831564842
20000                     -11799.48101452618       50056.56249615062
19919.023742151545        -11749.477849980607      50889.11562468291
20000                     -11899.487343617324      49887.62559616842
19919.023742151545        -11849.48417907175       50725.39986031842
19919.023742151545        -11949.490508162895      50545.60132263021
6399.1392436046435        -20000                   784896.4013265716
6349.136079059073         -19919.023742151545      802834.5362160479
6499.145572695786         -20000                   770947.7035621278
6449.1424081502155        -19919.023742151545      788505.8915841463
6599.151901786929         -20000                   757107.2197374827
6549.148737241358         -19919.023742151545      774286.9824948842
6699.158230878071         -20000                   743380.4517811971
6649.1550663325           -19919.023742151545      760184.3678951906
6799.164559969213         -20000                   729772.7230267461
6749.161395423643         -19919.023742151545      746204.0263011869
6899.170889060355         -20000                   716290.0434288993
6849.167724514784         -19919.023742151545      732351.912077636
6999.177218151498         -20000                   702938.0780664895
6949.174053605927         -19919.023742151545      718633.5164965489
7099.18354724264          -20000                   689721.354320198
7049.180382697069         -19919.023742151545      705053.8089247056
7199.189876333782         -20000                   676644.0791967992
7149.186711788213         -19919.023742151545      691617.5511570872
7299.196205424925         -20000                   663710.4952702051
7249.193040879353         -19919.023742151545      678329.1283578089
7399.202534516067         -20000                   650924.1861665985
7349.199369970497         -19919.023742151545      665192.3709602185
7499.208863607209         -20000                   638288.8532821118
7449.2056990616375        -19919.023742151545      652211.1117643977
7599.215192698352         -20000                   625807.9359903228
7549.212028152781         -19919.023742151545      639388.9834646989
2298.8797508678063        -20000                   1335076.107233446
2348.882911386278         -19919.023733336842      1355522.2522122078
2198.8734217766637        -20000                   1344604.6872621037
2248.876582198947         -19919.023737099153      1365504.2295575321
2098.867092685521         -20000                   1353786.267161388
2148.8702549403783        -19919.023740194545      1375134.1523089146
1998.860763594379         -20000                   1362611.046000384
2048.863927565289         -19919.023741749468      1384401.744582834
1898.8544345032365        -20000                   1371068.4832329496
1948.8575990491947        -19919.023742150526      1393296.8120182487
1798.8481054120941        -20000                   1379147.9243677736
1848.8512699594924        -19919.0237421471        1401808.7319138243
1398.8227890475246        -20000                   1407510.16907409
1498.8291181386671        -20000                   1401030.9621072626
1448.8259543220295        -19919.023740924833      1431834.9412471103
1698.8417763209518        -20000                   1386840.948811801
1748.8449408750055        -19919.02374213264       1409927.2076803455
1598.8354472298095        -20000                   1394138.8018166546
1548.8322828548123        -19919.0237418354        1424949.6230784645
1648.838611813929         -19919.023742073074      1417643.8836562994
498.7658272272433         -20000                   1446381.3055642706
598.7721563183857         -20000                   1443850.0185380012
548.8975132878157         -19918.976460068552      1473918.282467774
398.7594981361009         -20000                   1448452.4769555286
351.8259887099444         -19918.715629804876      1478229.8026543984
449.7635586171848         -19918.711430076368      1476365.9247011442
698.778485409528          -20000                   1440859.9937758185
648.7757546683224         -19919.02270210952       1471061.5837273402
1298.8164599563822        -20000                   1413572.4100694684
1348.8196274712975        -19919.023737622836      1438293.282994234
798.7848145006704         -20000                   1437418.3018745787
748.7817306305795         -19919.023330642336      1467749.4322745616
1198.81013086524          -20000                   1419212.5676113341
1248.8133066814005        -19919.023726566647      1444319.4462180703
898.7911435918128         -20000                   1433530.259964788
848.7880390231845         -19919.023472313846      1463974.6895860631
1098.8038017740976        -20000                   1424423.1295386094
1148.8070044052215        -19919.02369401028       1449907.125591931
998.7974726829551         -20000                   1429197.3956152422
948.7944235998258         -19919.023530806626      1459740.3268999923
1048.8007390601845        -19919.023618992807      1455049.3425359165
20000                     -12099.500001799608      49503.153388261824
19919.023742151545        -12049.496837254037      50350.05036508924
20000                     -12199.50633089075       49288.28287604882
19919.023742151545        -12149.503166345181      50139.09212799914
7699.221521789495         -20000                   613484.2921898774
7649.218357243922         -19919.023742151545      626728.9326548711
7799.227850880637         -20000                   601320.7772295045
7749.224686335066         -19919.023742151545      614233.9180765534
7899.234179971779         -20000                   589320.0148922972
7849.231015426208         -19919.023742151545      601906.6791595544
7999.240509062922         -20000                   577484.3629299606
7949.237344517351         -19919.023742151545      589749.4795231888
8099.246838154064         -20000                   565815.6713296423
8049.243673608493         -19919.023742151545      577764.4688247317
8199.253167245206         -20000                   554315.5806031609
8149.250002699634         -19919.023742151545      565953.4880688243
8299.259496336348         -20000                   542985.5433168174
8249.256331790775         -19919.023742151545      554317.9415744421
8399.26582542749          -20000                   531826.5305319153
8349.262660881921         -19919.023742151545      542858.8691736102
8499.272154518634         -20000                   520839.2460679829
8449.268989217837         -19919.023741623507      531577.2312585706
8599.278483609776         -20000                   510024.2552650743
8549.27531603872          -19919.023739565993      520473.6650416246
8699.284812700918         -20000                   499382.0261752578
8649.281642831345         -19919.02373556246       509548.4787713504
8799.29114179206          -20000                   488912.68492813123
8749.287972258937         -19919.023731132987      498802.023829053
8899.297470883203         -20000                   478616.39347393456
8849.29430482496          -19919.023729059114      488234.4685188105
20000                     -13099.563292711031      46743.291075420835
20000                     -12999.556963619889      47075.537923590666
19919.023742151545        -13049.560128165458      47610.24583964853
20000                     -13199.569621802175      46400.08701853167
19919.023742151538        -13149.566457256578      47266.82059316477
20000                     -13299.575950893317      46046.365955124995
19919.023742151494        -13249.572786347662      46912.514886492485
20000                     -13399.58227998446       45682.60217359712
19919.023742151345        -13349.57911543858       46547.790404387844
20000                     -12899.550634528747      47396.372057707435
19919.023742151545        -12949.553799074318      47942.342371813604
20000                     -12799.544305437605      47705.432629104274
19919.023742151545        -12849.547469983174      48262.65754385496
19919.023742151545        -12749.541140892032      48570.7596510881
20000                     -12599.53164725532       48286.38019379252
19919.023742151545        -12649.534811800891      48866.18832046216
19919.023742151545        -12249.509495436323      49913.09264192693
19919.023742151545        -12349.515824527463      49672.415178756084
19919.023742151545        -12549.52848270975       49148.55895126677
19919.023742151545        -12449.522153618607      49417.432256544394
20000                     -13499.588609075601      45309.26356424727
19919.023742150814        -13449.585444528908      46173.12181659497
9199.31645815663          -20000                   448765.82176219503
9299.322787247773         -20000                   439160.17410187394
9249.319625234037         -19919.02374017589       447749.7455448793
9099.310129065487         -20000                   458543.2577897816
9149.313297571325         -19919.02373784608       457603.82684735564
8999.303799974345         -20000                   468493.3170048104
8949.300637943423         -19919.02373055048       477845.7380470462
9049.306968929926         -19919.023734242674      467635.6103295413
9399.329116338915         -20000                   429725.9871781009
9349.32595307939          -19919.02374134281       438072.5499117114
9499.335445430057         -20000                   420462.60256812355
9449.332281438195         -19919.02374184431       428571.5992377067
9599.3417745212           -20000                   411368.7049668727
9549.338610186382         -19919.023742041274      419245.8624130006
9799.354432703485         -20000                   393685.82003232185
9899.360761794627         -20000                   385093.80858866475
9849.357597256136         -19919.023742147718      392307.75014602876
9699.348103612341         -20000                   402443.5235880383
9649.344939139723         -19919.0237421139        410094.136822246
9749.351268181339         -19919.023742139278      401115.28231684404
9999.36709088577          -20000                   376666.3053745297
9949.363926342232         -19919.023742150403      383669.96348406264
10099.373419976911        -20000                   368401.85025343666
10049.3702554319          -19919.023742151217      375200.44259040663
10199.379749068054        -20000                   360298.5156444572
10149.376584522632        -19919.023742151458      366897.3853891734
10299.386078159196        -20000                   352354.7296103076
10249.382913613663        -19919.023742151523      358758.95515620493
20000                     -13599.594938166743      44926.80372564608
19919.02374214901         -13549.591773617241      45788.98431802219
20000                     -13699.601267257885      44535.68055707408
19919.02374214315         -13649.598102699209      45395.851375895094
20000                     -13799.607596349028      44136.408175728306
19919.02374212504         -13749.604431762315      44994.2131357569
20000                     -13899.613925440171      43729.46084654025
19919.02374207224         -13849.61076077465       44584.56522832045
20000                     -13999.620254531314      43315.29712457107
19919.023741928842        -13949.617089667261      44167.38899936972
11999.493672708617        -20000                   239763.34357166127
12099.500001799759        -20000                   234336.2515299746
12049.496842468623        -19919.023734659535      238021.96712515946
11899.487343617475        -20000                   245311.35075167273
11949.490513998237        -19919.023729912227      243565.3980797958
11799.481014526331        -20000                   250982.48679701416
11849.484182424325        -19919.023724938936      249233.4269882815
10399.392407250338        -20000                   344568.8238107932
10349.389242704776        -19919.02374215154       350783.38299313467
10499.398736341482        -20000                   336938.89620340214
10449.395571795912        -19919.023742151545      342968.71681559546
10599.405065432624        -20000                   329462.71296410594
10549.401899893666        -19919.02374145699       335312.8661893358
10699.411394523766        -20000                   322138.431080146
10649.408225998615        -19919.023738750635      327813.71828550013
11699.474685435189        -20000                   256779.15042763032
11749.477847780561        -19919.023722936025      255028.3334040518
11599.468356344047        -20000                   262703.6556422009
11649.471513885264        -19919.023725923933      260952.47037115096
11499.462027252905        -20000                   268758.0966776765
11549.465184754035        -19919.02373213935       267008.19899617793
10799.417723614908        -20000                   314964.20843375573
10749.414552066399        -19919.023733484577      320469.22923409817
10899.42405270605         -20000                   307937.70313911553
10849.420881600088        -19919.023727658263      313277.17116363207
11399.455698161762        -20000                   274944.49122595176
11449.458859981884        -19919.023737342606      273197.75923045265
11299.44936907062         -20000                   281265.3272608491
11349.452535843857        -19919.02373884216       279523.4607216652
10999.430381797192        -20000                   301056.60404651356
10949.427215261929        -19919.023724938375      306235.2354579657
11099.436710888334        -20000                   294319.0545807602
11049.433549650414        -19919.023726930674      299341.2099607581
11199.443039979478        -20000                   287722.85033276415
11149.439881234626        -19919.023731826488      292592.87272565655
11249.446209734191        -19919.023736574858      285987.7441229235
20000                     -14099.626583622456      42894.43200023914
19919.023741573048        -14049.623418327546      43743.17878924945
12199.506330890901        -20000                   229028.2837909185
12149.503169879104        -19919.02373777897       232600.95069008504
12299.512659982043        -20000                   223837.14299889476
12249.509497622508        -19919.02373961033       227300.02589061353
12399.518989073185        -20000                   218760.3845453283
12349.515825865585        -19919.02374074452       222116.89973512338
12499.52531816433         -20000                   213796.02571784143
12449.522154400363        -19919.02374144837       217049.33089973382
12599.531647255471        -20000                   208942.0224884258
12549.528483119073        -19919.02374183893       212095.09767001358
12699.537976346614        -20000                   204195.97810606417
12649.534811988895        -19919.02374202602       207251.87234034063
12799.544305437756        -20000                   199555.5890207151
12749.541140968648        -19919.023742104866      202517.39343428597
12899.550634528898        -20000                   195018.96175568807
12849.54747001146         -19919.023742135207      197889.5100227527
12999.55696362004         -20000                   190584.0467327348
12949.553799083995        -19919.02374214611       193366.0442561017
13099.563292711182        -20000                   186248.58060675478
13049.56012742712         -19919.023741631372      188944.73959657238
13199.569621802326        -20000                   182010.2988182366
13149.56645428713         -19919.023739612432      184623.4207861817
13299.575950893468        -20000                   177867.3908682162
13249.572781120856        -19919.02373568199       180400.0301154571
20000                     -14199.632912713598      42467.33621732939
19919.023740792898        -14149.629746665845      43312.4279294012
13399.58227998461         -20000                   173817.96161713533
13349.579110542147        -19919.023731333084      176272.5192107352
13599.594938166894        -20000                   165991.2449769223
13699.601267258036        -20000                   162209.90746521507
13649.598107042379        -19919.023734381837      164444.4420643911
13499.588609075752        -20000                   169859.9331840214
13449.585443045004        -19919.023729296445      172238.77139935194
13549.591776090305        -19919.023730758967      168296.7485536672
20000                     -14299.63924180474       42034.454206800096
19919.023739367654        -14249.636074835771      42875.611115546075
20000                     -14399.645570895882      41596.27011434999
19919.023737376247        -14349.642403467908      42433.20783896186
20000                     -14499.651899987024      41153.26905149611
19919.02373560824         -14449.648733401744      41985.69941456133
20000                     -14599.658229078168      40705.894191677005
19919.02373518131         -14549.655064580133      41533.55590064919
20000                     -14699.66455816931       40254.58287611706
19919.023736350468        -14649.661395346038      41077.23714719415
20000                     -14799.670887260452      39799.81148564004
19919.023738137763        -14749.667724027806      40617.20830269677
13799.607596349178        -20000                   158513.9399171125
13749.604435691943        -19919.023737919302      160679.87421531373
20000                     -14899.677216351594      39342.03506255906
19919.023738997537        -14849.674050771731      40153.926897323334
14199.632912713749        -20000                   144549.13443186128
14299.63924180489         -20000                   141253.40660089007
14249.636077330944        -19919.023742114514      143106.63539066233
[truncated: 3,861,122 more chars]
