# Supplementary material for: Unexpected large eruptions from buoyant magma bodies within viscoelastic crust
Source: Nat Commun. 2020 May 15;11:2403. doi: 10.1038/s41467-020-16054-6 (PMC7229005; doi:10.1038/s41467-020-16054-6)
Supplement: Supplementary file 3 — Source Data [file 41467_2020_16054_MOESM3_ESM.zip › DATA source file material/Fig6_Summary of D-Compress results - see supplementary text and Figure 6..xlsx]

## Sheet: Sheet1
		Table X. Summary of D-Compress results - see supplementary text and Figure 6.
		Pressure	H2O melt	CO2 melt	H2S melt	Density	Compressibility
		[MPa]	wt.%	wt.%	wt.%	kg/m3	Pa-1
		-0.0999677	0.0472312	8.45483e-06	0.00988158	24.2985
		-9.14235	0.421306	0.000934499	0.0512408	1748.39	1.09053e-07
		-19.1445	0.472712	0.00232302	0.060967	2240.33	2.19536e-08
		-29.1497	0.487658	0.00385878	0.0661215	2412.14	7.11906e-09
		-39.1531	0.494135	0.00550827	0.069633	2496	3.35861e-09
		-49.161	0.497491	0.00726326	0.0723268	2544.87	1.91913e-09
		-59.1736	0.499427	0.00911818	0.0745805	2576.62	1.23066e-09
		-69.1959	0.500586	0.0110689	0.0765295	2598.85	8.53246e-10
		-79.1998	0.501256	0.0130933	0.078304	2615.16	6.23681e-10
		-89.2002	0.501687	0.0152195	0.0798646	2627.84	4.8251e-10
		-99.2257	0.501951	0.0174482	0.0812698	2638.03	3.85031e-10
		-109.255	0.502021	0.0196966	0.0826678	2646.28	3.10901e-10
		-119.307	0.502033	0.022056	0.0838845	2653.31	2.63534e-10
		-129.329	0.501975	0.0244513	0.085103	2659.26	2.23303e-10
		-139.341	0.501848	0.0269167	0.0862275	2664.46	1.94951e-10
		-149.446	0.501641	0.0294662	0.0872767	2669.11	1.72281e-10
		-159.448	0.501464	0.0319853	0.0884343	2673.17	1.52075e-10
		-169.542	0.501267	0.0345572	0.0896161	2676.89	1.37591e-10
		-179.617	0.500508	0.0371569	0.0902	2680.33	1.27368e-10
		-189.697	0.500149	0.0396435	0.0911585	2683.41	1.13969e-10
		-199.722	0.500394	0.042332	0.0927459	2686.34	1.08679e-10
		-209.852	0.500078	0.0448951	0.0938269	2689.08	1.0053e-10
		-219.908	0.499732	0.0473912	0.0949083	2691.64	9.45537e-11
		-230	0.4995	0.04995	0.0960849	2694.1	9.04379e-11
