# Supplementary material for: Unexpected large eruptions from buoyant magma bodies within viscoelastic crust
Source: Nat Commun. 2020 May 15;11:2403. doi: 10.1038/s41467-020-16054-6 (PMC7229005; doi:10.1038/s41467-020-16054-6)
Supplement: Supplementary file 3 — Source Data [file 41467_2020_16054_MOESM3_ESM.zip › DATA source file material/SuppFig2_Density-depth-pressure_Bardarbunga.xlsx]

## Sheet: Density-depth-pressure_Bardarbu
Depth, density models applying to Bárdarbunga.
Depth below sea level (km)	Christensen and Wilkens (1982)* (kg/m3)	Carlson and Herrick (1990)* (kg/m3)	C+H and C+W mean (kg/m3)
-1.2	2400	2100	2300
-1.03	2422.24	2130	2327.41
-0.85	2445.79	2160	2356.43
-0.46	2496.82	2210	2419.3
-0.25	2524.3	2310	2453.15
-0.1	2543.93	2381.43	2477.34
0.94	2680	2610	2645
2.8	2910	2810	2860
3.8	3002	2872.5	2937.25
7.8	3075.6	2917.14	2996.37
8.8	3094	2927.65	3010.82
10	3094	2927.65	3010.82
11	3094	2927.65	3010.82
12	3094	2927.65	3010.82
13	3094	2927.65	3010.82
14	3094	2927.65	3010.82
15	3094	2927.65	3010.82
* Both models are empirically constrained for depth below -0.25 km.
Above that depth, linear extrapolation is used with min density of 2100 kg/m3
(C+H) and max density (C+W) 2400 kg/m3.
Pressure, density models applying to Bárdarbunga.
Pressure** (MPa)	Depth below sea level (km)	Christensen and Wilkens (1982) (kg/m3)	Carlson and Herrick (1990) (kg/m3)	Density: C+H and C+W mean (kg/m3)
25	-0.35161	2511	2261.61	2436.77
50	0.655003	2642.71	2547.36	2599.05
75	1.60161	2761.81	2681.14	2721.48
100	2.52842	2876.42	2780.8	2828.61
125	3.42219	2967.24	2848.89	2908.06
150	4.29072	3011.03	2877.98	2944.5
175	5.15058	3026.85	2887.57	2957.21
200	6.01043	3042.67	2897.17	2969.92
225	6.87028	3058.49	2906.77	2982.63
250	7.73013	3074.31	2916.36	2995.34
275	8.58031	3089.96	2927.65	3008.8
300	9.42812	3094	2927.65	3010.82
325	10.2754	3094	2927.65	3010.82
350	11.1227	3094	2927.65	3010.82
375	11.97	3094	2927.65	3010.82
400	12.8173	3094	2927.65	3010.82
425	13.6645	3094	2927.65	3010.82
450	14.5118	3094	2928	3011
** An ice density of 900 kg/m3 is used between 1.2-1.8 km above sea level
(-1.2 to -1.8 below sea level).
