# Supplementary material for: Unexpected large eruptions from buoyant magma bodies within viscoelastic crust
Source: Nat Commun. 2020 May 15;11:2403. doi: 10.1038/s41467-020-16054-6 (PMC7229005; doi:10.1038/s41467-020-16054-6)
Supplement: Supplementary file 3 — Source Data [file 41467_2020_16054_MOESM3_ESM.zip › DATA source file material/Fig1_cumulative_seism_mom_check.csv]

2013-01-01T01:21:28.732 0.000e+00
2013-01-01T01:21:28.732 3.220e+12
2013-01-02T06:58:58.98 3.220e+12
2013-01-02T06:58:58.98 3.539e+12
2013-01-02T17:32:02.292 3.539e+12
2013-01-02T17:32:02.292 3.675e+12
2013-01-06T16:41:22.813 3.675e+12
2013-01-06T16:41:22.813 3.844e+12
2013-01-06T18:19:22.042 3.844e+12
2013-01-06T18:19:22.042 4.105e+12
2013-01-07T20:25:54.235 4.105e+12
2013-01-07T20:25:54.235 4.266e+12
2013-01-09T07:06:41.942 4.266e+12
2013-01-09T07:06:41.942 4.327e+12
2013-01-13T15:09:50.374 4.327e+12
2013-01-13T15:09:50.374 4.382e+12
2013-01-13T19:25:06.575 4.382e+12
2013-01-13T19:25:06.575 4.652e+12
2013-01-14T15:45:11.613 4.652e+12
2013-01-14T15:45:11.613 5.108e+12
2013-01-18T19:33:33.848 5.108e+12
2013-01-18T19:33:33.848 5.561e+12
2013-01-19T08:24:36.355 5.561e+12
2013-01-19T08:24:36.355 5.700e+12
2013-01-19T08:48:55.738 5.700e+12
2013-01-19T08:48:55.738 5.882e+12
2013-01-19T09:27:28.013 5.882e+12
2013-01-19T09:27:28.013 5.984e+12
2013-01-19T12:48:17.181 5.984e+12
2013-01-19T12:48:17.181 6.145e+12
2013-01-20T03:30:25.934 6.145e+12
2013-01-20T03:30:25.934 6.275e+12
2013-01-21T14:57:35.671 6.275e+12
2013-01-21T14:57:35.671 6.315e+12
2013-01-22T11:25:39.881 6.315e+12
2013-01-22T11:25:39.881 6.935e+12
2013-01-22T11:47:18.468 6.935e+12
2013-01-22T11:47:18.468 7.196e+12
2013-01-22T12:54:04.616 7.196e+12
2013-01-22T12:54:04.616 7.277e+12
2013-01-22T13:23:38.38 7.277e+12
2013-01-22T13:23:38.38 7.492e+12
2013-01-22T13:38:13.409 7.492e+12
2013-01-22T13:38:13.409 7.614e+12
2013-01-22T15:19:03.941 7.614e+12
2013-01-22T15:19:03.941 7.747e+12
2013-01-22T16:04:14.612 7.747e+12
2013-01-22T16:04:14.612 7.909e+12
2013-01-23T01:32:14.233 7.909e+12
2013-01-23T01:32:14.233 8.182e+12
2013-01-23T04:02:52.399 8.182e+12
2013-01-23T04:02:52.399 9.432e+12
2013-01-23T04:50:35.971 9.432e+12
2013-01-23T04:50:35.971 2.613e+13
2013-01-23T04:57:58.464 2.613e+13
2013-01-23T04:57:58.464 2.637e+13
2013-01-23T04:58:27.873 2.637e+13
2013-01-23T04:58:27.873 2.823e+13
2013-01-23T05:08:35.916 2.823e+13
2013-01-23T05:08:35.916 2.856e+13
2013-01-23T05:09:49.528 2.856e+13
2013-01-23T05:09:49.528 2.865e+13
2013-01-23T05:10:32.637 2.865e+13
2013-01-23T05:10:32.637 2.923e+13
2013-01-23T07:23:16.123 2.923e+13
2013-01-23T07:23:16.123 2.939e+13
2013-01-23T07:50:37.397 2.939e+13
2013-01-23T07:50:37.397 2.966e+13
2013-01-23T07:54:54.129 2.966e+13
2013-01-23T07:54:54.129 2.982e+13
2013-01-23T14:09:13.779 2.982e+13
2013-01-23T14:09:13.779 2.993e+13
2013-01-23T15:11:37.625 2.993e+13
2013-01-23T15:11:37.625 3.001e+13
2013-01-23T15:52:26.843 3.001e+13
2013-01-23T15:52:26.843 3.006e+13
2013-01-23T22:11:19.548 3.006e+13
2013-01-23T22:11:19.548 3.016e+13
2013-01-23T22:55:17.073 3.016e+13
2013-01-23T22:55:17.073 3.023e+13
2013-01-24T01:38:26.066 3.023e+13
2013-01-24T01:38:26.066 3.386e+13
2013-01-24T01:39:23.465 3.386e+13
2013-01-24T01:39:23.465 3.395e+13
2013-01-24T01:59:52.213 3.395e+13
2013-01-24T01:59:52.213 3.407e+13
2013-01-24T04:24:28.026 3.407e+13
2013-01-24T04:24:28.026 3.429e+13
2013-01-24T04:39:15.373 3.429e+13
2013-01-24T04:39:15.373 3.452e+13
2013-01-24T05:24:34.844 3.452e+13
2013-01-24T05:24:34.844 3.462e+13
2013-01-24T09:56:23.189 3.462e+13
2013-01-24T09:56:23.189 3.471e+13
2013-01-25T10:14:58.564 3.471e+13
2013-01-25T10:14:58.564 3.506e+13
2013-01-25T10:18:45.894 3.506e+13
2013-01-25T10:18:45.894 3.537e+13
2013-01-25T12:14:29.15 3.537e+13
2013-01-25T12:14:29.15 3.563e+13
2013-01-25T15:06:42.571 3.563e+13
2013-01-25T15:06:42.571 3.783e+13
2013-01-25T15:28:47.768 3.783e+13
2013-01-25T15:28:47.768 3.793e+13
2013-01-25T16:03:58.95 3.793e+13
2013-01-25T16:03:58.95 3.845e+13
2013-01-25T23:06:36.393 3.845e+13
2013-01-25T23:06:36.393 3.895e+13
2013-01-25T23:07:17.418 3.895e+13
2013-01-25T23:07:17.418 3.913e+13
2013-01-26T02:20:40.396 3.913e+13
2013-01-26T02:20:40.396 3.928e+13
2013-01-26T03:50:56.551 3.928e+13
2013-01-26T03:50:56.551 3.939e+13
2013-01-26T06:51:47.223 3.939e+13
2013-01-26T06:51:47.223 4.107e+13
2013-01-26T13:47:20.354 4.107e+13
2013-01-26T13:47:20.354 4.128e+13
2013-01-26T14:25:27.798 4.128e+13
2013-01-26T14:25:27.798 4.139e+13
2013-01-26T22:21:29.416 4.139e+13
2013-01-26T22:21:29.416 4.168e+13
2013-01-27T02:47:23.398 4.168e+13
2013-01-27T02:47:23.398 4.180e+13
2013-01-27T03:30:41.926 4.180e+13
2013-01-27T03:30:41.926 4.206e+13
2013-01-27T07:41:05.529 4.206e+13
2013-01-27T07:41:05.529 4.234e+13
2013-01-29T23:26:30.206 4.234e+13
2013-01-29T23:26:30.206 4.478e+13
2013-01-29T23:53:59.583 4.478e+13
2013-01-29T23:53:59.583 4.559e+13
2013-02-04T02:18:47.278 4.559e+13
2013-02-04T02:18:47.278 4.603e+13
2013-02-04T11:08:41.445 4.603e+13
2013-02-04T11:08:41.445 4.795e+13
2013-02-05T01:17:12.953 4.795e+13
2013-02-05T01:17:12.953 4.807e+13
2013-02-05T18:20:01.113 4.807e+13
2013-02-05T18:20:01.113 4.858e+13
2013-02-08T03:08:35.292 4.858e+13
2013-02-08T03:08:35.292 4.861e+13
2013-02-10T22:37:35.68 4.861e+13
2013-02-10T22:37:35.68 4.874e+13
2013-02-18T02:58:34.396 4.874e+13
2013-02-18T02:58:34.396 4.984e+13
2013-02-18T03:00:37.781 4.984e+13
2013-02-18T03:00:37.781 4.995e+13
2013-02-18T19:02:06.539 4.995e+13
2013-02-18T19:02:06.539 5.129e+13
2013-02-18T20:09:29.877 5.129e+13
2013-02-18T20:09:29.877 5.142e+13
2013-02-18T20:18:46.1 5.142e+13
2013-02-18T20:18:46.1 5.159e+13
2013-02-18T21:26:19.324 5.159e+13
2013-02-18T21:26:19.324 5.162e+13
2013-02-18T23:23:06.299 5.162e+13
2013-02-18T23:23:06.299 5.168e+13
2013-02-19T05:53:07.216 5.168e+13
2013-02-19T05:53:07.216 5.176e+13
2013-02-19T07:12:59.269 5.176e+13
2013-02-19T07:12:59.269 5.179e+13
2013-02-20T18:33:36 5.179e+13
2013-02-20T18:33:36 5.186e+13
2013-02-21T09:21:45.351 5.186e+13
2013-02-21T09:21:45.351 5.221e+13
2013-02-21T22:23:12.284 5.221e+13
2013-02-21T22:23:12.284 5.245e+13
2013-02-25T15:26:48.394 5.245e+13
2013-02-25T15:26:48.394 5.252e+13
2013-02-25T16:26:50.305 5.252e+13
2013-02-25T16:26:50.305 5.272e+13
2013-02-26T00:39:51.061 5.272e+13
2013-02-26T00:39:51.061 5.288e+13
2013-02-28T16:28:11.515 5.288e+13
2013-02-28T16:28:11.515 5.299e+13
2013-03-12T22:50:00.641 5.299e+13
2013-03-12T22:50:00.641 5.310e+13
2013-03-17T06:52:29.409 5.310e+13
2013-03-17T06:52:29.409 5.320e+13
2013-03-23T09:45:51.901 5.320e+13
2013-03-23T09:45:51.901 5.377e+13
2013-03-23T10:15:22.472 5.377e+13
2013-03-23T10:15:22.472 5.407e+13
2013-03-24T18:22:27.117 5.407e+13
2013-03-24T18:22:27.117 5.421e+13
2013-03-24T23:03:50.169 5.421e+13
2013-03-24T23:03:50.169 5.529e+13
2013-03-25T00:25:58.852 5.529e+13
2013-03-25T00:25:58.852 5.605e+13
2013-03-25T13:08:36.536 5.605e+13
2013-03-25T13:08:36.536 5.681e+13
2013-03-26T08:35:17.883 5.681e+13
2013-03-26T08:35:17.883 5.687e+13
2013-03-26T10:46:06.155 5.687e+13
2013-03-26T10:46:06.155 5.692e+13
2013-03-27T00:16:31.354 5.692e+13
2013-03-27T00:16:31.354 5.695e+13
2013-03-27T14:15:21.73 5.695e+13
2013-03-27T14:15:21.73 5.749e+13
2013-03-28T01:59:04.087 5.749e+13
2013-03-28T01:59:04.087 5.754e+13
2013-03-28T16:30:34.497 5.754e+13
2013-03-28T16:30:34.497 5.756e+13
2013-03-28T22:47:16.043 5.756e+13
2013-03-28T22:47:16.043 5.770e+13
2013-03-29T01:04:14.992 5.770e+13
2013-03-29T01:04:14.992 5.780e+13
2013-04-04T06:06:30.936 5.780e+13
2013-04-04T06:06:30.936 5.907e+13
2013-04-05T12:34:49.042 5.907e+13
2013-04-05T12:34:49.042 5.937e+13
2013-04-06T11:42:13.615 5.937e+13
2013-04-06T11:42:13.615 5.961e+13
2013-04-07T20:32:54.447 5.961e+13
2013-04-07T20:32:54.447 5.966e+13
2013-04-13T19:38:58.971 5.966e+13
2013-04-13T19:38:58.971 6.006e+13
2013-04-26T15:44:46.267 6.006e+13
2013-04-26T15:44:46.267 6.024e+13
2013-04-27T01:14:04.72 6.024e+13
2013-04-27T01:14:04.72 6.034e+13
2013-04-27T02:01:05.223 6.034e+13
2013-04-27T02:01:05.223 6.042e+13
2013-05-03T04:02:57.216 6.042e+13
2013-05-03T04:02:57.216 6.048e+13
2013-05-04T14:38:12.424 6.048e+13
2013-05-04T14:38:12.424 6.056e+13
2013-05-06T05:08:17.957 6.056e+13
2013-05-06T05:08:17.957 6.061e+13
2013-05-12T13:27:49.462 6.061e+13
2013-05-12T13:27:49.462 6.082e+13
2013-05-23T03:28:15.696 6.082e+13
2013-05-23T03:28:15.696 6.132e+13
2013-05-30T18:04:52.49 6.132e+13
2013-05-30T18:04:52.49 6.135e+13
2013-06-08T15:45:10.884 6.135e+13
2013-06-08T15:45:10.884 6.144e+13
2013-06-10T01:00:01.235 6.144e+13
2013-06-10T01:00:01.235 6.149e+13
2013-06-11T00:27:54.124 6.149e+13
2013-06-11T00:27:54.124 6.155e+13
2013-06-25T01:38:29.475 6.155e+13
2013-06-25T01:38:29.475 6.175e+13
2013-07-02T12:27:55.027 6.175e+13
2013-07-02T12:27:55.027 6.198e+13
2013-07-02T19:54:12.802 6.198e+13
2013-07-02T19:54:12.802 6.304e+13
2013-07-02T19:56:51.418 6.304e+13
2013-07-02T19:56:51.418 6.312e+13
2013-07-04T10:46:17.182 6.312e+13
2013-07-04T10:46:17.182 6.390e+13
2013-07-08T12:23:13.696 6.390e+13
2013-07-08T12:23:13.696 6.401e+13
2013-07-15T09:20:16.62 6.401e+13
2013-07-15T09:20:16.62 6.433e+13
2013-07-24T19:33:55.395 6.433e+13
2013-07-24T19:33:55.395 6.544e+13
2013-07-24T19:36:43.539 6.544e+13
2013-07-24T19:36:43.539 6.571e+13
2013-07-25T10:03:21.188 6.571e+13
2013-07-25T10:03:21.188 6.634e+13
2013-08-13T12:52:56.503 6.634e+13
2013-08-13T12:52:56.503 6.716e+13
2013-08-13T12:53:04.266 6.716e+13
2013-08-13T12:53:04.266 6.786e+13
2013-08-14T10:47:37.026 6.786e+13
2013-08-14T10:47:37.026 6.917e+13
2013-08-14T10:50:57.922 6.917e+13
2013-08-14T10:50:57.922 7.036e+13
2013-08-15T02:37:01.756 7.036e+13
2013-08-15T02:37:01.756 7.043e+13
2013-09-12T13:25:38.701 7.043e+13
2013-09-12T13:25:38.701 7.067e+13
2013-09-15T03:05:18.878 7.067e+13
2013-09-15T03:05:18.878 7.170e+13
2013-09-21T07:02:48.835 7.170e+13
2013-09-21T07:02:48.835 7.177e+13
2013-09-24T01:47:47.56 7.177e+13
2013-09-24T01:47:47.56 7.201e+13
2013-10-01T05:05:58.229 7.201e+13
2013-10-01T05:05:58.229 7.527e+13
2013-10-02T08:44:15.264 7.527e+13
2013-10-02T08:44:15.264 7.533e+13
2013-10-30T03:34:16.872 7.533e+13
2013-10-30T03:34:16.872 7.549e+13
2013-11-08T08:28:13.446 7.549e+13
2013-11-08T08:28:13.446 7.569e+13
2013-11-08T09:06:17.342 7.569e+13
2013-11-08T09:06:17.342 7.577e+13
2013-11-08T09:07:58.732 7.577e+13
2013-11-08T09:07:58.732 7.597e+13
2013-11-08T09:08:01.465 7.597e+13
2013-11-08T09:08:01.465 7.624e+13
2013-11-08T09:09:16.41 7.624e+13
2013-11-08T09:09:16.41 7.674e+13
2013-11-12T09:27:22.693 7.674e+13
2013-11-12T09:27:22.693 7.701e+13
2013-11-21T01:36:06.923 7.701e+13
2013-11-21T01:36:06.923 7.717e+13
2013-11-22T23:41:01.034 7.717e+13
2013-11-22T23:41:01.034 7.721e+13
2013-11-29T04:00:03.727 7.721e+13
2013-11-29T04:00:03.727 7.741e+13
2013-12-03T04:32:17.437 7.741e+13
2013-12-03T04:32:17.437 7.747e+13
2013-12-09T10:29:05.82 7.747e+13
2013-12-09T10:29:05.82 7.770e+13
2013-12-14T02:27:49.309 7.770e+13
2013-12-14T02:27:49.309 7.808e+13
2013-12-17T14:11:44.098 7.808e+13
2013-12-17T14:11:44.098 7.811e+13
2013-12-17T20:58:05.788 7.811e+13
2013-12-17T20:58:05.788 7.925e+13
2013-12-19T15:42:28.923 7.925e+13
2013-12-19T15:42:28.923 7.961e+13
2013-12-22T06:43:57.039 7.961e+13
2013-12-22T06:43:57.039 7.971e+13
2014-01-14T23:56:08.691 7.971e+13
2014-01-14T23:56:08.691 7.979e+13
2014-01-19T20:14:20.335 7.979e+13
2014-01-19T20:14:20.335 7.987e+13
2014-02-04T06:20:37.278 7.987e+13
2014-02-04T06:20:37.278 7.995e+13
2014-02-04T15:25:46.556 7.995e+13
2014-02-04T15:25:46.556 8.003e+13
2014-02-06T03:07:29.621 8.003e+13
2014-02-06T03:07:29.621 8.007e+13
2014-02-06T17:05:30.19 8.007e+13
2014-02-06T17:05:30.19 8.087e+13
2014-02-09T21:32:19.626 8.087e+13
2014-02-09T21:32:19.626 8.107e+13
2014-02-25T00:56:56.293 8.107e+13
2014-02-25T00:56:56.293 8.110e+13
2014-03-05T03:21:58.628 8.110e+13
2014-03-05T03:21:58.628 8.127e+13
2014-03-05T10:41:53.059 8.127e+13
2014-03-05T10:41:53.059 8.626e+13
2014-03-05T14:58:17.898 8.626e+13
2014-03-05T14:58:17.898 8.637e+13
2014-03-09T05:00:19.943 8.637e+13
2014-03-09T05:00:19.943 8.700e+13
2014-03-11T22:09:20.624 8.700e+13
2014-03-11T22:09:20.624 8.723e+13
2014-03-13T01:08:53.046 8.723e+13
2014-03-13T01:08:53.046 8.806e+13
2014-03-14T07:55:59.599 8.806e+13
2014-03-14T07:55:59.599 8.846e+13
2014-03-26T16:29:09.625 8.846e+13
2014-03-26T16:29:09.625 8.860e+13
2014-03-27T15:34:41.68 8.860e+13
2014-03-27T15:34:41.68 8.862e+13
2014-04-02T20:36:44.092 8.862e+13
2014-04-02T20:36:44.092 8.873e+13
2014-04-16T10:16:35.677 8.873e+13
2014-04-16T10:16:35.677 8.879e+13
2014-04-20T09:37:46.378 8.879e+13
2014-04-20T09:37:46.378 8.892e+13
2014-04-21T04:30:29.544 8.892e+13
2014-04-21T04:30:29.544 8.902e+13
2014-04-21T15:01:55.162 8.902e+13
2014-04-21T15:01:55.162 8.907e+13
2014-04-25T05:39:17.521 8.907e+13
2014-04-25T05:39:17.521 8.912e+13
2014-04-26T15:31:27.459 8.912e+13
2014-04-26T15:31:27.459 9.116e+13
2014-04-26T16:08:48.695 9.116e+13
2014-04-26T16:08:48.695 9.125e+13
2014-04-27T01:06:03.281 9.125e+13
2014-04-27T01:06:03.281 9.178e+13
2014-04-27T01:23:17.02 9.178e+13
2014-04-27T01:23:17.02 9.184e+13
2014-04-27T01:23:44.371 9.184e+13
2014-04-27T01:23:44.371 9.189e+13
2014-04-27T03:21:17.223 9.189e+13
2014-04-27T03:21:17.223 9.191e+13
2014-04-27T04:22:00.928 9.191e+13
2014-04-27T04:22:00.928 9.212e+13
2014-04-27T07:06:09.816 9.212e+13
2014-04-27T07:06:09.816 9.335e+13
2014-04-30T06:37:21.749 9.335e+13
2014-04-30T06:37:21.749 9.341e+13
2014-04-30T09:52:18.811 9.341e+13
2014-04-30T09:52:18.811 9.367e+13
2014-04-30T23:22:49.676 9.367e+13
2014-04-30T23:22:49.676 9.377e+13
2014-05-01T00:47:08.264 9.377e+13
2014-05-01T00:47:08.264 9.388e+13
2014-05-01T12:10:14.873 9.388e+13
2014-05-01T12:10:14.873 9.396e+13
2014-05-01T17:56:16.456 9.396e+13
2014-05-01T17:56:16.456 9.400e+13
2014-05-02T18:34:43.875 9.400e+13
2014-05-02T18:34:43.875 9.414e+13
2014-05-04T23:36:21.426 9.414e+13
2014-05-04T23:36:21.426 9.424e+13
2014-05-04T23:46:57.807 9.424e+13
2014-05-04T23:46:57.807 9.432e+13
2014-05-09T09:56:52.208 9.432e+13
2014-05-09T09:56:52.208 9.439e+13
2014-05-11T07:43:48.172 9.439e+13
2014-05-11T07:43:48.172 9.445e+13
2014-05-11T15:09:49.243 9.445e+13
2014-05-11T15:09:49.243 9.452e+13
2014-05-15T08:35:16.363 9.452e+13
2014-05-15T08:35:16.363 9.532e+13
2014-05-15T08:35:41.92 9.532e+13
2014-05-15T08:35:41.92 9.809e+13
2014-05-15T08:37:37.653 9.809e+13
2014-05-15T08:37:37.653 9.832e+13
2014-05-15T09:18:31.54 9.832e+13
2014-05-15T09:18:31.54 9.861e+13
2014-05-15T09:30:49.804 9.861e+13
2014-05-15T09:30:49.804 9.869e+13
2014-05-15T09:57:04.276 9.869e+13
2014-05-15T09:57:04.276 9.902e+13
2014-05-15T13:51:26.737 9.902e+13
2014-05-15T13:51:26.737 9.927e+13
2014-05-16T09:34:09.788 9.927e+13
2014-05-16T09:34:09.788 1.009e+14
2014-05-16T14:41:16.398 1.009e+14
2014-05-16T14:41:16.398 1.995e+14
2014-05-16T14:43:54.14 1.995e+14
2014-05-16T14:43:54.14 1.999e+14
2014-05-16T14:50:32.318 1.999e+14
2014-05-16T14:50:32.318 2.000e+14
2014-05-16T14:54:03.158 2.000e+14
2014-05-16T14:54:03.158 2.002e+14
2014-05-16T14:56:17.746 2.002e+14
2014-05-16T14:56:17.746 2.003e+14
2014-05-16T14:58:40.121 2.003e+14
2014-05-16T14:58:40.121 2.006e+14
2014-05-16T14:59:51.654 2.006e+14
2014-05-16T14:59:51.654 2.021e+14
2014-05-16T15:01:02.03 2.021e+14
2014-05-16T15:01:02.03 2.029e+14
2014-05-16T15:02:41.862 2.029e+14
2014-05-16T15:02:41.862 2.030e+14
2014-05-16T15:08:49.597 2.030e+14
2014-05-16T15:08:49.597 2.031e+14
2014-05-16T15:09:51.62 2.031e+14
2014-05-16T15:09:51.62 2.033e+14
2014-05-16T15:12:16.728 2.033e+14
2014-05-16T15:12:16.728 2.034e+14
2014-05-16T15:12:39.229 2.034e+14
2014-05-16T15:12:39.229 2.034e+14
2014-05-16T15:18:51.953 2.034e+14
2014-05-16T15:18:51.953 2.037e+14
2014-05-16T15:28:50.999 2.037e+14
2014-05-16T15:28:50.999 2.040e+14
2014-05-16T15:29:40.291 2.040e+14
2014-05-16T15:29:40.291 2.041e+14
2014-05-16T15:30:18.552 2.041e+14
2014-05-16T15:30:18.552 2.041e+14
2014-05-16T15:31:21.3 2.041e+14
2014-05-16T15:31:21.3 2.042e+14
2014-05-16T15:31:56.754 2.042e+14
2014-05-16T15:31:56.754 2.053e+14
2014-05-16T15:35:06.539 2.053e+14
2014-05-16T15:35:06.539 2.054e+14
2014-05-16T15:35:44.572 2.054e+14
2014-05-16T15:35:44.572 2.059e+14
2014-05-16T15:39:00.712 2.059e+14
2014-05-16T15:39:00.712 2.060e+14
2014-05-16T15:42:42.226 2.060e+14
2014-05-16T15:42:42.226 2.127e+14
2014-05-16T15:48:04.429 2.127e+14
2014-05-16T15:48:04.429 2.127e+14
2014-05-16T15:49:03.577 2.127e+14
2014-05-16T15:49:03.577 2.133e+14
2014-05-16T15:53:13.94 2.133e+14
2014-05-16T15:53:13.94 2.134e+14
2014-05-16T16:00:43.089 2.134e+14
2014-05-16T16:00:43.089 2.135e+14
2014-05-16T16:05:07.585 2.135e+14
2014-05-16T16:05:07.585 2.139e+14
2014-05-16T16:07:09.559 2.139e+14
2014-05-16T16:07:09.559 2.141e+14
2014-05-16T16:08:52.861 2.141e+14
2014-05-16T16:08:52.861 2.141e+14
2014-05-16T16:10:46.094 2.141e+14
2014-05-16T16:10:46.094 2.144e+14
2014-05-16T16:13:03.362 2.144e+14
2014-05-16T16:13:03.362 2.145e+14
2014-05-16T16:22:25.088 2.145e+14
2014-05-16T16:22:25.088 2.146e+14
2014-05-16T16:25:04.673 2.146e+14
2014-05-16T16:25:04.673 2.148e+14
2014-05-16T16:33:32.286 2.148e+14
2014-05-16T16:33:32.286 2.149e+14
2014-05-16T16:43:48.485 2.149e+14
2014-05-16T16:43:48.485 2.151e+14
2014-05-16T16:44:25.26 2.151e+14
2014-05-16T16:44:25.26 2.152e+14
2014-05-16T16:46:04.102 2.152e+14
2014-05-16T16:46:04.102 2.154e+14
2014-05-16T16:47:49.838 2.154e+14
2014-05-16T16:47:49.838 2.154e+14
2014-05-16T16:50:12.866 2.154e+14
2014-05-16T16:50:12.866 2.156e+14
2014-05-16T16:51:50.699 2.156e+14
2014-05-16T16:51:50.699 2.157e+14
2014-05-16T16:57:57.838 2.157e+14
2014-05-16T16:57:57.838 2.158e+14
2014-05-16T17:03:18.384 2.158e+14
2014-05-16T17:03:18.384 2.159e+14
2014-05-16T17:05:10.811 2.159e+14
2014-05-16T17:05:10.811 2.161e+14
2014-05-16T17:12:38.316 2.161e+14
2014-05-16T17:12:38.316 2.163e+14
2014-05-16T17:13:05.185 2.163e+14
2014-05-16T17:13:05.185 2.168e+14
2014-05-16T17:39:05.08 2.168e+14
2014-05-16T17:39:05.08 2.169e+14
2014-05-16T19:04:26.874 2.169e+14
2014-05-16T19:04:26.874 2.188e+14
2014-05-16T19:23:50.983 2.188e+14
2014-05-16T19:23:50.983 2.189e+14
2014-05-16T19:46:33.022 2.189e+14
2014-05-16T19:46:33.022 2.190e+14
2014-05-16T19:47:35.296 2.190e+14
2014-05-16T19:47:35.296 2.200e+14
2014-05-16T20:07:21.943 2.200e+14
2014-05-16T20:07:21.943 2.202e+14
2014-05-16T20:08:02.151 2.202e+14
2014-05-16T20:08:02.151 2.203e+14
2014-05-16T20:11:17.49 2.203e+14
2014-05-16T20:11:17.49 2.203e+14
2014-05-16T20:22:44.988 2.203e+14
2014-05-16T20:22:44.988 2.215e+14
2014-05-16T21:10:57.097 2.215e+14
2014-05-16T21:10:57.097 2.215e+14
2014-05-16T22:11:37.679 2.215e+14
2014-05-16T22:11:37.679 2.216e+14
2014-05-16T22:35:10.449 2.216e+14
2014-05-16T22:35:10.449 2.219e+14
2014-05-16T23:12:48.384 2.219e+14
2014-05-16T23:12:48.384 2.220e+14
2014-05-16T23:25:03.236 2.220e+14
2014-05-16T23:25:03.236 2.220e+14
2014-05-16T23:33:29.364 2.220e+14
2014-05-16T23:33:29.364 2.221e+14
2014-05-17T00:04:51.824 2.221e+14
2014-05-17T00:04:51.824 2.222e+14
2014-05-17T00:18:26.326 2.222e+14
2014-05-17T00:18:26.326 2.224e+14
2014-05-17T00:20:31.928 2.224e+14
2014-05-17T00:20:31.928 2.224e+14
2014-05-17T00:45:11.646 2.224e+14
2014-05-17T00:45:11.646 2.225e+14
2014-05-17T00:45:54.088 2.225e+14
2014-05-17T00:45:54.088 2.227e+14
2014-05-17T01:09:23.556 2.227e+14
2014-05-17T01:09:23.556 2.228e+14
2014-05-17T01:49:26.453 2.228e+14
2014-05-17T01:49:26.453 2.229e+14
2014-05-17T02:25:41.595 2.229e+14
2014-05-17T02:25:41.595 2.230e+14
2014-05-17T07:58:55.285 2.230e+14
2014-05-17T07:58:55.285 2.259e+14
2014-05-17T08:54:33.826 2.259e+14
2014-05-17T08:54:33.826 2.260e+14
2014-05-17T09:10:37.426 2.260e+14
2014-05-17T09:10:37.426 2.262e+14
2014-05-17T09:15:53.08 2.262e+14
2014-05-17T09:15:53.08 2.264e+14
2014-05-17T09:36:33.849 2.264e+14
2014-05-17T09:36:33.849 2.269e+14
2014-05-17T09:42:27.961 2.269e+14
2014-05-17T09:42:27.961 2.269e+14
2014-05-17T09:53:11.519 2.269e+14
2014-05-17T09:53:11.519 2.270e+14
2014-05-17T10:04:28.453 2.270e+14
2014-05-17T10:04:28.453 2.271e+14
2014-05-17T10:37:51.015 2.271e+14
2014-05-17T10:37:51.015 2.271e+14
2014-05-17T11:07:54.19 2.271e+14
2014-05-17T11:07:54.19 2.298e+14
2014-05-17T11:26:45.797 2.298e+14
2014-05-17T11:26:45.797 2.300e+14
2014-05-17T11:51:24.068 2.300e+14
2014-05-17T11:51:24.068 2.302e+14
2014-05-17T12:17:06.118 2.302e+14
2014-05-17T12:17:06.118 2.303e+14
2014-05-17T12:57:02.446 2.303e+14
2014-05-17T12:57:02.446 2.304e+14
2014-05-17T13:35:00.452 2.304e+14
2014-05-17T13:35:00.452 2.304e+14
2014-05-17T14:11:09.022 2.304e+14
2014-05-17T14:11:09.022 2.306e+14
2014-05-17T15:42:14.841 2.306e+14
2014-05-17T15:42:14.841 2.306e+14
2014-05-17T17:42:52.165 2.306e+14
2014-05-17T17:42:52.165 2.307e+14
2014-05-17T18:07:21.864 2.307e+14
2014-05-17T18:07:21.864 2.308e+14
2014-05-17T20:58:40.354 2.308e+14
2014-05-17T20:58:40.354 2.309e+14
2014-05-17T23:52:24.332 2.309e+14
2014-05-17T23:52:24.332 2.309e+14
2014-05-18T00:30:17.547 2.309e+14
2014-05-18T00:30:17.547 2.310e+14
2014-05-18T12:52:23.244 2.310e+14
2014-05-18T12:52:23.244 2.312e+14
2014-05-18T18:17:40.623 2.312e+14
2014-05-18T18:17:40.623 2.314e+14
2014-05-18T19:30:56.316 2.314e+14
2014-05-18T19:30:56.316 2.315e+14
2014-05-19T02:58:00.462 2.315e+14
2014-05-19T02:58:00.462 2.318e+14
2014-05-19T11:31:03.202 2.318e+14
2014-05-19T11:31:03.202 2.322e+14
2014-05-19T12:14:38.083 2.322e+14
2014-05-19T12:14:38.083 2.336e+14
2014-05-19T23:02:49.49 2.336e+14
2014-05-19T23:02:49.49 2.336e+14
2014-05-20T06:57:00.903 2.336e+14
2014-05-20T06:57:00.903 2.340e+14
2014-05-20T09:13:57.219 2.340e+14
2014-05-20T09:13:57.219 2.348e+14
2014-05-20T15:42:24.24 2.348e+14
2014-05-20T15:42:24.24 2.350e+14
2014-05-20T16:14:00.227 2.350e+14
2014-05-20T16:14:00.227 2.351e+14
2014-05-20T16:23:28.764 2.351e+14
2014-05-20T16:23:28.764 2.353e+14
2014-05-20T16:55:03.19 2.353e+14
2014-05-20T16:55:03.19 2.369e+14
2014-05-20T16:57:19.121 2.369e+14
2014-05-20T16:57:19.121 2.369e+14
2014-05-20T17:05:16.918 2.369e+14
2014-05-20T17:05:16.918 2.370e+14
2014-05-20T17:10:52.554 2.370e+14
2014-05-20T17:10:52.554 2.371e+14
2014-05-20T17:40:03.959 2.371e+14
2014-05-20T17:40:03.959 2.372e+14
2014-05-20T22:23:29.788 2.372e+14
2014-05-20T22:23:29.788 2.373e+14
2014-05-21T02:22:04.497 2.373e+14
2014-05-21T02:22:04.497 2.374e+14
2014-05-21T05:03:33.501 2.374e+14
2014-05-21T05:03:33.501 2.379e+14
2014-05-21T05:32:58.863 2.379e+14
2014-05-21T05:32:58.863 2.380e+14
2014-05-21T08:29:22.439 2.380e+14
2014-05-21T08:29:22.439 2.381e+14
2014-05-21T09:10:47.031 2.381e+14
2014-05-21T09:10:47.031 2.381e+14
2014-05-21T09:15:38.021 2.381e+14
2014-05-21T09:15:38.021 2.382e+14
2014-05-21T15:15:11.41 2.382e+14
2014-05-21T15:15:11.41 2.382e+14
2014-05-21T15:35:06.047 2.382e+14
2014-05-21T15:35:06.047 2.382e+14
2014-05-21T15:46:55.177 2.382e+14
2014-05-21T15:46:55.177 2.383e+14
2014-05-21T16:21:42.373 2.383e+14
2014-05-21T16:21:42.373 2.383e+14
2014-05-21T16:26:01.823 2.383e+14
2014-05-21T16:26:01.823 2.384e+14
2014-05-21T18:15:55.261 2.384e+14
2014-05-21T18:15:55.261 2.384e+14
2014-05-21T18:30:59.973 2.384e+14
2014-05-21T18:30:59.973 2.385e+14
2014-05-21T20:24:22.179 2.385e+14
2014-05-21T20:24:22.179 2.385e+14
2014-05-21T23:52:24.949 2.385e+14
2014-05-21T23:52:24.949 2.386e+14
2014-05-22T04:12:12.912 2.386e+14
2014-05-22T04:12:12.912 2.386e+14
2014-05-22T19:01:30.977 2.386e+14
2014-05-22T19:01:30.977 2.390e+14
2014-05-22T22:05:44.699 2.390e+14
2014-05-22T22:05:44.699 2.391e+14
2014-05-23T00:21:59.13 2.391e+14
2014-05-23T00:21:59.13 2.392e+14
2014-05-23T00:56:45.391 2.392e+14
2014-05-23T00:56:45.391 2.392e+14
2014-05-23T04:55:31.93 2.392e+14
2014-05-23T04:55:31.93 2.392e+14
2014-05-23T10:41:13.041 2.392e+14
2014-05-23T10:41:13.041 2.392e+14
2014-05-23T11:17:31.548 2.392e+14
2014-05-23T11:17:31.548 2.393e+14
2014-05-23T12:34:07.044 2.393e+14
2014-05-23T12:34:07.044 2.393e+14
2014-05-23T17:54:30.352 2.393e+14
2014-05-23T17:54:30.352 2.393e+14
2014-05-23T22:48:54.533 2.393e+14
2014-05-23T22:48:54.533 2.395e+14
2014-05-23T23:55:45.218 2.395e+14
2014-05-23T23:55:45.218 2.396e+14
2014-05-24T02:53:49.378 2.396e+14
2014-05-24T02:53:49.378 2.397e+14
2014-05-24T03:59:10.816 2.397e+14
2014-05-24T03:59:10.816 2.397e+14
2014-05-24T04:07:54.333 2.397e+14
2014-05-24T04:07:54.333 2.398e+14
2014-05-24T06:53:45.453 2.398e+14
2014-05-24T06:53:45.453 2.399e+14
2014-05-24T09:22:40.667 2.399e+14
2014-05-24T09:22:40.667 2.400e+14
2014-05-25T05:12:45.682 2.400e+14
2014-05-25T05:12:45.682 2.401e+14
2014-05-25T06:32:34.749 2.401e+14
2014-05-25T06:32:34.749 2.402e+14
2014-05-25T08:56:29.95 2.402e+14
2014-05-25T08:56:29.95 2.403e+14
2014-05-25T10:56:43.772 2.403e+14
2014-05-25T10:56:43.772 2.406e+14
2014-05-25T15:03:11.423 2.406e+14
2014-05-25T15:03:11.423 2.407e+14
2014-05-26T09:06:45.167 2.407e+14
2014-05-26T09:06:45.167 2.407e+14
2014-05-26T10:08:21.374 2.407e+14
2014-05-26T10:08:21.374 2.408e+14
2014-05-27T16:48:01.01 2.408e+14
2014-05-27T16:48:01.01 2.408e+14
2014-05-27T19:27:08.716 2.408e+14
2014-05-27T19:27:08.716 2.409e+14
2014-05-27T20:53:07.28 2.409e+14
2014-05-27T20:53:07.28 2.409e+14
2014-05-27T22:29:19.474 2.409e+14
2014-05-27T22:29:19.474 2.410e+14
2014-05-28T03:01:04.549 2.410e+14
2014-05-28T03:01:04.549 2.411e+14
2014-05-28T05:01:42.725 2.411e+14
2014-05-28T05:01:42.725 2.411e+14
2014-05-28T08:40:19.506 2.411e+14
2014-05-28T08:40:19.506 2.411e+14
2014-05-28T16:18:00.283 2.411e+14
2014-05-28T16:18:00.283 2.412e+14
2014-05-28T20:53:24.294 2.412e+14
2014-05-28T20:53:24.294 2.413e+14
2014-05-29T06:25:03.382 2.413e+14
2014-05-29T06:25:03.382 2.419e+14
2014-05-29T06:57:06.162 2.419e+14
2014-05-29T06:57:06.162 2.419e+14
2014-05-29T15:27:52.662 2.419e+14
2014-05-29T15:27:52.662 2.420e+14
2014-05-30T11:17:06.671 2.420e+14
2014-05-30T11:17:06.671 2.421e+14
2014-05-30T22:39:42.184 2.421e+14
2014-05-30T22:39:42.184 2.421e+14
2014-05-31T15:20:07.871 2.421e+14
2014-05-31T15:20:07.871 2.422e+14
2014-05-31T17:03:07.295 2.422e+14
2014-05-31T17:03:07.295 2.422e+14
2014-06-01T06:10:27.153 2.422e+14
2014-06-01T06:10:27.153 2.423e+14
2014-06-01T09:30:51.628 2.423e+14
2014-06-01T09:30:51.628 2.425e+14
2014-06-01T09:35:54.211 2.425e+14
2014-06-01T09:35:54.211 2.425e+14
2014-06-01T11:50:44.776 2.425e+14
2014-06-01T11:50:44.776 2.426e+14
2014-06-01T19:09:06.253 2.426e+14
2014-06-01T19:09:06.253 2.429e+14
2014-06-01T19:24:50.87 2.429e+14
2014-06-01T19:24:50.87 2.430e+14
2014-06-02T02:05:18.601 2.430e+14
2014-06-02T02:05:18.601 2.430e+14
2014-06-02T11:41:04.348 2.430e+14
2014-06-02T11:41:04.348 2.433e+14
2014-06-02T19:05:27.266 2.433e+14
2014-06-02T19:05:27.266 2.434e+14
2014-06-02T19:44:25.709 2.434e+14
2014-06-02T19:44:25.709 2.435e+14
2014-06-02T21:28:49.536 2.435e+14
2014-06-02T21:28:49.536 2.435e+14
2014-06-03T01:47:14.585 2.435e+14
2014-06-03T01:47:14.585 2.436e+14
2014-06-03T06:36:21.227 2.436e+14
2014-06-03T06:36:21.227 2.437e+14
2014-06-03T08:14:25.014 2.437e+14
2014-06-03T08:14:25.014 2.437e+14
2014-06-03T14:24:14.839 2.437e+14
2014-06-03T14:24:14.839 2.439e+14
2014-06-03T20:47:49.337 2.439e+14
2014-06-03T20:47:49.337 2.441e+14
2014-06-04T02:00:52.557 2.441e+14
2014-06-04T02:00:52.557 2.442e+14
2014-06-04T15:54:26.661 2.442e+14
2014-06-04T15:54:26.661 2.442e+14
2014-06-04T23:20:28.839 2.442e+14
2014-06-04T23:20:28.839 2.443e+14
2014-06-05T02:20:36.659 2.443e+14
2014-06-05T02:20:36.659 2.443e+14
2014-06-05T06:38:19.035 2.443e+14
2014-06-05T06:38:19.035 2.444e+14
2014-06-05T08:29:05.264 2.444e+14
2014-06-05T08:29:05.264 2.444e+14
2014-06-05T17:49:37.622 2.444e+14
2014-06-05T17:49:37.622 2.446e+14
2014-06-06T00:28:51.059 2.446e+14
2014-06-06T00:28:51.059 2.446e+14
2014-06-06T00:51:13.846 2.446e+14
2014-06-06T00:51:13.846 2.446e+14
2014-06-06T03:01:27.166 2.446e+14
2014-06-06T03:01:27.166 2.446e+14
2014-06-06T07:49:25.222 2.446e+14
2014-06-06T07:49:25.222 2.446e+14
2014-06-06T09:24:11.577 2.446e+14
2014-06-06T09:24:11.577 2.447e+14
2014-06-06T13:49:19.476 2.447e+14
2014-06-06T13:49:19.476 2.449e+14
2014-06-06T17:51:44.02 2.449e+14
2014-06-06T17:51:44.02 2.450e+14
2014-06-06T23:46:05.697 2.450e+14
2014-06-06T23:46:05.697 2.450e+14
2014-06-07T03:26:49.722 2.450e+14
2014-06-07T03:26:49.722 2.451e+14
2014-06-07T04:21:09.218 2.451e+14
2014-06-07T04:21:09.218 2.452e+14
2014-06-07T06:01:55.672 2.452e+14
2014-06-07T06:01:55.672 2.453e+14
2014-06-07T11:54:00.508 2.453e+14
2014-06-07T11:54:00.508 2.453e+14
2014-06-07T15:02:06.515 2.453e+14
2014-06-07T15:02:06.515 2.454e+14
2014-06-07T16:12:33.01 2.454e+14
2014-06-07T16:12:33.01 2.457e+14
2014-06-07T22:52:44.45 2.457e+14
2014-06-07T22:52:44.45 2.457e+14
2014-06-08T06:03:47.48 2.457e+14
2014-06-08T06:03:47.48 2.458e+14
2014-06-08T08:51:45.385 2.458e+14
2014-06-08T08:51:45.385 2.458e+14
2014-06-08T12:21:27.359 2.458e+14
2014-06-08T12:21:27.359 2.459e+14
2014-06-08T13:05:24.846 2.459e+14
2014-06-08T13:05:24.846 2.459e+14
2014-06-08T14:12:34.406 2.459e+14
2014-06-08T14:12:34.406 2.459e+14
2014-06-08T14:14:47.779 2.459e+14
2014-06-08T14:14:47.779 2.460e+14
2014-06-08T15:01:04.586 2.460e+14
2014-06-08T15:01:04.586 2.461e+14
2014-06-08T15:47:18.791 2.461e+14
2014-06-08T15:47:18.791 2.462e+14
2014-06-08T20:19:32.062 2.462e+14
2014-06-08T20:19:32.062 2.463e+14
2014-06-08T20:34:30.51 2.463e+14
2014-06-08T20:34:30.51 2.464e+14
2014-06-09T00:20:17.869 2.464e+14
2014-06-09T00:20:17.869 2.465e+14
2014-06-09T02:19:09.15 2.465e+14
2014-06-09T02:19:09.15 2.465e+14
2014-06-09T03:48:32.669 2.465e+14
2014-06-09T03:48:32.669 2.466e+14
2014-06-09T03:59:36.546 2.466e+14
2014-06-09T03:59:36.546 2.467e+14
2014-06-09T14:58:58.065 2.467e+14
2014-06-09T14:58:58.065 2.467e+14
2014-06-09T16:46:33.541 2.467e+14
2014-06-09T16:46:33.541 2.469e+14
2014-06-09T17:04:33.223 2.469e+14
2014-06-09T17:04:33.223 2.471e+14
2014-06-09T19:29:20.058 2.471e+14
2014-06-09T19:29:20.058 2.471e+14
2014-06-10T04:13:01.31 2.471e+14
2014-06-10T04:13:01.31 2.472e+14
2014-06-10T06:03:02.08 2.472e+14
2014-06-10T06:03:02.08 2.472e+14
2014-06-10T17:51:03.606 2.472e+14
2014-06-10T17:51:03.606 2.473e+14
2014-06-10T19:30:52.714 2.473e+14
2014-06-10T19:30:52.714 2.474e+14
2014-06-11T03:30:30.94 2.474e+14
2014-06-11T03:30:30.94 2.474e+14
2014-06-11T22:20:53.772 2.474e+14
2014-06-11T22:20:53.772 2.475e+14
2014-06-12T02:48:41.467 2.475e+14
2014-06-12T02:48:41.467 2.475e+14
2014-06-12T03:04:34.032 2.475e+14
2014-06-12T03:04:34.032 2.476e+14
2014-06-12T05:27:30.035 2.476e+14
2014-06-12T05:27:30.035 2.477e+14
2014-06-12T15:14:51.973 2.477e+14
2014-06-12T15:14:51.973 2.477e+14
2014-06-12T15:28:28.8 2.477e+14
2014-06-12T15:28:28.8 2.477e+14
2014-06-13T09:04:31.529 2.477e+14
2014-06-13T09:04:31.529 2.478e+14
2014-06-14T13:40:00.913 2.478e+14
2014-06-14T13:40:00.913 2.479e+14
2014-06-15T08:33:20.695 2.479e+14
2014-06-15T08:33:20.695 2.479e+14
2014-06-15T11:18:58.134 2.479e+14
2014-06-15T11:18:58.134 2.480e+14
2014-06-15T14:15:44.779 2.480e+14
2014-06-15T14:15:44.779 2.482e+14
2014-06-15T14:53:53.952 2.482e+14
2014-06-15T14:53:53.952 2.483e+14
2014-06-15T18:39:08.967 2.483e+14
2014-06-15T18:39:08.967 2.487e+14
2014-06-15T20:30:41.739 2.487e+14
2014-06-15T20:30:41.739 2.488e+14
2014-06-16T19:29:57.936 2.488e+14
2014-06-16T19:29:57.936 2.489e+14
2014-06-16T23:28:27.158 2.489e+14
2014-06-16T23:28:27.158 2.490e+14
2014-06-17T00:29:07.46 2.490e+14
2014-06-17T00:29:07.46 2.491e+14
2014-06-17T05:34:48.281 2.491e+14
2014-06-17T05:34:48.281 2.492e+14
2014-06-17T07:07:06.234 2.492e+14
2014-06-17T07:07:06.234 2.492e+14
2014-06-17T14:49:28.439 2.492e+14
2014-06-17T14:49:28.439 2.495e+14
2014-06-17T17:23:11.369 2.495e+14
2014-06-17T17:23:11.369 2.499e+14
2014-06-18T19:17:00.032 2.499e+14
2014-06-18T19:17:00.032 2.500e+14
2014-06-19T07:33:48.571 2.500e+14
2014-06-19T07:33:48.571 2.500e+14
2014-06-19T12:07:47.572 2.500e+14
2014-06-19T12:07:47.572 2.503e+14
2014-06-19T14:06:55.554 2.503e+14
2014-06-19T14:06:55.554 2.504e+14
2014-06-19T16:25:43.705 2.504e+14
2014-06-19T16:25:43.705 2.504e+14
2014-06-19T19:01:20.089 2.504e+14
2014-06-19T19:01:20.089 2.505e+14
2014-06-19T21:24:21.158 2.505e+14
2014-06-19T21:24:21.158 2.507e+14
2014-06-19T21:42:41.951 2.507e+14
2014-06-19T21:42:41.951 2.508e+14
2014-06-19T22:23:09.82 2.508e+14
2014-06-19T22:23:09.82 2.515e+14
2014-06-19T23:26:52.97 2.515e+14
2014-06-19T23:26:52.97 2.516e+14
2014-06-20T19:54:30.552 2.516e+14
2014-06-20T19:54:30.552 2.517e+14
2014-06-20T21:57:35.453 2.517e+14
2014-06-20T21:57:35.453 2.519e+14
2014-06-21T03:27:34.668 2.519e+14
2014-06-21T03:27:34.668 2.520e+14
2014-06-21T06:05:24.059 2.520e+14
2014-06-21T06:05:24.059 2.520e+14
2014-06-21T12:34:16.838 2.520e+14
2014-06-21T12:34:16.838 2.521e+14
2014-06-21T20:10:47.448 2.521e+14
2014-06-21T20:10:47.448 2.521e+14
2014-06-22T14:18:48.432 2.521e+14
2014-06-22T14:18:48.432 2.523e+14
2014-06-23T03:59:25.995 2.523e+14
2014-06-23T03:59:25.995 2.523e+14
2014-06-23T08:15:49.18 2.523e+14
2014-06-23T08:15:49.18 2.531e+14
2014-06-23T18:28:50.842 2.531e+14
2014-06-23T18:28:50.842 2.534e+14
2014-06-23T20:47:13.859 2.534e+14
2014-06-23T20:47:13.859 2.536e+14
2014-06-24T11:11:50.75 2.536e+14
2014-06-24T11:11:50.75 2.537e+14
2014-06-24T17:17:21.642 2.537e+14
2014-06-24T17:17:21.642 2.537e+14
2014-06-24T23:38:21.113 2.537e+14
2014-06-24T23:38:21.113 2.538e+14
2014-06-25T05:47:06.629 2.538e+14
2014-06-25T05:47:06.629 2.540e+14
2014-06-25T09:18:27.757 2.540e+14
2014-06-25T09:18:27.757 2.541e+14
2014-06-25T13:17:49.257 2.541e+14
2014-06-25T13:17:49.257 2.542e+14
2014-06-25T16:15:39.627 2.542e+14
2014-06-25T16:15:39.627 2.543e+14
2014-06-25T19:41:55.183 2.543e+14
2014-06-25T19:41:55.183 2.548e+14
2014-06-26T17:47:49.817 2.548e+14
2014-06-26T17:47:49.817 2.549e+14
2014-06-26T19:20:56.811 2.549e+14
2014-06-26T19:20:56.811 2.549e+14
2014-06-26T20:35:33.053 2.549e+14
2014-06-26T20:35:33.053 2.549e+14
2014-06-26T23:53:05.766 2.549e+14
2014-06-26T23:53:05.766 2.550e+14
2014-06-27T01:23:06.119 2.550e+14
2014-06-27T01:23:06.119 2.550e+14
2014-06-27T14:14:11.142 2.550e+14
2014-06-27T14:14:11.142 2.552e+14
2014-06-27T20:29:54.808 2.552e+14
2014-06-27T20:29:54.808 2.553e+14
2014-06-28T09:07:08.929 2.553e+14
2014-06-28T09:07:08.929 2.554e+14
2014-06-28T10:42:55.622 2.554e+14
2014-06-28T10:42:55.622 2.555e+14
2014-06-29T05:11:18.11 2.555e+14
2014-06-29T05:11:18.11 2.556e+14
2014-06-29T06:50:54.355 2.556e+14
2014-06-29T06:50:54.355 2.559e+14
2014-06-29T16:13:30.917 2.559e+14
2014-06-29T16:13:30.917 2.562e+14
2014-06-29T17:58:59.959 2.562e+14
2014-06-29T17:58:59.959 2.567e+14
2014-06-29T18:03:44.842 2.567e+14
2014-06-29T18:03:44.842 2.568e+14
2014-06-29T18:49:24.511 2.568e+14
2014-06-29T18:49:24.511 2.568e+14
2014-06-30T20:46:26.77 2.568e+14
2014-06-30T20:46:26.77 2.573e+14
2014-06-30T22:08:17.145 2.573e+14
2014-06-30T22:08:17.145 2.573e+14
2014-07-01T03:46:03.694 2.573e+14
2014-07-01T03:46:03.694 2.576e+14
2014-07-01T05:18:40.394 2.576e+14
2014-07-01T05:18:40.394 2.580e+14
2014-07-02T02:39:00.185 2.580e+14
2014-07-02T02:39:00.185 2.581e+14
2014-07-02T17:39:28.622 2.581e+14
2014-07-02T17:39:28.622 2.582e+14
2014-07-03T05:55:05.306 2.582e+14
2014-07-03T05:55:05.306 2.583e+14
2014-07-03T09:54:57.465 2.583e+14
2014-07-03T09:54:57.465 2.583e+14
2014-07-03T11:14:51.109 2.583e+14
2014-07-03T11:14:51.109 2.585e+14
2014-07-03T16:28:28.469 2.585e+14
2014-07-03T16:28:28.469 2.587e+14
2014-07-04T00:56:50.634 2.587e+14
2014-07-04T00:56:50.634 2.588e+14
2014-07-04T06:53:10.431 2.588e+14
2014-07-04T06:53:10.431 2.589e+14
2014-07-04T19:35:39.097 2.589e+14
2014-07-04T19:35:39.097 2.590e+14
2014-07-05T04:08:27.843 2.590e+14
2014-07-05T04:08:27.843 2.592e+14
2014-07-05T09:52:38.208 2.592e+14
2014-07-05T09:52:38.208 2.592e+14
2014-07-05T13:12:05.444 2.592e+14
2014-07-05T13:12:05.444 2.594e+14
2014-07-05T13:16:05.629 2.594e+14
2014-07-05T13:16:05.629 2.594e+14
2014-07-06T02:57:55.414 2.594e+14
2014-07-06T02:57:55.414 2.594e+14
2014-07-06T09:56:52.787 2.594e+14
2014-07-06T09:56:52.787 2.595e+14
2014-07-06T18:29:33.762 2.595e+14
2014-07-06T18:29:33.762 2.600e+14
2014-07-07T07:24:17.537 2.600e+14
2014-07-07T07:24:17.537 2.606e+14
2014-07-07T16:10:19.447 2.606e+14
2014-07-07T16:10:19.447 2.606e+14
2014-07-07T16:45:55.384 2.606e+14
2014-07-07T16:45:55.384 2.608e+14
2014-07-07T18:18:52.656 2.608e+14
2014-07-07T18:18:52.656 2.609e+14
2014-07-07T21:29:31.704 2.609e+14
2014-07-07T21:29:31.704 2.610e+14
2014-07-08T12:02:51.424 2.610e+14
2014-07-08T12:02:51.424 2.610e+14
2014-07-08T23:52:46.434 2.610e+14
2014-07-08T23:52:46.434 2.611e+14
2014-07-09T11:23:01.387 2.611e+14
2014-07-09T11:23:01.387 2.612e+14
2014-07-09T19:28:55.222 2.612e+14
2014-07-09T19:28:55.222 2.613e+14
2014-07-10T03:08:14.157 2.613e+14
2014-07-10T03:08:14.157 2.615e+14
2014-07-10T07:48:38.434 2.615e+14
2014-07-10T07:48:38.434 2.622e+14
2014-07-10T13:20:56.714 2.622e+14
2014-07-10T13:20:56.714 2.623e+14
2014-07-10T17:52:19.906 2.623e+14
2014-07-10T17:52:19.906 2.623e+14
2014-07-10T17:54:10.156 2.623e+14
2014-07-10T17:54:10.156 2.624e+14
2014-07-11T11:58:08.304 2.624e+14
2014-07-11T11:58:08.304 2.624e+14
2014-07-11T21:44:10.783 2.624e+14
2014-07-11T21:44:10.783 2.625e+14
2014-07-12T05:50:45.042 2.625e+14
2014-07-12T05:50:45.042 2.625e+14
2014-07-12T14:29:46.995 2.625e+14
2014-07-12T14:29:46.995 2.625e+14
2014-07-12T15:53:11.465 2.625e+14
2014-07-12T15:53:11.465 2.627e+14
2014-07-12T19:13:38.71 2.627e+14
2014-07-12T19:13:38.71 2.628e+14
2014-07-12T23:57:01.44 2.628e+14
2014-07-12T23:57:01.44 2.628e+14
2014-07-13T02:19:42.93 2.628e+14
2014-07-13T02:19:42.93 2.629e+14
2014-07-13T02:38:09.695 2.629e+14
2014-07-13T02:38:09.695 2.629e+14
2014-07-13T09:01:29.984 2.629e+14
2014-07-13T09:01:29.984 2.631e+14
2014-07-13T14:09:16.615 2.631e+14
2014-07-13T14:09:16.615 2.638e+14
2014-07-13T14:33:05.689 2.638e+14
2014-07-13T14:33:05.689 2.640e+14
2014-07-13T14:55:53.603 2.640e+14
2014-07-13T14:55:53.603 2.650e+14
2014-07-13T15:27:49.257 2.650e+14
2014-07-13T15:27:49.257 2.651e+14
2014-07-13T16:32:46.028 2.651e+14
2014-07-13T16:32:46.028 2.651e+14
2014-07-13T16:36:04.766 2.651e+14
2014-07-13T16:36:04.766 2.652e+14
2014-07-13T18:28:11.608 2.652e+14
2014-07-13T18:28:11.608 2.652e+14
2014-07-13T18:29:49.413 2.652e+14
2014-07-13T18:29:49.413 2.653e+14
2014-07-13T19:45:30.746 2.653e+14
2014-07-13T19:45:30.746 2.654e+14
2014-07-13T21:52:31.374 2.654e+14
2014-07-13T21:52:31.374 2.655e+14
2014-07-13T22:08:35.857 2.655e+14
2014-07-13T22:08:35.857 2.656e+14
2014-07-14T13:13:48.161 2.656e+14
2014-07-14T13:13:48.161 2.663e+14
2014-07-14T13:15:55.339 2.663e+14
2014-07-14T13:15:55.339 2.664e+14
2014-07-14T13:17:06.01 2.664e+14
2014-07-14T13:17:06.01 2.671e+14
2014-07-14T13:24:07.038 2.671e+14
2014-07-14T13:24:07.038 2.673e+14
2014-07-14T13:25:21.356 2.673e+14
2014-07-14T13:25:21.356 2.673e+14
2014-07-14T17:31:23.679 2.673e+14
2014-07-14T17:31:23.679 2.674e+14
2014-07-14T21:33:00.642 2.674e+14
2014-07-14T21:33:00.642 2.674e+14
2014-07-15T03:11:58.597 2.674e+14
2014-07-15T03:11:58.597 2.675e+14
2014-07-15T05:25:29.918 2.675e+14
2014-07-15T05:25:29.918 2.676e+14
2014-07-15T06:24:19.414 2.676e+14
2014-07-15T06:24:19.414 2.676e+14
2014-07-15T19:13:56.164 2.676e+14
2014-07-15T19:13:56.164 2.677e+14
2014-07-16T02:01:06.467 2.677e+14
2014-07-16T02:01:06.467 2.682e+14
2014-07-16T07:29:55.719 2.682e+14
2014-07-16T07:29:55.719 2.682e+14
2014-07-16T11:19:15.45 2.682e+14
2014-07-16T11:19:15.45 2.683e+14
2014-07-16T18:07:05.576 2.683e+14
2014-07-16T18:07:05.576 2.683e+14
2014-07-16T19:33:39.538 2.683e+14
2014-07-16T19:33:39.538 2.684e+14
2014-07-17T01:19:19.079 2.684e+14
2014-07-17T01:19:19.079 2.684e+14
2014-07-17T03:33:56.759 2.684e+14
2014-07-17T03:33:56.759 2.684e+14
2014-07-17T03:43:17.085 2.684e+14
2014-07-17T03:43:17.085 2.685e+14
2014-07-17T03:44:43.528 2.685e+14
2014-07-17T03:44:43.528 2.685e+14
2014-07-17T05:40:53.234 2.685e+14
2014-07-17T05:40:53.234 2.685e+14
2014-07-17T16:51:21.406 2.685e+14
2014-07-17T16:51:21.406 2.690e+14
2014-07-18T00:52:12.165 2.690e+14
2014-07-18T00:52:12.165 2.691e+14
2014-07-18T01:23:24.786 2.691e+14
2014-07-18T01:23:24.786 2.691e+14
2014-07-18T04:12:56.164 2.691e+14
2014-07-18T04:12:56.164 2.714e+14
2014-07-18T04:13:54.344 2.714e+14
2014-07-18T04:13:54.344 2.715e+14
2014-07-18T04:51:20.204 2.715e+14
2014-07-18T04:51:20.204 2.717e+14
2014-07-18T05:11:37.234 2.717e+14
2014-07-18T05:11:37.234 2.717e+14
2014-07-18T05:28:36.263 2.717e+14
2014-07-18T05:28:36.263 2.718e+14
2014-07-18T05:38:51.924 2.718e+14
2014-07-18T05:38:51.924 2.718e+14
2014-07-19T07:35:17.917 2.718e+14
2014-07-19T07:35:17.917 2.720e+14
2014-07-19T08:53:52.177 2.720e+14
2014-07-19T08:53:52.177 2.720e+14
2014-07-19T09:37:28.415 2.720e+14
2014-07-19T09:37:28.415 2.721e+14
2014-07-19T19:06:35.399 2.721e+14
2014-07-19T19:06:35.399 2.722e+14
2014-07-20T00:21:18.712 2.722e+14
2014-07-20T00:21:18.712 2.723e+14
2014-07-20T02:35:45.21 2.723e+14
2014-07-20T02:35:45.21 2.723e+14
2014-07-20T09:45:47.287 2.723e+14
2014-07-20T09:45:47.287 2.724e+14
2014-07-20T09:46:06.323 2.724e+14
2014-07-20T09:46:06.323 2.725e+14
2014-07-20T10:07:51.715 2.725e+14
2014-07-20T10:07:51.715 2.726e+14
2014-07-21T00:37:57.182 2.726e+14
2014-07-21T00:37:57.182 2.727e+14
2014-07-21T08:55:12.373 2.727e+14
2014-07-21T08:55:12.373 2.727e+14
2014-07-21T10:17:33.011 2.727e+14
2014-07-21T10:17:33.011 2.727e+14
2014-07-21T12:44:27.262 2.727e+14
2014-07-21T12:44:27.262 2.728e+14
2014-07-21T18:37:46.21 2.728e+14
2014-07-21T18:37:46.21 2.728e+14
2014-07-22T00:25:23.55 2.728e+14
2014-07-22T00:25:23.55 2.729e+14
2014-07-22T00:26:37.598 2.729e+14
2014-07-22T00:26:37.598 2.729e+14
2014-07-22T01:22:22.44 2.729e+14
2014-07-22T01:22:22.44 2.730e+14
2014-07-22T02:08:46.541 2.730e+14
2014-07-22T02:08:46.541 2.731e+14
2014-07-22T02:25:58.352 2.731e+14
2014-07-22T02:25:58.352 2.731e+14
2014-07-22T10:40:10.994 2.731e+14
2014-07-22T10:40:10.994 2.751e+14
2014-07-22T12:17:05.091 2.751e+14
2014-07-22T12:17:05.091 2.752e+14
2014-07-22T18:02:10.905 2.752e+14
2014-07-22T18:02:10.905 2.752e+14
2014-07-22T18:34:35.594 2.752e+14
2014-07-22T18:34:35.594 2.753e+14
2014-07-22T18:45:52.031 2.753e+14
2014-07-22T18:45:52.031 2.760e+14
2014-07-23T01:40:50.004 2.760e+14
2014-07-23T01:40:50.004 2.761e+14
2014-07-23T02:56:05.547 2.761e+14
2014-07-23T02:56:05.547 2.762e+14
2014-07-23T06:59:58.987 2.762e+14
2014-07-23T06:59:58.987 2.762e+14
2014-07-23T12:08:00.739 2.762e+14
2014-07-23T12:08:00.739 2.764e+14
2014-07-23T18:39:26.54 2.764e+14
2014-07-23T18:39:26.54 2.769e+14
2014-07-23T18:44:27.39 2.769e+14
2014-07-23T18:44:27.39 2.769e+14
2014-07-23T23:11:32.312 2.769e+14
2014-07-23T23:11:32.312 2.771e+14
2014-07-24T03:12:54.166 2.771e+14
2014-07-24T03:12:54.166 2.772e+14
2014-07-24T09:19:08.002 2.772e+14
2014-07-24T09:19:08.002 2.772e+14
2014-07-24T10:33:47.717 2.772e+14
2014-07-24T10:33:47.717 2.773e+14
2014-07-25T03:00:13.04 2.773e+14
2014-07-25T03:00:13.04 2.773e+14
2014-07-26T03:54:37.634 2.773e+14
2014-07-26T03:54:37.634 2.774e+14
2014-07-26T09:59:14.867 2.774e+14
2014-07-26T09:59:14.867 2.775e+14
2014-07-26T11:07:44.656 2.775e+14
2014-07-26T11:07:44.656 2.776e+14
2014-07-26T14:46:32.76 2.776e+14
2014-07-26T14:46:32.76 2.776e+14
2014-07-26T20:52:00.933 2.776e+14
2014-07-26T20:52:00.933 2.776e+14
2014-07-26T22:59:40.544 2.776e+14
2014-07-26T22:59:40.544 2.777e+14
2014-07-27T07:56:39.619 2.777e+14
2014-07-27T07:56:39.619 2.778e+14
2014-07-27T09:15:22.983 2.778e+14
2014-07-27T09:15:22.983 2.778e+14
2014-07-27T14:36:06.483 2.778e+14
2014-07-27T14:36:06.483 2.780e+14
2014-07-27T16:13:54.062 2.780e+14
2014-07-27T16:13:54.062 2.784e+14
2014-07-28T19:09:52.381 2.784e+14
2014-07-28T19:09:52.381 2.784e+14
2014-07-28T20:04:17.155 2.784e+14
2014-07-28T20:04:17.155 2.785e+14
2014-07-28T20:19:51.207 2.785e+14
2014-07-28T20:19:51.207 2.785e+14
2014-07-28T22:25:12.551 2.785e+14
2014-07-28T22:25:12.551 2.785e+14
2014-07-28T22:56:30.585 2.785e+14
2014-07-28T22:56:30.585 2.787e+14
2014-07-29T21:25:49.44 2.787e+14
2014-07-29T21:25:49.44 2.791e+14
2014-07-30T12:16:40.663 2.791e+14
2014-07-30T12:16:40.663 2.792e+14
2014-07-30T14:26:10.877 2.792e+14
2014-07-30T14:26:10.877 2.792e+14
2014-07-31T08:35:44.218 2.792e+14
2014-07-31T08:35:44.218 2.793e+14
2014-07-31T12:48:24.822 2.793e+14
2014-07-31T12:48:24.822 2.795e+14
2014-07-31T17:58:34.613 2.795e+14
2014-07-31T17:58:34.613 2.795e+14
2014-08-01T00:19:52.998 2.795e+14
2014-08-01T00:19:52.998 2.799e+14
2014-08-01T00:53:46.69 2.799e+14
2014-08-01T00:53:46.69 2.800e+14
2014-08-01T01:44:07.076 2.800e+14
2014-08-01T01:44:07.076 2.801e+14
2014-08-01T02:46:29.051 2.801e+14
2014-08-01T02:46:29.051 2.802e+14
2014-08-01T05:02:18.75 2.802e+14
2014-08-01T05:02:18.75 2.802e+14
2014-08-01T08:24:29.093 2.802e+14
2014-08-01T08:24:29.093 2.802e+14
2014-08-01T11:47:35.01 2.802e+14
2014-08-01T11:47:35.01 2.803e+14
2014-08-01T12:20:55.648 2.803e+14
2014-08-01T12:20:55.648 2.803e+14
2014-08-01T20:32:52.281 2.803e+14
2014-08-01T20:32:52.281 2.806e+14
2014-08-01T23:25:20.885 2.806e+14
2014-08-01T23:25:20.885 2.806e+14
2014-08-02T01:41:32.155 2.806e+14
2014-08-02T01:41:32.155 2.806e+14
2014-08-02T02:03:12.506 2.806e+14
2014-08-02T02:03:12.506 2.807e+14
2014-08-02T10:36:31.402 2.807e+14
2014-08-02T10:36:31.402 2.809e+14
2014-08-02T11:58:49.435 2.809e+14
2014-08-02T11:58:49.435 2.810e+14
2014-08-02T16:48:35.636 2.810e+14
2014-08-02T16:48:35.636 2.811e+14
2014-08-02T18:48:14.598 2.811e+14
2014-08-02T18:48:14.598 2.812e+14
2014-08-03T01:04:17.912 2.812e+14
2014-08-03T01:04:17.912 2.818e+14
2014-08-04T04:46:31.004 2.818e+14
2014-08-04T04:46:31.004 2.819e+14
2014-08-06T06:30:51.83 2.819e+14
2014-08-06T06:30:51.83 2.825e+14
2014-08-06T08:31:04.655 2.825e+14
2014-08-06T08:31:04.655 2.838e+14
2014-08-06T08:32:51.922 2.838e+14
2014-08-06T08:32:51.922 2.852e+14
2014-08-06T08:51:15.331 2.852e+14
2014-08-06T08:51:15.331 2.852e+14
2014-08-06T08:52:06.564 2.852e+14
2014-08-06T08:52:06.564 2.912e+14
2014-08-06T17:17:46.902 2.912e+14
2014-08-06T17:17:46.902 2.917e+14
2014-08-07T03:26:07.01 2.917e+14
2014-08-07T03:26:07.01 2.918e+14
2014-08-07T06:32:24.583 2.918e+14
2014-08-07T06:32:24.583 2.920e+14
2014-08-08T02:59:19.954 2.920e+14
2014-08-08T02:59:19.954 2.920e+14
2014-08-08T20:43:09.369 2.920e+14
2014-08-08T20:43:09.369 2.923e+14
2014-08-08T22:16:23.494 2.923e+14
2014-08-08T22:16:23.494 2.924e+14
2014-08-09T02:48:45.576 2.924e+14
2014-08-09T02:48:45.576 2.926e+14
2014-08-09T03:37:28.69 2.926e+14
2014-08-09T03:37:28.69 2.927e+14
2014-08-09T03:37:42.784 2.927e+14
2014-08-09T03:37:42.784 2.940e+14
2014-08-09T06:26:02.756 2.940e+14
2014-08-09T06:26:02.756 2.941e+14
2014-08-09T12:59:32.328 2.941e+14
2014-08-09T12:59:32.328 2.944e+14
2014-08-09T16:54:53.39 2.944e+14
2014-08-09T16:54:53.39 2.947e+14
2014-08-10T00:59:43.593 2.947e+14
2014-08-10T00:59:43.593 2.998e+14
2014-08-10T11:17:58.544 2.998e+14
2014-08-10T11:17:58.544 3.042e+14
2014-08-10T11:48:19.238 3.042e+14
2014-08-10T11:48:19.238 3.044e+14
2014-08-10T18:21:25.454 3.044e+14
2014-08-10T18:21:25.454 3.047e+14
2014-08-11T04:30:35.299 3.047e+14
2014-08-11T04:30:35.299 3.048e+14
2014-08-11T08:40:14.389 3.048e+14
2014-08-11T08:40:14.389 3.048e+14
2014-08-11T09:06:23.894 3.048e+14
2014-08-11T09:06:23.894 3.051e+14
2014-08-11T10:28:24.747 3.051e+14
2014-08-11T10:28:24.747 3.069e+14
2014-08-11T11:39:24.643 3.069e+14
2014-08-11T11:39:24.643 3.069e+14
2014-08-12T04:28:36.246 3.069e+14
2014-08-12T04:28:36.246 3.070e+14
2014-08-12T09:19:55.642 3.070e+14
2014-08-12T09:19:55.642 3.081e+14
2014-08-12T09:21:11.563 3.081e+14
2014-08-12T09:21:11.563 3.081e+14
2014-08-12T09:47:32.822 3.081e+14
2014-08-12T09:47:32.822 3.082e+14
2014-08-12T10:06:54.067 3.082e+14
2014-08-12T10:06:54.067 3.085e+14
2014-08-12T10:19:30.143 3.085e+14
2014-08-12T10:19:30.143 3.087e+14
2014-08-12T15:20:21.462 3.087e+14
2014-08-12T15:20:21.462 3.087e+14
2014-08-12T19:36:11.117 3.087e+14
2014-08-12T19:36:11.117 3.089e+14
2014-08-13T02:30:44.39 3.089e+14
2014-08-13T02:30:44.39 3.090e+14
2014-08-13T02:35:22.881 3.090e+14
2014-08-13T02:35:22.881 3.091e+14
2014-08-13T03:11:42.822 3.091e+14
2014-08-13T03:11:42.822 3.091e+14
2014-08-13T03:30:41.792 3.091e+14
2014-08-13T03:30:41.792 3.092e+14
2014-08-13T13:15:25.562 3.092e+14
2014-08-13T13:15:25.562 3.093e+14
2014-08-13T13:24:10.82 3.093e+14
2014-08-13T13:24:10.82 3.093e+14
2014-08-13T14:15:31.954 3.093e+14
2014-08-13T14:15:31.954 3.093e+14
2014-08-13T15:53:29.15 3.093e+14
2014-08-13T15:53:29.15 3.094e+14
2014-08-14T00:32:43.828 3.094e+14
2014-08-14T00:32:43.828 3.096e+14
2014-08-14T05:20:03.515 3.096e+14
2014-08-14T05:20:03.515 3.097e+14
2014-08-14T06:36:11.209 3.097e+14
2014-08-14T06:36:11.209 3.097e+14
2014-08-14T08:05:45.469 3.097e+14
2014-08-14T08:05:45.469 3.098e+14
2014-08-14T09:05:24.323 3.098e+14
2014-08-14T09:05:24.323 3.099e+14
2014-08-14T12:55:26.217 3.099e+14
2014-08-14T12:55:26.217 3.114e+14
2014-08-14T12:56:03.974 3.114e+14
2014-08-14T12:56:03.974 3.118e+14
2014-08-14T14:51:35.239 3.118e+14
2014-08-14T14:51:35.239 3.119e+14
2014-08-14T15:15:26.354 3.119e+14
2014-08-14T15:15:26.354 3.121e+14
2014-08-14T15:58:31.896 3.121e+14
2014-08-14T15:58:31.896 3.132e+14
2014-08-14T20:00:07.949 3.132e+14
2014-08-14T20:00:07.949 3.133e+14
2014-08-14T21:25:16.963 3.133e+14
2014-08-14T21:25:16.963 3.133e+14
2014-08-14T22:43:19.415 3.133e+14
2014-08-14T22:43:19.415 3.134e+14
2014-08-14T23:27:56.004 3.134e+14
2014-08-14T23:27:56.004 3.137e+14
2014-08-15T00:12:41.415 3.137e+14
2014-08-15T00:12:41.415 3.148e+14
2014-08-15T01:34:41.613 3.148e+14
2014-08-15T01:34:41.613 3.149e+14
2014-08-15T01:41:25.617 3.149e+14
2014-08-15T01:41:25.617 3.150e+14
2014-08-15T01:51:54.712 3.150e+14
2014-08-15T01:51:54.712 3.152e+14
2014-08-15T02:27:16.94 3.152e+14
2014-08-15T02:27:16.94 3.156e+14
2014-08-15T02:50:31.842 3.156e+14
2014-08-15T02:50:31.842 3.157e+14
2014-08-15T04:14:25.402 3.157e+14
2014-08-15T04:14:25.402 3.157e+14
2014-08-15T04:37:42.72 3.157e+14
2014-08-15T04:37:42.72 3.158e+14
2014-08-15T04:38:38.812 3.158e+14
2014-08-15T04:38:38.812 3.159e+14
2014-08-15T05:04:16.56 3.159e+14
2014-08-15T05:04:16.56 3.160e+14
2014-08-15T11:24:24.405 3.160e+14
2014-08-15T11:24:24.405 3.183e+14
2014-08-15T11:27:29.783 3.183e+14
2014-08-15T11:27:29.783 3.184e+14
2014-08-15T11:30:01.557 3.184e+14
2014-08-15T11:30:01.557 3.185e+14
2014-08-15T11:45:03.158 3.185e+14
2014-08-15T11:45:03.158 3.201e+14
2014-08-15T11:51:49.351 3.201e+14
2014-08-15T11:51:49.351 3.202e+14
2014-08-15T12:24:39.033 3.202e+14
2014-08-15T12:24:39.033 3.204e+14
2014-08-15T14:45:16.109 3.204e+14
2014-08-15T14:45:16.109 3.217e+14
2014-08-15T15:30:57.153 3.217e+14
2014-08-15T15:30:57.153 3.218e+14
2014-08-15T15:54:06.198 3.218e+14
2014-08-15T15:54:06.198 3.220e+14
2014-08-15T17:03:06.943 3.220e+14
2014-08-15T17:03:06.943 3.243e+14
2014-08-15T20:22:41.413 3.243e+14
2014-08-15T20:22:41.413 3.243e+14
2014-08-15T22:10:18.132 3.243e+14
2014-08-15T22:10:18.132 3.244e+14
2014-08-15T22:45:00.146 3.244e+14
2014-08-15T22:45:00.146 3.256e+14
2014-08-16T03:04:00.599 3.256e+14
2014-08-16T03:04:00.599 3.259e+14
2014-08-16T03:21:30.533 3.259e+14
2014-08-16T03:21:30.533 3.264e+14
2014-08-16T03:23:35.131 3.264e+14
2014-08-16T03:23:35.131 3.267e+14
2014-08-16T03:33:51.747 3.267e+14
2014-08-16T03:33:51.747 3.271e+14
2014-08-16T03:38:28.517 3.271e+14
2014-08-16T03:38:28.517 3.282e+14
2014-08-16T03:40:23.527 3.282e+14
2014-08-16T03:40:23.527 3.301e+14
2014-08-16T03:42:59.196 3.301e+14
2014-08-16T03:42:59.196 3.340e+14
2014-08-16T03:47:40.988 3.340e+14
2014-08-16T03:47:40.988 3.363e+14
2014-08-16T03:50:05.214 3.363e+14
2014-08-16T03:50:05.214 3.400e+14
2014-08-16T03:51:21.391 3.400e+14
2014-08-16T03:51:21.391 3.404e+14
2014-08-16T03:52:33.328 3.404e+14
2014-08-16T03:52:33.328 3.409e+14
2014-08-16T03:54:41.955 3.409e+14
2014-08-16T03:54:41.955 3.429e+14
2014-08-16T03:54:59.293 3.429e+14
2014-08-16T03:54:59.293 3.461e+14
2014-08-16T03:59:09.035 3.461e+14
2014-08-16T03:59:09.035 3.473e+14
2014-08-16T04:04:50.795 3.473e+14
2014-08-16T04:04:50.795 9.243e+14
2014-08-16T04:06:54.451 9.243e+14
2014-08-16T04:06:54.451 9.259e+14
2014-08-16T04:10:54.823 9.259e+14
2014-08-16T04:10:54.823 9.264e+14
2014-08-16T04:11:28.171 9.264e+14
2014-08-16T04:11:28.171 9.269e+14
2014-08-16T04:11:36.968 9.269e+14
2014-08-16T04:11:36.968 9.275e+14
2014-08-16T04:15:07.004 9.275e+14
2014-08-16T04:15:07.004 9.473e+14
2014-08-16T04:15:38.261 9.473e+14
2014-08-16T04:15:38.261 9.476e+14
2014-08-16T04:18:15.681 9.476e+14
2014-08-16T04:18:15.681 9.481e+14
2014-08-16T04:22:03.358 9.481e+14
2014-08-16T04:22:03.358 9.510e+14
2014-08-16T04:30:16.508 9.510e+14
2014-08-16T04:30:16.508 9.512e+14
2014-08-16T04:31:37.795 9.512e+14
2014-08-16T04:31:37.795 9.523e+14
2014-08-16T04:37:28.063 9.523e+14
2014-08-16T04:37:28.063 9.529e+14
2014-08-16T04:38:40.289 9.529e+14
2014-08-16T04:38:40.289 9.533e+14
2014-08-16T04:39:50.68 9.533e+14
2014-08-16T04:39:50.68 9.569e+14
2014-08-16T06:04:43.124 9.569e+14
2014-08-16T06:04:43.124 9.575e+14
2014-08-16T07:34:11.969 9.575e+14
2014-08-16T07:34:11.969 9.583e+14
2014-08-16T07:40:02.947 9.583e+14
2014-08-16T07:40:02.947 9.590e+14
2014-08-16T07:42:35.012 9.590e+14
2014-08-16T07:42:35.012 9.602e+14
2014-08-16T07:47:11.578 9.602e+14
2014-08-16T07:47:11.578 9.604e+14
2014-08-16T07:48:08.631 9.604e+14
2014-08-16T07:48:08.631 9.610e+14
2014-08-16T07:48:53.387 9.610e+14
2014-08-16T07:48:53.387 9.629e+14
2014-08-16T08:00:30.601 9.629e+14
2014-08-16T08:00:30.601 9.633e+14
2014-08-16T08:00:42.098 9.633e+14
2014-08-16T08:00:42.098 9.663e+14
2014-08-16T08:02:24.173 9.663e+14
2014-08-16T08:02:24.173 9.670e+14
2014-08-16T08:02:59.923 9.670e+14
2014-08-16T08:02:59.923 9.678e+14
2014-08-16T08:11:59.499 9.678e+14
2014-08-16T08:11:59.499 9.684e+14
2014-08-16T08:19:08.576 9.684e+14
2014-08-16T08:19:08.576 9.687e+14
2014-08-16T08:21:11.305 9.687e+14
2014-08-16T08:21:11.305 9.714e+14
2014-08-16T08:38:16.862 9.714e+14
2014-08-16T08:38:16.862 9.716e+14
2014-08-16T08:43:56.161 9.716e+14
2014-08-16T08:43:56.161 9.726e+14
2014-08-16T08:44:11.231 9.726e+14
2014-08-16T08:44:11.231 9.728e+14
2014-08-16T08:44:26.881 9.728e+14
2014-08-16T08:44:26.881 9.746e+14
2014-08-16T08:47:13.093 9.746e+14
2014-08-16T08:47:13.093 9.751e+14
2014-08-16T08:51:07.6 9.751e+14
2014-08-16T08:51:07.6 9.753e+14
2014-08-16T08:52:53.392 9.753e+14
2014-08-16T08:52:53.392 9.757e+14
2014-08-16T09:13:29.775 9.757e+14
2014-08-16T09:13:29.775 9.763e+14
2014-08-16T09:14:52.839 9.763e+14
2014-08-16T09:14:52.839 9.774e+14
2014-08-16T09:21:50.11 9.774e+14
2014-08-16T09:21:50.11 9.791e+14
2014-08-16T09:22:46.21 9.791e+14
2014-08-16T09:22:46.21 9.794e+14
2014-08-16T09:22:59.79 9.794e+14
2014-08-16T09:22:59.79 9.815e+14
2014-08-16T09:26:27.259 9.815e+14
2014-08-16T09:26:27.259 9.817e+14
2014-08-16T09:29:00.039 9.817e+14
2014-08-16T09:29:00.039 9.836e+14
2014-08-16T09:32:01.985 9.836e+14
2014-08-16T09:32:01.985 9.848e+14
2014-08-16T09:33:32.508 9.848e+14
2014-08-16T09:33:32.508 9.850e+14
2014-08-16T09:33:45.501 9.850e+14
2014-08-16T09:33:45.501 9.857e+14
2014-08-16T09:38:13.013 9.857e+14
2014-08-16T09:38:13.013 9.859e+14
2014-08-16T09:40:23.231 9.859e+14
2014-08-16T09:40:23.231 9.868e+14
2014-08-16T09:41:34.254 9.868e+14
2014-08-16T09:41:34.254 9.891e+14
2014-08-16T09:42:00.868 9.891e+14
2014-08-16T09:42:00.868 9.898e+14
2014-08-16T10:17:09.699 9.898e+14
2014-08-16T10:17:09.699 9.902e+14
2014-08-16T10:17:52.14 9.902e+14
2014-08-16T10:17:52.14 9.908e+14
2014-08-16T10:18:29.647 9.908e+14
2014-08-16T10:18:29.647 9.909e+14
2014-08-16T10:28:19.382 9.909e+14
2014-08-16T10:28:19.382 9.916e+14
2014-08-16T10:33:38.438 9.916e+14
2014-08-16T10:33:38.438 9.920e+14
2014-08-16T10:34:45.046 9.920e+14
2014-08-16T10:34:45.046 9.924e+14
2014-08-16T10:35:21.205 9.924e+14
2014-08-16T10:35:21.205 9.928e+14
2014-08-16T10:40:18.313 9.928e+14
2014-08-16T10:40:18.313 9.934e+14
2014-08-16T10:42:46.262 9.934e+14
2014-08-16T10:42:46.262 9.940e+14
2014-08-16T10:43:32.945 9.940e+14
2014-08-16T10:43:32.945 9.944e+14
2014-08-16T10:44:28.166 9.944e+14
2014-08-16T10:44:28.166 9.949e+14
2014-08-16T10:46:02.035 9.949e+14
2014-08-16T10:46:02.035 9.952e+14
2014-08-16T10:48:57.157 9.952e+14
2014-08-16T10:48:57.157 9.969e+14
2014-08-16T10:52:07.163 9.969e+14
2014-08-16T10:52:07.163 9.971e+14
2014-08-16T10:52:59.806 9.971e+14
2014-08-16T10:52:59.806 9.974e+14
2014-08-16T10:54:15.553 9.974e+14
2014-08-16T10:54:15.553 9.979e+14
2014-08-16T10:56:54.075 9.979e+14
2014-08-16T10:56:54.075 9.989e+14
2014-08-16T10:57:02.211 9.989e+14
2014-08-16T10:57:02.211 1.000e+15
2014-08-16T11:42:27.81 1.000e+15
2014-08-16T11:42:27.81 1.002e+15
2014-08-16T11:44:42.586 1.002e+15
2014-08-16T11:44:42.586 1.007e+15
2014-08-16T11:46:45.44 1.007e+15
2014-08-16T11:46:45.44 1.007e+15
2014-08-16T11:47:39.799 1.007e+15
2014-08-16T11:47:39.799 1.008e+15
2014-08-16T11:48:46.358 1.008e+15
2014-08-16T11:48:46.358 1.008e+15
2014-08-16T11:50:59.111 1.008e+15
2014-08-16T11:50:59.111 1.009e+15
2014-08-16T11:53:28.81 1.009e+15
2014-08-16T11:53:28.81 1.009e+15
2014-08-16T11:53:32.638 1.009e+15
2014-08-16T11:53:32.638 1.010e+15
2014-08-16T11:54:27.426 1.010e+15
2014-08-16T11:54:27.426 1.010e+15
2014-08-16T11:56:55.425 1.010e+15
2014-08-16T11:56:55.425 1.012e+15
2014-08-16T12:00:42.718 1.012e+15
2014-08-16T12:00:42.718 1.013e+15
2014-08-16T12:00:43.519 1.013e+15
2014-08-16T12:00:43.519 1.013e+15
2014-08-16T12:01:58.671 1.013e+15
2014-08-16T12:01:58.671 1.013e+15
2014-08-16T12:03:10.985 1.013e+15
2014-08-16T12:03:10.985 1.025e+15
2014-08-16T12:04:59.096 1.025e+15
2014-08-16T12:04:59.096 1.028e+15
2014-08-16T12:05:39.598 1.028e+15
2014-08-16T12:05:39.598 1.029e+15
2014-08-16T12:05:44.866 1.029e+15
2014-08-16T12:05:44.866 1.029e+15
2014-08-16T12:06:54.53 1.029e+15
2014-08-16T12:06:54.53 1.032e+15
2014-08-16T12:08:38.891 1.032e+15
2014-08-16T12:08:38.891 1.033e+15
2014-08-16T12:59:00.393 1.033e+15
2014-08-16T12:59:00.393 1.035e+15
2014-08-16T13:01:37.268 1.035e+15
2014-08-16T13:01:37.268 1.036e+15
2014-08-16T13:09:50.315 1.036e+15
2014-08-16T13:09:50.315 1.036e+15
2014-08-16T13:36:52.595 1.036e+15
2014-08-16T13:36:52.595 1.036e+15
2014-08-16T13:41:27.518 1.036e+15
2014-08-16T13:41:27.518 1.037e+15
2014-08-16T13:42:15.843 1.037e+15
2014-08-16T13:42:15.843 1.038e+15
2014-08-16T13:44:24.731 1.038e+15
2014-08-16T13:44:24.731 1.038e+15
2014-08-16T13:44:50.692 1.038e+15
2014-08-16T13:44:50.692 1.040e+15
2014-08-16T14:35:40.349 1.040e+15
2014-08-16T14:35:40.349 1.040e+15
2014-08-16T14:47:48.922 1.040e+15
2014-08-16T14:47:48.922 1.041e+15
2014-08-16T14:52:56.874 1.041e+15
2014-08-16T14:52:56.874 1.041e+15
2014-08-16T14:54:52.182 1.041e+15
2014-08-16T14:54:52.182 1.042e+15
2014-08-16T14:56:23.065 1.042e+15
2014-08-16T14:56:23.065 1.043e+15
2014-08-16T14:57:23.74 1.043e+15
2014-08-16T14:57:23.74 1.043e+15
2014-08-16T14:58:39.675 1.043e+15
2014-08-16T14:58:39.675 1.044e+15
2014-08-16T15:02:53.157 1.044e+15
2014-08-16T15:02:53.157 1.050e+15
2014-08-16T15:05:30.836 1.050e+15
2014-08-16T15:05:30.836 1.051e+15
2014-08-16T15:06:24.144 1.051e+15
2014-08-16T15:06:24.144 1.051e+15
2014-08-16T15:07:14.204 1.051e+15
2014-08-16T15:07:14.204 1.052e+15
2014-08-16T15:15:52.341 1.052e+15
2014-08-16T15:15:52.341 1.052e+15
2014-08-16T15:18:26.392 1.052e+15
2014-08-16T15:18:26.392 1.053e+15
2014-08-16T15:45:40.891 1.053e+15
2014-08-16T15:45:40.891 1.054e+15
2014-08-16T15:48:35.964 1.054e+15
2014-08-16T15:48:35.964 1.054e+15
2014-08-16T15:49:03.249 1.054e+15
2014-08-16T15:49:03.249 1.077e+15
2014-08-16T15:51:25.62 1.077e+15
2014-08-16T15:51:25.62 1.080e+15
2014-08-16T15:53:36.042 1.080e+15
2014-08-16T15:53:36.042 1.081e+15
2014-08-16T16:18:50.691 1.081e+15
2014-08-16T16:18:50.691 1.081e+15
2014-08-16T16:19:22.545 1.081e+15
2014-08-16T16:19:22.545 1.082e+15
2014-08-16T16:21:21.582 1.082e+15
2014-08-16T16:21:21.582 1.083e+15
2014-08-16T16:24:52.947 1.083e+15
2014-08-16T16:24:52.947 1.084e+15
2014-08-16T16:27:47.128 1.084e+15
2014-08-16T16:27:47.128 1.084e+15
2014-08-16T16:27:48.851 1.084e+15
2014-08-16T16:27:48.851 1.085e+15
2014-08-16T16:30:05.427 1.085e+15
2014-08-16T16:30:05.427 1.085e+15
2014-08-16T16:57:41.032 1.085e+15
2014-08-16T16:57:41.032 1.085e+15
2014-08-16T16:59:05.268 1.085e+15
2014-08-16T16:59:05.268 1.086e+15
2014-08-16T17:00:01.474 1.086e+15
2014-08-16T17:00:01.474 1.086e+15
2014-08-16T17:00:30.691 1.086e+15
2014-08-16T17:00:30.691 1.086e+15
2014-08-16T17:01:33.769 1.086e+15
2014-08-16T17:01:33.769 1.087e+15
2014-08-16T17:04:10.639 1.087e+15
2014-08-16T17:04:10.639 1.087e+15
2014-08-16T17:07:14.781 1.087e+15
2014-08-16T17:07:14.781 1.088e+15
2014-08-16T17:15:01.429 1.088e+15
2014-08-16T17:15:01.429 1.088e+15
2014-08-16T17:26:03.735 1.088e+15
2014-08-16T17:26:03.735 1.088e+15
2014-08-16T17:27:16.33 1.088e+15
2014-08-16T17:27:16.33 1.089e+15
2014-08-16T18:11:52.283 1.089e+15
2014-08-16T18:11:52.283 1.089e+15
2014-08-16T18:13:58.257 1.089e+15
2014-08-16T18:13:58.257 1.089e+15
2014-08-16T18:43:51.747 1.089e+15
2014-08-16T18:43:51.747 1.090e+15
2014-08-16T18:44:50.619 1.090e+15
2014-08-16T18:44:50.619 1.090e+15
2014-08-16T18:49:58.986 1.090e+15
2014-08-16T18:49:58.986 1.090e+15
2014-08-16T18:51:29.48 1.090e+15
2014-08-16T18:51:29.48 1.090e+15
2014-08-16T18:51:50.875 1.090e+15
2014-08-16T18:51:50.875 1.091e+15
2014-08-16T18:52:27.496 1.091e+15
2014-08-16T18:52:27.496 1.092e+15
2014-08-16T19:23:27.326 1.092e+15
2014-08-16T19:23:27.326 1.096e+15
2014-08-16T20:04:33.928 1.096e+15
2014-08-16T20:04:33.928 1.097e+15
2014-08-16T20:15:35.112 1.097e+15
2014-08-16T20:15:35.112 1.100e+15
2014-08-16T20:23:34.026 1.100e+15
2014-08-16T20:23:34.026 1.100e+15
2014-08-16T20:37:31.881 1.100e+15
2014-08-16T20:37:31.881 1.101e+15
2014-08-16T21:12:25.438 1.101e+15
2014-08-16T21:12:25.438 1.102e+15
2014-08-16T21:18:39.24 1.102e+15
2014-08-16T21:18:39.24 1.104e+15
2014-08-16T21:37:28.719 1.104e+15
2014-08-16T21:37:28.719 1.105e+15
2014-08-16T21:45:51.767 1.105e+15
2014-08-16T21:45:51.767 1.106e+15
2014-08-16T21:47:53.414 1.106e+15
2014-08-16T21:47:53.414 1.106e+15
2014-08-16T22:22:52.471 1.106e+15
2014-08-16T22:22:52.471 1.107e+15
2014-08-16T23:14:07.919 1.107e+15
2014-08-16T23:14:07.919 1.107e+15
2014-08-17T00:29:09.981 1.107e+15
2014-08-17T00:29:09.981 1.107e+15
2014-08-17T03:30:39.509 1.107e+15
2014-08-17T03:30:39.509 1.108e+15
2014-08-17T03:37:10.191 1.108e+15
2014-08-17T03:37:10.191 1.108e+15
2014-08-17T04:10:28.132 1.108e+15
2014-08-17T04:10:28.132 1.109e+15
2014-08-17T05:26:12.316 1.109e+15
2014-08-17T05:26:12.316 1.112e+15
2014-08-17T15:14:55.713 1.112e+15
2014-08-17T15:14:55.713 1.115e+15
2014-08-17T17:47:26.638 1.115e+15
2014-08-17T17:47:26.638 1.115e+15
2014-08-17T17:58:15.066 1.115e+15
2014-08-17T17:58:15.066 1.120e+15
2014-08-17T21:38:13.796 1.120e+15
2014-08-17T21:38:13.796 1.121e+15
2014-08-17T22:33:12.442 1.121e+15
2014-08-17T22:33:12.442 1.122e+15
2014-08-17T23:14:33.476 1.122e+15
2014-08-17T23:14:33.476 1.124e+15
2014-08-18T00:07:55.423 1.124e+15
2014-08-18T00:07:55.423 1.125e+15
2014-08-18T03:34:45.909 1.125e+15
2014-08-18T03:34:45.909 1.127e+15
2014-08-18T04:26:01.999 1.127e+15
2014-08-18T04:26:01.999 1.128e+15
2014-08-18T05:10:57.05 1.128e+15
2014-08-18T05:10:57.05 1.128e+15
2014-08-18T07:38:06.197 1.128e+15
2014-08-18T07:38:06.197 1.139e+15
2014-08-18T11:36:45.445 1.139e+15
2014-08-18T11:36:45.445 1.140e+15
2014-08-18T14:07:35.274 1.140e+15
2014-08-18T14:07:35.274 1.143e+15
2014-08-18T17:58:33.939 1.143e+15
2014-08-18T17:58:33.939 1.144e+15
2014-08-19T00:07:51.103 1.144e+15
2014-08-19T00:07:51.103 1.144e+15
2014-08-19T00:37:29.626 1.144e+15
2014-08-19T00:37:29.626 1.144e+15
2014-08-19T02:20:39.677 1.144e+15
2014-08-19T02:20:39.677 1.145e+15
2014-08-19T03:20:13.284 1.145e+15
2014-08-19T03:20:13.284 1.150e+15
2014-08-19T06:52:44.744 1.150e+15
2014-08-19T06:52:44.744 1.154e+15
2014-08-19T07:24:35.448 1.154e+15
2014-08-19T07:24:35.448 1.155e+15
2014-08-19T08:56:20.538 1.155e+15
2014-08-19T08:56:20.538 1.156e+15
2014-08-19T10:50:21.115 1.156e+15
2014-08-19T10:50:21.115 1.158e+15
2014-08-19T13:10:14.908 1.158e+15
2014-08-19T13:10:14.908 1.159e+15
2014-08-20T00:58:31.203 1.159e+15
2014-08-20T00:58:31.203 1.165e+15
2014-08-20T03:29:27.419 1.165e+15
2014-08-20T03:29:27.419 1.165e+15
2014-08-20T05:04:46.424 1.165e+15
2014-08-20T05:04:46.424 1.166e+15
2014-08-20T06:37:16.878 1.166e+15
2014-08-20T06:37:16.878 1.167e+15
2014-08-20T06:58:04.367 1.167e+15
2014-08-20T06:58:04.367 1.168e+15
2014-08-20T07:53:49.589 1.168e+15
2014-08-20T07:53:49.589 1.171e+15
2014-08-20T08:28:00.239 1.171e+15
2014-08-20T08:28:00.239 1.174e+15
2014-08-20T08:28:51.954 1.174e+15
2014-08-20T08:28:51.954 1.174e+15
2014-08-20T09:29:06.696 1.174e+15
2014-08-20T09:29:06.696 1.176e+15
2014-08-20T09:49:40.6 1.176e+15
2014-08-20T09:49:40.6 1.181e+15
2014-08-20T10:59:16.747 1.181e+15
2014-08-20T10:59:16.747 1.187e+15
2014-08-20T13:49:37.765 1.187e+15
2014-08-20T13:49:37.765 1.188e+15
2014-08-20T16:14:04.806 1.188e+15
2014-08-20T16:14:04.806 1.215e+15
2014-08-20T16:30:39.191 1.215e+15
2014-08-20T16:30:39.191 1.216e+15
2014-08-20T17:47:45.622 1.216e+15
2014-08-20T17:47:45.622 1.223e+15
2014-08-20T18:00:51.916 1.223e+15
2014-08-20T18:00:51.916 1.225e+15
2014-08-20T18:41:03.075 1.225e+15
2014-08-20T18:41:03.075 1.228e+15
2014-08-20T19:33:12.047 1.228e+15
2014-08-20T19:33:12.047 1.229e+15
2014-08-20T19:59:24.455 1.229e+15
2014-08-20T19:59:24.455 1.247e+15
2014-08-20T22:31:36.794 1.247e+15
2014-08-20T22:31:36.794 1.248e+15
2014-08-20T23:17:10.045 1.248e+15
2014-08-20T23:17:10.045 1.251e+15
2014-08-20T23:38:04.195 1.251e+15
2014-08-20T23:38:04.195 3.041e+15
2014-08-21T02:25:08.751 3.041e+15
2014-08-21T02:25:08.751 3.042e+15
2014-08-21T02:51:11.739 3.042e+15
2014-08-21T02:51:11.739 3.045e+15
2014-08-21T04:15:42.712 3.045e+15
2014-08-21T04:15:42.712 3.055e+15
2014-08-21T05:35:44.759 3.055e+15
2014-08-21T05:35:44.759 3.095e+15
2014-08-21T05:54:20.528 3.095e+15
2014-08-21T05:54:20.528 3.097e+15
2014-08-21T06:07:37.432 3.097e+15
2014-08-21T06:07:37.432 3.098e+15
2014-08-21T06:48:34.523 3.098e+15
2014-08-21T06:48:34.523 3.099e+15
2014-08-21T06:49:00.44 3.099e+15
2014-08-21T06:49:00.44 3.100e+15
2014-08-21T06:58:20.737 3.100e+15
2014-08-21T06:58:20.737 3.101e+15
2014-08-21T07:01:06.011 3.101e+15
2014-08-21T07:01:06.011 3.101e+15
2014-08-21T07:25:22.476 3.101e+15
2014-08-21T07:25:22.476 3.106e+15
2014-08-21T07:38:22.592 3.106e+15
2014-08-21T07:38:22.592 3.106e+15
2014-08-21T07:41:25.127 3.106e+15
2014-08-21T07:41:25.127 3.107e+15
2014-08-21T08:04:51.047 3.107e+15
2014-08-21T08:04:51.047 3.107e+15
2014-08-21T08:04:51.085 3.107e+15
2014-08-21T08:04:51.085 3.107e+15
2014-08-21T08:16:08.702 3.107e+15
2014-08-21T08:16:08.702 3.110e+15
2014-08-21T08:20:32.335 3.110e+15
2014-08-21T08:20:32.335 3.111e+15
2014-08-21T08:26:27.839 3.111e+15
2014-08-21T08:26:27.839 3.117e+15
2014-08-21T08:27:58.575 3.117e+15
2014-08-21T08:27:58.575 3.117e+15
2014-08-21T08:29:36.908 3.117e+15
2014-08-21T08:29:36.908 3.118e+15
2014-08-21T09:06:53.525 3.118e+15
2014-08-21T09:06:53.525 3.118e+15
2014-08-21T09:18:05.981 3.118e+15
2014-08-21T09:18:05.981 3.122e+15
2014-08-21T09:21:34.511 3.122e+15
2014-08-21T09:21:34.511 3.134e+15
2014-08-21T10:58:09.367 3.134e+15
2014-08-21T10:58:09.367 3.344e+15
2014-08-21T11:20:18.471 3.344e+15
2014-08-21T11:20:18.471 3.344e+15
2014-08-21T13:09:54.555 3.344e+15
2014-08-21T13:09:54.555 3.345e+15
2014-08-21T13:31:44.497 3.345e+15
2014-08-21T13:31:44.497 3.346e+15
2014-08-21T14:55:43.663 3.346e+15
2014-08-21T14:55:43.663 3.346e+15
2014-08-21T15:58:41.973 3.346e+15
2014-08-21T15:58:41.973 3.348e+15
2014-08-21T16:14:58.745 3.348e+15
2014-08-21T16:14:58.745 3.348e+15
2014-08-21T16:25:37.565 3.348e+15
2014-08-21T16:25:37.565 3.349e+15
2014-08-21T16:38:34.79 3.349e+15
2014-08-21T16:38:34.79 3.349e+15
2014-08-21T16:48:04.828 3.349e+15
2014-08-21T16:48:04.828 3.351e+15
2014-08-21T17:44:03.223 3.351e+15
2014-08-21T17:44:03.223 3.416e+15
2014-08-21T17:46:44.443 3.416e+15
2014-08-21T17:46:44.443 3.420e+15
2014-08-21T17:47:19.09 3.420e+15
2014-08-21T17:47:19.09 3.422e+15
2014-08-21T18:40:16.142 3.422e+15
2014-08-21T18:40:16.142 3.422e+15
2014-08-21T19:42:00.949 3.422e+15
2014-08-21T19:42:00.949 3.424e+15
2014-08-21T19:48:13.789 3.424e+15
2014-08-21T19:48:13.789 3.424e+15
2014-08-21T20:32:57.431 3.424e+15
2014-08-21T20:32:57.431 3.427e+15
2014-08-21T20:37:55.977 3.427e+15
2014-08-21T20:37:55.977 3.550e+15
2014-08-21T20:41:17.858 3.550e+15
2014-08-21T20:41:17.858 3.557e+15
2014-08-21T20:54:41.862 3.557e+15
2014-08-21T20:54:41.862 3.559e+15
2014-08-21T21:05:18.055 3.559e+15
2014-08-21T21:05:18.055 3.559e+15
2014-08-21T21:12:42.006 3.559e+15
2014-08-21T21:12:42.006 3.560e+15
2014-08-21T21:14:28.603 3.560e+15
2014-08-21T21:14:28.603 3.560e+15
2014-08-21T21:41:12.535 3.560e+15
2014-08-21T21:41:12.535 3.561e+15
2014-08-21T21:48:09.915 3.561e+15
2014-08-21T21:48:09.915 3.563e+15
2014-08-21T21:54:15.121 3.563e+15
2014-08-21T21:54:15.121 3.564e+15
[truncated: 15,742 more rows]
