# Supplementary material for: Unexpected large eruptions from buoyant magma bodies within viscoelastic crust
Source: Nat Commun. 2020 May 15;11:2403. doi: 10.1038/s41467-020-16054-6 (PMC7229005; doi:10.1038/s41467-020-16054-6)
Supplement: Supplementary file 3 — Source Data [file 41467_2020_16054_MOESM3_ESM.zip › DATA source file material/Fig1_seismic-data.csv]

2013-09-12 13:25:39 -17.29983 64.658250 1.38
2013-09-15 03:05:19 -17.41408 64.669120 2.01
2013-09-21 07:02:49 -17.45612 64.671769 0.85
2013-09-24 01:47:48 -17.43778 64.689323 1.38
2013-10-01 05:05:58 -17.41058 64.692246 2.46
2013-10-02 08:44:15 -17.34354 64.660696 0.79
2013-10-30 03:34:17 -17.42680 64.699239 1.22
2013-11-08 08:28:13 -17.29996 64.669173 1.29
2013-11-08 09:06:17 -17.29440 64.662727 0.92
2013-11-08 09:07:59 -17.31705 64.672555 1.29
2013-11-08 09:08:01 -17.29392 64.658559 1.43
2013-11-08 09:09:16 -17.30386 64.666489 1.70
2013-11-12 09:27:23 -17.35257 64.609747 1.43
2013-11-21 01:36:07 -17.32430 64.673067 1.21
2013-11-22 23:41:01 -17.46294 64.676731 0.54
2013-11-29 04:00:04 -17.29947 64.666197 1.29
2013-12-03 04:32:17 -17.26060 64.605853 0.83
2013-12-09 10:29:06 -17.28322 64.663769 1.35
2013-12-14 02:27:49 -17.29905 64.663601 1.59
2013-12-17 14:11:44 -17.41586 64.658206 0.48
2013-12-17 20:58:06 -17.40640 64.629058 2.05
2013-12-19 15:42:29 -17.25371 64.652422 1.55
2013-12-22 06:43:57 -17.42135 64.628016 1.00
2014-01-14 23:56:09 -17.47569 64.682895 0.92
2014-01-19 20:14:20 -17.46988 64.669950 0.90
2014-02-04 06:20:37 -17.38364 64.674806 0.92
2014-02-04 15:25:47 -17.33738 64.660334 0.90
2014-02-06 03:07:30 -17.51420 64.614983 0.62
2014-02-06 17:05:30 -17.32646 64.666533 1.90
2014-02-09 21:32:20 -17.45996 64.685199 1.31
2014-02-25 00:56:56 -17.54435 64.593641 0.40
2014-03-05 03:21:59 -17.29584 64.665870 1.23
2014-03-05 10:41:53 -17.30297 64.672643 2.63
2014-03-05 14:58:18 -17.28980 64.659999 1.06
2014-03-09 05:00:20 -17.30012 64.671619 1.80
2014-03-11 22:09:21 -17.43967 64.679998 1.36
2014-03-13 01:08:53 -17.56211 64.659221 1.92
2014-03-14 07:56:00 -17.43189 64.680855 1.61
2014-03-26 16:29:10 -17.45526 64.657067 1.13
2014-03-27 15:34:42 -17.31752 64.659036 0.43
2014-04-02 20:36:44 -17.29169 64.675010 1.03
2014-04-16 10:16:36 -17.34734 64.671089 0.73
2014-04-20 09:37:46 -17.37140 64.694621 1.13
2014-04-21 04:30:30 -17.31662 64.693182 1.00
2014-04-21 15:01:55 -17.56878 64.628361 0.71
2014-04-25 05:39:18 -17.31529 64.656864 0.69
2014-04-26 15:31:27 -17.33695 64.678586 2.28
2014-04-26 16:08:49 -17.35278 64.682983 0.92
2014-04-27 01:06:03 -17.33208 64.671530 1.73
2014-04-27 01:23:17 -17.34192 64.667301 0.79
2014-04-27 01:23:44 -17.33954 64.661182 0.64
2014-04-27 03:21:17 -17.33621 64.643442 0.38
2014-04-27 04:22:01 -17.34658 64.668263 1.32
2014-04-27 07:06:10 -17.33176 64.673014 2.08
2014-04-30 06:37:22 -17.33958 64.657985 0.75
2014-04-30 09:52:19 -17.31109 64.671840 1.42
2014-04-30 23:22:50 -17.42879 64.622480 1.03
2014-05-01 00:47:08 -17.31845 64.699345 1.00
2014-05-01 12:10:15 -17.34301 64.665906 0.93
2014-05-01 17:56:16 -17.41654 64.638056 0.62
2014-05-02 18:34:44 -17.44523 64.692767 1.15
2014-05-04 23:36:21 -17.26580 64.636140 0.98
2014-05-04 23:46:58 -17.28550 64.654851 0.93
2014-05-09 09:56:52 -17.43695 64.678356 0.84
2014-05-11 07:43:48 -17.32865 64.673906 0.77
2014-05-11 15:09:49 -17.41718 64.686135 0.80
2014-05-15 08:35:16 -17.38041 64.657632 1.91
2014-05-15 08:35:42 -17.37655 64.656104 2.40
2014-05-15 08:37:38 -17.39325 64.671928 1.34
2014-05-15 09:18:32 -17.38071 64.659398 1.48
2014-05-15 09:30:50 -17.37190 64.661217 0.89
2014-05-15 09:57:04 -17.37529 64.660449 1.52
2014-05-15 13:51:27 -17.38605 64.663946 1.40
2014-05-16 09:34:10 -17.39230 64.658709 2.20
2014-05-16 14:41:16 -17.33253 64.677950 3.71
2014-05-16 14:43:54 -17.33226 64.674895 1.56
2014-05-16 14:50:32 -17.34283 64.655636 0.83
2014-05-16 14:54:03 -17.33714 64.672652 1.30
2014-05-16 14:56:18 -17.33480 64.688413 1.22
2014-05-16 14:58:40 -17.33390 64.678833 1.35
2014-05-16 14:59:52 -17.33399 64.672758 2.16
2014-05-16 15:01:02 -17.33266 64.671327 1.92
2014-05-16 15:02:42 -17.36802 64.661897 1.09
2014-05-16 15:08:50 -17.33911 64.674780 0.98
2014-05-16 15:09:52 -17.34217 64.680175 1.16
2014-05-16 15:12:17 -17.33380 64.663221 0.87
2014-05-16 15:12:39 -17.35638 64.662780 0.84
2014-05-16 15:18:52 -17.33119 64.673288 1.44
2014-05-16 15:28:51 -17.33393 64.667213 1.47
2014-05-16 15:29:40 -17.38608 64.664493 0.85
2014-05-16 15:30:19 -17.34277 64.656608 0.71
2014-05-16 15:31:21 -17.32361 64.662727 1.02
2014-05-16 15:31:57 -17.32700 64.675663 2.04
2014-05-16 15:35:07 -17.32112 64.658612 0.90
2014-05-16 15:35:45 -17.34120 64.687530 1.69
2014-05-16 15:39:01 -17.38637 64.665279 0.97
2014-05-16 15:42:42 -17.32887 64.686321 2.74
2014-05-16 15:48:04 -17.34455 64.655972 0.83
2014-05-16 15:49:04 -17.34241 64.676387 1.78
2014-05-16 15:53:14 -17.31674 64.683742 0.84
2014-05-16 16:00:43 -17.36766 64.661076 1.02
2014-05-16 16:05:08 -17.33499 64.681676 1.61
2014-05-16 16:07:10 -17.33540 64.672237 1.10
2014-05-16 16:08:53 -17.34983 64.654948 0.89
2014-05-16 16:10:46 -17.31973 64.692360 1.44
2014-05-16 16:13:03 -17.35147 64.655380 0.92
2014-05-16 16:22:25 -17.34883 64.674003 0.94
2014-05-16 16:25:05 -17.31053 64.654648 1.29
2014-05-16 16:33:32 -17.34621 64.688802 0.90
2014-05-16 16:43:48 -17.30439 64.672016 1.41
2014-05-16 16:44:25 -17.34646 64.682285 0.84
2014-05-16 16:46:04 -17.28775 64.658630 1.27
2014-05-16 16:47:50 -17.30805 64.690594 0.90
2014-05-16 16:50:13 -17.34292 64.689146 1.17
2014-05-16 16:51:51 -17.33899 64.674886 0.90
2014-05-16 16:57:58 -17.29434 64.666418 1.05
2014-05-16 17:03:18 -17.33790 64.673782 1.20
2014-05-16 17:05:11 -17.34658 64.671398 1.07
2014-05-16 17:12:38 -17.33179 64.685120 1.38
2014-05-16 17:13:05 -17.33682 64.687945 1.70
2014-05-16 17:39:05 -17.35338 64.679831 1.00
2014-05-16 19:04:27 -17.33237 64.678780 2.25
2014-05-16 19:23:51 -17.33864 64.668687 0.82
2014-05-16 19:46:33 -17.33984 64.673897 1.12
2014-05-16 19:47:35 -17.32843 64.675769 1.98
2014-05-16 20:07:22 -17.34770 64.683663 1.30
2014-05-16 20:08:02 -17.35347 64.676122 0.95
2014-05-16 20:11:17 -17.33774 64.652943 0.77
2014-05-16 20:22:45 -17.32804 64.679875 2.04
2014-05-16 21:10:57 -17.36119 64.698603 0.61
2014-05-16 22:11:38 -17.32824 64.665844 1.02
2014-05-16 22:35:10 -17.33131 64.682065 1.43
2014-05-16 23:12:48 -17.34098 64.686091 1.06
2014-05-16 23:25:03 -17.33816 64.666171 0.60
2014-05-16 23:33:29 -17.35239 64.679433 1.06
2014-05-17 00:04:52 -17.32672 64.671583 0.92
2014-05-17 00:18:26 -17.33636 64.678647 1.25
2014-05-17 00:20:32 -17.35981 64.673182 0.67
2014-05-17 00:45:12 -17.33658 64.680413 0.88
2014-05-17 00:45:54 -17.34676 64.670595 1.25
2014-05-17 01:09:24 -17.34711 64.678312 0.87
2014-05-17 01:49:26 -17.35020 64.691619 0.96
2014-05-17 02:25:42 -17.33030 64.665482 1.25
2014-05-17 07:58:55 -17.39378 64.656926 2.42
2014-05-17 08:54:34 -17.33807 64.647407 0.55
2014-05-17 09:10:37 -17.34610 64.671107 1.28
2014-05-17 09:15:53 -17.36142 64.681067 1.39
2014-05-17 09:36:34 -17.35317 64.676043 1.65
2014-05-17 09:42:28 -17.35863 64.678603 0.84
2014-05-17 09:53:12 -17.34473 64.648166 0.84
2014-05-17 10:04:28 -17.31319 64.672299 0.75
2014-05-17 10:37:51 -17.32889 64.667698 0.77
2014-05-17 11:07:54 -17.32937 64.684943 2.39
2014-05-17 11:26:46 -17.37060 64.652405 1.31
2014-05-17 11:51:24 -17.37030 64.649985 1.21
2014-05-17 12:17:06 -17.34223 64.673906 0.84
2014-05-17 12:57:02 -17.31006 64.667319 1.02
2014-05-17 13:35:00 -17.32959 64.676528 0.74
2014-05-17 14:11:09 -17.33013 64.683292 1.13
2014-05-17 15:42:15 -17.34874 64.649297 0.69
2014-05-17 17:42:52 -17.34732 64.682356 0.80
2014-05-17 18:07:22 -17.32466 64.660731 0.92
2014-05-17 20:58:40 -17.33742 64.677994 0.96
2014-05-17 23:52:24 -17.34809 64.672555 0.88
2014-05-18 00:30:18 -17.32786 64.662665 1.03
2014-05-18 12:52:23 -17.35135 64.691919 1.17
2014-05-18 18:17:41 -17.31004 64.660387 1.24
2014-05-18 19:30:56 -17.41366 64.670595 1.19
2014-05-19 02:58:00 -17.32415 64.666709 1.51
2014-05-19 11:31:03 -17.33145 64.685738 1.53
2014-05-19 12:14:38 -17.33017 64.669120 2.13
2014-05-19 23:02:49 -17.34137 64.681402 0.80
2014-05-20 06:57:01 -17.37913 64.687636 1.53
2014-05-20 09:13:57 -17.34494 64.667557 1.89
2014-05-20 15:42:24 -17.31836 64.698391 1.29
2014-05-20 16:14:00 -17.32005 64.686285 1.11
2014-05-20 16:23:29 -17.33525 64.672096 1.24
2014-05-20 16:55:03 -17.30273 64.687689 2.18
2014-05-20 16:57:19 -17.30909 64.677146 0.95
2014-05-20 17:05:17 -17.31241 64.674506 0.77
2014-05-20 17:10:53 -17.39245 64.609924 0.78
2014-05-20 17:40:04 -17.31391 64.685923 1.04
2014-05-20 22:23:30 -17.31706 64.673208 1.09
2014-05-21 02:22:04 -17.30228 64.685367 0.99
2014-05-21 05:03:34 -17.38689 64.654745 1.72
2014-05-21 05:32:59 -17.41884 64.669032 1.10
2014-05-21 08:29:22 -17.30655 64.687557 0.80
2014-05-21 09:10:47 -17.33104 64.652184 0.69
2014-05-21 09:15:38 -17.34099 64.665058 0.41
2014-05-21 15:15:11 -17.32135 64.672343 0.70
2014-05-21 15:35:06 -17.34600 64.666100 0.34
2014-05-21 15:46:55 -17.32259 64.676961 0.29
2014-05-21 16:21:42 -17.32934 64.685288 0.11
2014-05-21 16:26:02 -17.39887 64.646383 1.00
2014-05-21 18:15:55 -17.31643 64.673720 0.79
2014-05-21 18:31:00 -17.36148 64.670868 0.39
2014-05-21 20:24:22 -17.31499 64.673411 0.46
2014-05-21 23:52:25 -17.35863 64.665314 1.16
2014-05-22 04:12:13 -17.37926 64.602215 0.06
2014-05-22 19:01:31 -17.34277 64.675495 1.50
2014-05-22 22:05:45 -17.34811 64.660343 1.15
2014-05-23 00:21:59 -17.30738 64.685870 0.72
2014-05-23 00:56:45 -17.31802 64.689667 0.57
2014-05-23 04:55:32 -17.25687 64.662224 0.18
2014-05-23 10:41:13 -17.34645 64.679442 0.54
2014-05-23 11:17:32 -17.31098 64.674621 0.66
2014-05-23 12:34:07 -17.38426 64.660926 0.32
2014-05-23 17:54:30 -17.31495 64.682727 0.36
2014-05-23 22:48:55 -17.33133 64.667142 1.09
2014-05-23 23:55:45 -17.42618 64.686851 1.12
2014-05-24 02:53:49 -17.35066 64.676572 1.12
2014-05-24 03:59:11 -17.30865 64.678100 0.38
2014-05-24 04:07:54 -17.44860 64.653261 0.55
2014-05-24 06:53:45 -17.34489 64.654489 0.90
2014-05-24 09:22:41 -17.46376 64.606665 1.17
2014-05-25 05:12:46 -17.31955 64.691654 0.91
2014-05-25 06:32:35 -17.31943 64.679213 0.89
2014-05-25 08:56:30 -17.32112 64.679177 1.14
2014-05-25 10:56:44 -17.33190 64.657120 1.40
2014-05-25 15:03:11 -17.35998 64.679133 0.98
2014-05-26 09:06:45 -17.32590 64.698188 0.92
2014-05-26 10:08:21 -17.34712 64.679204 0.83
2014-05-27 16:48:01 -17.42715 64.668837 0.47
2014-05-27 19:27:09 -17.30740 64.682594 0.88
2014-05-27 20:53:07 -17.44597 64.689040 0.00
2014-05-27 22:29:19 -17.31405 64.684325 0.53
2014-05-28 03:01:05 -17.42086 64.666983 1.05
2014-05-28 05:01:43 -17.33844 64.681800 0.68
2014-05-28 08:40:20 -17.33273 64.685023 0.48
2014-05-28 16:18:00 -17.30669 64.685800 0.77
2014-05-28 20:53:24 -17.31169 64.653173 0.96
2014-05-29 06:25:03 -17.30369 64.696202 1.77
2014-05-29 06:57:06 -17.31988 64.688881 0.22
2014-05-29 15:27:53 -17.44880 64.644908 1.00
2014-05-30 11:17:07 -17.43543 64.670939 0.92
2014-05-30 22:39:42 -17.41371 64.672917 0.46
2014-05-31 15:20:08 -17.46305 64.665720 0.69
2014-05-31 17:03:07 -17.51609 64.607849 0.72
2014-06-01 06:10:27 -17.31660 64.691778 0.89
2014-06-01 09:30:52 -17.33333 64.656776 1.23
2014-06-01 09:35:54 -17.36523 64.636316 0.71
2014-06-01 11:50:45 -17.31635 64.666471 0.64
2014-06-01 19:09:06 -17.39674 64.623230 1.57
2014-06-01 19:24:51 -17.37812 64.620723 0.97
2014-06-02 02:05:19 -17.33515 64.650701 0.44
2014-06-02 11:41:04 -17.36885 64.605473 1.44
2014-06-02 19:05:27 -17.54974 64.635354 1.06
2014-06-02 19:44:26 -17.41628 64.646550 0.63
2014-06-02 21:28:50 -17.44135 64.672608 0.42
2014-06-03 01:47:15 -17.33363 64.678718 1.10
2014-06-03 06:36:21 -17.50433 64.607663 0.88
2014-06-03 08:14:25 -17.57435 64.660934 0.22
2014-06-03 14:24:15 -17.40095 64.653173 1.30
2014-06-03 20:47:49 -17.30602 64.690665 1.14
2014-06-04 02:00:53 -17.30657 64.686506 1.05
2014-06-04 15:54:27 -17.42672 64.608811 0.43
2014-06-04 23:20:29 -17.44750 64.674789 0.93
2014-06-05 02:20:37 -17.46222 64.667336 0.29
2014-06-05 06:38:19 -17.38587 64.655522 0.82
2014-06-05 08:29:05 -17.32078 64.668316 0.23
2014-06-05 17:49:38 -17.38249 64.626030 1.25
2014-06-06 00:28:51 -17.33598 64.698550 0.11
2014-06-06 00:51:14 -17.44820 64.675248 0.46
2014-06-06 03:01:27 -17.36529 64.627107 0.33
2014-06-06 07:49:25 -17.36410 64.671478 0.19
2014-06-06 09:24:12 -17.37380 64.628873 0.73
2014-06-06 13:49:19 -17.41892 64.622542 1.31
2014-06-06 17:51:44 -17.37973 64.637897 0.70
2014-06-06 23:46:06 -17.39335 64.609676 0.58
2014-06-07 03:26:50 -17.44361 64.674171 0.80
2014-06-07 04:21:09 -17.44522 64.690012 1.28
2014-06-07 06:01:56 -17.36449 64.654100 0.03
2014-06-07 11:54:01 -17.29914 64.687160 0.96
2014-06-07 15:02:07 -17.32649 64.663407 0.26
2014-06-07 16:12:33 -17.37860 64.668714 1.50
2014-06-07 22:52:44 -17.40204 64.668608 0.81
2014-06-08 06:03:47 -17.41139 64.664811 0.35
2014-06-08 08:51:45 -17.47858 64.678444 0.40
2014-06-08 12:21:27 -17.38521 64.656784 0.79
2014-06-08 13:05:25 -17.33232 64.651363 0.84
2014-06-08 14:12:34 -17.34817 64.674957 0.23
2014-06-08 14:14:48 -17.35756 64.675442 0.28
2014-06-08 15:01:05 -17.34491 64.669270 1.19
2014-06-08 15:47:19 -17.33000 64.654233 1.12
2014-06-08 20:19:32 -17.36310 64.675583 0.87
2014-06-08 20:34:31 -17.38212 64.654727 0.88
2014-06-09 00:20:18 -17.46702 64.609217 0.99
2014-06-09 02:19:09 -17.41864 64.687848 0.24
2014-06-09 03:48:33 -17.27400 64.647778 0.85
2014-06-09 03:59:37 -17.26837 64.646515 0.99
2014-06-09 14:58:58 -17.45227 64.683787 0.70
2014-06-09 16:46:34 -17.33400 64.667566 1.26
2014-06-09 17:04:33 -17.41745 64.617226 1.21
2014-06-09 19:29:20 -17.33775 64.670109 0.81
2014-06-10 04:13:01 -17.34671 64.660537 0.57
2014-06-10 06:03:02 -17.40604 64.645994 0.69
2014-06-10 17:51:04 -17.49606 64.640599 0.90
2014-06-10 19:30:53 -17.50222 64.645394 1.09
2014-06-11 03:30:31 -17.35858 64.613650 0.15
2014-06-11 22:20:54 -17.34666 64.677950 0.50
2014-06-12 02:48:41 -17.32900 64.634948 0.68
2014-06-12 03:04:34 -17.37199 64.643937 1.08
2014-06-12 05:27:30 -17.39182 64.665712 0.75
2014-06-12 15:14:52 -17.29346 64.657712 0.30
2014-06-12 15:28:29 -17.44093 64.668166 0.50
2014-06-13 09:04:32 -17.40861 64.667893 0.59
2014-06-14 13:40:01 -17.35334 64.635522 0.99
2014-06-15 08:33:21 -17.45908 64.610489 0.84
2014-06-15 11:18:58 -17.34592 64.661482 0.55
2014-06-15 14:15:45 -17.33038 64.665906 1.27
2014-06-15 14:53:54 -17.42615 64.662798 1.06
2014-06-15 18:39:09 -17.46417 64.607893 1.61
2014-06-15 20:30:42 -17.30967 64.644316 0.76
2014-06-16 19:29:58 -17.40572 64.682277 1.00
2014-06-16 23:28:27 -17.38093 64.656564 1.13
2014-06-17 00:29:07 -17.32545 64.645049 0.93
2014-06-17 05:34:48 -17.36824 64.653632 1.06
2014-06-17 07:07:06 -17.34578 64.643822 0.69
2014-06-17 14:49:28 -17.31747 64.673826 1.48
2014-06-17 17:23:11 -17.39442 64.657429 1.50
2014-06-18 19:17:00 -17.47778 64.602701 1.07
2014-06-19 07:33:49 -17.36284 64.652034 0.86
2014-06-19 12:07:48 -17.43992 64.659451 1.48
2014-06-19 14:06:56 -17.32610 64.693164 0.71
2014-06-19 16:25:44 -17.37285 64.653032 0.53
2014-06-19 19:01:20 -17.38872 64.647442 0.82
2014-06-19 21:24:21 -17.44839 64.668087 1.28
2014-06-19 21:42:42 -17.46660 64.640820 1.07
2014-06-19 22:23:10 -17.43330 64.663274 1.86
2014-06-19 23:26:53 -17.42865 64.645720 1.02
2014-06-20 19:54:31 -17.41114 64.615177 0.87
2014-06-20 21:57:35 -17.44556 64.664881 1.33
2014-06-21 03:27:35 -17.49211 64.682842 0.82
2014-06-21 06:05:24 -17.39877 64.651751 0.46
2014-06-21 12:34:17 -17.44144 64.687839 0.97
2014-06-21 20:10:47 -17.37979 64.669102 0.12
2014-06-22 14:18:48 -17.31240 64.641217 1.22
2014-06-23 03:59:26 -17.41443 64.646824 0.45
2014-06-23 08:15:49 -17.44589 64.689341 1.91
2014-06-23 18:28:51 -17.49471 64.606144 1.42
2014-06-23 20:47:14 -17.38028 64.651787 1.35
2014-06-24 11:11:51 -17.37754 64.654648 0.80
2014-06-24 17:17:22 -17.41995 64.649049 0.84
2014-06-24 23:38:21 -17.54847 64.630294 0.22
2014-06-25 05:47:07 -17.48662 64.610683 1.36
2014-06-25 09:18:28 -17.44422 64.680599 0.79
2014-06-25 13:17:49 -17.57294 64.688837 1.27
2014-06-25 16:15:40 -17.26047 64.648149 0.80
2014-06-25 19:41:55 -17.33499 64.673888 1.71
2014-06-26 17:47:50 -17.29468 64.651451 0.89
2014-06-26 19:20:57 -17.41608 64.651769 0.41
2014-06-26 20:35:33 -17.30813 64.635495 0.36
2014-06-26 23:53:06 -17.56013 64.590144 0.50
2014-06-27 01:23:06 -17.34755 64.659946 0.43
2014-06-27 14:14:11 -17.34696 64.675124 1.25
2014-06-27 20:29:55 -17.36695 64.690480 0.89
2014-06-28 09:07:09 -17.41373 64.644961 1.07
2014-06-28 10:42:56 -17.41123 64.645871 1.06
2014-06-29 05:11:18 -17.34455 64.670171 0.84
2014-06-29 06:50:54 -17.51318 64.606259 1.49
2014-06-29 16:13:31 -17.46145 64.606798 1.53
2014-06-29 17:59:00 -17.38819 64.650904 1.73
2014-06-29 18:03:45 -17.38707 64.653261 0.66
2014-06-29 18:49:25 -17.43388 64.687486 0.54
2014-06-30 20:46:27 -17.39696 64.656069 1.63
2014-06-30 22:08:17 -17.43621 64.644961 0.74
2014-07-01 03:46:04 -17.51060 64.639389 1.41
2014-07-01 05:18:40 -17.44384 64.646992 1.60
2014-07-02 02:39:00 -17.42035 64.643566 1.28
2014-07-02 17:39:29 -17.41741 64.647566 0.82
2014-07-03 05:55:05 -17.41362 64.642718 0.98
2014-07-03 09:54:57 -17.34930 64.657508 0.39
2014-07-03 11:14:51 -17.33280 64.667045 1.28
2014-07-03 16:28:28 -17.41186 64.639963 1.33
2014-07-04 00:56:51 -17.31375 64.651628 1.00
2014-07-04 06:53:10 -17.47849 64.686674 0.77
2014-07-04 19:35:39 -17.42319 64.657703 0.97
2014-07-05 04:08:28 -17.34962 64.651363 1.21
2014-07-05 09:52:38 -17.32476 64.611990 0.91
2014-07-05 13:12:05 -17.48213 64.656131 1.09
2014-07-05 13:16:06 -17.53189 64.681579 0.22
2014-07-06 02:57:55 -17.41547 64.617632 0.51
2014-07-06 09:56:53 -17.41014 64.683848 1.08
2014-07-06 18:29:34 -17.39158 64.648343 1.67
2014-07-07 07:24:18 -17.43834 64.654233 1.80
2014-07-07 16:10:19 -17.48340 64.607292 0.17
2014-07-07 16:45:55 -17.39307 64.657358 1.07
2014-07-07 18:18:53 -17.39492 64.670321 1.08
2014-07-07 21:29:32 -17.37435 64.646754 0.93
2014-07-08 12:02:51 -17.43595 64.608926 0.88
2014-07-08 23:52:46 -17.38017 64.660581 0.62
2014-07-09 11:23:01 -17.27777 64.636043 1.11
2014-07-09 19:28:55 -17.34146 64.650701 0.83
2014-07-10 03:08:14 -17.45676 64.687248 1.39
2014-07-10 07:48:38 -17.48957 64.606939 1.83
2014-07-10 13:20:57 -17.39349 64.621482 0.94
2014-07-10 17:52:20 -17.53260 64.655663 0.46
2014-07-10 17:54:10 -17.45272 64.665058 0.76
2014-07-11 11:58:08 -17.51581 64.662612 0.50
2014-07-11 21:44:11 -17.43737 64.669517 0.88
2014-07-12 05:50:45 -17.34840 64.674206 0.32
2014-07-12 14:29:47 -17.40115 64.620069 0.51
2014-07-12 15:53:11 -17.46034 64.608679 1.26
2014-07-12 19:13:39 -17.33374 64.645447 0.56
2014-07-12 23:57:01 -17.45393 64.691990 0.50
2014-07-13 02:19:43 -17.37737 64.643372 0.87
2014-07-13 02:38:10 -17.37952 64.643469 0.72
2014-07-13 09:01:30 -17.35169 64.662100 1.17
2014-07-13 14:09:17 -17.38294 64.662144 1.85
2014-07-13 14:33:06 -17.51789 64.606056 1.43
2014-07-13 14:55:54 -17.48650 64.679010 1.97
2014-07-13 15:27:49 -17.44982 64.656325 1.05
2014-07-13 16:32:46 -17.34072 64.659336 0.83
2014-07-13 16:36:05 -17.34942 64.680087 0.27
2014-07-13 18:28:12 -17.37942 64.650029 0.57
2014-07-13 18:29:49 -17.46800 64.682789 1.08
2014-07-13 19:45:31 -17.42042 64.648890 0.86
2014-07-13 21:52:31 -17.35321 64.650868 0.91
2014-07-13 22:08:36 -17.39736 64.670153 0.98
2014-07-14 13:13:48 -17.45204 64.656052 1.62
2014-07-14 13:15:55 -17.45108 64.646356 1.14
2014-07-14 13:17:06 -17.44874 64.656652 1.93
2014-07-14 13:24:07 -17.44165 64.653341 1.24
2014-07-14 13:25:21 -17.43281 64.648458 0.42
2014-07-14 17:31:24 -17.38970 64.654497 0.24
2014-07-14 21:33:01 -17.44309 64.645844 0.53
2014-07-15 03:11:59 -17.44835 64.644546 1.12
2014-07-15 05:25:30 -17.45681 64.673941 0.67
2014-07-15 06:24:19 -17.44903 64.680793 0.22
2014-07-15 19:13:56 -17.52127 64.599363 0.99
2014-07-16 02:01:06 -17.46485 64.605606 1.72
2014-07-16 07:29:56 -17.41295 64.613570 0.47
2014-07-16 11:19:15 -17.50823 64.665235 0.72
2014-07-16 18:07:06 -17.41307 64.644714 0.69
2014-07-16 19:33:40 -17.55186 64.615928 0.02
2014-07-17 01:19:19 -17.40856 64.656166 0.38
2014-07-17 03:33:57 -17.44014 64.642683 0.40
2014-07-17 03:43:17 -17.43822 64.649367 0.73
2014-07-17 03:44:44 -17.42507 64.645447 0.29
2014-07-17 05:40:53 -17.43839 64.630180 0.74
2014-07-17 16:51:21 -17.50095 64.609270 1.69
2014-07-18 00:52:12 -17.31159 64.667831 0.52
2014-07-18 01:23:25 -17.34006 64.639760 0.04
2014-07-18 04:12:56 -17.37741 64.661517 2.33
2014-07-18 04:13:54 -17.35714 64.649482 0.98
2014-07-18 04:51:20 -17.38708 64.653093 1.18
2014-07-18 05:11:37 -17.38604 64.651354 0.76
2014-07-18 05:28:36 -17.38221 64.647972 1.02
2014-07-18 05:38:52 -17.38885 64.660943 0.26
2014-07-19 07:35:18 -17.33283 64.643495 1.10
2014-07-19 09:37:28 -17.48931 64.590833 0.94
2014-07-19 19:06:35 -17.44329 64.670939 1.24
2014-07-20 00:21:19 -17.43097 64.656378 0.54
2014-07-20 02:35:45 -17.46927 64.656007 0.66
2014-07-20 09:45:47 -17.33092 64.649968 0.97
2014-07-20 09:46:06 -17.33166 64.648202 1.04
2014-07-20 10:07:52 -17.33471 64.655063 1.00
2014-07-21 00:37:57 -17.40316 64.642833 0.67
2014-07-21 08:55:12 -17.34242 64.655698 0.74
2014-07-21 10:17:33 -17.36949 64.643451 0.21
2014-07-21 12:44:27 -17.43076 64.651513 0.91
2014-07-21 18:37:46 -17.34686 64.662153 0.12
2014-07-22 00:25:24 -17.40575 64.649650 0.51
2014-07-22 00:26:38 -17.40380 64.642965 0.84
2014-07-22 01:22:22 -17.43657 64.674374 0.97
2014-07-22 02:08:47 -17.46033 64.639531 0.61
2014-07-22 02:25:58 -17.38568 64.675045 0.02
2014-07-22 10:40:11 -17.50540 64.606277 2.28
2014-07-22 12:17:05 -17.38833 64.653906 0.74
2014-07-22 18:02:11 -17.35176 64.639283 0.74
2014-07-22 18:34:36 -17.40287 64.657067 0.99
2014-07-22 18:45:52 -17.38600 64.646383 1.85
2014-07-23 01:40:50 -17.41728 64.661455 0.34
2014-07-23 02:56:06 -17.27910 64.673659 0.99
2014-07-23 06:59:59 -17.37723 64.648069 0.45
2014-07-23 12:08:01 -17.50166 64.624855 1.25
2014-07-23 18:39:27 -17.41571 64.681597 1.69
2014-07-23 18:44:27 -17.38710 64.656043 0.74
2014-07-23 23:11:32 -17.39050 64.637791 1.36
2014-07-24 03:12:54 -17.33026 64.640184 0.29
2014-07-24 09:19:08 -17.46414 64.632016 0.88
2014-07-24 10:33:48 -17.40446 64.651274 0.20
2014-07-25 03:00:13 -17.40001 64.646506 0.81
2014-07-26 03:54:38 -17.51827 64.634277 1.09
2014-07-26 11:07:45 -17.36846 64.684060 0.88
2014-07-26 14:46:33 -17.41587 64.678171 0.10
2014-07-26 20:52:01 -17.39845 64.698868 0.38
2014-07-26 22:59:41 -17.38027 64.648908 0.78
2014-07-27 07:56:40 -17.27223 64.633667 0.95
2014-07-27 09:15:23 -17.33063 64.663063 0.81
2014-07-27 14:36:06 -17.26386 64.639442 1.18
2014-07-27 16:13:54 -17.46198 64.655221 1.58
2014-07-28 19:09:52 -17.51831 64.607707 0.96
2014-07-28 20:04:17 -17.36808 64.660440 0.24
2014-07-28 20:19:51 -17.27808 64.623531 0.72
2014-07-28 22:25:13 -17.37797 64.630330 0.56
2014-07-28 22:56:31 -17.36820 64.624723 1.30
2014-07-29 21:25:49 -17.35802 64.612458 1.56
2014-07-30 12:16:41 -17.28918 64.654965 0.94
2014-07-30 14:26:11 -17.43584 64.652043 0.51
2014-07-31 08:35:44 -17.27614 64.657367 0.87
2014-07-31 12:48:25 -17.33193 64.651248 1.20
2014-07-31 17:58:35 -17.34443 64.640528 0.50
2014-08-01 00:19:53 -17.46918 64.609853 1.65
2014-08-01 00:53:47 -17.34821 64.659866 0.61
2014-08-01 01:44:07 -17.37285 64.638692 0.97
2014-08-01 02:46:29 -17.43724 64.658612 0.94
2014-08-01 05:02:19 -17.35493 64.608105 0.11
2014-08-01 08:24:29 -17.29002 64.681173 0.44
2014-08-01 11:47:35 -17.58231 64.675601 0.72
2014-08-01 12:20:56 -17.36434 64.662021 0.85
2014-08-01 20:32:52 -17.41526 64.649226 1.34
2014-08-01 23:25:21 -17.40935 64.661844 0.36
2014-08-02 01:41:32 -17.42344 64.645270 0.81
2014-08-02 02:03:13 -17.40373 64.655045 0.67
2014-08-02 10:36:31 -17.46773 64.613208 1.30
2014-08-02 11:58:49 -17.50872 64.604705 1.16
2014-08-02 16:48:36 -17.37218 64.641915 0.55
2014-08-02 18:48:15 -17.42119 64.674718 1.07
2014-08-03 01:04:18 -17.43594 64.668979 1.80
2014-08-04 04:46:31 -17.38669 64.618992 0.89
2014-08-06 06:30:52 -17.44239 64.644652 1.79
2014-08-06 08:31:05 -17.35889 64.648016 2.08
2014-08-06 08:32:52 -17.37571 64.650436 2.14
2014-08-06 08:51:15 -17.34118 64.666294 0.77
2014-08-06 08:52:07 -17.34576 64.659478 2.70
2014-08-06 17:17:47 -17.45965 64.609085 1.68
2014-08-07 03:26:07 -17.38148 64.648255 0.98
2014-08-07 06:32:25 -17.42557 64.611787 1.18
2014-08-08 02:59:20 -17.42504 64.653765 0.98
2014-08-08 20:43:09 -17.36710 64.648687 1.47
2014-08-08 22:16:23 -17.38686 64.640555 0.51
2014-08-09 02:48:46 -17.44426 64.645879 1.42
2014-08-09 03:37:29 -17.45421 64.648723 0.38
2014-08-09 03:37:43 -17.45197 64.651584 2.12
2014-08-09 06:26:03 -17.39936 64.644634 0.76
2014-08-09 12:59:32 -17.38353 64.655901 1.54
2014-08-09 16:54:53 -17.42022 64.613244 1.39
2014-08-10 00:59:44 -17.43557 64.616643 2.64
2014-08-10 11:17:59 -17.38175 64.655460 2.58
2014-08-10 11:48:19 -17.38502 64.661835 1.12
2014-08-10 18:21:25 -17.37929 64.655663 1.49
2014-08-11 04:30:35 -17.37870 64.651884 1.05
2014-08-11 08:40:14 -17.35302 64.651301 0.58
2014-08-11 09:06:24 -17.46844 64.604864 1.41
2014-08-11 10:28:25 -17.50589 64.600467 2.22
2014-08-11 11:39:25 -17.35131 64.649950 0.51
2014-08-12 04:28:36 -17.42406 64.640758 0.91
2014-08-12 09:19:56 -17.38388 64.669279 2.04
2014-08-12 09:21:12 -17.38695 64.654497 0.53
2014-08-12 09:47:33 -17.38680 64.658285 0.80
2014-08-12 10:06:54 -17.38793 64.657879 1.55
2014-08-12 10:19:30 -17.38693 64.658091 1.18
2014-08-12 15:20:21 -17.29567 64.665226 0.22
2014-08-12 19:36:11 -17.51847 64.609897 1.28
2014-08-13 02:30:44 -17.39237 64.657923 0.93
2014-08-13 02:35:23 -17.53221 64.645429 1.08
2014-08-13 03:11:43 -17.44370 64.646868 0.62
2014-08-13 03:30:42 -17.45712 64.671937 0.49
2014-08-13 13:15:26 -17.40116 64.652184 1.05
2014-08-13 13:24:11 -17.41400 64.661879 0.56
2014-08-13 14:15:32 -17.36698 64.659186 0.61
2014-08-13 15:53:29 -17.36468 64.647628 0.95
2014-08-14 00:32:44 -17.39760 64.666824 1.11
2014-08-14 05:20:04 -17.35911 64.682586 1.07
2014-08-14 06:36:11 -17.35826 64.665005 0.53
2014-08-14 08:05:45 -17.38435 64.659566 1.01
2014-08-14 09:05:24 -17.40575 64.647795 0.91
2014-08-14 12:55:26 -17.43176 64.654285 2.17
2014-08-14 12:56:04 -17.44174 64.659628 1.54
2014-08-14 14:51:35 -17.44090 64.651327 1.15
2014-08-14 15:15:26 -17.44875 64.656705 1.14
2014-08-14 15:58:32 -17.40757 64.657085 2.04
2014-08-14 20:00:08 -17.43834 64.643654 1.09
2014-08-14 21:25:17 -17.27210 64.650206 0.47
2014-08-14 22:43:19 -17.39079 64.657297 1.12
2014-08-14 23:27:56 -17.37361 64.659001 1.37
2014-08-15 00:12:41 -17.40871 64.669853 2.06
2014-08-15 01:34:42 -17.35674 64.669447 0.81
2014-08-15 01:41:26 -17.36508 64.675698 0.76
2014-08-15 01:51:55 -17.44566 64.666798 1.40
2014-08-15 02:27:17 -17.43162 64.659168 1.62
2014-08-15 02:50:32 -17.36763 64.675857 0.75
2014-08-15 04:14:25 -17.32312 64.659654 0.78
2014-08-15 04:37:43 -17.25727 64.661835 0.77
2014-08-15 04:38:39 -17.29027 64.652749 1.14
2014-08-15 05:04:17 -17.31920 64.660484 0.83
2014-08-15 11:24:24 -17.38981 64.659469 2.33
2014-08-15 11:27:30 -17.38288 64.649853 1.03
2014-08-15 11:30:02 -17.39482 64.653067 1.02
2014-08-15 11:45:03 -17.44536 64.660096 2.16
2014-08-15 11:51:49 -17.41860 64.667689 1.22
2014-08-15 12:24:39 -17.36326 64.618339 1.24
2014-08-15 14:45:16 -17.40337 64.675910 2.10
2014-08-15 15:30:57 -17.40103 64.651010 1.07
2014-08-15 15:54:06 -17.39935 64.664767 1.26
2014-08-15 17:03:07 -17.48671 64.604122 2.32
2014-08-15 20:22:41 -17.40093 64.643080 0.70
2014-08-15 22:10:18 -17.35605 64.617676 1.01
2014-08-15 22:45:00 -17.49932 64.609394 2.07
