# Supplementary material for: Unexpected large eruptions from buoyant magma bodies within viscoelastic crust
Source: Nat Commun. 2020 May 15;11:2403. doi: 10.1038/s41467-020-16054-6 (PMC7229005; doi:10.1038/s41467-020-16054-6)
Supplement: Supplementary file 3 — Source Data [file 41467_2020_16054_MOESM3_ESM.zip › DATA source file material/Fig1_VONC_GPS_check.csv]

date time	north	east	up	Dnorth	Deast	Dup	yearf	hlength	hangle	Dhlength	direction	Ddirection
2013-08-30 12:00:00	0.0	0.2	3.7	3.0	2.3	8.7	2013.66164	0.2	7.8	3.7	-0.2	2.3
2013-08-31 12:00:00	3.3	-1.3	-8.5	2.9	2.2	8.6	2013.66438	3.5	111.7	3.6	1.8	2.2
2013-09-01 12:00:00	1.2	-1.1	-6.7	2.9	2.1	8.4	2013.66712	1.6	132.6	3.6	1.3	2.2
2013-09-02 12:00:00	0.3	-1.0	-1.0	2.8	2.2	8.4	2013.66986	1.0	160.9	3.6	1.0	2.2
2013-09-03 12:00:00	-2.6	-1.2	-3.5	3.0	2.3	8.8	2013.67260	2.9	-115.2	3.8	0.8	2.4
2013-09-04 12:00:00	0.1	-0.7	-4.1	2.9	2.2	8.4	2013.67534	0.7	173.0	3.6	0.7	2.2
2013-09-05 12:00:00	1.0	-0.7	-1.2	2.9	2.2	8.5	2013.67808	1.2	125.7	3.7	0.9	2.3
2013-09-06 12:00:00	1.1	-2.0	3.7	2.8	2.1	8.2	2013.68082	2.3	152.0	3.5	2.2	2.2
2013-09-07 12:00:00	1.1	-1.6	1.0	3.0	2.3	8.8	2013.68356	2.0	145.1	3.7	1.8	2.3
2013-09-08 12:00:00	-1.3	1.4	-1.7	3.8	2.9	11.4	2013.68630	2.0	-42.8	4.8	-1.6	2.9
2013-09-09 12:00:00	1.7	-3.5	-5.0	2.9	2.2	8.6	2013.68904	3.9	154.2	3.7	3.7	2.3
2013-09-10 12:00:00	0.4	-2.8	3.4	2.2	1.7	6.6	2013.69178	2.8	171.6	2.8	2.8	1.8
2013-09-11 12:00:00	-2.7	-2.1	1.1	2.0	1.6	6.0	2013.69452	3.4	-127.5	2.6	1.6	1.6
2013-09-12 12:00:00	-1.4	-1.4	-2.9	2.1	1.7	6.3	2013.69726	2.0	-134.8	2.7	1.2	1.7
2013-09-13 12:00:00	-0.6	1.0	-6.8	1.9	1.5	5.8	2013.70000	1.2	-32.8	2.4	-1.1	1.5
2013-09-14 12:00:00	-0.5	-1.1	1.5	1.9	1.5	5.8	2013.70274	1.3	-154.5	2.5	1.0	1.5
2013-09-15 12:00:00	2.4	1.0	2.2	2.1	1.6	6.4	2013.70548	2.6	68.2	2.7	-0.6	1.6
2013-09-16 12:00:00	1.2	2.9	5.0	2.3	1.8	6.8	2013.70822	3.1	22.6	2.9	-2.6	1.8
2013-09-17 12:00:00	-0.9	0.9	-2.8	2.2	1.7	6.5	2013.71096	1.2	-44.2	2.8	-1.0	1.7
2013-09-18 12:00:00	-1.1	-0.2	-1.5	1.9	1.5	5.8	2013.71370	1.2	-98.3	2.5	-0.0	1.5
2013-09-19 12:00:00	0.2	-2.3	2.5	1.9	1.5	5.7	2013.71644	2.3	175.3	2.4	2.3	1.5
2013-09-20 12:00:00	0.3	0.9	-0.0	2.0	1.5	6.0	2013.71918	0.9	19.3	2.5	-0.8	1.5
2013-09-21 12:00:00	-0.5	0.5	-2.2	1.9	1.4	5.5	2013.72192	0.7	-47.6	2.4	-0.5	1.5
2013-09-22 12:00:00	0.5	-1.7	-1.0	1.8	1.4	5.4	2013.72466	1.7	164.5	2.3	1.7	1.4
2013-09-23 12:00:00	1.3	-1.3	-0.5	2.0	1.5	5.7	2013.72740	1.8	136.2	2.5	1.5	1.5
2013-09-24 12:00:00	1.4	-0.5	1.3	1.9	1.4	5.4	2013.73014	1.4	109.1	2.4	0.7	1.5
2013-09-25 12:00:00	1.6	-0.2	-8.7	1.9	1.5	5.7	2013.73287	1.6	95.8	2.4	0.4	1.5
2013-09-26 12:00:00	-0.2	0.6	-8.8	2.0	1.5	5.9	2013.73561	0.7	-22.4	2.5	-0.6	1.6
2013-09-27 12:00:00	-0.9	-0.3	-2.6	2.6	2.0	7.5	2013.73835	0.9	-110.8	3.3	0.2	2.0
2013-09-28 12:00:00	-0.8	-0.6	0.3	2.8	2.4	8.0	2013.74109	1.0	-123.1	3.7	0.4	2.4
2013-09-29 12:00:00	0.8	0.1	0.7	1.8	1.4	5.3	2013.74383	0.8	82.7	2.3	0.0	1.4
2013-09-30 12:00:00	-11.7	1.5	-1.1	2.1	1.6	6.1	2013.74657	11.8	-82.7	2.6	-3.4	1.6
2013-10-01 12:00:00	0.5	0.9	0.5	2.0	1.6	6.0	2013.74931	1.0	29.8	2.6	-0.8	1.6
2013-10-02 12:00:00	-5.8	8.2	-21.0	3.4	3.1	7.5	2013.75205	10.1	-35.3	4.5	-9.1	3.1
2013-10-03 12:00:00	-0.7	0.0	-3.3	1.8	1.4	5.4	2013.75479	0.7	-86.7	2.3	-0.2	1.4
2013-10-04 12:00:00	1.3	-1.2	5.7	1.9	1.4	5.6	2013.75753	1.8	133.6	2.4	1.4	1.5
2013-10-05 12:00:00	0.5	0.0	3.8	1.9	1.5	5.8	2013.76027	0.5	87.0	2.4	0.1	1.5
2013-10-06 12:00:00	0.7	-0.8	-0.8	1.9	1.5	5.8	2013.76301	1.0	140.9	2.4	0.9	1.5
2013-10-07 12:00:00	1.1	0.3	0.4	1.9	1.5	5.7	2013.76575	1.1	75.7	2.5	-0.1	1.5
2013-10-08 12:00:00	1.8	-0.8	-0.7	1.9	1.5	5.6	2013.76849	1.9	113.8	2.4	1.0	1.5
2013-10-09 12:00:00	1.9	-1.4	4.9	2.0	1.5	5.9	2013.77123	2.3	127.0	2.5	1.7	1.5
2013-10-10 12:00:00	2.0	-1.0	-2.1	2.2	1.7	6.7	2013.77397	2.2	116.8	2.8	1.3	1.7
2013-10-11 12:00:00	3.0	-2.2	-5.5	2.3	1.7	7.0	2013.77671	3.7	126.0	2.9	2.6	1.8
2013-10-12 12:00:00	3.4	-0.1	-0.6	2.0	1.6	6.0	2013.77945	3.4	91.5	2.6	0.6	1.6
2013-10-13 12:00:00	1.4	-1.2	-1.0	1.9	1.5	5.7	2013.78219	1.8	130.6	2.4	1.4	1.5
2013-10-14 12:00:00	1.2	-1.7	3.0	2.0	1.6	5.9	2013.78493	2.1	144.4	2.5	1.9	1.6
2013-10-15 12:00:00	1.9	-2.0	-0.6	1.9	1.5	5.9	2013.78767	2.8	135.7	2.4	2.3	1.5
2013-10-16 12:00:00	1.2	-1.5	-2.7	1.9	1.5	5.8	2013.79041	2.0	141.4	2.4	1.7	1.5
2013-10-17 12:00:00	0.4	-0.9	1.4	1.8	1.5	5.5	2013.79315	1.0	156.4	2.3	1.0	1.5
2013-10-18 12:00:00	1.2	-0.7	-3.4	1.9	1.5	5.7	2013.79589	1.4	118.1	2.4	0.9	1.5
2013-10-19 12:00:00	1.9	-1.5	-4.5	1.9	1.6	5.9	2013.79863	2.4	128.5	2.5	1.8	1.6
2013-10-20 12:00:00	1.0	-1.4	-2.1	1.8	1.5	5.5	2013.80137	1.7	145.5	2.3	1.6	1.5
2013-10-21 12:00:00	-0.2	-2.5	1.3	1.8	1.5	5.6	2013.80411	2.5	-175.8	2.4	2.4	1.5
2013-10-22 12:00:00	-1.4	-0.3	-3.8	1.8	1.5	5.5	2013.80685	1.5	-103.2	2.3	0.1	1.5
2013-10-23 12:00:00	-3.3	-1.9	10.8	1.7	1.4	5.2	2013.80959	3.8	-120.1	2.2	1.3	1.4
2013-10-24 12:00:00	-3.6	-1.0	8.3	1.5	1.2	4.5	2013.81233	3.8	-105.3	1.9	0.4	1.3
2013-10-25 12:00:00	-3.1	-1.5	8.4	1.9	1.5	5.8	2013.81507	3.4	-116.4	2.5	1.0	1.6
2013-10-26 12:00:00	-1.9	-0.8	5.8	2.1	1.7	6.4	2013.81781	2.0	-113.8	2.7	0.5	1.7
2013-10-27 12:00:00	-1.5	-0.5	3.5	2.1	1.6	6.2	2013.82055	1.6	-109.3	2.6	0.3	1.7
2013-10-28 12:00:00	-3.6	2.5	-2.3	2.2	1.7	6.6	2013.82329	4.4	-55.3	2.8	-3.0	1.7
2013-10-30 12:00:00	-0.2	-3.3	-2.3	2.5	2.0	7.5	2013.82877	3.3	-176.4	3.2	3.2	2.0
2013-11-05 12:00:00	0.2	-1.7	-4.6	2.2	1.7	6.5	2013.84520	1.7	174.3	2.7	1.7	1.7
2013-11-06 12:00:00	3.7	-6.8	0.3	2.3	1.8	6.8	2013.84794	7.8	151.3	2.9	7.3	1.8
2013-11-07 12:00:00	0.6	-0.5	-10.2	2.3	1.8	6.9	2013.85068	0.8	131.5	2.9	0.6	1.8
2013-11-08 12:00:00	-0.6	-0.5	-5.3	2.0	1.6	6.1	2013.85342	0.8	-130.4	2.6	0.4	1.6
2013-11-09 12:00:00	-1.0	-0.5	-5.5	2.0	1.5	5.9	2013.85616	1.1	-117.6	2.5	0.4	1.5
2013-11-10 12:00:00	-2.6	-0.5	-2.5	2.1	1.6	6.2	2013.85890	2.6	-101.0	2.6	0.1	1.6
2013-11-11 12:00:00	-0.6	-0.6	-0.7	2.1	1.6	6.3	2013.86164	0.9	-136.1	2.7	0.5	1.6
2013-11-12 12:00:00	-1.8	-0.8	3.0	1.9	1.5	5.6	2013.86438	2.0	-113.7	2.4	0.5	1.5
2013-11-13 12:00:00	-1.4	1.9	-0.3	2.1	1.6	6.2	2013.86712	2.4	-37.8	2.6	-2.1	1.7
2013-11-14 12:00:00	1.3	0.1	-3.3	1.9	1.5	5.9	2013.86986	1.3	85.4	2.5	0.1	1.5
2013-11-15 12:00:00	-0.1	0.1	2.0	2.0	1.6	6.1	2013.87260	0.2	-35.2	2.6	-0.1	1.6
2013-11-16 12:00:00	0.2	0.1	-7.6	1.9	1.5	5.6	2013.87534	0.2	71.5	2.4	-0.0	1.5
2013-11-17 12:00:00	0.2	0.3	-5.7	1.9	1.5	5.7	2013.87808	0.4	34.7	2.4	-0.3	1.5
2013-11-18 12:00:00	-1.4	0.9	-8.6	1.9	1.5	5.9	2013.88082	1.7	-55.7	2.5	-1.2	1.5
2013-12-11 12:00:00	3.8	5.8	9.3	5.4	4.1	14.7	2013.94383	7.0	33.4	6.8	-5.1	4.1
2013-12-12 12:00:00	0.5	-0.7	0.4	1.9	1.5	5.7	2013.94657	0.9	144.5	2.4	0.8	1.5
2013-12-16 12:00:00	1.3	2.1	1.2	1.9	1.5	5.5	2013.95753	2.5	31.2	2.4	-1.9	1.5
2013-12-17 12:00:00	-2.5	4.4	-2.3	2.1	1.6	6.2	2013.96027	5.1	-29.6	2.6	-4.8	1.6
2013-12-18 12:00:00	-2.0	1.1	1.5	2.0	1.6	6.0	2013.96301	2.3	-61.0	2.5	-1.4	1.6
2013-12-19 12:00:00	-0.5	3.1	0.4	1.8	1.4	5.5	2013.96575	3.1	-9.0	2.3	-3.1	1.5
2013-12-20 12:00:00	-0.5	0.6	7.4	2.0	1.6	6.0	2013.96849	0.8	-37.2	2.5	-0.7	1.6
2013-12-21 12:00:00	-0.2	2.3	14.8	2.3	1.8	6.8	2013.97123	2.3	-5.5	2.9	-2.3	1.8
2013-12-22 12:00:00	-0.3	0.9	0.2	1.9	1.5	5.8	2013.97397	1.0	-17.4	2.5	-1.0	1.5
2013-12-31 12:00:00	1.6	-1.6	6.2	2.2	1.7	6.5	2013.99863	2.3	134.8	2.7	1.9	1.7
2014-01-05 12:00:00	2.0	1.0	1.0	2.0	1.6	6.0	2014.01233	2.2	64.1	2.5	-0.6	1.6
2014-01-06 12:00:00	-2.7	0.4	1.8	2.1	1.6	6.3	2014.01507	2.7	-81.6	2.7	-0.8	1.6
2014-01-07 12:00:00	-0.6	3.8	2.5	2.2	1.7	6.8	2014.01781	3.9	-9.2	2.8	-3.9	1.8
2014-01-08 12:00:00	-4.6	1.5	3.8	2.1	1.6	6.3	2014.02055	4.8	-71.4	2.7	-2.3	1.6
2014-01-09 12:00:00	-4.9	2.7	6.3	2.0	1.6	6.2	2014.02329	5.6	-61.4	2.6	-3.4	1.6
2014-01-10 12:00:00	-2.7	3.0	2.6	2.0	1.6	6.2	2014.02603	4.1	-41.4	2.6	-3.4	1.6
2014-01-11 12:00:00	-2.4	2.4	-1.2	1.8	1.4	5.4	2014.02877	3.4	-44.1	2.3	-2.8	1.5
2014-01-12 12:00:00	-3.2	5.4	-2.3	2.1	1.6	6.0	2014.03150	6.3	-31.0	2.6	-5.9	1.6
2014-01-13 12:00:00	-0.1	3.0	-11.7	3.0	2.2	8.9	2014.03424	3.0	-2.3	3.7	-3.0	2.3
2014-01-14 12:00:00	5.6	-1.3	5.6	2.1	1.6	6.3	2014.03698	5.7	102.9	2.7	2.2	1.7
2014-01-15 12:00:00	2.3	-1.8	11.5	2.2	1.7	6.7	2014.03972	2.9	128.1	2.8	2.1	1.8
2014-01-16 12:00:00	5.8	-1.0	24.3	2.6	2.0	7.8	2014.04246	5.9	99.6	3.3	1.9	2.0
2014-01-17 12:00:00	-4.1	4.7	7.3	2.6	2.0	7.8	2014.04520	6.3	-41.6	3.3	-5.3	2.0
2014-01-18 12:00:00	2.1	-1.4	10.8	2.3	1.8	6.9	2014.04794	2.5	123.8	2.9	1.7	1.8
2014-01-19 12:00:00	0.8	-0.5	9.2	2.2	1.7	6.4	2014.05068	1.0	123.4	2.7	0.7	1.7
2014-01-21 12:00:00	-4.0	1.2	2.8	2.5	1.9	7.3	2014.05616	4.2	-73.7	3.1	-1.8	1.9
2014-01-22 12:00:00	4.3	-0.8	12.5	1.9	1.5	5.6	2014.05890	4.4	101.2	2.4	1.5	1.5
2014-01-23 12:00:00	2.2	1.9	-2.8	1.7	1.3	5.0	2014.06164	2.9	49.4	2.2	-1.5	1.4
2014-01-24 12:00:00	0.5	1.5	-3.3	2.1	1.6	6.2	2014.06438	1.6	19.2	2.7	-1.4	1.6
2014-01-25 12:00:00	1.7	0.3	4.8	1.8	1.4	5.3	2014.06712	1.8	79.4	2.3	-0.0	1.4
2014-01-26 12:00:00	1.1	-0.6	-1.0	1.7	1.4	5.2	2014.06986	1.2	119.0	2.2	0.8	1.4
2014-01-27 12:00:00	1.2	-2.1	-3.2	2.2	1.6	6.4	2014.07260	2.5	150.1	2.7	2.3	1.7
2014-01-28 12:00:00	1.6	-0.1	-6.8	1.9	1.5	5.7	2014.07534	1.7	95.1	2.5	0.4	1.6
2014-01-29 12:00:00	-0.5	0.4	-1.1	1.8	1.4	5.3	2014.07808	0.7	-54.2	2.3	-0.5	1.5
2014-01-30 12:00:00	-1.5	1.2	-4.8	2.2	1.7	6.4	2014.08082	1.9	-51.1	2.7	-1.4	1.7
2014-01-31 12:00:00	0.2	4.2	-10.1	2.3	1.8	6.8	2014.08356	4.2	3.4	2.9	-4.1	1.8
2014-02-01 12:00:00	1.1	2.3	-1.1	2.4	1.8	6.9	2014.08630	2.5	25.5	3.0	-2.1	1.9
2014-02-02 12:00:00	0.9	1.1	-3.1	1.9	1.6	5.6	2014.08904	1.4	38.6	2.5	-0.9	1.6
2014-02-03 12:00:00	-2.1	3.0	-1.5	2.1	1.6	6.1	2014.09178	3.7	-34.3	2.6	-3.3	1.6
2014-02-04 12:00:00	-0.1	4.2	-2.6	2.1	1.7	6.2	2014.09452	4.2	-0.8	2.7	-4.2	1.7
2014-02-05 12:00:00	3.8	0.6	9.5	1.9	1.5	5.7	2014.09726	3.8	80.5	2.5	-0.0	1.5
2014-02-06 12:00:00	3.4	0.3	-8.8	2.6	2.0	7.6	2014.10000	3.4	84.8	3.3	0.2	2.0
2014-02-07 12:00:00	3.2	3.6	7.4	2.1	1.7	6.0	2014.10274	4.8	42.0	2.7	-3.0	1.7
2014-02-08 12:00:00	2.8	4.3	2.4	3.6	2.7	8.8	2014.10548	5.1	32.8	4.5	-3.8	2.7
2014-02-09 12:00:00	1.2	1.7	1.7	1.9	1.4	5.5	2014.10822	2.1	36.4	2.4	-1.4	1.5
2014-02-10 12:00:00	0.1	1.2	2.6	1.9	1.5	5.6	2014.11096	1.2	2.9	2.4	-1.1	1.5
2014-02-11 12:00:00	0.6	0.5	1.5	2.0	1.6	5.9	2014.11370	0.8	49.8	2.6	-0.4	1.6
2014-02-12 12:00:00	-1.9	6.9	-3.8	2.5	1.9	7.2	2014.11644	7.2	-15.2	3.1	-7.2	1.9
2014-02-13 12:00:00	1.7	0.0	5.0	2.1	1.6	6.2	2014.11918	1.7	88.5	2.7	0.2	1.6
2014-02-14 12:00:00	1.4	1.4	-4.0	1.9	1.5	5.6	2014.12192	1.9	45.6	2.4	-1.1	1.5
2014-02-15 12:00:00	1.0	2.9	-3.2	2.0	1.6	5.8	2014.12466	3.0	18.6	2.5	-2.7	1.6
2014-02-16 12:00:00	0.5	2.6	-1.6	1.8	1.5	5.3	2014.12740	2.6	11.0	2.3	-2.5	1.5
2014-02-17 12:00:00	1.5	-0.6	0.3	1.9	1.5	5.5	2014.13014	1.6	110.9	2.4	0.8	1.5
2014-02-18 12:00:00	2.4	-0.6	1.3	1.9	1.5	5.4	2014.13287	2.5	103.5	2.4	1.0	1.5
2014-02-19 12:00:00	5.0	6.5	2.6	3.2	3.3	9.8	2014.13561	8.2	37.6	4.6	-5.6	3.3
2014-02-20 12:00:00	-1.4	1.7	-8.2	2.6	2.1	7.8	2014.13835	2.2	-40.0	3.3	-1.9	2.1
2014-02-21 12:00:00	-1.0	0.9	-3.3	1.9	1.5	5.6	2014.14109	1.3	-48.6	2.5	-1.0	1.6
2014-02-22 12:00:00	0.9	1.7	0.2	1.8	1.5	5.5	2014.14383	2.0	28.3	2.4	-1.6	1.5
2014-02-23 12:00:00	1.2	2.0	-1.1	2.0	1.6	6.1	2014.14657	2.3	30.6	2.6	-1.8	1.6
2014-02-24 12:00:00	0.9	1.0	2.9	1.9	1.5	5.5	2014.14931	1.4	42.5	2.4	-0.9	1.5
2014-02-25 12:00:00	1.5	0.5	10.0	1.9	1.6	5.7	2014.15205	1.6	72.4	2.5	-0.2	1.6
2014-02-26 12:00:00	0.7	2.9	-5.4	1.8	1.5	5.3	2014.15479	3.0	13.0	2.3	-2.8	1.5
2014-02-27 12:00:00	1.4	2.8	-0.7	2.1	1.6	6.0	2014.15753	3.1	26.3	2.7	-2.5	1.7
2014-02-28 12:00:00	0.5	1.3	-0.5	1.9	1.6	5.8	2014.16027	1.4	22.8	2.5	-1.2	1.6
2014-03-01 12:00:00	-1.1	2.6	-0.2	2.6	2.1	7.6	2014.16301	2.8	-22.7	3.3	-2.7	2.1
2014-03-02 12:00:00	2.3	2.0	5.4	2.8	2.2	8.4	2014.16575	3.1	49.3	3.6	-1.6	2.2
2014-03-03 12:00:00	1.9	0.0	7.3	2.7	2.2	8.2	2014.16849	1.9	89.1	3.5	0.3	2.2
2014-03-04 12:00:00	2.4	-0.8	12.4	2.1	1.7	6.2	2014.17123	2.5	108.9	2.7	1.2	1.7
2014-03-05 12:00:00	-0.1	1.3	1.6	1.9	1.6	5.7	2014.17397	1.3	-2.2	2.5	-1.3	1.6
2014-03-06 12:00:00	1.0	0.9	1.4	1.7	1.4	5.2	2014.17671	1.3	48.3	2.2	-0.7	1.4
2014-03-07 12:00:00	-1.7	1.8	4.2	1.9	1.5	5.5	2014.17945	2.5	-43.3	2.4	-2.1	1.5
2014-03-08 12:00:00	-1.3	3.6	9.1	2.1	1.7	6.4	2014.18219	3.8	-19.7	2.7	-3.8	1.7
2014-03-09 12:00:00	-0.2	2.2	4.1	1.7	1.4	5.2	2014.18493	2.2	-6.5	2.2	-2.2	1.4
2014-03-10 12:00:00	-1.1	3.8	-2.8	2.0	1.6	6.0	2014.18767	3.9	-16.3	2.6	-3.9	1.7
2014-03-11 12:00:00	0.8	1.8	2.2	1.9	1.7	5.8	2014.19041	2.0	25.1	2.6	-1.6	1.7
2014-03-12 12:00:00	-1.8	3.2	2.9	1.8	1.5	5.3	2014.19315	3.7	-28.8	2.3	-3.5	1.5
2014-03-13 12:00:00	1.3	2.4	-5.1	2.0	1.6	6.0	2014.19589	2.7	29.3	2.5	-2.1	1.6
2014-03-14 12:00:00	0.2	0.1	3.2	1.8	1.5	5.4	2014.19863	0.2	52.2	2.3	-0.1	1.5
2014-03-15 12:00:00	1.1	0.8	8.5	1.8	1.5	5.5	2014.20137	1.4	54.1	2.4	-0.6	1.5
2014-03-16 12:00:00	2.5	0.3	-6.0	1.9	1.5	5.5	2014.20411	2.5	82.6	2.4	0.1	1.5
2014-03-17 12:00:00	1.0	0.9	-6.1	1.8	1.4	5.2	2014.20685	1.3	46.1	2.3	-0.8	1.4
2014-03-18 12:00:00	1.5	0.6	-1.9	1.8	1.5	5.3	2014.20959	1.6	67.9	2.3	-0.4	1.5
2014-03-19 12:00:00	0.8	0.1	4.4	1.9	1.5	5.6	2014.21233	0.8	83.4	2.4	0.0	1.6
2014-03-20 12:00:00	-0.9	1.3	4.3	1.9	1.6	6.1	2014.21507	1.6	-35.8	2.5	-1.4	1.6
2014-03-21 12:00:00	-1.4	1.4	1.2	2.1	1.7	6.1	2014.21781	2.0	-46.3	2.6	-1.6	1.7
2014-03-23 12:00:00	-2.3	1.7	5.7	1.8	1.4	5.3	2014.22329	2.8	-53.7	2.3	-2.0	1.4
2014-03-24 12:00:00	-7.9	3.8	6.3	2.5	2.0	7.3	2014.22603	8.8	-64.6	3.2	-5.0	2.0
2014-03-30 12:00:00	0.9	0.3	-0.4	1.7	1.4	5.1	2014.24246	0.9	72.0	2.2	-0.1	1.4
2014-03-31 12:00:00	-0.5	-0.1	4.2	1.9	1.6	5.4	2014.24520	0.5	-101.4	2.4	0.0	1.6
2014-04-05 12:00:00	-0.5	-0.0	2.1	1.9	1.5	5.9	2014.25890	0.5	-93.8	2.5	-0.1	1.5
2014-04-06 12:00:00	2.8	-4.2	13.4	2.4	1.9	7.4	2014.26164	5.1	146.5	3.1	4.6	1.9
2014-04-07 12:00:00	-0.9	1.1	8.5	2.2	1.7	6.8	2014.26438	1.4	-38.6	2.8	-1.2	1.8
2014-04-08 12:00:00	-1.0	-1.3	-0.2	2.0	1.6	6.1	2014.26712	1.6	-141.4	2.5	1.1	1.6
2014-04-09 12:00:00	-1.1	-0.9	2.0	1.9	1.5	5.9	2014.26986	1.4	-128.2	2.4	0.7	1.5
2014-04-10 12:00:00	-1.2	-1.0	2.8	1.8	1.4	5.6	2014.27260	1.5	-131.1	2.3	0.8	1.5
2014-04-11 12:00:00	-0.7	-0.1	5.9	1.9	1.5	5.7	2014.27534	0.7	-96.1	2.4	-0.0	1.5
2014-04-12 12:00:00	-1.0	-1.5	-0.2	1.9	1.5	5.9	2014.27808	1.8	-146.6	2.4	1.3	1.5
2014-04-13 12:00:00	-1.8	-1.1	-2.5	1.8	1.4	5.5	2014.28082	2.1	-122.8	2.3	0.8	1.5
2014-04-14 12:00:00	0.3	-2.1	-7.7	1.8	1.5	5.6	2014.28356	2.1	172.8	2.3	2.1	1.5
2014-04-15 12:00:00	-1.4	-2.0	-7.5	2.1	1.7	6.2	2014.28630	2.4	-144.9	2.7	1.7	1.7
2014-04-16 12:00:00	-2.8	-2.9	-1.6	1.8	1.4	5.3	2014.28904	4.0	-135.9	2.3	2.4	1.5
2014-04-17 12:00:00	-3.9	-1.6	8.5	2.8	2.2	8.2	2014.29178	4.2	-112.6	3.5	1.0	2.2
2014-04-18 12:00:00	-4.8	-2.2	-6.6	2.5	2.1	7.6	2014.29452	5.2	-114.3	3.3	1.3	2.2
2014-04-19 12:00:00	-2.6	-2.5	-5.8	2.5	2.1	7.5	2014.29726	3.6	-133.8	3.3	2.0	2.1
2014-04-20 12:00:00	-3.0	-3.0	-9.1	1.8	1.5	5.4	2014.30000	4.3	-135.1	2.3	2.5	1.5
2014-04-21 12:00:00	-1.1	-2.4	-4.1	1.7	1.4	5.2	2014.30274	2.6	-155.0	2.2	2.2	1.4
2014-04-22 12:00:00	-1.3	-1.6	0.1	2.1	1.7	6.3	2014.30548	2.0	-140.3	2.6	1.3	1.7
2014-04-23 12:00:00	2.7	-9.6	6.8	2.7	2.2	8.2	2014.30822	10.0	164.5	3.5	9.9	2.2
2014-04-24 12:00:00	4.7	-5.5	1.2	2.1	1.7	6.4	2014.31096	7.3	139.5	2.7	6.2	1.7
2014-04-25 12:00:00	-0.9	-4.0	-11.5	1.7	1.4	5.2	2014.31370	4.1	-167.3	2.3	3.8	1.4
2014-04-26 12:00:00	0.5	-4.3	-7.5	1.7	1.4	5.0	2014.31644	4.4	172.9	2.2	4.4	1.4
2014-04-27 12:00:00	-0.2	-4.1	-8.8	1.7	1.4	5.0	2014.31918	4.1	-176.6	2.2	4.0	1.5
2014-04-28 12:00:00	1.5	-4.6	-8.3	1.7	1.5	5.1	2014.32192	4.8	161.6	2.3	4.8	1.5
2014-04-29 12:00:00	-0.3	-5.2	-5.4	1.7	1.5	5.2	2014.32466	5.2	-176.2	2.3	5.1	1.5
2014-04-30 12:00:00	0.4	-4.1	-4.0	1.8	1.5	5.4	2014.32740	4.2	174.9	2.4	4.1	1.5
2014-05-01 12:00:00	0.6	-4.6	-6.7	1.7	1.5	5.1	2014.33014	4.7	172.8	2.3	4.7	1.5
2014-05-02 12:00:00	0.8	-4.7	-6.5	1.7	1.4	5.0	2014.33287	4.8	170.5	2.2	4.8	1.5
2014-05-03 12:00:00	-0.2	-3.5	-2.9	1.7	1.5	5.2	2014.33561	3.5	-177.2	2.3	3.5	1.5
2014-05-04 12:00:00	-3.0	-3.5	-6.8	1.8	1.6	5.6	2014.33835	4.6	-138.9	2.4	2.9	1.6
2014-05-05 12:00:00	1.2	-5.7	0.2	1.9	1.6	5.7	2014.34109	5.8	167.9	2.5	5.8	1.6
2014-05-06 12:00:00	5.4	-8.5	16.1	2.2	1.9	6.8	2014.34383	10.1	147.6	2.9	9.3	1.9
2014-05-07 12:00:00	-0.3	-2.2	-5.5	1.8	1.5	5.4	2014.34657	2.2	-171.2	2.3	2.1	1.5
2014-05-08 12:00:00	0.5	-3.6	-10.1	1.8	1.5	5.5	2014.34931	3.6	172.3	2.4	3.6	1.5
2014-05-09 12:00:00	0.4	-3.9	-6.7	1.8	1.5	5.5	2014.35205	4.0	174.7	2.4	3.9	1.5
2014-05-10 12:00:00	0.6	-2.7	-10.1	1.8	1.6	5.4	2014.35479	2.8	167.2	2.4	2.8	1.6
2014-05-11 12:00:00	-0.1	-4.8	-9.5	1.7	1.5	5.3	2014.35753	4.8	-179.1	2.3	4.8	1.5
2014-05-12 12:00:00	1.0	-4.1	-7.4	1.7	1.5	5.2	2014.36027	4.2	166.7	2.3	4.2	1.5
2014-05-13 12:00:00	0.7	-4.1	-5.0	1.7	1.5	5.1	2014.36301	4.2	170.4	2.2	4.2	1.5
2014-05-14 12:00:00	0.3	-3.5	-10.9	1.8	1.6	5.4	2014.36575	3.5	175.3	2.4	3.5	1.6
2014-05-15 12:00:00	-1.0	-5.3	-8.2	1.8	1.6	5.5	2014.36849	5.3	-169.6	2.4	5.0	1.6
2014-05-16 12:00:00	0.5	-3.0	-5.8	1.7	1.5	5.3	2014.37123	3.1	170.7	2.3	3.1	1.5
2014-05-17 12:00:00	-0.7	-1.4	-4.1	1.8	1.6	5.5	2014.37397	1.6	-153.1	2.4	1.3	1.6
2014-05-18 12:00:00	-0.5	-2.7	-3.4	1.7	1.5	5.1	2014.37671	2.7	-170.5	2.3	2.6	1.5
2014-05-19 12:00:00	0.6	-5.0	-5.8	1.7	1.5	5.1	2014.37945	5.0	173.0	2.3	5.0	1.5
2014-05-20 12:00:00	0.2	-5.9	-8.2	1.8	1.6	5.5	2014.38219	5.9	178.0	2.4	5.9	1.6
2014-05-21 12:00:00	0.1	-4.9	-8.0	1.6	1.4	4.9	2014.38493	4.9	178.7	2.2	4.9	1.4
2014-05-27 12:00:00	-0.7	-4.2	-5.1	1.8	1.5	5.2	2014.40137	4.2	-170.7	2.3	4.0	1.5
2014-05-28 12:00:00	-0.6	-4.5	-5.7	1.8	1.5	5.3	2014.40411	4.5	-172.5	2.3	4.3	1.5
2014-05-29 12:00:00	1.3	-5.5	-7.1	1.8	1.6	5.5	2014.40685	5.6	167.0	2.4	5.6	1.6
2014-05-30 12:00:00	0.1	-4.7	-3.6	1.7	1.5	5.3	2014.40959	4.7	178.7	2.3	4.7	1.5
2014-05-31 12:00:00	-1.1	-6.1	-1.7	2.0	1.7	6.1	2014.41233	6.2	-169.4	2.7	5.8	1.7
2014-06-01 12:00:00	-0.1	-4.5	-2.1	1.8	1.6	5.3	2014.41507	4.5	-178.4	2.3	4.4	1.6
2014-06-02 12:00:00	-0.9	-4.6	-5.0	1.7	1.5	5.1	2014.41781	4.7	-168.4	2.3	4.4	1.5
2014-06-03 12:00:00	-0.7	-3.8	-6.4	1.9	1.7	5.9	2014.42055	3.9	-169.4	2.6	3.7	1.7
2014-06-04 12:00:00	4.7	-12.3	14.3	2.6	2.2	7.9	2014.42329	13.1	159.0	3.4	12.9	2.2
2014-06-05 12:00:00	0.9	-5.5	-0.5	1.8	1.6	5.4	2014.42603	5.6	170.4	2.4	5.6	1.6
2014-06-06 12:00:00	0.1	-4.7	-3.8	1.8	1.5	5.3	2014.42877	4.7	178.3	2.3	4.7	1.5
2014-06-07 12:00:00	0.2	-6.0	-3.4	1.8	1.6	5.6	2014.43150	6.0	177.8	2.4	6.0	1.6
2014-06-08 12:00:00	0.2	-5.0	0.0	1.8	1.6	5.4	2014.43424	5.0	177.9	2.4	5.0	1.6
2014-06-09 12:00:00	0.2	-4.9	-3.5	1.8	1.6	5.4	2014.43698	4.9	177.2	2.4	4.8	1.6
2014-06-10 12:00:00	-0.1	-4.7	-4.5	1.8	1.6	5.4	2014.43972	4.7	-178.3	2.4	4.6	1.6
2014-06-11 12:00:00	0.6	-7.0	-2.9	1.7	1.6	5.3	2014.44246	7.1	174.8	2.3	7.0	1.6
2014-06-12 12:00:00	0.9	-6.9	-3.3	1.8	1.6	5.4	2014.44520	6.9	172.7	2.4	6.9	1.6
2014-06-13 12:00:00	1.1	-6.1	-3.1	1.7	1.5	5.2	2014.44794	6.2	169.4	2.3	6.2	1.5
2014-06-15 12:00:00	1.5	-5.5	-7.1	1.8	1.6	5.6	2014.45342	5.7	164.4	2.5	5.7	1.6
2014-06-21 12:00:00	1.3	-6.7	-6.1	1.8	1.6	5.5	2014.46986	6.8	169.3	2.4	6.8	1.6
2014-06-22 12:00:00	1.7	-6.5	-6.2	1.8	1.6	5.3	2014.47260	6.7	165.7	2.4	6.7	1.6
2014-06-23 12:00:00	0.5	-5.7	-6.6	2.5	2.1	7.3	2014.47534	5.8	175.3	3.3	5.7	2.1
2014-06-24 12:00:00	1.4	-7.4	-1.1	2.6	2.2	7.7	2014.47808	7.6	169.0	3.4	7.6	2.2
2014-06-25 12:00:00	1.5	-6.6	-2.0	2.3	2.0	6.9	2014.48082	6.8	167.1	3.0	6.8	2.0
2014-06-26 12:00:00	0.8	-5.8	-5.4	2.6	2.2	7.6	2014.48356	5.8	171.9	3.3	5.8	2.2
2014-06-27 12:00:00	2.3	-6.2	-1.9	2.7	2.2	7.9	2014.48630	6.6	160.0	3.5	6.5	2.3
2014-06-28 12:00:00	1.6	-7.2	-5.3	1.8	1.6	5.1	2014.48904	7.4	167.3	2.4	7.3	1.6
2014-06-29 12:00:00	-0.1	-6.6	-3.6	2.6	2.1	7.6	2014.49178	6.6	-178.8	3.4	6.5	2.2
2014-07-20 12:00:00	1.4	-8.3	-4.3	2.5	2.0	7.1	2014.54931	8.4	170.4	3.2	8.4	2.0
2014-07-21 12:00:00	0.0	-9.0	-4.8	2.7	2.1	7.8	2014.55205	9.0	179.8	3.4	8.9	2.2
2014-07-22 12:00:00	4.8	-8.5	-2.5	3.0	2.4	8.8	2014.55479	9.8	150.8	3.8	9.2	2.4
2014-07-23 12:00:00	2.6	-10.5	-1.0	3.1	2.4	9.1	2014.55753	10.8	165.9	3.9	10.8	2.5
2014-07-24 12:00:00	3.1	-8.2	1.3	2.8	2.2	8.0	2014.56027	8.8	159.5	3.5	8.6	2.2
2014-07-25 12:00:00	2.4	-9.9	-1.9	2.8	2.2	8.3	2014.56301	10.2	166.3	3.6	10.1	2.3
2014-07-26 12:00:00	1.5	-9.7	-6.1	2.5	2.0	7.2	2014.56575	9.8	171.2	3.1	9.8	2.0
2014-08-03 12:00:00	1.3	-11.1	-2.8	2.5	1.9	7.1	2014.58767	11.2	173.2	3.1	11.2	1.9
2014-08-04 12:00:00	-0.6	-12.3	-5.0	2.6	2.0	7.6	2014.59041	12.3	-177.3	3.3	12.0	2.0
2014-08-05 12:00:00	0.0	-10.7	-6.0	2.5	1.9	7.3	2014.59315	10.7	179.8	3.2	10.6	1.9
2014-08-07 12:00:00	1.9	-13.8	11.2	3.4	2.5	9.8	2014.59863	13.9	172.0	4.2	13.9	2.5
2014-08-08 12:00:00	0.3	-9.1	-7.5	2.6	2.0	7.7	2014.60137	9.1	178.1	3.3	9.0	2.0
2014-08-09 12:00:00	1.7	-11.5	-6.3	2.8	2.1	8.2	2014.60411	11.6	171.6	3.5	11.6	2.2
2014-08-10 12:00:00	1.3	-5.8	-2.5	3.1	2.2	8.9	2014.60685	5.9	167.4	3.8	5.9	2.3
2014-08-11 12:00:00	0.4	-7.1	-7.6	2.8	2.1	8.2	2014.60959	7.2	176.4	3.5	7.1	2.2
2014-08-12 12:00:00	-0.3	-11.0	-9.6	3.0	2.3	8.8	2014.61233	11.0	-178.6	3.8	10.9	2.3
2014-08-13 12:00:00	-1.5	-11.3	-1.5	2.5	1.9	7.3	2014.61507	11.4	-172.4	3.2	10.9	1.9
2014-08-14 12:00:00	0.7	-11.3	-3.3	2.6	2.0	7.6	2014.61781	11.4	176.6	3.3	11.3	2.0
2014-08-15 12:00:00	-0.3	-11.9	-5.4	2.4	1.8	7.0	2014.62055	11.9	-178.6	3.0	11.7	1.8
2014-08-16 12:00:00	-4.9	0.0	-11.2	2.7	2.0	7.8	2014.62329	4.9	-89.6	3.4	-0.8	2.0
2014-08-17 12:00:00	-5.9	0.9	-8.1	2.7	2.0	7.8	2014.62603	6.0	-81.5	3.3	-1.8	2.0
2014-08-18 12:00:00	-5.2	2.4	-3.2	2.5	1.9	7.3	2014.62877	5.7	-65.0	3.1	-3.2	1.9
2014-08-19 12:00:00	-8.8	6.1	-5.6	2.6	1.9	7.6	2014.63150	10.7	-55.3	3.2	-7.4	1.9
2014-08-20 12:00:00	-9.6	8.8	-15.7	2.5	1.9	7.5	2014.63424	13.0	-47.4	3.1	-10.3	1.9
2014-08-21 12:00:00	-11.1	11.6	-14.3	2.4	1.8	7.1	2014.63698	16.0	-43.7	3.0	-13.2	1.8
2014-08-22 12:00:00	-11.9	12.3	-13.3	2.6	2.0	7.8	2014.63972	17.1	-44.1	3.3	-14.0	2.0
2014-08-23 12:00:00	-14.5	13.0	-14.0	2.4	1.8	7.1	2014.64246	19.5	-48.1	3.0	-15.2	1.8
2014-09-21 12:00:00	-38.5	21.4	-33.6	3.1	2.3	9.3	2014.72192	44.1	-60.9	3.8	-27.5	2.3
2014-09-22 12:00:00	-36.9	23.4	-38.7	2.7	2.2	8.2	2014.72466	43.7	-57.6	3.5	-29.1	2.2
2014-09-23 12:00:00	-37.1	23.0	-35.6	2.6	2.1	8.0	2014.72740	43.6	-58.3	3.4	-28.7	2.1
2014-09-24 12:00:00	-36.6	23.1	-40.0	2.9	2.2	9.0	2014.73014	43.2	-57.8	3.6	-28.7	2.2
2014-09-25 12:00:00	-38.6	22.8	-30.4	2.5	1.9	7.5	2014.73287	44.8	-59.4	3.1	-28.8	1.9
2014-09-26 12:00:00	-38.0	24.8	-35.3	2.6	1.9	7.9	2014.73561	45.4	-56.8	3.2	-30.7	2.0
2014-09-27 12:00:00	-37.8	24.4	-39.3	2.5	1.9	7.9	2014.73835	45.0	-57.1	3.2	-30.3	1.9
2014-10-26 12:00:00	-47.2	38.6	-47.8	2.3	1.8	6.9	2014.81781	61.0	-50.7	2.9	-45.9	1.8
2014-10-27 12:00:00	-47.5	39.9	-45.0	2.3	1.8	7.0	2014.82055	62.0	-50.0	2.9	-47.1	1.8
2014-10-28 12:00:00	-46.6	42.2	-52.7	2.5	1.9	7.5	2014.82329	62.8	-47.8	3.1	-49.2	1.9
2014-10-29 12:00:00	-48.1	42.3	-50.4	2.4	1.8	7.2	2014.82603	64.0	-48.7	3.0	-49.6	1.8
2014-10-30 12:00:00	-48.9	42.7	-50.9	2.4	1.9	7.3	2014.82877	64.9	-48.9	3.1	-50.1	1.9
2014-10-31 12:00:00	-47.2	39.4	-49.0	3.9	2.9	11.6	2014.83150	61.5	-50.2	4.8	-46.6	2.9
2014-11-01 12:00:00	-45.4	40.5	-41.7	2.7	2.1	8.2	2014.83424	60.8	-48.3	3.4	-47.3	2.1
2014-11-02 12:00:00	-47.8	44.6	-50.1	2.6	2.0	7.8	2014.83698	65.4	-47.0	3.3	-51.9	2.0
2014-11-03 12:00:00	-46.7	44.0	-50.9	2.6	2.0	7.7	2014.83972	64.1	-46.7	3.2	-51.1	2.0
2014-11-04 12:00:00	-46.6	45.7	-50.9	2.4	1.8	7.2	2014.84246	65.3	-45.5	3.0	-52.8	1.9
2014-11-05 12:00:00	-47.9	45.9	-49.2	2.7	2.0	8.0	2014.84520	66.4	-46.2	3.4	-53.2	2.0
2014-11-06 12:00:00	-49.8	47.7	-40.5	3.4	2.5	10.2	2014.84794	68.9	-46.2	4.2	-55.2	2.5
2014-11-07 12:00:00	-49.4	44.7	-54.9	2.8	2.1	8.4	2014.85068	66.6	-47.9	3.5	-52.2	2.1
2014-11-08 12:00:00	-48.5	47.7	-54.3	2.5	1.9	7.5	2014.85342	68.0	-45.4	3.1	-55.0	1.9
2014-11-09 12:00:00	-49.4	46.3	-55.0	2.4	1.9	7.2	2014.85616	67.7	-46.8	3.1	-53.8	1.9
2014-11-10 12:00:00	-48.6	45.4	-52.6	2.4	1.9	7.1	2014.85890	66.5	-47.0	3.0	-52.8	1.9
2014-11-11 12:00:00	-46.7	44.1	-47.9	2.5	1.9	7.6	2014.86164	64.3	-46.6	3.2	-51.2	2.0
2014-11-12 12:00:00	-48.0	47.2	-51.1	3.7	2.8	11.1	2014.86438	67.3	-45.4	4.6	-54.4	2.8
2014-11-13 12:00:00	-50.4	45.2	-63.2	3.9	3.0	11.8	2014.86712	67.7	-48.1	4.9	-52.8	3.0
2014-11-14 12:00:00	-47.5	45.8	-63.1	3.7	2.9	11.3	2014.86986	66.0	-46.1	4.7	-52.9	2.9
2014-11-15 12:00:00	-48.6	46.0	-41.5	3.5	2.6	10.6	2014.87260	66.9	-46.5	4.4	-53.4	2.7
2014-11-16 12:00:00	-49.7	43.4	-57.4	2.4	1.9	7.2	2014.87534	66.0	-48.8	3.0	-51.0	1.9
2014-11-17 12:00:00	-49.1	46.7	-59.0	2.4	1.9	7.2	2014.87808	67.8	-46.4	3.0	-54.2	1.9
2014-11-18 12:00:00	-50.4	45.3	-49.6	2.7	2.1	8.1	2014.88082	67.8	-48.1	3.4	-52.9	2.1
2014-11-19 12:00:00	-49.2	48.7	-57.1	2.7	2.1	8.0	2014.88356	69.3	-45.3	3.4	-56.1	2.1
2014-11-20 12:00:00	-46.4	49.3	-48.6	3.0	2.3	8.9	2014.88630	67.7	-43.3	3.8	-56.2	2.3
2014-11-21 12:00:00	-54.5	51.4	-53.9	3.3	2.7	10.2	2014.88904	74.9	-46.7	4.3	-59.7	2.7
2014-11-22 12:00:00	-46.3	45.8	-45.0	3.4	2.7	10.1	2014.89178	65.1	-45.3	4.3	-52.7	2.7
2014-11-23 12:00:00	-50.5	49.4	-56.7	2.5	1.9	7.4	2014.89452	70.6	-45.6	3.2	-57.0	1.9
2014-11-24 12:00:00	-52.1	48.8	-51.2	2.8	2.2	8.3	2014.89726	71.4	-46.9	3.6	-56.7	2.2
2014-11-25 12:00:00	-52.4	48.3	-64.2	2.8	2.2	8.1	2014.90000	71.2	-47.3	3.5	-56.2	2.2
2014-11-26 12:00:00	-50.6	48.6	-62.2	2.5	2.0	7.3	2014.90274	70.1	-46.1	3.2	-56.2	2.0
2014-11-27 12:00:00	-52.5	51.1	-50.5	2.9	2.2	8.3	2014.90548	73.3	-45.8	3.6	-59.0	2.2
2014-11-28 12:00:00	-53.4	53.7	-57.2	3.3	2.6	9.7	2014.90822	75.8	-44.9	4.2	-61.7	2.6
2014-11-29 12:00:00	-51.9	50.3	-61.3	3.1	2.4	8.9	2014.91096	72.3	-45.9	3.9	-58.1	2.4
2014-11-30 12:00:00	-54.5	52.9	-65.5	3.1	2.4	9.3	2014.91370	75.9	-45.9	3.9	-61.1	2.4
2014-12-01 12:00:00	-51.9	51.2	-61.9	2.6	2.1	7.8	2014.91644	72.9	-45.4	3.3	-59.0	2.1
2014-12-02 12:00:00	-51.8	47.9	-62.3	2.6	1.9	7.5	2014.91918	70.6	-47.2	3.2	-55.8	2.0
2014-12-03 12:00:00	-54.0	49.9	-56.4	2.3	1.8	6.8	2014.92192	73.5	-47.3	2.9	-58.1	1.8
2014-12-04 12:00:00	-51.8	50.6	-59.3	2.4	1.9	7.1	2014.92466	72.4	-45.7	3.1	-58.4	1.9
2014-12-05 12:00:00	-52.9	51.2	-61.0	2.4	1.9	7.1	2014.92740	73.6	-46.0	3.1	-59.1	1.9
2014-12-06 12:00:00	-52.3	50.6	-58.1	2.4	1.8	7.0	2014.93014	72.8	-45.9	3.0	-58.5	1.9
2014-12-07 12:00:00	-51.6	51.3	-61.9	2.5	1.9	7.3	2014.93287	72.8	-45.2	3.1	-59.1	1.9
2014-12-08 12:00:00	-52.6	52.2	-60.4	2.4	1.8	7.1	2014.93561	74.1	-45.2	3.0	-60.1	1.8
2014-12-09 12:00:00	-53.7	52.2	-52.2	2.6	1.9	7.6	2014.93835	74.9	-45.8	3.2	-60.3	1.9
2014-12-10 12:00:00	-52.2	53.5	-57.2	2.3	1.8	6.9	2014.94109	74.7	-44.3	2.9	-61.3	1.8
2014-12-11 12:00:00	-52.4	52.7	-65.0	2.6	2.0	7.7	2014.94383	74.3	-44.9	3.3	-60.5	2.0
2014-12-12 12:00:00	-53.3	52.0	-58.5	2.4	1.8	7.0	2014.94657	74.5	-45.7	3.0	-60.1	1.8
2014-12-13 12:00:00	-51.6	57.2	-62.9	4.7	6.1	14.1	2014.94931	77.0	-42.1	7.7	-64.8	6.0
2015-02-02 12:00:00	-56.9	63.8	-64.2	3.9	2.7	11.9	2015.08904	85.5	-41.7	4.7	-72.3	2.7
2015-02-03 12:00:00	-58.5	62.9	-60.6	2.4	2.0	7.3	2015.09178	85.8	-42.9	3.1	-71.6	2.0
2015-02-04 12:00:00	-57.3	60.1	-63.2	3.1	2.4	9.2	2015.09452	83.0	-43.7	4.0	-68.7	2.4
2015-02-05 12:00:00	-61.2	61.4	-65.3	2.8	2.2	8.3	2015.09726	86.7	-44.9	3.6	-70.6	2.2
2015-02-06 12:00:00	-60.4	65.6	-70.9	2.7	2.2	8.0	2015.10000	89.2	-42.6	3.4	-74.6	2.2
2015-02-07 12:00:00	-57.9	62.5	-74.4	3.0	2.4	9.0	2015.10274	85.2	-42.8	3.8	-71.2	2.4
2015-02-08 12:00:00	-59.2	63.9	-66.7	3.1	2.5	9.5	2015.10548	87.1	-42.8	4.0	-72.7	2.5
2015-02-09 12:00:00	-59.1	62.4	-63.9	2.7	2.1	8.1	2015.10822	86.0	-43.5	3.4	-71.3	2.2
2015-02-10 12:00:00	-60.5	64.4	-66.3	2.5	2.1	7.8	2015.11096	88.4	-43.2	3.3	-73.5	2.1
2015-02-11 12:00:00	-60.2	60.8	-74.3	2.5	2.0	7.6	2015.11370	85.5	-44.7	3.2	-69.8	2.1
2015-02-12 12:00:00	-59.4	60.7	-72.1	2.6	2.1	7.9	2015.11644	84.9	-44.4	3.3	-69.6	2.1
2015-02-13 12:00:00	-59.2	63.5	-67.9	2.7	2.2	8.2	2015.11918	86.8	-43.0	3.4	-72.4	2.2
2015-02-14 12:00:00	-64.8	65.2	-61.2	3.5	2.7	10.7	2015.12192	91.9	-44.8	4.4	-75.0	2.8
2015-02-15 12:00:00	-63.3	63.8	-68.4	2.9	2.3	8.7	2015.12466	89.9	-44.8	3.7	-73.3	2.3
2015-02-16 12:00:00	-61.4	64.1	-74.2	2.8	2.2	8.6	2015.12740	88.8	-43.7	3.6	-73.3	2.3
2015-02-17 12:00:00	-60.0	61.7	-72.6	2.6	2.1	8.1	2015.13014	86.1	-44.2	3.4	-70.7	2.2
2015-02-18 12:00:00	-61.8	64.3	-64.4	2.8	2.2	8.6	2015.13287	89.2	-43.9	3.6	-73.5	2.3
2015-02-19 12:00:00	-59.8	64.5	-64.7	2.6	2.1	8.0	2015.13561	87.9	-42.8	3.4	-73.4	2.1
2015-02-20 12:00:00	-60.9	63.0	-70.6	2.7	2.1	8.1	2015.13835	87.7	-44.0	3.4	-72.2	2.1
2015-02-21 12:00:00	-61.2	60.9	-75.6	2.4	2.0	7.4	2015.14109	86.3	-45.1	3.1	-70.1	2.0
2015-02-22 12:00:00	-60.4	61.8	-68.4	2.9	2.2	8.6	2015.14383	86.4	-44.4	3.6	-70.8	2.2
2015-02-24 12:00:00	-59.7	62.4	-76.8	2.6	2.0	7.8	2015.14931	86.4	-43.7	3.3	-71.4	2.1
2015-02-26 12:00:00	-60.0	62.2	-71.8	2.9	2.3	8.7	2015.15479	86.4	-44.0	3.7	-71.2	2.3
2015-02-27 12:00:00	-59.0	63.5	-68.9	2.5	2.1	7.7	2015.15753	86.7	-42.9	3.3	-72.4	2.1
2015-03-15 12:00:00	-63.2	65.4	-74.7	2.7	2.1	8.1	2015.20137	91.0	-44.0	3.4	-74.9	2.1
2015-03-16 12:00:00	-63.0	61.8	-79.5	2.7	2.1	8.0	2015.20411	88.3	-45.6	3.4	-71.3	2.1
2015-03-17 12:00:00	-59.5	64.2	-83.2	2.5	2.0	7.7	2015.20685	87.6	-42.8	3.2	-73.1	2.0
2015-03-18 12:00:00	-59.3	63.0	-81.3	2.4	1.9	7.3	2015.20959	86.5	-43.3	3.1	-71.8	1.9
2015-03-19 12:00:00	-60.4	62.3	-83.6	2.5	2.0	7.6	2015.21233	86.8	-44.1	3.2	-71.4	2.0
2015-03-20 12:00:00	-59.5	62.2	-75.9	2.6	2.0	7.8	2015.21507	86.1	-43.7	3.3	-71.1	2.0
2015-03-21 12:00:00	-60.3	62.5	-76.3	2.7	2.1	8.1	2015.21781	86.8	-44.0	3.4	-71.5	2.1
2015-03-22 12:00:00	-60.9	61.5	-77.6	2.5	1.9	7.5	2015.22055	86.6	-44.7	3.1	-70.7	1.9
2015-03-23 12:00:00	-60.2	63.8	-74.7	2.3	1.8	7.0	2015.22329	87.7	-43.3	2.9	-72.8	1.8
2015-03-24 12:00:00	-60.3	62.3	-74.3	2.3	1.8	7.0	2015.22603	86.7	-44.1	2.9	-71.4	1.8
2015-03-25 12:00:00	-61.2	64.1	-74.7	2.7	2.1	8.3	2015.22877	88.6	-43.6	3.5	-73.3	2.2
2015-03-27 12:00:00	-61.8	62.5	-80.1	2.5	2.0	7.5	2015.23424	87.9	-44.7	3.2	-71.8	2.1
2015-03-28 12:00:00	-60.2	62.3	-76.5	2.4	1.9	7.2	2015.23698	86.6	-44.0	3.1	-71.4	1.9
2015-03-29 12:00:00	-59.7	61.9	-74.9	2.6	2.0	7.6	2015.23972	86.0	-44.0	3.2	-70.8	2.0
2015-03-30 12:00:00	-60.0	62.9	-75.3	2.6	2.1	7.8	2015.24246	86.9	-43.7	3.3	-71.8	2.1
2015-03-31 12:00:00	-61.6	62.9	-78.3	2.4	1.9	7.2	2015.24520	88.0	-44.4	3.1	-72.1	1.9
2015-04-01 12:00:00	-59.1	62.2	-78.3	2.5	2.0	7.6	2015.24794	85.8	-43.5	3.2	-71.1	2.0
2015-04-02 12:00:00	-61.3	61.8	-80.8	2.4	1.9	7.2	2015.25068	87.0	-44.8	3.1	-71.0	1.9
2015-04-03 12:00:00	-60.5	61.2	-83.3	2.4	2.0	7.4	2015.25342	86.1	-44.7	3.1	-70.3	2.0
2015-04-04 12:00:00	-60.3	58.1	-83.8	2.5	2.0	7.5	2015.25616	83.7	-46.1	3.2	-67.2	2.0
2015-04-05 12:00:00	-62.0	62.6	-83.4	2.6	2.1	8.0	2015.25890	88.1	-44.7	3.4	-71.9	2.1
2015-04-06 12:00:00	-64.0	60.9	-75.6	2.5	2.0	7.6	2015.26164	88.3	-46.4	3.2	-70.6	2.0
2015-04-07 12:00:00	-59.8	63.9	-77.8	2.3	1.9	7.0	2015.26438	87.5	-43.1	3.0	-72.8	1.9
2015-04-08 12:00:00	-62.8	61.9	-78.6	2.4	1.9	7.1	2015.26712	88.1	-45.4	3.0	-71.3	1.9
2015-04-09 12:00:00	-61.4	62.0	-76.7	2.6	2.1	7.8	2015.26986	87.3	-44.7	3.3	-71.3	2.1
2015-04-10 12:00:00	-61.0	62.1	-73.0	2.9	2.4	9.0	2015.27260	87.0	-44.5	3.8	-71.2	2.4
2015-04-11 12:00:00	-61.0	62.1	-70.7	2.6	2.1	7.8	2015.27534	87.1	-44.5	3.3	-71.3	2.1
2015-04-12 12:00:00	-61.8	63.2	-74.7	2.5	2.0	7.4	2015.27808	88.4	-44.4	3.2	-72.5	2.0
2015-04-13 12:00:00	-61.3	63.4	-78.6	2.6	2.1	8.0	2015.28082	88.2	-44.1	3.4	-72.5	2.2
2015-04-14 12:00:00	-60.8	62.8	-75.9	2.3	1.9	7.0	2015.28356	87.4	-44.1	3.0	-71.9	1.9
2015-04-15 12:00:00	-60.9	62.6	-76.8	2.4	2.0	7.2	2015.28630	87.4	-44.2	3.2	-71.7	2.0
2015-04-16 12:00:00	-60.9	62.6	-75.6	2.7	2.3	8.2	2015.28904	87.4	-44.2	3.5	-71.8	2.3
2015-04-17 12:00:00	-59.5	61.4	-84.2	3.0	2.5	9.0	2015.29178	85.5	-44.1	3.9	-70.3	2.5
2015-04-18 12:00:00	-61.2	64.3	-75.6	2.4	2.1	7.3	2015.29452	88.8	-43.6	3.2	-73.5	2.1
2015-04-22 12:00:00	-59.7	58.9	-80.8	1.9	1.6	5.6	2015.30548	83.8	-45.4	2.5	-67.9	1.6
2015-04-23 12:00:00	-60.3	60.0	-80.8	1.8	1.5	5.2	2015.30822	85.1	-45.2	2.3	-69.1	1.5
2015-05-11 12:00:00	-59.7	60.2	-83.7	1.7	1.5	5.2	2015.35753	84.8	-44.7	2.3	-69.2	1.5
2015-05-17 12:00:00	-59.9	58.6	-77.3	1.7	1.4	5.0	2015.37397	83.8	-45.6	2.2	-67.6	1.5
2015-06-07 12:00:00	-60.5	60.4	-80.4	1.8	1.5	5.2	2015.43150	85.5	-45.1	2.3	-69.5	1.5
2015-06-21 12:00:00	-60.9	56.8	-88.2	2.3	1.9	6.7	2015.46986	83.3	-47.0	3.0	-66.0	1.9
2015-06-22 12:00:00	-62.2	58.3	-85.6	2.4	2.0	6.9	2015.47260	85.2	-46.9	3.1	-67.7	2.0
2015-07-06 12:00:00	-57.9	56.6	-90.0	3.1	2.4	9.0	2015.51096	80.9	-45.7	3.9	-65.3	2.4
2015-07-07 12:00:00	-61.8	53.2	-91.7	2.6	2.1	7.6	2015.51370	81.6	-49.3	3.3	-62.6	2.1
2015-07-09 12:00:00	-60.9	55.7	-93.4	2.7	2.2	8.1	2015.51918	82.5	-47.6	3.5	-64.9	2.2
2015-07-10 12:00:00	-59.5	56.6	-91.8	2.4	1.9	7.0	2015.52192	82.2	-46.4	3.1	-65.6	1.9
2015-07-11 12:00:00	-62.6	57.1	-88.9	2.5	2.0	7.7	2015.52466	84.7	-47.6	3.2	-66.6	2.0
2015-07-12 12:00:00	-59.8	54.2	-84.9	2.7	2.1	7.8	2015.52740	80.6	-47.8	3.4	-63.2	2.1
2015-07-13 12:00:00	-59.1	52.7	-77.5	3.0	2.3	9.0	2015.53014	79.1	-48.3	3.8	-61.6	2.4
2015-07-14 12:00:00	-61.5	56.5	-88.4	2.5	2.0	7.4	2015.53287	83.5	-47.4	3.2	-65.8	2.0
2015-07-15 12:00:00	-61.3	57.3	-90.1	2.6	2.1	7.8	2015.53561	83.9	-46.9	3.3	-66.6	2.1
2015-07-16 12:00:00	-61.0	55.3	-92.7	2.6	2.0	7.7	2015.53835	82.4	-47.8	3.3	-64.6	2.0
2015-07-17 12:00:00	-62.3	56.5	-93.0	2.8	2.2	8.3	2015.54109	84.1	-47.8	3.6	-65.9	2.2
2015-07-18 12:00:00	-60.8	56.0	-89.3	2.6	2.0	7.7	2015.54383	82.7	-47.4	3.3	-65.2	2.0
2015-07-19 12:00:00	-62.9	56.4	-85.7	2.6	2.0	7.6	2015.54657	84.5	-48.1	3.3	-65.9	2.0
2015-07-21 12:00:00	-62.9	56.8	-93.5	2.4	1.9	7.2	2015.55205	84.7	-47.9	3.1	-66.3	1.9
2015-07-22 12:00:00	-62.0	56.2	-92.0	2.4	1.9	7.1	2015.55479	83.7	-47.8	3.1	-65.6	1.9
2015-07-23 12:00:00	-62.9	56.0	-91.1	2.4	1.9	7.1	2015.55753	84.2	-48.3	3.1	-65.5	1.9
2015-07-24 12:00:00	-62.1	54.9	-91.0	2.3	1.8	6.8	2015.56027	82.9	-48.5	2.9	-64.4	1.8
2015-07-25 12:00:00	-62.5	54.9	-88.8	2.3	1.8	6.8	2015.56301	83.2	-48.7	2.9	-64.4	1.8
2015-07-26 12:00:00	-62.8	53.9	-87.4	2.3	1.8	6.8	2015.56575	82.7	-49.4	2.9	-63.4	1.8
2015-07-28 12:00:00	-63.2	54.0	-88.9	2.7	2.1	7.9	2015.57123	83.2	-49.5	3.4	-63.6	2.1
2015-07-31 12:00:00	-64.5	54.5	-88.9	2.4	1.8	6.9	2015.57945	84.4	-49.8	3.0	-64.3	1.8
2015-08-01 12:00:00	-62.9	54.4	-90.6	2.6	2.0	7.8	2015.58219	83.2	-49.1	3.3	-64.0	2.0
2015-08-02 12:00:00	-62.3	53.8	-87.2	2.4	1.8	7.1	2015.58493	82.4	-49.2	3.0	-63.3	1.8
2015-08-04 12:00:00	-61.3	56.4	-89.4	3.3	2.5	9.9	2015.59041	83.3	-47.4	4.1	-65.7	2.5
2015-08-05 12:00:00	-61.0	55.8	-92.7	2.9	2.2	8.8	2015.59315	82.7	-47.5	3.7	-65.1	2.3
2015-08-06 12:00:00	-64.6	54.2	-89.6	2.4	1.9	7.2	2015.59589	84.3	-50.0	3.0	-64.0	1.9
2015-08-07 12:00:00	-64.2	54.9	-90.8	2.6	2.0	7.8	2015.59863	84.4	-49.4	3.3	-64.7	2.0
2015-08-08 12:00:00	-62.9	53.1	-84.9	2.7	2.1	8.0	2015.60137	82.4	-49.8	3.4	-62.7	2.1
2015-08-11 12:00:00	-63.1	55.5	-91.9	2.6	2.0	7.7	2015.60959	84.0	-48.7	3.3	-65.1	2.0
2015-08-14 12:00:00	-69.5	58.8	-79.9	3.9	3.0	11.8	2015.61781	91.0	-49.8	4.9	-69.4	3.0
2015-08-15 12:00:00	-64.0	54.6	-91.8	2.7	2.1	8.0	2015.62055	84.1	-49.5	3.4	-64.3	2.1
2015-08-16 12:00:00	-62.9	55.5	-92.4	2.7	2.1	8.1	2015.62329	83.9	-48.6	3.4	-65.1	2.1
2015-08-17 12:00:00	-63.1	54.5	-89.7	2.5	1.9	7.3	2015.62603	83.4	-49.2	3.1	-64.1	1.9
2015-08-19 12:00:00	-63.7	54.5	-91.1	2.8	2.1	8.4	2015.63150	83.9	-49.5	3.6	-64.2	2.2
2015-08-20 12:00:00	-63.3	54.2	-94.6	3.0	2.3	8.9	2015.63424	83.4	-49.5	3.8	-63.8	2.3
2015-08-21 12:00:00	-62.5	53.3	-82.0	3.5	2.6	10.4	2015.63698	82.1	-49.6	4.4	-62.8	2.6
2015-08-22 12:00:00	-62.8	56.1	-86.2	2.8	2.1	8.3	2015.63972	84.2	-48.2	3.5	-65.7	2.2
2015-08-23 12:00:00	-63.6	53.7	-91.5	2.5	1.9	7.3	2015.64246	83.2	-49.9	3.1	-63.4	1.9
2015-08-24 12:00:00	-67.0	54.9	-77.1	4.8	3.7	14.1	2015.64520	86.6	-50.7	6.1	-65.1	3.7
2015-08-25 12:00:00	-58.9	53.1	-70.5	3.9	2.9	11.7	2015.64794	79.3	-47.9	4.8	-62.1	2.9
2015-08-27 12:00:00	-62.6	55.9	-90.4	3.2	2.4	9.4	2015.65342	83.9	-48.3	4.0	-65.4	2.4
2015-08-28 12:00:00	-64.2	56.9	-88.3	2.8	2.1	8.4	2015.65616	85.8	-48.4	3.5	-66.7	2.1
2015-08-29 12:00:00	-63.4	54.5	-91.6	2.5	1.9	7.5	2015.65890	83.6	-49.3	3.2	-64.2	1.9
2015-08-30 12:00:00	-63.0	53.7	-93.9	2.4	1.8	7.2	2015.66164	82.8	-49.6	3.0	-63.3	1.8
2015-08-31 12:00:00	-62.6	53.4	-93.2	2.6	2.0	7.8	2015.66438	82.3	-49.5	3.3	-63.0	2.0
2015-09-01 12:00:00	-62.0	52.7	-95.9	2.4	1.9	7.1	2015.66712	81.4	-49.6	3.1	-62.2	1.9
2015-09-02 12:00:00	-62.1	53.6	-92.7	2.5	1.9	7.6	2015.66986	82.0	-49.2	3.2	-63.1	1.9
2015-09-03 12:00:00	-59.8	49.8	-98.1	3.1	2.3	9.3	2015.67260	77.9	-50.2	3.9	-59.0	2.4
2015-09-04 12:00:00	-61.9	55.0	-90.3	2.8	2.1	8.2	2015.67534	82.8	-48.4	3.5	-64.4	2.1
2015-09-05 12:00:00	-62.6	48.2	-86.6	3.3	2.4	9.8	2015.67808	79.0	-52.4	4.1	-57.8	2.4
2015-09-06 12:00:00	-63.9	53.7	-88.9	2.8	2.1	8.2	2015.68082	83.4	-50.0	3.5	-63.4	2.1
2015-09-07 12:00:00	-62.5	52.7	-91.9	3.1	2.3	9.3	2015.68356	81.8	-49.9	3.9	-62.2	2.4
2015-09-08 12:00:00	-63.1	54.0	-92.4	3.4	2.5	10.2	2015.68630	83.1	-49.5	4.2	-63.6	2.5
2015-09-09 12:00:00	-67.3	56.2	-99.8	4.4	3.1	13.6	2015.68904	87.7	-50.2	5.4	-66.4	3.2
2015-09-10 12:00:00	-67.6	54.1	-96.4	3.7	2.7	11.1	2015.69178	86.6	-51.3	4.6	-64.5	2.7
2015-09-11 12:00:00	-63.0	53.1	-88.6	2.8	2.1	8.3	2015.69452	82.4	-49.9	3.5	-62.7	2.1
2015-09-12 12:00:00	-62.6	52.5	-90.9	2.5	1.8	7.3	2015.69726	81.7	-50.0	3.1	-62.1	1.8
2015-09-13 12:00:00	-62.0	53.3	-100.0	2.7	2.0	8.1	2015.70000	81.7	-49.3	3.4	-62.7	2.0
2015-09-14 12:00:00	-61.5	53.3	-93.9	2.7	2.0	8.0	2015.70274	81.4	-49.1	3.3	-62.7	2.0
2015-09-16 12:00:00	-62.6	53.8	-99.6	3.1	2.4	8.8	2015.70822	82.6	-49.4	3.9	-63.3	2.4
2015-09-17 12:00:00	-62.0	52.4	-92.5	2.6	1.9	7.7	2015.71096	81.1	-49.8	3.2	-61.8	2.0
2015-09-18 12:00:00	-63.3	51.2	-88.2	2.8	2.0	9.0	2015.71370	81.4	-51.0	3.5	-60.9	2.1
2015-09-19 12:00:00	-62.9	50.1	-93.3	3.6	2.6	10.7	2015.71644	80.5	-51.5	4.5	-59.8	2.7
2015-09-20 12:00:00	-66.6	54.4	-93.1	4.1	3.0	12.3	2015.71918	86.0	-50.8	5.0	-64.6	3.0
2015-09-22 12:00:00	-62.4	51.8	-85.2	2.8	2.1	8.2	2015.72466	81.1	-50.3	3.4	-61.3	2.1
2015-09-23 12:00:00	-62.7	51.2	-89.8	2.6	2.0	7.8	2015.72740	81.0	-50.8	3.3	-60.8	2.0
2015-09-24 12:00:00	-62.6	51.4	-93.0	2.7	2.0	8.0	2015.73014	81.0	-50.6	3.3	-60.9	2.0
2015-09-25 12:00:00	-62.3	51.3	-92.0	2.6	2.0	8.0	2015.73287	80.7	-50.5	3.3	-60.8	2.0
2015-09-26 12:00:00	-67.6	58.5	-96.6	3.7	2.7	11.2	2015.73561	89.4	-49.1	4.6	-68.8	2.8
2015-09-27 12:00:00	-65.0	51.5	-96.3	2.8	2.1	8.7	2015.73835	83.0	-51.6	3.5	-61.5	2.1
2015-09-28 12:00:00	-63.0	51.8	-87.5	2.5	1.9	7.7	2015.74109	81.6	-50.6	3.2	-61.4	1.9
2015-09-29 12:00:00	-63.2	51.2	-96.2	2.6	2.0	8.0	2015.74383	81.4	-51.0	3.3	-60.9	2.0
2015-09-30 12:00:00	-63.6	50.0	-101.2	2.7	2.0	8.4	2015.74657	80.9	-51.8	3.4	-59.8	2.0
2015-10-01 12:00:00	-62.3	48.8	-96.5	2.8	2.2	8.4	2015.74931	79.1	-51.9	3.5	-58.3	2.2
2015-10-02 12:00:00	-61.7	49.5	-95.9	2.6	1.9	7.8	2015.75205	79.1	-51.3	3.2	-59.0	1.9
2015-10-03 12:00:00	-62.4	51.2	-93.5	2.2	1.7	6.7	2015.75479	80.7	-50.6	2.8	-60.7	1.7
2015-10-18 12:00:00	-64.1	48.8	-94.4	2.6	1.9	7.8	2015.79589	80.6	-52.7	3.2	-58.7	1.9
2015-10-19 12:00:00	-62.4	50.3	-97.4	2.5	1.9	7.7	2015.79863	80.1	-51.2	3.2	-59.8	1.9
2015-10-20 12:00:00	-62.7	49.5	-93.5	2.5	1.9	7.7	2015.80137	79.9	-51.7	3.2	-59.1	2.0
2015-10-21 12:00:00	-63.4	48.7	-90.4	2.4	1.9	7.4	2015.80411	79.9	-52.4	3.1	-58.4	1.9
2015-10-22 12:00:00	-62.8	48.4	-92.9	2.4	1.9	7.4	2015.80685	79.3	-52.4	3.1	-58.0	1.9
2015-10-23 12:00:00	-62.4	49.0	-91.5	2.5	2.0	7.6	2015.80959	79.3	-51.9	3.2	-58.6	2.0
2015-10-24 12:00:00	-63.5	50.0	-95.9	2.2	1.7	6.7	2015.81233	80.8	-51.8	2.8	-59.7	1.7
2015-10-25 12:00:00	-62.4	49.3	-97.2	2.4	1.9	7.4	2015.81507	79.5	-51.7	3.1	-58.9	1.9
2015-10-26 12:00:00	-62.7	49.5	-94.7	2.4	1.9	7.5	2015.81781	79.9	-51.7	3.1	-59.1	1.9
2015-10-27 12:00:00	-60.3	47.5	-93.9	2.5	2.0	7.8	2015.82055	76.8	-51.8	3.2	-56.8	2.0
2015-10-28 12:00:00	-74.7	62.2	-87.5	3.8	2.9	11.5	2015.82329	97.2	-50.2	4.8	-73.6	3.0
2015-10-29 12:00:00	-69.9	54.9	-119.0	3.6	2.8	10.9	2015.82603	88.9	-51.8	4.5	-65.6	2.8
2015-10-30 12:00:00	-64.9	50.3	-105.7	2.7	2.2	8.3	2015.82877	82.1	-52.2	3.5	-60.2	2.2
2015-10-31 12:00:00	-63.3	50.1	-90.9	2.3	1.8	7.0	2015.83150	80.7	-51.7	2.9	-59.7	1.8
2015-11-01 12:00:00	-63.1	48.7	-88.5	2.7	2.1	8.2	2015.83424	79.8	-52.3	3.4	-58.4	2.1
2015-11-02 12:00:00	-65.8	48.9	-95.5	2.4	1.9	7.5	2015.83698	81.9	-53.4	3.1	-59.0	1.9
2015-11-04 12:00:00	-63.3	49.6	-93.2	2.5	1.9	7.6	2015.84246	80.5	-51.9	3.2	-59.3	1.9
2015-11-05 12:00:00	-68.4	51.1	-85.9	3.1	2.4	9.6	2015.84520	85.3	-53.2	3.9	-61.6	2.4
2015-11-06 12:00:00	-61.9	43.8	-85.3	3.4	2.7	10.6	2015.84794	75.9	-54.7	4.3	-53.4	2.7
2015-11-07 12:00:00	-62.8	48.5	-92.4	2.6	2.1	8.0	2015.85068	79.3	-52.3	3.3	-58.1	2.1
2015-11-11 12:00:00	-63.0	49.1	-91.4	2.7	2.2	8.3	2015.86164	79.9	-52.0	3.4	-58.8	2.2
2015-11-12 12:00:00	-61.8	48.3	-95.7	2.6	2.1	7.9	2015.86438	78.4	-52.0	3.3	-57.8	2.1
2015-11-13 12:00:00	-62.4	49.3	-91.9	2.5	2.1	7.8	2015.86712	79.5	-51.7	3.3	-58.9	2.1
2015-11-14 12:00:00	-61.5	49.2	-93.1	2.4	1.9	7.2	2015.86986	78.8	-51.3	3.0	-58.6	1.9
2015-11-15 12:00:00	-61.2	49.1	-94.9	2.6	2.1	7.8	2015.87260	78.4	-51.3	3.3	-58.4	2.1
2015-11-16 12:00:00	-62.0	48.3	-100.6	2.7	2.2	8.2	2015.87534	78.5	-52.1	3.4	-57.8	2.2
2015-11-17 12:00:00	-61.5	51.1	-100.3	2.6	2.1	7.9	2015.87808	80.0	-50.3	3.3	-60.5	2.1
2015-11-18 12:00:00	-59.8	49.2	-98.4	2.5	2.1	7.8	2015.88082	77.5	-50.6	3.3	-58.3	2.1
2015-11-19 12:00:00	-61.4	47.8	-98.8	2.5	2.0	7.7	2015.88356	77.8	-52.1	3.2	-57.2	2.0
2015-11-20 12:00:00	-60.6	47.5	-96.6	2.5	2.0	7.6	2015.88630	77.0	-51.9	3.2	-56.8	2.0
2015-11-21 12:00:00	-60.9	47.3	-87.4	2.3	1.8	6.9	2015.88904	77.1	-52.1	2.9	-56.7	1.9
2015-11-22 12:00:00	-59.5	48.8	-87.8	2.8	2.2	8.4	2015.89178	76.9	-50.6	3.5	-57.9	2.2
2015-11-23 12:00:00	-61.9	45.9	-92.7	2.5	2.0	7.6	2015.89452	77.1	-53.5	3.2	-55.4	2.0
2015-11-24 12:00:00	-62.6	49.7	-78.5	2.7	2.2	8.3	2015.89726	79.9	-51.6	3.5	-59.2	2.2
2015-11-25 12:00:00	-62.4	47.2	-87.7	2.5	2.0	7.7	2015.90000	78.2	-52.9	3.2	-56.8	2.0
2015-11-26 12:00:00	-61.8	46.8	-90.7	2.5	2.0	7.6	2015.90274	77.6	-52.8	3.2	-56.3	2.0
2015-11-27 12:00:00	-61.9	48.0	-91.0	2.5	2.0	7.6	2015.90548	78.3	-52.2	3.2	-57.5	2.0
2015-11-28 12:00:00	-61.6	48.0	-89.6	2.5	2.0	7.6	2015.90822	78.0	-52.1	3.2	-57.4	2.0
2015-11-29 12:00:00	-62.0	48.0	-85.7	2.3	1.8	6.9	2015.91096	78.4	-52.2	2.9	-57.5	1.8
2015-11-30 12:00:00	-61.8	48.0	-92.4	2.0	1.6	6.1	2015.91370	78.3	-52.2	2.5	-57.5	1.6
2015-12-01 12:00:00	-61.9	48.0	-94.7	2.4	2.0	7.5	2015.91644	78.4	-52.2	3.2	-57.5	2.0
2015-12-02 12:00:00	-61.7	47.8	-94.8	2.5	2.0	7.6	2015.91918	78.0	-52.2	3.2	-57.2	2.0
2015-12-03 12:00:00	-62.0	47.2	-93.3	2.5	2.0	7.8	2015.92192	77.9	-52.7	3.2	-56.7	2.0
2015-12-04 12:00:00	-62.1	45.8	-86.9	2.6	2.1	8.0	2015.92466	77.2	-53.6	3.3	-55.4	2.1
2015-12-06 12:00:00	-62.5	48.0	-95.2	2.3	1.9	7.3	2015.93014	78.8	-52.5	3.0	-57.6	1.9
2015-12-07 12:00:00	-63.8	54.9	-94.9	3.2	2.5	10.1	2015.93287	84.2	-49.3	4.0	-64.6	2.5
2015-12-08 12:00:00	-64.0	47.6	-100.8	2.9	2.3	9.2	2015.93561	79.7	-53.4	3.7	-57.4	2.3
2015-12-09 12:00:00	-61.6	48.8	-91.3	2.5	2.0	8.0	2015.93835	78.6	-51.6	3.2	-58.2	2.0
2015-12-10 12:00:00	-62.5	48.4	-97.0	2.4	1.9	7.7	2015.94109	79.1	-52.2	3.1	-58.0	1.9
2015-12-11 12:00:00	-62.2	47.7	-100.9	2.3	1.8	7.4	2015.94383	78.4	-52.5	3.0	-57.3	1.9
2015-12-12 12:00:00	-61.0	47.8	-97.3	2.2	1.8	7.2	2015.94657	77.5	-51.9	2.9	-57.1	1.8
2015-12-13 12:00:00	-62.0	47.9	-101.1	2.2	1.7	6.9	2015.94931	78.4	-52.4	2.8	-57.4	1.7
2015-12-14 12:00:00	-62.0	47.2	-97.7	2.3	1.8	7.3	2015.95205	77.9	-52.7	3.0	-56.7	1.8
2015-12-15 12:00:00	-61.4	48.2	-94.6	2.5	1.9	7.8	2015.95479	78.1	-51.9	3.2	-57.6	2.0
2015-12-16 12:00:00	-62.7	46.5	-96.4	2.3	1.8	7.2	2015.95753	78.1	-53.4	3.0	-56.2	1.9
2015-12-17 12:00:00	-60.0	47.0	-91.9	2.4	1.9	7.6	2015.96027	76.2	-52.0	3.1	-56.2	1.9
2015-12-18 12:00:00	-61.4	47.7	-93.3	2.5	2.0	7.7	2015.96301	77.8	-52.2	3.2	-57.1	2.0
2015-12-19 12:00:00	-62.7	48.5	-89.3	2.4	1.9	7.3	2015.96575	79.3	-52.3	3.0	-58.1	1.9
2015-12-20 12:00:00	-62.9	47.9	-89.6	2.6	2.1	8.4	2015.96849	79.1	-52.7	3.4	-57.5	2.2
2015-12-21 12:00:00	-62.6	47.0	-88.4	2.4	1.9	7.5	2015.97123	78.3	-53.1	3.1	-56.7	1.9
2015-12-22 12:00:00	-62.8	48.5	-86.8	2.3	1.9	7.2	2015.97397	79.4	-52.3	3.0	-58.1	1.9
2015-12-23 12:00:00	-62.6	47.9	-88.0	2.1	1.7	6.6	2015.97671	78.9	-52.6	2.7	-57.5	1.7
2015-12-24 12:00:00	-61.2	50.2	-92.6	2.3	1.8	7.0	2015.97945	79.1	-50.6	2.9	-59.5	1.8
2015-12-25 12:00:00	-62.0	47.1	-100.0	2.4	1.9	7.5	2015.98219	77.8	-52.8	3.1	-56.6	1.9
2015-12-26 12:00:00	-62.9	48.7	-99.0	2.5	1.9	7.6	2015.98493	79.5	-52.2	3.2	-58.4	2.0
2015-12-27 12:00:00	-65.7	50.1	-98.2	3.0	2.4	9.3	2015.98767	82.6	-52.7	3.8	-60.2	2.4
2015-12-28 12:00:00	-65.0	47.4	-99.0	2.0	1.6	6.1	2015.99041	80.4	-53.9	2.6	-57.4	1.6
2015-12-29 12:00:00	-68.0	49.5	-96.7	3.0	2.4	9.3	2015.99315	84.2	-53.9	3.8	-60.0	2.4
2015-12-30 12:00:00	-64.4	47.5	-96.7	2.8	2.2	8.4	2015.99589	80.0	-53.6	3.5	-57.4	2.2
2015-12-31 12:00:00	-64.3	47.9	-100.8	2.6	2.1	8.0	2015.99863	80.2	-53.3	3.3	-57.8	2.1
2016-01-01 12:00:00	-63.5	48.6	-97.0	2.6	2.1	8.1	2016.00136	80.0	-52.5	3.3	-58.4	2.1
2016-01-02 12:00:00	-63.2	45.8	-104.9	2.3	1.9	7.3	2016.00410	78.0	-54.0	3.0	-55.6	1.9
2016-01-03 12:00:00	-60.8	45.9	-99.7	2.4	2.0	7.5	2016.00683	76.2	-53.0	3.1	-55.2	2.0
2016-01-04 12:00:00	-61.7	44.8	-97.0	2.6	2.1	8.1	2016.00956	76.2	-54.0	3.4	-54.3	2.1
2016-01-05 12:00:00	-62.6	44.8	-100.9	2.6	2.1	8.1	2016.01229	77.0	-54.4	3.4	-54.5	2.1
2016-01-06 12:00:00	-61.5	44.2	-93.5	2.9	2.3	8.8	2016.01503	75.8	-54.3	3.6	-53.7	2.3
2016-01-07 12:00:00	-56.5	45.2	-100.9	4.5	3.9	14.0	2016.01776	72.4	-51.3	5.9	-53.9	3.9
2016-01-08 12:00:00	-65.4	42.8	-93.3	3.4	2.7	10.9	2016.02049	78.2	-56.8	4.4	-53.0	2.8
2016-01-09 12:00:00	-60.0	43.8	-96.1	2.7	2.1	8.2	2016.02322	74.3	-53.9	3.4	-53.0	2.2
2016-01-10 12:00:00	-61.4	44.1	-104.1	2.5	2.0	7.6	2016.02595	75.6	-54.3	3.2	-53.6	2.0
2016-01-11 12:00:00	-60.7	44.1	-106.1	2.5	2.0	7.7	2016.02869	75.1	-54.0	3.2	-53.5	2.0
2016-01-12 12:00:00	-61.8	43.4	-108.5	2.5	2.0	7.6	2016.03142	75.5	-54.9	3.2	-52.9	2.0
2016-01-13 12:00:00	-61.1	45.2	-105.8	2.6	2.1	7.9	2016.03415	76.0	-53.5	3.3	-54.6	2.1
2016-01-14 12:00:00	-61.7	45.3	-107.2	2.6	2.1	8.0	2016.03688	76.5	-53.7	3.3	-54.8	2.1
2016-01-15 12:00:00	-60.4	43.4	-103.6	2.6	2.1	7.8	2016.03962	74.4	-54.3	3.3	-52.7	2.1
2016-01-16 12:00:00	-62.4	44.5	-106.3	2.4	1.9	7.4	2016.04235	76.6	-54.5	3.1	-54.1	2.0
2016-01-17 12:00:00	-62.1	43.6	-103.2	2.5	2.0	7.8	2016.04508	75.9	-54.9	3.2	-53.2	2.0
2016-01-18 12:00:00	-62.1	43.7	-98.2	2.4	2.0	7.6	2016.04781	75.9	-54.8	3.1	-53.3	2.0
2016-01-19 12:00:00	-62.2	43.9	-96.6	2.4	2.0	7.5	2016.05054	76.1	-54.8	3.1	-53.5	2.0
2016-01-20 12:00:00	-62.1	45.5	-95.3	2.3	1.9	7.4	2016.05328	77.0	-53.7	3.0	-55.1	1.9
2016-01-21 12:00:00	-63.1	43.5	-84.2	3.1	2.5	9.8	2016.05601	76.7	-55.4	4.0	-53.3	2.5
2016-01-22 12:00:00	-63.9	45.0	-94.7	3.2	2.5	10.0	2016.05874	78.2	-54.8	4.1	-54.9	2.6
2016-01-23 12:00:00	-62.6	44.3	-91.8	2.6	2.1	8.2	2016.06147	76.7	-54.7	3.4	-54.0	2.1
2016-01-24 12:00:00	-64.9	44.7	-95.7	3.1	2.4	9.6	2016.06421	78.8	-55.4	3.9	-54.7	2.4
2016-01-25 12:00:00	-63.7	45.6	-100.2	2.4	1.9	7.6	2016.06694	78.4	-54.4	3.1	-55.5	1.9
2016-01-26 12:00:00	-62.0	45.4	-94.8	2.5	2.0	7.7	2016.06967	76.9	-53.8	3.2	-55.0	2.0
2016-01-27 12:00:00	-62.7	45.3	-93.2	2.5	2.0	7.6	2016.07240	77.4	-54.2	3.1	-55.0	2.0
2016-01-28 12:00:00	-63.1	45.2	-98.0	2.4	1.9	7.4	2016.07513	77.6	-54.4	3.1	-55.0	1.9
2016-01-29 12:00:00	-63.8	44.8	-95.5	2.6	2.0	7.9	2016.07787	78.0	-54.9	3.3	-54.6	2.0
2016-01-30 12:00:00	-63.3	45.9	-100.3	2.5	2.0	7.8	2016.08060	78.2	-54.0	3.2	-55.7	2.0
2016-01-31 12:00:00	-63.6	44.6	-99.8	2.5	2.0	7.8	2016.08333	77.7	-55.0	3.2	-54.4	2.0
2016-02-01 12:00:00	-62.1	45.3	-98.7	2.6	2.0	8.1	2016.08606	76.9	-53.9	3.3	-54.8	2.0
2016-02-02 12:00:00	-61.4	45.5	-106.5	2.6	2.0	8.0	2016.08880	76.4	-53.5	3.3	-54.9	2.0
2016-02-03 12:00:00	-62.0	44.7	-102.8	2.4	1.8	7.3	2016.09153	76.4	-54.2	3.0	-54.2	1.8
2016-02-04 12:00:00	-64.7	45.4	-99.6	2.7	2.1	8.3	2016.09426	79.0	-55.0	3.4	-55.3	2.1
2016-02-05 12:00:00	-65.8	45.6	-95.5	2.7	2.1	8.4	2016.09699	80.1	-55.3	3.4	-55.8	2.1
2016-02-06 12:00:00	-61.1	43.0	-85.2	2.7	2.0	8.2	2016.09972	74.7	-54.8	3.4	-52.4	2.1
2016-02-07 12:00:00	-62.9	43.1	-94.8	2.5	1.9	7.6	2016.10246	76.3	-55.6	3.1	-52.8	1.9
2016-02-08 12:00:00	-62.7	45.4	-96.3	2.4	1.9	7.5	2016.10519	77.4	-54.1	3.0	-55.1	1.9
2016-02-09 12:00:00	-63.5	45.1	-99.9	2.7	2.1	8.2	2016.10792	77.9	-54.7	3.4	-54.9	2.1
2016-02-10 12:00:00	-64.0	44.8	-98.9	2.8	2.2	8.6	2016.11065	78.1	-55.0	3.5	-54.7	2.2
2016-02-11 12:00:00	-64.7	44.1	-95.6	2.5	1.9	7.6	2016.11339	78.3	-55.7	3.2	-54.1	1.9
2016-02-12 12:00:00	-62.5	44.4	-92.6	2.3	1.8	6.9	2016.11612	76.6	-54.6	2.9	-54.0	1.8
2016-02-13 12:00:00	-62.4	43.7	-96.1	2.3	1.8	7.1	2016.11885	76.2	-55.0	2.9	-53.3	1.8
2016-02-14 12:00:00	-62.9	42.8	-97.3	2.5	2.0	7.6	2016.12158	76.1	-55.8	3.2	-52.5	2.0
2016-02-15 12:00:00	-64.3	48.3	-104.4	3.5	2.6	10.8	2016.12432	80.5	-53.1	4.4	-58.2	2.7
2016-02-16 12:00:00	-65.3	44.4	-96.7	2.6	2.0	8.2	2016.12705	78.9	-55.8	3.3	-54.5	2.0
2016-02-17 12:00:00	-64.9	45.6	-94.8	2.5	1.9	7.9	2016.12978	79.4	-54.9	3.2	-55.6	1.9
2016-02-18 12:00:00	-64.8	44.7	-95.3	2.4	1.9	7.6	2016.13251	78.8	-55.4	3.1	-54.7	1.9
2016-02-19 12:00:00	-64.5	45.0	-88.5	2.4	1.8	7.3	2016.13524	78.6	-55.1	3.0	-54.9	1.8
2016-02-20 12:00:00	-63.2	44.6	-91.2	2.3	1.8	7.1	2016.13798	77.3	-54.8	2.9	-54.4	1.8
2016-02-21 12:00:00	-61.1	45.4	-98.4	2.5	1.9	7.7	2016.14071	76.2	-53.4	3.2	-54.8	2.0
2016-02-22 12:00:00	-63.8	45.1	-98.8	2.3	1.8	7.0	2016.14344	78.2	-54.8	2.9	-54.9	1.8
2016-02-23 12:00:00	-63.8	44.1	-97.6	2.3	1.8	7.1	2016.14617	77.6	-55.4	3.0	-53.9	1.8
2016-02-24 12:00:00	-63.2	44.7	-100.8	2.5	2.0	7.8	2016.14891	77.4	-54.7	3.2	-54.4	2.0
2016-02-25 12:00:00	-63.4	44.1	-97.2	2.5	2.0	7.8	2016.15164	77.3	-55.2	3.2	-53.9	2.0
2016-02-26 12:00:00	-63.1	43.9	-101.3	2.6	2.0	7.9	2016.15437	76.9	-55.2	3.3	-53.7	2.0
2016-02-27 12:00:00	-62.8	44.4	-98.9	2.5	1.9	7.6	2016.15710	76.9	-54.8	3.1	-54.1	2.0
2016-02-28 12:00:00	-63.5	42.9	-98.1	2.8	2.2	8.9	2016.15983	76.6	-56.0	3.6	-52.7	2.3
2016-02-29 12:00:00	-65.2	42.6	-95.7	2.8	2.3	9.1	2016.16257	77.9	-56.9	3.6	-52.7	2.3
2016-03-01 12:00:00	-64.2	44.3	-92.6	2.8	2.2	8.8	2016.16530	78.0	-55.4	3.5	-54.2	2.2
2016-03-02 12:00:00	-64.0	42.9	-97.5	2.4	1.9	7.6	2016.16803	77.1	-56.2	3.1	-52.8	1.9
2016-03-03 12:00:00	-64.1	42.6	-93.1	2.4	1.9	7.6	2016.17076	77.0	-56.4	3.1	-52.6	1.9
2016-03-04 12:00:00	-63.0	41.5	-92.8	2.5	2.0	8.0	2016.17350	75.5	-56.6	3.2	-51.3	2.0
2016-03-05 12:00:00	-64.1	42.4	-92.8	2.4	1.9	7.7	2016.17623	76.9	-56.5	3.1	-52.4	2.0
2016-03-06 12:00:00	-64.3	43.4	-94.1	2.9	2.4	9.2	2016.17896	77.6	-56.0	3.7	-53.4	2.4
2016-03-07 12:00:00	-63.1	41.7	-91.8	3.0	2.4	9.6	2016.18169	75.7	-56.5	3.8	-51.5	2.4
2016-03-08 12:00:00	-63.0	41.4	-93.1	2.6	2.1	8.4	2016.18442	75.4	-56.6	3.4	-51.2	2.1
2016-03-09 12:00:00	-63.5	42.0	-94.3	2.5	2.0	7.8	2016.18716	76.2	-56.5	3.2	-51.9	2.0
2016-03-10 12:00:00	-65.6	43.4	-93.3	2.6	2.1	8.3	2016.18989	78.6	-56.5	3.4	-53.6	2.1
2016-03-11 12:00:00	-66.5	41.9	-96.4	2.3	1.8	7.2	2016.19262	78.6	-57.8	2.9	-52.2	1.8
2016-03-12 12:00:00	-66.7	42.8	-100.1	2.5	2.0	7.9	2016.19535	79.2	-57.3	3.2	-53.2	2.0
2016-03-13 12:00:00	-66.9	43.8	-94.1	3.7	2.9	11.5	2016.19809	80.0	-56.8	4.7	-54.2	2.9
2016-03-14 12:00:00	-62.7	40.9	-94.2	3.3	2.6	10.4	2016.20082	74.9	-56.9	4.2	-50.6	2.6
2016-03-15 12:00:00	-64.3	40.3	-102.5	2.8	2.2	8.9	2016.20355	75.9	-57.9	3.6	-50.3	2.2
2016-03-16 12:00:00	-63.4	40.8	-97.1	2.4	1.9	7.6	2016.20628	75.4	-57.2	3.1	-50.7	2.0
2016-03-17 12:00:00	-64.4	41.6	-101.7	2.3	1.8	7.2	2016.20901	76.6	-57.2	2.9	-51.5	1.8
2016-03-18 12:00:00	-63.1	41.3	-100.2	2.4	1.9	7.3	2016.21175	75.4	-56.8	3.0	-51.1	1.9
2016-03-19 12:00:00	-65.5	39.2	-100.9	2.4	1.9	7.5	2016.21448	76.3	-59.1	3.1	-49.4	2.0
2016-03-20 12:00:00	-65.0	39.3	-97.7	2.7	2.2	8.6	2016.21721	75.9	-58.8	3.5	-49.4	2.2
2016-03-21 12:00:00	-63.3	41.1	-98.3	2.7	2.2	8.7	2016.21994	75.4	-57.0	3.5	-50.9	2.2
2016-03-22 12:00:00	-64.8	38.9	-88.0	2.9	2.3	9.0	2016.22268	75.6	-59.0	3.6	-49.0	2.3
2016-03-23 12:00:00	-65.0	38.8	-84.6	2.4	1.9	7.5	2016.22541	75.6	-59.2	3.1	-48.9	2.0
2016-03-24 12:00:00	-64.7	39.4	-88.9	2.3	1.9	7.2	2016.22814	75.7	-58.7	3.0	-49.5	1.9
2016-03-25 12:00:00	-64.9	41.5	-96.5	2.5	2.1	7.8	2016.23087	77.0	-57.4	3.2	-51.5	2.1
2016-03-26 12:00:00	-66.8	41.6	-94.9	2.5	2.1	7.8	2016.23360	78.7	-58.1	3.3	-51.9	2.1
2016-04-03 12:00:00	-64.0	40.8	-92.0	2.6	2.2	8.2	2016.25546	75.9	-57.5	3.4	-50.8	2.2
2016-04-04 12:00:00	-65.7	39.8	-99.8	1.9	1.7	5.8	2016.25819	76.8	-58.8	2.6	-50.0	1.7
2016-04-05 12:00:00	-64.3	40.0	-94.7	2.7	2.2	8.3	2016.26093	75.7	-58.1	3.5	-50.0	2.3
2016-04-06 12:00:00	-64.4	39.9	-92.3	2.8	2.5	8.8	2016.26366	75.7	-58.2	3.7	-49.9	2.5
2016-04-07 12:00:00	-66.1	40.3	-98.8	2.6	2.2	8.5	2016.26639	77.4	-58.6	3.4	-50.6	2.3
2016-04-08 12:00:00	-64.2	40.1	-94.8	2.7	2.3	8.5	2016.26912	75.7	-58.0	3.5	-50.1	2.3
2016-04-09 12:00:00	-63.4	39.8	-98.9	2.7	2.3	8.4	2016.27186	74.9	-57.9	3.5	-49.7	2.3
2016-04-10 12:00:00	-63.7	39.5	-99.2	2.6	2.2	8.3	2016.27459	75.0	-58.2	3.4	-49.4	2.2
2016-04-11 12:00:00	-63.4	40.4	-99.7	2.6	2.2	8.1	2016.27732	75.2	-57.5	3.4	-50.2	2.2
2016-04-12 12:00:00	-64.3	39.6	-101.5	2.4	2.1	7.7	2016.28005	75.5	-58.4	3.2	-49.6	2.1
2016-04-13 12:00:00	-62.7	42.3	-102.5	2.5	2.2	7.9	2016.28278	75.6	-56.0	3.3	-52.0	2.2
2016-04-14 12:00:00	-63.2	40.6	-100.1	2.7	2.4	8.8	2016.28552	75.1	-57.3	3.6	-50.4	2.4
2016-04-15 12:00:00	-63.7	40.1	-95.5	2.5	2.1	7.8	2016.28825	75.3	-57.8	3.3	-50.0	2.1
2016-04-16 12:00:00	-63.0	37.9	-97.6	2.6	2.2	8.1	2016.29098	73.6	-58.9	3.4	-47.8	2.2
2016-04-17 12:00:00	-62.7	39.5	-100.7	2.7	2.2	8.5	2016.29371	74.1	-57.8	3.5	-49.2	2.3
2016-04-18 12:00:00	-63.4	40.0	-101.1	2.7	2.3	8.4	2016.29645	74.9	-57.8	3.5	-49.8	2.3
2016-04-19 12:00:00	-63.9	40.1	-102.0	2.7	2.3	8.5	2016.29918	75.4	-57.9	3.5	-50.0	2.3
2016-04-20 12:00:00	-63.7	40.1	-102.2	2.5	2.1	8.0	2016.30191	75.3	-57.8	3.3	-50.0	2.2
2016-04-21 12:00:00	-63.3	40.0	-102.1	2.4	2.1	7.7	2016.30464	74.9	-57.7	3.2	-49.9	2.1
2016-04-22 12:00:00	-61.0	38.1	-95.3	2.7	2.2	8.4	2016.30738	72.0	-58.0	3.5	-47.6	2.3
2016-04-23 12:00:00	-63.8	39.1	-97.7	2.7	2.3	8.5	2016.31011	74.8	-58.5	3.5	-49.0	2.3
2016-04-24 12:00:00	-65.0	38.6	-98.7	2.6	2.2	8.1	2016.31284	75.6	-59.3	3.4	-48.8	2.2
2016-04-25 12:00:00	-64.3	39.4	-101.8	2.6	2.2	8.1	2016.31557	75.4	-58.5	3.4	-49.4	2.2
2016-04-26 12:00:00	-64.9	38.8	-106.1	2.6	2.2	8.1	2016.31830	75.6	-59.1	3.3	-48.9	2.2
2016-04-27 12:00:00	-61.1	39.7	-107.1	2.8	2.3	8.7	2016.32104	72.8	-57.0	3.6	-49.1	2.3
2016-04-28 12:00:00	-64.0	40.8	-103.4	2.6	2.2	8.3	2016.32377	75.9	-57.5	3.5	-50.7	2.3
2016-04-29 12:00:00	-65.4	40.1	-102.8	2.3	2.0	7.3	2016.32650	76.7	-58.5	3.1	-50.2	2.0
2016-04-30 12:00:00	-63.3	39.2	-99.3	2.5	2.1	7.9	2016.32923	74.5	-58.2	3.3	-49.0	2.1
2016-05-01 12:00:00	-64.6	39.3	-98.0	2.4	2.1	7.6	2016.33197	75.7	-58.7	3.2	-49.4	2.1
2016-05-02 12:00:00	-65.2	41.5	-93.2	2.6	2.2	8.0	2016.33470	77.3	-57.5	3.4	-51.6	2.2
2016-05-03 12:00:00	-64.4	40.6	-94.7	2.6	2.2	8.0	2016.33743	76.1	-57.8	3.4	-50.6	2.2
2016-05-04 12:00:00	-63.5	39.7	-100.8	2.6	2.2	8.1	2016.34016	74.9	-58.0	3.4	-49.6	2.2
2016-05-05 12:00:00	-63.6	41.2	-102.6	2.6	2.3	8.2	2016.34289	75.7	-57.0	3.5	-51.1	2.3
2016-05-06 12:00:00	-63.9	40.8	-101.4	2.5	2.3	7.7	2016.34563	75.8	-57.4	3.4	-50.8	2.3
2016-05-07 12:00:00	-63.9	37.9	-103.4	2.6	2.3	8.2	2016.34836	74.3	-59.3	3.5	-47.9	2.3
2016-05-08 12:00:00	-65.4	38.8	-105.3	2.9	2.2	8.7	2016.35109	76.0	-59.3	3.7	-48.9	2.3
2016-05-09 12:00:00	-63.5	38.7	-105.9	2.5	2.1	7.9	2016.35382	74.4	-58.7	3.3	-48.6	2.2
2016-05-10 12:00:00	-63.4	40.1	-99.3	2.5	2.2	8.0	2016.35656	75.1	-57.7	3.4	-50.0	2.2
2016-05-11 12:00:00	-63.7	37.6	-105.1	2.5	2.2	8.1	2016.35929	74.0	-59.4	3.4	-47.5	2.2
2016-05-12 12:00:00	-64.0	36.7	-104.0	2.6	2.3	8.2	2016.36202	73.7	-60.2	3.4	-46.6	2.3
2016-05-13 12:00:00	-63.8	37.1	-99.0	2.6	2.4	8.4	2016.36475	73.8	-59.8	3.5	-47.0	2.4
2016-05-14 12:00:00	-63.1	37.4	-101.2	2.5	2.2	8.0	2016.36748	73.3	-59.3	3.3	-47.2	2.2
2016-05-15 12:00:00	-62.5	38.8	-101.1	2.7	2.4	8.5	2016.37022	73.5	-58.2	3.6	-48.5	2.4
2016-05-16 12:00:00	-63.5	37.4	-102.0	2.7	2.4	8.7	2016.37295	73.7	-59.5	3.6	-47.3	2.4
2016-05-17 12:00:00	-63.7	37.6	-102.6	2.6	2.2	8.1	2016.37568	74.0	-59.4	3.4	-47.6	2.2
2016-05-18 12:00:00	-64.4	38.1	-101.9	2.6	2.3	8.2	2016.37841	74.8	-59.4	3.5	-48.1	2.3
2016-05-19 12:00:00	-63.7	37.9	-99.0	2.6	2.2	8.1	2016.38115	74.1	-59.2	3.4	-47.8	2.2
2016-05-20 12:00:00	-63.5	38.4	-103.4	2.6	2.3	8.2	2016.38388	74.2	-58.9	3.5	-48.2	2.3
2016-05-21 12:00:00	-63.4	37.5	-101.6	2.7	2.4	8.6	2016.38661	73.7	-59.4	3.6	-47.4	2.4
2016-05-22 12:00:00	-63.0	37.2	-100.7	2.6	2.2	8.1	2016.38934	73.2	-59.4	3.4	-47.0	2.2
2016-05-23 12:00:00	-63.5	37.2	-103.4	2.6	2.3	8.3	2016.39207	73.6	-59.6	3.5	-47.1	2.3
2016-05-24 12:00:00	-62.4	35.5	-99.6	2.7	2.3	8.6	2016.39481	71.8	-60.4	3.6	-45.2	2.4
2016-05-25 12:00:00	-64.5	35.2	-110.3	3.0	2.5	9.3	2016.39754	73.5	-61.4	3.9	-45.3	2.6
2016-05-26 12:00:00	-61.0	33.8	-105.2	3.0	2.5	9.3	2016.40027	69.8	-61.0	3.9	-43.4	2.5
2016-05-27 12:00:00	-65.8	38.1	-104.4	3.0	2.4	9.2	2016.40300	76.0	-60.0	3.9	-48.3	2.5
2016-05-28 12:00:00	-62.6	37.3	-102.8	2.9	2.5	9.3	2016.40574	72.9	-59.2	3.9	-47.0	2.5
2016-05-29 12:00:00	-63.7	36.8	-105.2	2.7	2.3	8.5	2016.40847	73.6	-60.0	3.5	-46.8	2.3
2016-05-30 12:00:00	-63.8	36.6	-101.8	2.7	2.3	8.5	2016.41120	73.5	-60.2	3.5	-46.5	2.3
2016-05-31 12:00:00	-63.2	37.3	-96.2	2.6	2.1	8.0	2016.41393	73.4	-59.4	3.3	-47.2	2.2
2016-06-01 12:00:00	-62.5	35.5	-100.1	2.9	2.4	9.0	2016.41666	71.9	-60.4	3.7	-45.2	2.4
2016-06-02 12:00:00	-64.1	36.3	-102.3	2.8	2.3	8.7	2016.41940	73.7	-60.5	3.6	-46.3	2.3
2016-06-03 12:00:00	-64.2	36.5	-98.6	2.7	2.3	8.7	2016.42213	73.8	-60.3	3.6	-46.6	2.3
2016-06-04 12:00:00	-64.5	35.6	-99.2	2.8	2.3	8.9	2016.42486	73.7	-61.1	3.7	-45.7	2.4
2016-06-05 12:00:00	-65.0	37.4	-100.3	2.4	2.0	7.5	2016.42759	75.0	-60.1	3.1	-47.5	2.0
2016-06-06 12:00:00	-66.0	36.3	-99.9	2.7	2.2	8.5	2016.43033	75.3	-61.2	3.5	-46.7	2.2
2016-06-07 12:00:00	-65.3	37.2	-103.8	2.7	2.2	8.4	2016.43306	75.1	-60.3	3.5	-47.4	2.2
2016-06-08 12:00:00	-64.1	36.9	-100.5	2.6	2.2	8.2	2016.43579	74.0	-60.1	3.4	-46.9	2.2
2016-06-09 12:00:00	-64.2	36.4	-94.2	2.6	2.1	8.0	2016.43852	73.8	-60.5	3.3	-46.4	2.2
2016-06-10 12:00:00	-63.5	37.0	-99.8	2.6	2.1	8.1	2016.44125	73.5	-59.8	3.3	-46.9	2.2
2016-06-11 12:00:00	-64.8	35.9	-96.1	2.6	2.1	8.0	2016.44399	74.0	-61.0	3.3	-46.0	2.1
2016-06-12 12:00:00	-63.8	36.8	-95.7	2.6	2.2	8.2	2016.44672	73.6	-60.0	3.4	-46.7	2.2
2016-06-13 12:00:00	-63.8	35.9	-100.6	2.7	2.2	8.6	2016.44945	73.2	-60.6	3.5	-45.8	2.3
2016-06-14 12:00:00	-64.1	36.6	-103.7	2.5	2.1	7.9	2016.45218	73.8	-60.3	3.3	-46.6	2.1
2016-06-15 12:00:00	-64.6	36.4	-104.1	2.3	1.9	7.1	2016.45492	74.1	-60.6	3.0	-46.4	1.9
2016-06-16 12:00:00	-62.8	36.2	-101.8	2.5	2.1	7.8	2016.45765	72.5	-60.0	3.2	-46.0	2.1
2016-06-17 12:00:00	-63.4	35.7	-95.8	2.4	2.0	7.5	2016.46038	72.8	-60.6	3.2	-45.6	2.0
2016-06-18 12:00:00	-63.8	35.9	-93.5	2.5	2.1	7.9	2016.46311	73.2	-60.6	3.3	-45.9	2.1
2016-06-19 12:00:00	-63.1	35.5	-84.6	2.9	2.4	9.1	2016.46585	72.4	-60.6	3.7	-45.4	2.4
2016-06-21 12:00:00	-64.1	37.5	-96.9	2.4	2.0	7.5	2016.47131	74.3	-59.7	3.1	-47.5	2.0
2016-06-22 12:00:00	-64.4	37.3	-98.7	2.6	2.1	7.9	2016.47404	74.4	-59.9	3.3	-47.3	2.1
2016-06-23 12:00:00	-64.0	36.9	-99.5	2.4	2.0	7.5	2016.47677	73.9	-60.0	3.1	-46.9	2.0
2016-06-24 12:00:00	-65.6	37.4	-97.2	2.8	2.2	8.7	2016.47951	75.6	-60.3	3.6	-47.7	2.3
2016-06-25 12:00:00	-64.7	36.5	-96.1	2.4	2.0	7.4	2016.48224	74.3	-60.6	3.1	-46.6	2.0
2016-06-26 12:00:00	-64.6	37.3	-98.5	2.6	2.2	8.2	2016.48497	74.5	-60.0	3.4	-47.3	2.2
2016-06-27 12:00:00	-65.4	36.9	-99.4	2.8	2.3	8.6	2016.48770	75.1	-60.6	3.6	-47.1	2.3
2016-06-28 12:00:00	-64.3	36.3	-94.3	2.4	2.0	7.6	2016.49044	73.9	-60.6	3.2	-46.3	2.0
2016-06-29 12:00:00	-65.5	36.6	-92.4	2.5	2.0	7.7	2016.49317	75.0	-60.8	3.2	-46.8	2.1
2016-06-30 12:00:00	-63.5	37.1	-101.7	2.7	2.1	8.2	2016.49590	73.5	-59.7	3.4	-47.0	2.2
2016-07-01 12:00:00	-63.3	38.5	-101.3	2.7	2.1	8.2	2016.49863	74.1	-58.7	3.4	-48.4	2.1
2016-07-02 12:00:00	-65.5	36.0	-97.6	2.5	2.1	7.8	2016.50136	74.7	-61.2	3.3	-46.2	2.1
2016-07-03 12:00:00	-64.2	35.6	-98.0	2.4	1.9	7.3	2016.50410	73.4	-60.9	3.1	-45.7	1.9
2016-07-04 12:00:00	-64.4	35.8	-98.3	2.5	2.0	7.6	2016.50683	73.6	-60.9	3.2	-45.8	2.0
2016-07-05 12:00:00	-64.1	36.2	-99.3	2.5	2.0	7.7	2016.50956	73.6	-60.5	3.2	-46.2	2.0
2016-07-06 12:00:00	-63.4	34.8	-97.3	2.6	2.1	8.0	2016.51229	72.3	-61.2	3.3	-44.7	2.1
2016-07-07 12:00:00	-64.5	35.7	-97.1	2.5	2.0	7.9	2016.51503	73.7	-61.0	3.3	-45.8	2.0
2016-07-08 12:00:00	-65.6	36.2	-98.5	2.4	1.9	7.3	2016.51776	75.0	-61.1	3.1	-46.5	2.0
2016-07-09 12:00:00	-64.2	34.4	-100.1	2.3	1.8	7.1	2016.52049	72.9	-61.8	3.0	-44.5	1.8
2016-07-10 12:00:00	-63.4	34.1	-102.6	2.5	1.9	7.6	2016.52322	72.0	-61.7	3.1	-44.0	1.9
2016-07-11 12:00:00	-63.4	36.9	-105.0	2.5	1.9	7.6	2016.52595	73.4	-59.8	3.2	-46.8	2.0
2016-07-12 12:00:00	-63.5	33.8	-99.8	2.4	1.9	7.5	2016.52869	71.9	-62.0	3.1	-43.7	1.9
2016-07-13 12:00:00	-64.1	35.5	-103.2	2.5	2.0	7.8	2016.53142	73.3	-61.0	3.2	-45.5	2.0
2016-07-14 12:00:00	-63.9	34.7	-95.1	2.4	1.9	7.4	2016.53415	72.7	-61.5	3.1	-44.7	1.9
2016-07-15 12:00:00	-62.6	33.8	-91.8	2.6	2.1	8.2	2016.53688	71.2	-61.7	3.4	-43.6	2.1
2016-07-16 12:00:00	-63.9	35.4	-95.6	2.5	2.0	7.7	2016.53962	73.0	-61.0	3.2	-45.3	2.0
2016-07-17 12:00:00	-63.6	33.1	-100.9	2.7	2.1	8.4	2016.54235	71.7	-62.5	3.5	-43.1	2.2
2016-07-18 12:00:00	-64.7	34.9	-98.1	2.6	2.1	8.2	2016.54508	73.5	-61.7	3.4	-45.0	2.1
2016-07-19 12:00:00	-63.0	34.9	-98.7	2.6	2.1	8.2	2016.54781	72.0	-61.0	3.4	-44.7	2.1
2016-07-20 12:00:00	-65.3	34.2	-102.7	2.7	2.1	8.3	2016.55054	73.7	-62.4	3.4	-44.4	2.1
2016-07-21 12:00:00	-64.7	33.9	-100.9	2.6	2.1	8.2	2016.55328	73.0	-62.3	3.4	-44.1	2.1
2016-07-22 12:00:00	-62.5	34.0	-101.6	2.8	2.2	8.8	2016.55601	71.1	-61.5	3.5	-43.8	2.2
2016-07-23 12:00:00	-63.7	34.1	-102.7	2.3	1.9	7.2	2016.55874	72.2	-61.9	3.0	-44.0	1.9
2016-07-24 12:00:00	-63.5	34.1	-104.3	2.4	1.9	7.6	2016.56147	72.1	-61.7	3.1	-44.1	1.9
2016-07-25 12:00:00	-64.3	33.6	-101.4	2.3	1.9	7.2	2016.56421	72.6	-62.4	3.0	-43.7	1.9
2016-07-26 12:00:00	-62.9	34.4	-99.4	2.4	1.9	7.7	2016.56694	71.7	-61.3	3.1	-44.3	1.9
2016-07-27 12:00:00	-63.1	35.8	-100.6	2.6	2.1	8.3	2016.56967	72.6	-60.4	3.4	-45.7	2.1
2016-07-28 12:00:00	-63.2	34.2	-101.8	2.8	2.2	8.7	2016.57240	71.9	-61.6	3.5	-44.1	2.2
2016-07-29 12:00:00	-64.0	33.0	-99.3	2.6	2.1	8.0	2016.57513	72.0	-62.7	3.3	-43.0	2.1
2016-07-30 12:00:00	-63.9	31.6	-97.0	2.4	1.9	7.5	2016.57787	71.3	-63.7	3.1	-41.6	1.9
2016-07-31 12:00:00	-63.6	32.8	-102.2	2.5	2.0	7.8	2016.58060	71.6	-62.8	3.2	-42.7	2.0
2016-08-01 12:00:00	-62.9	32.4	-102.1	2.5	2.0	7.7	2016.58333	70.8	-62.7	3.2	-42.3	2.0
2016-08-02 12:00:00	-63.5	32.6	-100.8	2.6	2.0	8.0	2016.58606	71.4	-62.9	3.3	-42.5	2.1
2016-08-03 12:00:00	-62.3	32.5	-97.6	2.3	1.8	7.2	2016.58880	70.3	-62.5	2.9	-42.2	1.8
2016-08-04 12:00:00	-63.1	31.3	-103.7	2.4	1.9	7.5	2016.59153	70.4	-63.6	3.1	-41.2	1.9
2016-08-05 12:00:00	-63.8	32.2	-100.1	2.3	1.8	7.0	2016.59426	71.4	-63.2	2.9	-42.2	1.8
2016-08-06 12:00:00	-62.2	30.6	-103.4	2.5	2.0	7.8	2016.59699	69.3	-63.8	3.2	-40.4	2.0
2016-08-07 12:00:00	-62.8	33.8	-99.6	2.5	2.0	7.9	2016.59972	71.4	-61.7	3.2	-43.7	2.0
2016-08-08 12:00:00	-62.6	31.9	-99.0	2.4	1.9	7.4	2016.60246	70.3	-63.0	3.1	-41.7	1.9
2016-08-09 12:00:00	-62.3	32.3	-102.3	2.5	2.0	7.7	2016.60519	70.2	-62.6	3.2	-42.1	2.0
2016-08-10 12:00:00	-61.9	31.9	-97.0	2.6	2.0	7.9	2016.60792	69.6	-62.7	3.2	-41.6	2.0
2016-08-11 12:00:00	-64.8	31.3	-102.9	2.9	2.3	9.0	2016.61065	72.0	-64.2	3.7	-41.5	2.3
2016-08-12 12:00:00	-62.9	32.0	-97.8	2.4	1.8	7.2	2016.61339	70.6	-63.0	3.0	-41.9	1.8
2016-08-13 12:00:00	-62.3	30.4	-98.2	2.4	1.8	7.3	2016.61612	69.3	-64.0	3.0	-40.2	1.9
2016-08-14 12:00:00	-63.4	31.8	-95.2	2.5	1.9	7.7	2016.61885	70.9	-63.4	3.2	-41.7	2.0
2016-08-15 12:00:00	-61.4	30.2	-84.4	3.4	2.6	10.6	2016.62158	68.4	-63.8	4.3	-39.8	2.6
2016-08-16 12:00:00	-60.7	31.8	-101.8	2.9	2.2	9.0	2016.62432	68.5	-62.4	3.7	-41.3	2.3
2016-08-17 12:00:00	-61.9	32.2	-95.6	2.7	2.1	8.5	2016.62705	69.8	-62.5	3.4	-42.0	2.1
2016-08-18 12:00:00	-60.3	30.6	-100.1	2.6	2.0	7.9	2016.62978	67.6	-63.1	3.3	-40.0	2.0
2016-08-19 12:00:00	-60.1	31.4	-97.3	2.4	1.9	7.4	2016.63251	67.8	-62.4	3.0	-40.8	1.9
2016-08-20 12:00:00	-61.8	31.3	-100.3	2.7	2.0	8.2	2016.63524	69.3	-63.2	3.4	-41.0	2.0
2016-08-21 12:00:00	-62.7	31.8	-100.5	2.6	2.0	8.2	2016.63798	70.3	-63.1	3.3	-41.6	2.0
2016-08-22 12:00:00	-60.8	30.7	-92.8	3.3	2.4	10.1	2016.64071	68.1	-63.2	4.1	-40.2	2.5
2016-08-23 12:00:00	-60.5	30.4	-94.3	3.2	2.4	9.7	2016.64344	67.7	-63.3	4.0	-39.9	2.4
2016-08-24 12:00:00	-63.5	32.9	-99.5	2.6	1.9	8.1	2016.64617	71.5	-62.6	3.2	-42.8	2.0
2016-08-25 12:00:00	-63.5	31.6	-104.7	2.5	1.9	7.9	2016.64891	71.0	-63.5	3.2	-41.6	1.9
2016-08-26 12:00:00	-64.9	31.0	-103.2	2.2	1.7	6.9	2016.65164	71.9	-64.5	2.8	-41.2	1.7
2016-08-27 12:00:00	-64.6	31.0	-102.2	2.4	1.8	7.4	2016.65437	71.7	-64.4	3.0	-41.2	1.8
2016-08-28 12:00:00	-62.2	30.2	-101.9	2.5	2.0	7.9	2016.65710	69.2	-64.1	3.2	-40.0	2.0
2016-08-29 12:00:00	-63.0	30.8	-98.9	2.5	2.0	7.9	2016.65983	70.2	-63.9	3.2	-40.7	2.0
2016-08-30 12:00:00	-62.8	30.7	-98.8	2.4	1.9	7.6	2016.66257	69.9	-64.0	3.1	-40.5	1.9
2016-08-31 12:00:00	-63.8	31.4	-99.1	2.3	1.8	7.1	2016.66530	71.1	-63.8	2.9	-41.4	1.8
2016-09-01 12:00:00	-62.9	32.0	-97.8	2.4	1.9	7.5	2016.66803	70.6	-63.1	3.1	-41.8	1.9
2016-09-02 12:00:00	-61.7	30.8	-97.9	2.5	1.9	7.9	2016.67076	69.0	-63.5	3.1	-40.5	1.9
2016-09-03 12:00:00	-62.0	30.9	-95.8	2.3	1.8	7.3	2016.67350	69.3	-63.5	3.0	-40.6	1.8
2016-09-04 12:00:00	-64.2	31.3	-100.9	2.4	1.8	7.4	2016.67623	71.4	-64.0	3.0	-41.4	1.9
2016-09-05 12:00:00	-63.2	31.1	-100.7	2.5	1.9	7.8	2016.67896	70.4	-63.8	3.2	-41.0	1.9
2016-09-06 12:00:00	-63.3	32.4	-99.3	2.4	1.9	7.5	2016.68169	71.2	-62.9	3.1	-42.4	1.9
2016-09-07 12:00:00	-63.6	30.4	-95.0	2.4	1.9	7.5	2016.68442	70.5	-64.5	3.0	-40.4	1.9
2016-09-08 12:00:00	-63.9	28.2	-85.4	3.5	2.7	11.2	2016.68716	69.9	-66.2	4.5	-38.3	2.7
2016-09-09 12:00:00	-63.5	31.0	-94.4	2.8	2.1	8.7	2016.68989	70.7	-64.0	3.5	-41.0	2.2
2016-09-10 12:00:00	-64.7	30.3	-96.6	2.3	1.8	7.1	2016.69262	71.4	-64.9	2.9	-40.5	1.8
2016-09-11 12:00:00	-64.6	30.3	-102.2	2.3	1.8	7.2	2016.69535	71.4	-64.9	2.9	-40.5	1.8
2016-09-12 12:00:00	-64.0	31.8	-99.0	2.4	1.8	7.3	2016.69809	71.4	-63.5	3.0	-41.9	1.8
2016-09-13 12:00:00	-65.0	30.8	-99.8	2.5	1.9	7.7	2016.70082	72.0	-64.7	3.1	-41.0	1.9
2016-09-14 12:00:00	-65.2	31.0	-96.3	2.8	2.1	8.6	2016.70355	72.2	-64.5	3.5	-41.3	2.1
2016-09-15 12:00:00	-62.0	26.3	-89.6	3.4	2.5	10.3	2016.70628	67.3	-67.0	4.2	-36.1	2.5
2016-09-16 12:00:00	-62.7	30.3	-97.2	2.4	1.8	7.3	2016.70901	69.7	-64.2	3.0	-40.2	1.9
2016-09-17 12:00:00	-65.7	30.6	-97.8	2.4	1.9	7.5	2016.71175	72.5	-65.0	3.1	-41.0	1.9
2016-09-18 12:00:00	-65.7	31.4	-97.7	2.3	1.8	7.1	2016.71448	72.8	-64.5	2.9	-41.7	1.8
2016-09-19 12:00:00	-63.8	29.5	-99.6	2.7	2.1	8.3	2016.71721	70.4	-65.2	3.4	-39.6	2.1
2016-09-20 12:00:00	-65.6	30.6	-99.9	2.7	2.1	8.5	2016.71994	72.4	-65.0	3.4	-41.0	2.1
2016-09-21 12:00:00	-63.3	31.5	-98.5	2.8	2.1	8.6	2016.72268	70.7	-63.5	3.5	-41.5	2.1
2016-09-22 12:00:00	-67.2	30.8	-103.4	3.3	2.5	10.1	2016.72541	73.9	-65.4	4.1	-41.4	2.5
2016-09-23 12:00:00	-64.4	29.8	-99.6	2.7	2.1	8.3	2016.72814	71.0	-65.2	3.4	-39.9	2.1
2016-09-24 12:00:00	-62.3	25.7	-87.8	3.4	2.5	10.5	2016.73087	67.4	-67.6	4.2	-35.5	2.6
2016-09-25 12:00:00	-63.8	30.3	-101.4	2.6	2.0	8.3	2016.73360	70.6	-64.6	3.3	-40.3	2.0
2016-09-26 12:00:00	-65.6	31.1	-106.1	2.4	1.9	7.5	2016.73634	72.6	-64.6	3.0	-41.4	1.9
2016-09-27 12:00:00	-65.1	31.0	-107.4	2.5	1.9	7.9	2016.73907	72.1	-64.5	3.2	-41.3	1.9
2016-09-28 12:00:00	-64.4	30.3	-102.9	2.4	1.9	7.5	2016.74180	71.2	-64.8	3.1	-40.4	1.9
2016-09-29 12:00:00	-65.6	30.9	-102.1	2.5	1.9	7.7	2016.74453	72.5	-64.8	3.1	-41.2	1.9
2016-09-30 12:00:00	-64.4	29.6	-105.8	2.6	2.0	8.2	2016.74727	70.9	-65.3	3.3	-39.8	2.0
2016-10-01 12:00:00	-64.4	29.7	-102.8	2.6	2.0	8.0	2016.75000	70.9	-65.2	3.2	-39.9	2.0
2016-10-02 12:00:00	-65.4	31.6	-104.5	2.9	2.2	9.0	2016.75273	72.7	-64.2	3.6	-41.9	2.2
2016-10-03 12:00:00	-70.5	36.1	-114.2	3.8	2.8	11.7	2016.75546	79.2	-62.9	4.7	-47.2	2.8
2016-10-04 12:00:00	-65.4	30.0	-114.0	3.1	2.3	9.7	2016.75819	72.0	-65.3	3.8	-40.3	2.3
2016-10-05 12:00:00	-69.8	33.9	-102.6	3.2	2.4	10.0	2016.76093	77.6	-64.1	4.0	-44.9	2.4
2016-10-06 12:00:00	-68.3	33.7	-112.2	4.0	2.9	12.4	2016.76366	76.1	-63.7	4.9	-44.4	3.0
2016-10-07 12:00:00	-71.9	36.1	-94.2	4.0	2.9	12.5	2016.76639	80.5	-63.4	4.9	-47.4	3.0
2016-10-08 12:00:00	-65.8	32.7	-110.7	3.6	2.6	11.1	2016.76912	73.5	-63.6	4.4	-43.0	2.7
2016-10-09 12:00:00	-68.7	33.3	-106.6	3.5	2.7	10.9	2016.77186	76.4	-64.1	4.4	-44.2	2.7
2016-10-10 12:00:00	-65.4	29.4	-104.6	2.6	2.1	8.2	2016.77459	71.8	-65.8	3.3	-39.7	2.1
2016-10-11 12:00:00	-64.8	29.4	-100.6	2.4	1.9	7.7	2016.77732	71.2	-65.6	3.1	-39.6	1.9
2016-10-12 12:00:00	-63.5	33.6	-111.5	2.9	2.3	9.1	2016.78005	71.8	-62.1	3.7	-43.6	2.3
2016-10-13 12:00:00	-68.0	32.4	-104.8	3.5	2.7	11.1	2016.78278	75.3	-64.5	4.5	-43.1	2.8
2016-10-14 12:00:00	-63.6	28.4	-106.0	2.4	1.9	7.8	2016.78552	69.6	-66.0	3.1	-38.4	1.9
2016-10-15 12:00:00	-62.6	28.0	-106.3	2.5	2.0	7.8	2016.78825	68.6	-65.9	3.2	-37.9	2.0
2016-10-16 12:00:00	-62.5	29.1	-102.0	2.5	1.9	7.8	2016.79098	68.9	-65.0	3.1	-38.9	1.9
2016-10-17 12:00:00	-63.1	29.3	-102.9	2.7	2.1	8.5	2016.79371	69.6	-65.1	3.4	-39.2	2.1
2016-10-18 12:00:00	-63.8	28.4	-105.7	2.3	1.8	7.1	2016.79645	69.8	-66.0	2.9	-38.5	1.8
2016-10-19 12:00:00	-63.5	34.5	-102.0	3.4	2.7	10.9	2016.79918	72.3	-61.4	4.4	-44.5	2.7
2016-10-20 12:00:00	-63.6	27.7	-100.3	3.3	2.5	10.3	2016.80191	69.4	-66.5	4.1	-37.8	2.6
2016-10-21 12:00:00	-66.6	30.6	-106.4	3.3	2.6	10.4	2016.80464	73.3	-65.3	4.2	-41.1	2.6
2016-10-22 12:00:00	-63.8	32.3	-106.2	3.1	2.4	9.8	2016.80738	71.5	-63.1	3.9	-42.3	2.4
2016-10-23 12:00:00	-66.1	30.0	-108.6	3.1	2.4	9.7	2016.81011	72.6	-65.6	3.9	-40.4	2.4
2016-10-24 12:00:00	-63.3	29.5	-109.8	2.6	2.0	8.1	2016.81284	69.9	-65.0	3.3	-39.5	2.0
2016-10-25 12:00:00	-63.1	28.3	-100.6	2.7	2.2	8.7	2016.81557	69.1	-65.8	3.5	-38.2	2.2
2016-10-26 12:00:00	-61.3	28.7	-107.0	2.6	2.0	8.1	2016.81830	67.7	-64.9	3.2	-38.4	2.0
2016-10-27 12:00:00	-63.5	27.7	-107.2	2.4	1.9	7.6	2016.82104	69.3	-66.4	3.1	-37.7	1.9
2016-10-28 12:00:00	-62.7	27.1	-107.2	2.4	2.0	7.7	2016.82377	68.3	-66.6	3.1	-37.0	2.0
2016-10-29 12:00:00	-63.2	30.3	-107.6	3.1	2.4	9.8	2016.82650	70.1	-64.4	3.9	-40.2	2.5
2016-10-30 12:00:00	-63.2	25.5	-100.6	2.7	2.1	8.3	2016.82923	68.2	-68.0	3.4	-35.5	2.1
2016-10-31 12:00:00	-63.7	26.8	-101.7	2.4	1.9	7.3	2016.83197	69.1	-67.2	3.0	-36.9	1.9
2016-11-01 12:00:00	-63.1	26.9	-107.7	2.5	2.0	7.8	2016.83470	68.6	-66.9	3.2	-36.9	2.0
2016-11-02 12:00:00	-62.4	27.4	-108.5	2.6	2.0	8.0	2016.83743	68.2	-66.3	3.3	-37.3	2.0
2016-11-03 12:00:00	-63.3	27.8	-106.4	2.4	1.9	7.4	2016.84016	69.1	-66.3	3.1	-37.8	1.9
2016-11-04 12:00:00	-62.8	28.0	-107.5	2.6	2.1	8.0	2016.84289	68.8	-65.9	3.3	-37.9	2.1
2016-11-05 12:00:00	-63.7	27.8	-102.6	2.5	2.0	7.7	2016.84563	69.5	-66.4	3.2	-37.9	2.0
2016-11-06 12:00:00	-64.0	27.6	-98.1	2.6	2.1	8.1	2016.84836	69.7	-66.6	3.3	-37.7	2.1
2016-11-07 12:00:00	-62.2	29.1	-101.7	2.9	2.4	9.1	2016.85109	68.7	-64.9	3.7	-38.9	2.4
2016-11-08 12:00:00	-64.8	27.2	-100.5	2.9	2.4	9.2	2016.85382	70.3	-67.3	3.8	-37.4	2.4
2016-11-09 12:00:00	-63.9	25.9	-96.8	2.7	2.2	8.4	2016.85656	68.9	-68.0	3.5	-36.0	2.2
2016-11-10 12:00:00	-63.6	27.9	-103.1	2.4	2.0	7.5	2016.85929	69.4	-66.3	3.2	-38.0	2.0
2016-11-11 12:00:00	-65.8	31.5	-99.4	3.0	2.4	9.4	2016.86202	73.0	-64.4	3.9	-41.9	2.4
2016-11-12 12:00:00	-64.4	28.4	-97.1	2.4	1.9	7.5	2016.86475	70.4	-66.2	3.1	-38.5	2.0
2016-11-13 12:00:00	-66.3	28.1	-94.0	2.8	2.2	8.7	2016.86748	72.0	-67.0	3.6	-38.6	2.2
2016-11-14 12:00:00	-64.3	26.3	-98.8	2.6	2.1	8.2	2016.87022	69.5	-67.7	3.4	-36.5	2.1
2016-11-15 12:00:00	-65.5	28.6	-99.8	2.7	2.2	8.3	2016.87295	71.4	-66.4	3.5	-38.9	2.2
2016-11-16 12:00:00	-64.0	28.5	-99.1	2.3	1.8	6.9	2016.87568	70.1	-66.0	2.9	-38.6	1.8
2016-11-17 12:00:00	-62.8	25.6	-103.6	2.4	1.9	7.2	2016.87841	67.8	-67.8	3.0	-35.5	1.9
2016-11-18 12:00:00	-64.4	27.1	-103.4	2.6	2.1	8.2	2016.88115	69.9	-67.2	3.4	-37.3	2.1
2016-11-19 12:00:00	-64.3	27.3	-101.1	2.6	2.1	8.0	2016.88388	69.8	-67.0	3.3	-37.4	2.1
2016-11-20 12:00:00	-65.4	27.3	-104.9	2.6	2.1	8.0	2016.88661	70.8	-67.3	3.3	-37.7	2.1
2016-11-21 12:00:00	-66.5	28.2	-102.6	2.6	2.1	8.2	2016.88934	72.2	-67.0	3.4	-38.7	2.1
2016-11-22 12:00:00	-64.6	28.7	-100.1	2.6	2.1	8.1	2016.89207	70.7	-66.0	3.3	-38.9	2.1
2016-11-23 12:00:00	-65.1	27.7	-102.3	2.7	2.1	8.4	2016.89481	70.7	-67.0	3.4	-37.9	2.2
2016-11-24 12:00:00	-63.9	24.7	-105.7	2.8	2.1	8.4	2016.89754	68.5	-68.8	3.5	-34.9	2.2
2016-11-25 12:00:00	-66.8	26.9	-106.3	2.7	2.1	8.2	2016.90027	72.0	-68.1	3.4	-37.5	2.1
2016-11-26 12:00:00	-67.2	27.3	-99.2	2.5	2.0	7.8	2016.90300	72.5	-67.9	3.2	-37.9	2.0
2016-11-27 12:00:00	-64.9	25.5	-108.2	2.6	2.1	8.2	2016.90574	69.7	-68.6	3.3	-35.8	2.1
2016-11-28 12:00:00	-65.4	25.3	-103.6	2.5	2.0	7.9	2016.90847	70.1	-68.9	3.2	-35.6	2.0
2016-11-29 12:00:00	-62.5	24.3	-105.6	2.5	2.0	7.9	2016.91120	67.1	-68.8	3.2	-34.2	2.0
2016-11-30 12:00:00	-64.6	25.1	-102.4	2.2	1.7	6.8	2016.91393	69.3	-68.8	2.8	-35.4	1.8
2016-12-01 12:00:00	-64.1	25.5	-103.8	2.5	2.0	7.9	2016.91666	69.0	-68.3	3.2	-35.7	2.0
2016-12-02 12:00:00	-64.3	26.9	-99.8	2.6	2.1	8.1	2016.91940	69.7	-67.3	3.3	-37.1	2.1
2016-12-03 12:00:00	-64.8	26.0	-101.7	2.4	1.8	7.3	2016.92213	69.9	-68.2	3.0	-36.3	1.9
2016-12-04 12:00:00	-66.0	26.1	-100.5	2.4	1.8	7.2	2016.92486	71.0	-68.4	3.0	-36.6	1.9
2016-12-05 12:00:00	-64.3	26.3	-101.9	2.4	1.9	7.5	2016.92759	69.5	-67.7	3.1	-36.5	1.9
2016-12-06 12:00:00	-67.5	26.2	-96.3	2.4	1.9	7.2	2016.93033	72.4	-68.8	3.1	-36.9	1.9
2016-12-07 12:00:00	-65.3	26.0	-97.8	2.4	1.9	7.3	2016.93306	70.3	-68.3	3.0	-36.4	1.9
2016-12-08 12:00:00	-65.0	26.9	-98.4	2.3	1.8	7.2	2016.93579	70.4	-67.5	3.0	-37.2	1.9
2016-12-09 12:00:00	-61.4	24.0	-88.3	3.1	2.3	9.1	2016.93852	65.9	-68.6	3.8	-33.7	2.3
2016-12-10 12:00:00	-61.3	24.6	-88.8	3.2	2.5	10.0	2016.94125	66.0	-68.1	4.1	-34.3	2.5
2016-12-11 12:00:00	-65.4	26.9	-98.2	2.7	2.1	8.2	2016.94399	70.7	-67.6	3.4	-37.3	2.1
2016-12-12 12:00:00	-66.5	26.0	-104.1	2.6	2.1	8.1	2016.94672	71.4	-68.7	3.4	-36.5	2.1
2016-12-13 12:00:00	-69.1	26.4	-99.1	2.8	2.1	8.6	2016.94945	74.0	-69.1	3.5	-37.4	2.2
2016-12-14 12:00:00	-67.7	26.2	-102.8	3.3	2.5	10.2	2016.95218	72.6	-68.9	4.2	-36.9	2.5
2016-12-15 12:00:00	-69.1	27.8	-105.4	3.5	2.8	10.8	2016.95492	74.5	-68.1	4.5	-38.7	2.8
2016-12-16 12:00:00	-65.3	24.8	-103.0	2.5	2.0	7.6	2016.95765	69.8	-69.2	3.2	-35.1	2.0
2016-12-17 12:00:00	-65.0	24.7	-97.7	2.4	1.9	7.4	2016.96038	69.5	-69.2	3.1	-35.0	2.0
2016-12-18 12:00:00	-67.1	24.0	-96.4	2.4	1.9	7.4	2016.96311	71.3	-70.4	3.1	-34.6	2.0
2016-12-19 12:00:00	-66.5	25.8	-101.2	2.6	2.1	8.0	2016.96585	71.3	-68.8	3.4	-36.3	2.1
2016-12-20 12:00:00	-67.8	25.7	-98.0	2.5	2.0	7.7	2016.96858	72.5	-69.3	3.3	-36.4	2.0
2016-12-21 12:00:00	-66.4	26.7	-99.8	2.2	1.8	6.8	2016.97131	71.6	-68.1	2.8	-37.2	1.8
2016-12-22 12:00:00	-64.9	24.7	-103.4	2.3	1.8	6.9	2016.97404	69.5	-69.1	2.9	-35.0	1.8
2016-12-23 12:00:00	-64.8	26.8	-101.2	2.4	1.9	7.4	2016.97677	70.2	-67.5	3.1	-37.1	1.9
2016-12-24 12:00:00	-64.5	26.7	-98.5	2.0	1.6	6.2	2016.97951	69.9	-67.5	2.6	-36.9	1.6
2016-12-25 12:00:00	-65.6	26.0	-99.3	2.4	1.9	7.3	2016.98224	70.5	-68.4	3.0	-36.4	1.9
2016-12-26 12:00:00	-66.5	25.9	-102.6	2.0	1.6	6.0	2016.98497	71.4	-68.7	2.5	-36.5	1.6
2016-12-27 12:00:00	-66.1	27.9	-105.5	2.8	2.2	8.5	2016.98770	71.8	-67.1	3.5	-38.4	2.2
2016-12-28 12:00:00	-67.2	27.7	-102.3	2.3	1.9	7.1	2016.99044	72.6	-67.6	3.0	-38.3	1.9
2016-12-29 12:00:00	-67.6	26.6	-102.9	2.5	1.9	7.6	2016.99317	72.6	-68.5	3.2	-37.3	2.0
2016-12-30 12:00:00	-65.1	24.8	-105.6	2.3	1.8	6.8	2016.99590	69.7	-69.2	2.9	-35.1	1.8
2016-12-31 12:00:00	-65.7	25.9	-107.0	2.5	2.0	7.7	2016.99863	70.6	-68.5	3.2	-36.3	2.0
2017-01-01 12:00:00	-64.1	24.7	-104.5	2.5	2.0	7.7	2017.00137	68.6	-68.9	3.2	-34.8	2.0
2017-01-02 12:00:00	-62.7	25.2	-110.7	2.9	2.2	8.7	2017.00411	67.6	-68.1	3.6	-35.1	2.2
2017-01-03 12:00:00	-65.1	24.1	-108.2	2.5	1.9	7.6	2017.00685	69.4	-69.6	3.2	-34.5	2.0
2017-01-04 12:00:00	-65.6	25.2	-98.4	2.6	2.1	7.9	2017.00959	70.3	-69.0	3.3	-35.6	2.1
2017-01-05 12:00:00	-67.3	26.0	-104.4	2.9	2.2	8.8	2017.01233	72.1	-68.9	3.7	-36.6	2.3
2017-01-06 12:00:00	-64.8	25.0	-101.9	2.5	2.0	7.8	2017.01507	69.5	-68.9	3.2	-35.3	2.0
2017-01-07 12:00:00	-66.1	24.6	-97.9	2.6	2.0	7.9	2017.01781	70.6	-69.6	3.2	-35.1	2.0
2017-01-08 12:00:00	-65.4	25.3	-101.7	2.5	1.9	7.6	2017.02055	70.1	-68.9	3.1	-35.6	2.0
2017-01-09 12:00:00	-64.4	25.5	-92.6	2.8	2.2	8.6	2017.02329	69.2	-68.4	3.5	-35.7	2.2
2017-01-10 12:00:00	-66.3	25.5	-97.5	2.4	1.9	7.3	2017.02603	71.1	-69.0	3.0	-36.0	1.9
2017-01-11 12:00:00	-64.7	24.8	-95.3	2.4	1.9	7.4	2017.02877	69.3	-69.1	3.1	-35.0	1.9
2017-01-12 12:00:00	-64.1	24.2	-101.5	2.4	1.9	7.5	2017.03150	68.5	-69.3	3.1	-34.3	1.9
2017-01-13 12:00:00	-63.7	23.7	-100.9	2.4	1.9	7.4	2017.03424	67.9	-69.6	3.0	-33.8	1.9
2017-01-14 12:00:00	-64.5	24.5	-98.8	2.5	2.0	7.7	2017.03698	69.0	-69.2	3.2	-34.8	2.0
2017-01-15 12:00:00	-68.2	24.9	-94.1	3.1	2.4	9.6	2017.03972	72.6	-69.9	3.9	-35.7	2.4
2017-01-16 12:00:00	-66.4	25.8	-97.7	2.4	1.9	7.4	2017.04246	71.2	-68.8	3.1	-36.3	1.9
2017-01-17 12:00:00	-66.6	25.4	-103.3	2.4	1.8	7.1	2017.04520	71.2	-69.1	3.0	-36.0	1.8
2017-01-18 12:00:00	-65.6	26.1	-101.7	2.5	2.0	7.9	2017.04794	70.6	-68.3	3.2	-36.5	2.0
2017-01-19 12:00:00	-64.9	22.3	-104.4	2.4	1.9	7.5	2017.05068	68.6	-71.0	3.1	-32.6	1.9
2017-01-20 12:00:00	-65.7	24.9	-111.5	2.8	2.2	8.7	2017.05342	70.2	-69.3	3.5	-35.3	2.2
2017-01-21 12:00:00	-66.7	24.0	-109.4	2.6	2.0	8.0	2017.05616	70.9	-70.2	3.3	-34.6	2.0
2017-01-22 12:00:00	-66.2	27.4	-103.5	4.1	3.5	11.8	2017.05890	71.7	-67.5	5.3	-37.9	3.5
2017-01-24 12:00:00	-66.5	25.0	-101.7	4.1	2.8	13.1	2017.06438	71.0	-69.4	4.9	-35.5	2.8
2017-01-26 12:00:00	-65.9	22.3	-100.0	3.5	2.4	10.6	2017.06986	69.6	-71.3	4.2	-32.8	2.4
2017-01-27 12:00:00	-65.8	25.2	-109.0	4.3	2.9	13.5	2017.07260	70.5	-69.1	5.2	-35.6	2.9
2017-01-29 12:00:00	-62.6	23.2	-98.3	3.5	2.3	10.6	2017.07808	66.8	-69.7	4.2	-33.2	2.4
2017-01-31 12:00:00	-62.2	21.3	-99.6	4.2	2.8	12.9	2017.08356	65.7	-71.1	5.1	-31.2	2.8
2017-02-01 12:00:00	-62.0	25.6	-101.4	4.8	4.2	13.2	2017.08630	67.0	-67.6	6.4	-35.4	4.2
2017-02-02 12:00:00	-64.2	22.3	-100.5	3.2	2.1	9.5	2017.08904	68.0	-70.8	3.9	-32.5	2.2
2017-02-03 12:00:00	-60.6	21.2	-97.9	4.0	2.9	11.5	2017.09178	64.2	-70.7	4.9	-30.8	2.9
2017-02-04 12:00:00	-64.2	20.2	-99.9	4.2	2.7	12.3	2017.09452	67.3	-72.5	5.0	-30.5	2.8
2017-02-05 12:00:00	-65.8	23.8	-105.0	3.3	2.4	9.6	2017.09726	70.0	-70.1	4.1	-34.2	2.4
2017-02-06 12:00:00	-70.0	35.6	-109.4	4.9	3.8	14.3	2017.10000	78.5	-63.0	6.2	-46.6	3.8
2017-02-13 12:00:00	-62.1	22.4	-103.9	3.3	2.2	9.8	2017.11918	66.0	-70.1	4.0	-32.3	2.2
2017-02-14 12:00:00	-61.0	22.0	-107.6	2.7	2.2	8.4	2017.12192	64.9	-70.2	3.5	-31.7	2.2
2017-02-15 12:00:00	-67.8	23.4	-102.4	1.9	1.6	6.0	2017.12466	71.8	-71.0	2.5	-34.2	1.6
2017-02-18 12:00:00	-65.5	22.9	-99.8	3.0	2.0	8.8	2017.13287	69.4	-70.8	3.6	-33.3	2.0
2017-02-19 12:00:00	-67.6	22.6	-103.0	2.5	2.0	7.8	2017.13561	71.2	-71.5	3.2	-33.3	2.0
2017-02-20 12:00:00	-67.6	23.3	-104.3	2.8	2.2	8.6	2017.13835	71.5	-71.0	3.5	-34.1	2.2
2017-03-03 12:00:00	-65.6	19.4	-107.7	3.2	2.2	9.4	2017.16849	68.4	-73.6	3.9	-29.8	2.3
2017-03-04 12:00:00	-66.0	21.0	-103.1	2.4	1.9	7.2	2017.17123	69.3	-72.4	3.0	-31.5	1.9
2017-03-05 12:00:00	-65.9	20.0	-105.5	2.2	1.8	6.9	2017.17397	68.9	-73.1	2.9	-30.5	1.8
2017-03-06 12:00:00	-62.4	13.6	-96.8	3.0	2.4	9.3	2017.17671	63.9	-77.7	3.8	-23.6	2.4
2017-03-07 12:00:00	-64.4	19.3	-95.8	2.8	2.2	8.5	2017.17945	67.2	-73.3	3.5	-29.6	2.2
2017-03-08 12:00:00	-66.3	20.4	-108.0	2.1	1.7	6.4	2017.18219	69.3	-72.9	2.7	-31.0	1.7
2017-03-09 12:00:00	-66.5	21.1	-110.2	2.1	1.8	6.4	2017.18493	69.7	-72.4	2.8	-31.7	1.8
2017-03-10 12:00:00	-66.0	20.0	-104.0	2.6	2.2	7.9	2017.18767	69.0	-73.1	3.4	-30.6	2.2
2017-03-11 12:00:00	-67.0	22.0	-103.7	2.8	2.3	8.6	2017.19041	70.5	-71.8	3.6	-32.7	2.3
2017-03-12 12:00:00	-66.0	20.0	-101.6	2.5	2.1	7.7	2017.19315	69.0	-73.1	3.3	-30.6	2.1
2017-03-13 12:00:00	-67.4	20.7	-103.9	2.6	2.2	8.1	2017.19589	70.5	-73.0	3.4	-31.4	2.2
2017-03-14 12:00:00	-66.5	20.2	-104.7	2.2	1.9	6.7	2017.19863	69.5	-73.1	2.9	-30.9	1.9
2017-03-15 12:00:00	-65.6	20.1	-110.2	2.3	1.9	7.0	2017.20137	68.7	-73.0	3.0	-30.6	2.0
2017-03-16 12:00:00	-66.7	21.9	-108.8	2.4	2.1	7.5	2017.20411	70.2	-71.8	3.2	-32.5	2.1
2017-03-17 12:00:00	-67.2	20.3	-106.8	2.4	2.0	7.2	2017.20685	70.2	-73.2	3.1	-31.0	2.0
2017-03-18 12:00:00	-65.9	19.6	-104.6	2.4	2.0	7.4	2017.20959	68.8	-73.4	3.2	-30.2	2.0
2017-03-19 12:00:00	-67.3	20.9	-107.1	2.4	2.0	7.4	2017.21233	70.5	-72.8	3.2	-31.6	2.1
2017-03-20 12:00:00	-66.5	21.3	-104.3	2.5	2.1	7.5	2017.21507	69.8	-72.2	3.2	-31.9	2.1
2017-03-21 12:00:00	-65.9	19.9	-106.7	2.4	2.1	7.5	2017.21781	68.9	-73.2	3.2	-30.5	2.1
2017-03-22 12:00:00	-67.7	21.4	-105.6	2.2	1.9	6.7	2017.22055	71.0	-72.5	2.9	-32.2	1.9
2017-03-23 12:00:00	-67.0	18.6	-105.4	2.9	2.4	8.7	2017.22329	69.5	-74.5	3.7	-29.3	2.4
2017-03-24 12:00:00	-65.3	20.5	-110.0	2.6	2.1	8.0	2017.22603	68.4	-72.5	3.4	-31.0	2.2
2017-03-25 12:00:00	-67.4	20.1	-102.0	2.4	2.0	7.5	2017.22877	70.3	-73.4	3.2	-30.9	2.1
2017-03-26 12:00:00	-66.3	19.7	-106.4	2.3	1.9	7.0	2017.23150	69.1	-73.5	3.0	-30.3	1.9
2017-03-27 12:00:00	-65.5	19.6	-108.9	2.4	2.0	7.3	2017.23424	68.4	-73.3	3.1	-30.1	2.0
2017-03-28 12:00:00	-65.6	20.2	-108.2	2.2	1.8	6.8	2017.23698	68.6	-72.9	2.9	-30.7	1.8
2017-03-29 12:00:00	-64.6	19.8	-107.0	2.2	1.9	7.0	2017.23972	67.6	-72.9	3.0	-30.2	1.9
2017-03-30 12:00:00	-64.8	19.5	-102.5	2.5	2.1	7.7	2017.24246	67.6	-73.2	3.3	-29.9	2.1
2017-03-31 12:00:00	-65.2	20.1	-107.4	2.3	1.9	7.0	2017.24520	68.3	-72.9	3.0	-30.5	1.9
2017-04-01 12:00:00	-65.5	21.0	-102.8	2.1	1.8	6.6	2017.24794	68.8	-72.3	2.8	-31.4	1.8
2017-04-02 12:00:00	-65.5	22.2	-108.4	2.6	2.2	7.9	2017.25068	69.2	-71.3	3.3	-32.6	2.2
2017-04-03 12:00:00	-69.3	21.2	-107.9	2.6	2.2	7.9	2017.25342	72.5	-73.0	3.3	-32.2	2.2
2017-04-04 12:00:00	-67.0	21.4	-106.4	2.4	2.1	7.4	2017.25616	70.4	-72.3	3.2	-32.1	2.1
2017-04-05 12:00:00	-66.4	20.5	-111.0	2.3	2.0	7.1	2017.25890	69.5	-72.8	3.0	-31.1	2.0
2017-04-06 12:00:00	-65.4	20.1	-110.7	2.3	1.9	7.0	2017.26164	68.4	-72.9	3.0	-30.5	1.9
2017-04-07 12:00:00	-67.9	19.1	-105.0	2.7	2.3	8.4	2017.26438	70.5	-74.3	3.5	-30.0	2.3
2017-04-08 12:00:00	-65.3	21.3	-109.6	2.3	1.9	7.2	2017.26712	68.7	-72.0	3.0	-31.7	1.9
2017-04-09 12:00:00	-64.8	21.2	-116.6	2.3	1.9	7.0	2017.26986	68.2	-71.9	3.0	-31.5	2.0
2017-04-10 12:00:00	-64.5	19.8	-111.4	2.4	2.1	7.5	2017.27260	67.5	-73.0	3.2	-30.1	2.1
2017-04-11 12:00:00	-65.6	20.1	-108.4	2.3	1.9	7.1	2017.27534	68.7	-72.9	3.0	-30.6	1.9
2017-04-12 12:00:00	-64.0	19.0	-114.2	2.4	2.0	7.4	2017.27808	66.8	-73.4	3.1	-29.3	2.0
2017-04-13 12:00:00	-64.6	19.2	-113.7	2.1	1.8	6.5	2017.28082	67.4	-73.5	2.8	-29.5	1.8
2017-04-14 12:00:00	-63.7	19.5	-115.9	2.2	1.9	6.8	2017.28356	66.6	-73.0	2.9	-29.7	1.9
2017-04-15 12:00:00	-64.2	18.4	-115.8	2.1	1.8	6.6	2017.28630	66.7	-74.0	2.8	-28.6	1.8
2017-04-16 12:00:00	-64.4	19.0	-116.2	2.3	2.0	7.2	2017.28904	67.2	-73.5	3.0	-29.3	2.0
2017-04-17 12:00:00	-64.6	19.5	-114.9	2.3	1.9	7.0	2017.29178	67.5	-73.2	3.0	-29.8	2.0
2017-04-18 12:00:00	-65.2	20.4	-111.4	2.3	2.0	7.1	2017.29452	68.3	-72.6	3.0	-30.9	2.0
2017-04-19 12:00:00	-66.0	18.7	-111.8	2.4	2.1	7.5	2017.29726	68.6	-74.2	3.2	-29.2	2.1
2017-04-20 12:00:00	-64.4	19.9	-117.0	2.5	2.1	7.6	2017.30000	67.4	-72.9	3.2	-30.1	2.1
2017-04-21 12:00:00	-64.1	18.5	-112.7	2.2	1.9	6.7	2017.30274	66.7	-73.9	2.9	-28.7	1.9
2017-04-22 12:00:00	-63.6	18.9	-112.8	2.3	2.0	7.2	2017.30548	66.4	-73.4	3.1	-29.1	2.0
2017-04-23 12:00:00	-65.1	19.3	-116.6	2.4	2.0	7.3	2017.30822	67.9	-73.4	3.1	-29.7	2.0
2017-04-24 12:00:00	-63.8	18.9	-113.6	2.4	2.0	7.3	2017.31096	66.5	-73.5	3.1	-29.1	2.0
2017-04-25 12:00:00	-64.5	17.7	-110.4	2.3	2.0	7.2	2017.31370	66.9	-74.7	3.1	-28.0	2.0
2017-04-26 12:00:00	-64.9	17.7	-108.2	2.3	2.0	7.3	2017.31644	67.3	-74.7	3.1	-28.1	2.0
2017-04-27 12:00:00	-65.3	18.5	-103.2	2.5	2.2	7.8	2017.31918	67.9	-74.2	3.3	-28.9	2.2
2017-04-28 12:00:00	-67.5	20.7	-122.0	3.0	2.6	9.3	2017.32192	70.6	-73.0	3.9	-31.5	2.6
2017-04-29 12:00:00	-66.3	16.9	-115.6	2.8	2.4	8.8	2017.32466	68.4	-75.7	3.7	-27.6	2.4
2017-04-30 12:00:00	-78.5	15.7	-104.0	4.0	3.4	12.5	2017.32740	80.0	-78.7	5.3	-28.3	3.4
2017-05-01 12:00:00	-63.8	18.8	-113.9	3.3	2.8	10.5	2017.33014	66.5	-73.5	4.4	-29.0	2.9
2017-05-02 12:00:00	-66.4	19.3	-113.1	2.8	2.4	8.6	2017.33287	69.1	-73.8	3.6	-29.9	2.4
2017-05-03 12:00:00	-65.5	17.4	-112.6	2.5	2.1	7.8	2017.33561	67.8	-75.2	3.3	-27.9	2.2
2017-05-04 12:00:00	-65.4	17.2	-113.0	2.4	2.1	7.6	2017.33835	67.6	-75.3	3.2	-27.7	2.1
2017-05-05 12:00:00	-65.7	17.7	-116.4	2.3	2.0	7.2	2017.34109	68.1	-74.9	3.1	-28.2	2.0
2017-05-06 12:00:00	-65.3	18.2	-114.7	2.4	2.1	7.5	2017.34383	67.8	-74.4	3.2	-28.7	2.1
2017-05-07 12:00:00	-65.1	17.9	-116.8	2.4	2.1	7.5	2017.34657	67.5	-74.7	3.2	-28.3	2.1
2017-05-08 12:00:00	-65.8	17.5	-117.4	2.4	2.0	7.2	2017.34931	68.1	-75.1	3.1	-28.0	2.0
2017-05-09 12:00:00	-65.2	17.9	-113.8	2.3	1.9	7.1	2017.35205	67.6	-74.7	3.0	-28.3	2.0
2017-05-10 12:00:00	-64.2	14.4	-106.1	2.7	2.2	8.3	2017.35479	65.8	-77.4	3.5	-24.7	2.3
2017-05-11 12:00:00	-63.6	15.6	-113.1	2.8	2.3	8.6	2017.35753	65.5	-76.2	3.6	-25.8	2.3
2017-05-12 12:00:00	-63.1	20.2	-112.9	3.2	2.6	9.9	2017.36027	66.3	-72.3	4.2	-30.3	2.7
2017-05-13 12:00:00	-64.0	15.9	-104.0	2.8	2.3	8.8	2017.36301	65.9	-76.0	3.7	-26.2	2.4
2017-05-14 12:00:00	-61.4	8.5	-96.7	3.7	3.0	11.5	2017.36575	62.0	-82.1	4.8	-18.4	3.0
2017-05-15 12:00:00	-62.8	14.1	-107.4	3.4	2.7	10.3	2017.36849	64.3	-77.3	4.3	-24.2	2.7
2017-05-16 12:00:00	-64.4	17.6	-104.8	3.0	2.4	9.3	2017.37123	66.8	-74.7	3.9	-27.9	2.5
2017-05-17 12:00:00	-66.2	19.1	-113.9	2.5	2.1	7.6	2017.37397	68.9	-73.9	3.2	-29.6	2.1
2017-05-18 12:00:00	-66.2	21.5	-112.5	2.5	2.0	7.6	2017.37671	69.6	-72.0	3.2	-32.0	2.1
2017-05-19 12:00:00	-66.2	17.2	-116.7	2.6	2.2	7.9	2017.37945	68.4	-75.4	3.4	-27.8	2.2
2017-05-20 12:00:00	-66.5	17.9	-116.9	2.4	2.0	7.3	2017.38219	68.9	-75.0	3.1	-28.5	2.0
2017-05-21 12:00:00	-68.1	16.6	-96.6	3.1	2.5	9.7	2017.38493	70.1	-76.3	4.0	-27.5	2.5
2017-05-22 12:00:00	-64.0	14.0	-101.5	3.0	2.4	9.2	2017.38767	65.6	-77.7	3.8	-24.3	2.4
2017-05-23 12:00:00	-66.3	17.2	-111.2	2.4	2.0	7.6	2017.39041	68.5	-75.5	3.2	-27.8	2.1
2017-05-24 12:00:00	-65.0	17.3	-112.9	2.6	2.1	8.0	2017.39315	67.3	-75.1	3.4	-27.7	2.2
2017-05-25 12:00:00	-66.0	17.2	-117.1	3.1	2.6	9.8	2017.39589	68.2	-75.4	4.1	-27.8	2.6
2017-05-26 12:00:00	-65.7	16.3	-113.6	2.6	2.1	7.9	2017.39863	67.7	-76.1	3.3	-26.9	2.1
2017-05-27 12:00:00	-66.1	16.4	-115.5	2.5	2.1	7.8	2017.40137	68.1	-76.1	3.3	-27.0	2.1
2017-05-28 12:00:00	-65.6	16.4	-113.7	2.8	2.2	8.6	2017.40411	67.6	-76.0	3.5	-26.9	2.2
2017-05-29 12:00:00	-64.5	15.3	-98.0	2.8	2.3	8.6	2017.40685	66.3	-76.7	3.6	-25.7	2.3
2017-05-30 12:00:00	-62.6	10.9	-94.9	3.1	2.5	9.7	2017.40959	63.5	-80.1	4.0	-21.0	2.5
2017-05-31 12:00:00	-63.3	15.2	-112.4	2.6	2.2	8.2	2017.41233	65.1	-76.5	3.4	-25.4	2.2
2017-06-01 12:00:00	-61.7	5.3	-103.2	3.9	3.1	12.0	2017.41507	61.9	-85.1	5.0	-15.3	3.1
2017-06-02 12:00:00	-62.8	15.1	-108.7	2.9	2.4	8.8	2017.41781	64.6	-76.5	3.7	-25.2	2.4
2017-06-03 12:00:00	-65.0	15.4	-113.2	2.7	2.2	8.2	2017.42055	66.8	-76.7	3.4	-25.8	2.2
2017-06-04 12:00:00	-62.6	13.6	-94.2	3.6	2.9	11.0	2017.42329	64.0	-77.7	4.6	-23.7	2.9
2017-06-05 12:00:00	-65.0	15.9	-117.0	2.7	2.2	8.4	2017.42603	66.9	-76.2	3.5	-26.3	2.3
2017-06-06 12:00:00	-65.4	16.1	-109.4	2.5	2.1	7.8	2017.42877	67.4	-76.2	3.3	-26.6	2.1
2017-06-07 12:00:00	-65.2	15.6	-114.1	2.5	2.1	7.7	2017.43150	67.0	-76.5	3.3	-26.1	2.1
2017-06-08 12:00:00	-66.7	16.8	-112.2	2.4	2.0	7.5	2017.43424	68.7	-75.9	3.1	-27.4	2.0
2017-06-09 12:00:00	-66.5	16.5	-115.6	2.5	2.1	7.7	2017.43698	68.5	-76.1	3.3	-27.2	2.1
2017-06-10 12:00:00	-65.2	18.4	-114.1	2.6	2.1	7.8	2017.43972	67.8	-74.2	3.3	-28.9	2.1
2017-06-11 12:00:00	-65.6	16.0	-110.5	2.5	2.0	7.6	2017.44246	67.5	-76.3	3.2	-26.5	2.0
2017-06-12 12:00:00	-65.8	17.2	-109.8	2.6	2.1	7.9	2017.44520	68.0	-75.4	3.3	-27.7	2.1
2017-06-13 12:00:00	-65.6	15.7	-112.4	2.6	2.1	7.8	2017.44794	67.5	-76.5	3.3	-26.3	2.1
2017-06-14 12:00:00	-64.3	17.0	-112.0	2.7	2.1	8.2	2017.45068	66.5	-75.2	3.4	-27.3	2.2
2017-06-15 12:00:00	-66.1	15.9	-111.3	2.6	2.1	8.2	2017.45342	68.0	-76.5	3.4	-26.5	2.1
2017-06-16 12:00:00	-66.9	17.0	-110.3	2.6	2.1	8.1	2017.45616	69.0	-75.7	3.4	-27.7	2.1
2017-06-17 12:00:00	-65.6	17.0	-112.8	2.4	1.9	7.4	2017.45890	67.8	-75.4	3.1	-27.6	1.9
2017-06-18 12:00:00	-66.9	15.8	-111.2	2.4	1.9	7.2	2017.46164	68.7	-76.7	3.0	-26.5	1.9
2017-06-19 12:00:00	-66.9	16.9	-113.7	2.5	2.0	7.6	2017.46438	69.0	-75.8	3.2	-27.7	2.0
2017-06-20 12:00:00	-66.4	14.9	-108.6	2.4	1.9	7.2	2017.46712	68.0	-77.3	3.0	-25.6	1.9
2017-06-21 12:00:00	-66.3	14.5	-108.7	3.1	2.4	9.3	2017.46986	67.9	-77.7	3.9	-25.1	2.4
2017-06-22 12:00:00	-66.3	15.7	-111.4	2.6	2.1	8.1	2017.47260	68.1	-76.7	3.4	-26.3	2.1
2017-06-23 12:00:00	-65.9	17.7	-118.1	2.5	2.0	7.7	2017.47534	68.2	-74.9	3.2	-28.3	2.0
2017-06-24 12:00:00	-66.2	16.7	-107.8	2.5	2.0	7.6	2017.47808	68.3	-75.8	3.2	-27.4	2.0
2017-06-25 12:00:00	-67.0	15.4	-114.4	2.3	1.8	6.9	2017.48082	68.7	-77.1	2.9	-26.1	1.8
2017-06-26 12:00:00	-65.6	16.5	-114.7	2.5	2.0	7.7	2017.48356	67.7	-75.9	3.2	-27.1	2.0
2017-06-27 12:00:00	-66.4	15.4	-115.6	2.5	2.0	7.6	2017.48630	68.2	-77.0	3.2	-26.0	2.0
2017-06-28 12:00:00	-66.9	16.2	-117.1	2.5	2.0	7.6	2017.48904	68.8	-76.4	3.2	-26.9	2.0
2017-06-29 12:00:00	-66.5	14.5	-118.7	2.6	2.0	7.9	2017.49178	68.1	-77.7	3.3	-25.2	2.0
2017-06-30 12:00:00	-65.4	14.9	-113.5	2.6	2.0	7.9	2017.49452	67.1	-77.2	3.3	-25.4	2.1
2017-07-01 12:00:00	-66.0	15.2	-117.8	2.5	2.0	7.8	2017.49726	67.7	-77.0	3.2	-25.8	2.0
2017-07-02 12:00:00	-67.4	15.6	-119.6	2.5	1.9	7.5	2017.50000	69.2	-77.0	3.1	-26.4	1.9
2017-07-03 12:00:00	-66.1	16.5	-119.3	2.2	1.8	6.8	2017.50274	68.2	-76.0	2.9	-27.2	1.8
2017-07-04 12:00:00	-66.0	15.7	-117.6	2.7	2.1	8.3	2017.50548	67.9	-76.6	3.4	-26.3	2.1
2017-07-05 12:00:00	-67.2	15.6	-111.8	2.8	2.1	8.6	2017.50822	69.0	-76.9	3.5	-26.4	2.2
2017-07-06 12:00:00	-64.0	13.6	-106.1	3.3	2.5	10.1	2017.51096	65.4	-78.0	4.1	-23.9	2.6
2017-07-07 12:00:00	-65.7	14.8	-114.8	2.5	2.0	7.7	2017.51370	67.3	-77.3	3.2	-25.3	2.0
2017-07-08 12:00:00	-70.1	16.7	-125.9	2.4	1.9	7.4	2017.51644	72.1	-76.6	3.1	-28.0	1.9
2017-07-09 12:00:00	-67.0	15.3	-116.5	2.4	1.9	7.3	2017.51918	68.8	-77.2	3.0	-26.1	1.9
2017-07-10 12:00:00	-66.2	15.3	-119.1	2.4	1.9	7.3	2017.52192	67.9	-76.9	3.0	-26.0	1.9
2017-07-11 12:00:00	-64.8	14.2	-112.8	2.4	1.9	7.3	2017.52466	66.3	-77.7	3.1	-24.6	1.9
2017-07-12 12:00:00	-65.7	14.2	-114.0	2.6	2.0	7.9	2017.52740	67.2	-77.8	3.3	-24.8	2.1
2017-07-13 12:00:00	-66.0	14.3	-119.4	2.7	2.1	8.2	2017.53014	67.5	-77.8	3.4	-24.9	2.2
2017-07-14 12:00:00	-66.8	13.0	-114.1	2.5	2.0	7.6	2017.53287	68.0	-79.0	3.2	-23.8	2.0
2017-07-15 12:00:00	-64.9	14.5	-116.1	2.4	1.9	7.5	2017.53561	66.5	-77.4	3.1	-25.0	1.9
2017-07-16 12:00:00	-68.2	15.6	-110.7	2.5	2.0	7.6	2017.53835	69.9	-77.1	3.2	-26.5	2.0
2017-07-17 12:00:00	-67.7	11.2	-109.4	4.0	3.9	11.8	2017.54109	68.6	-80.6	5.5	-22.2	3.9
2017-08-16 12:00:00	-66.8	12.2	-115.9	3.3	2.3	11.1	2017.62329	67.9	-79.7	4.0	-22.9	2.3
2017-08-17 12:00:00	-66.4	10.8	-120.5	2.6	2.0	8.1	2017.62603	67.3	-80.8	3.3	-21.5	2.0
2017-08-18 12:00:00	-66.1	10.9	-122.1	2.8	2.2	8.8	2017.62877	67.0	-80.6	3.6	-21.6	2.2
2017-08-19 12:00:00	-65.1	11.4	-117.2	2.5	1.9	7.6	2017.63150	66.1	-80.1	3.1	-21.9	1.9
2017-08-20 12:00:00	-64.4	12.0	-114.6	2.4	1.9	7.5	2017.63424	65.5	-79.5	3.1	-22.3	1.9
2017-08-21 12:00:00	-65.6	11.6	-114.9	2.3	1.8	7.0	2017.63698	66.6	-80.0	2.9	-22.2	1.8
2017-08-22 12:00:00	-65.8	10.3	-113.8	2.5	1.8	7.7	2017.63972	66.6	-81.1	3.1	-20.9	1.8
2017-08-23 12:00:00	-65.3	10.9	-114.0	2.5	1.9	7.7	2017.64246	66.2	-80.5	3.1	-21.5	1.9
2017-08-24 12:00:00	-64.1	10.9	-113.3	2.3	1.8	7.1	2017.64520	65.1	-80.3	2.9	-21.3	1.8
2017-08-25 12:00:00	-65.8	9.9	-113.4	2.5	1.9	7.6	2017.64794	66.6	-81.5	3.1	-20.5	1.9
2017-08-26 12:00:00	-66.0	10.4	-111.6	3.0	2.3	9.2	2017.65068	66.8	-81.1	3.8	-21.1	2.3
2017-08-27 12:00:00	-63.0	11.6	-113.8	2.8	2.1	8.8	2017.65342	64.1	-79.5	3.5	-21.8	2.2
2017-08-28 12:00:00	-66.6	10.8	-118.5	2.4	1.9	7.5	2017.65616	67.5	-80.8	3.1	-21.6	1.9
2017-08-29 12:00:00	-67.1	10.3	-119.4	2.3	1.8	7.2	2017.65890	67.8	-81.3	3.0	-21.1	1.8
2017-08-30 12:00:00	-65.5	9.9	-112.1	2.3	1.8	7.0	2017.66164	66.3	-81.4	2.9	-20.5	1.8
2017-08-31 12:00:00	-63.8	8.6	-116.7	2.8	2.2	8.5	2017.66438	64.4	-82.3	3.5	-18.9	2.2
2017-09-01 12:00:00	-66.1	11.2	-114.0	2.6	2.0	8.0	2017.66712	67.0	-80.4	3.3	-21.9	2.0
2017-09-02 12:00:00	-66.1	11.0	-114.1	3.2	2.5	10.1	2017.66986	67.0	-80.5	4.1	-21.7	2.5
2017-09-03 12:00:00	-66.2	10.4	-114.2	2.4	1.9	7.3	2017.67260	67.0	-81.1	3.0	-21.1	1.9
2017-09-04 12:00:00	-67.7	8.3	-98.0	3.8	2.9	12.0	2017.67534	68.2	-83.0	4.8	-19.2	2.9
2017-09-05 12:00:00	-66.6	10.4	-115.3	2.6	2.0	8.1	2017.67808	67.4	-81.1	3.3	-21.2	2.0
2017-09-06 12:00:00	-67.6	11.5	-116.4	2.6	2.0	7.9	2017.68082	68.5	-80.4	3.3	-22.4	2.0
2017-09-07 12:00:00	-67.0	11.0	-119.0	2.4	1.8	7.5	2017.68356	67.9	-80.7	3.0	-21.8	1.9
2017-09-08 12:00:00	-65.7	10.4	-118.3	2.6	2.0	8.2	2017.68630	66.5	-81.0	3.3	-21.1	2.0
2017-09-09 12:00:00	-66.0	10.5	-117.4	2.3	1.8	7.2	2017.68904	66.8	-81.0	2.9	-21.2	1.8
2017-09-10 12:00:00	-66.3	11.9	-118.6	2.5	1.9	7.7	2017.69178	67.4	-79.8	3.1	-22.6	1.9
2017-09-11 12:00:00	-66.4	10.4	-114.7	2.4	1.8	7.4	2017.69452	67.2	-81.1	3.0	-21.2	1.9
2017-09-12 12:00:00	-66.4	10.1	-113.0	2.4	1.8	7.3	2017.69726	67.1	-81.3	3.0	-20.8	1.8
2017-09-13 12:00:00	-66.3	10.7	-119.3	2.3	1.8	7.3	2017.70000	67.2	-80.9	2.9	-21.4	1.8
2017-09-14 12:00:00	-68.9	9.3	-120.2	2.3	1.7	7.3	2017.70274	69.5	-82.3	2.9	-20.5	1.8
2017-09-15 12:00:00	-66.4	8.6	-116.3	2.6	2.0	8.1	2017.70548	66.9	-82.6	3.3	-19.3	2.0
2017-09-16 12:00:00	-66.2	9.7	-110.5	2.9	2.1	8.9	2017.70822	66.9	-81.7	3.6	-20.4	2.2
2017-09-17 12:00:00	-67.2	10.4	-112.1	2.8	2.1	8.8	2017.71096	68.0	-81.2	3.5	-21.3	2.1
2017-09-18 12:00:00	-66.7	9.1	-119.1	3.2	2.5	10.3	2017.71370	67.3	-82.3	4.1	-19.9	2.5
2017-09-19 12:00:00	-64.3	10.5	-116.4	2.7	2.1	8.5	2017.71644	65.2	-80.7	3.4	-20.9	2.1
2017-09-20 12:00:00	-68.7	18.2	-128.9	3.7	2.8	11.6	2017.71918	71.1	-75.2	4.6	-29.2	2.8
2017-11-27 12:00:00	-64.5	6.2	-131.7	3.4	2.2	10.8	2017.90548	64.8	-84.5	4.1	-16.7	2.3
2018-01-04 12:00:00	-62.4	1.9	-118.4	4.5	3.1	14.3	2018.00959	62.5	-88.2	5.5	-12.1	3.2
2018-01-05 12:00:00	-62.8	2.8	-126.6	2.4	1.9	7.4	2018.01233	62.8	-87.5	3.0	-13.0	1.9
2018-01-06 12:00:00	-63.0	3.0	-126.4	2.2	1.7	6.7	2018.01507	63.1	-87.3	2.8	-13.3	1.7
2018-01-07 12:00:00	-64.4	6.4	-123.8	2.5	1.9	7.8	2018.01781	64.7	-84.4	3.2	-16.8	2.0
2018-01-08 12:00:00	-65.1	6.0	-122.0	2.4	1.9	7.5	2018.02055	65.4	-84.8	3.1	-16.6	1.9
2018-01-09 12:00:00	-71.1	15.4	-130.6	3.3	2.5	10.4	2018.02329	72.7	-77.8	4.2	-26.8	2.6
2018-01-10 12:00:00	-65.6	3.3	-127.5	2.7	2.1	8.3	2018.02603	65.7	-87.1	3.4	-14.0	2.1
2018-01-11 12:00:00	-66.0	7.7	-129.0	2.7	2.1	8.5	2018.02877	66.4	-83.4	3.4	-18.4	2.1
2018-01-12 12:00:00	-67.9	6.6	-128.7	2.5	1.9	7.7	2018.03150	68.2	-84.5	3.1	-17.6	1.9
2018-01-13 12:00:00	-64.8	4.8	-125.8	2.3	1.8	7.2	2018.03424	65.0	-85.7	3.0	-15.4	1.8
2018-01-14 12:00:00	-64.1	2.3	-123.2	2.4	1.9	7.4	2018.03698	64.1	-88.0	3.0	-12.7	1.9
2018-01-15 12:00:00	-63.2	2.4	-118.3	2.3	1.8	7.0	2018.03972	63.2	-87.9	2.9	-12.7	1.8
2018-01-16 12:00:00	-64.4	3.6	-119.0	2.2	1.7	6.9	2018.04246	64.5	-86.8	2.8	-14.1	1.7
2018-01-17 12:00:00	-62.5	4.4	-118.9	2.2	1.7	6.9	2018.04520	62.7	-86.0	2.8	-14.6	1.7
2018-01-18 12:00:00	-63.7	3.2	-119.4	2.5	2.0	7.9	2018.04794	63.8	-87.1	3.2	-13.6	2.0
2018-01-19 12:00:00	-63.9	3.5	-125.9	2.5	1.9	7.8	2018.05068	64.0	-86.9	3.2	-13.9	2.0
2018-01-20 12:00:00	-63.6	3.3	-126.2	2.4	1.9	7.6	2018.05342	63.7	-87.0	3.1	-13.7	1.9
2018-01-21 12:00:00	-63.9	4.0	-124.1	2.5	1.9	7.4	2018.05616	64.1	-86.4	3.1	-14.4	1.9
2018-01-22 12:00:00	-63.0	2.9	-121.5	2.6	1.9	7.9	2018.05890	63.1	-87.3	3.2	-13.2	2.0
2018-01-23 12:00:00	-65.5	3.2	-128.0	2.9	2.2	8.9	2018.06164	65.6	-87.2	3.6	-13.9	2.2
2018-01-24 12:00:00	-63.9	3.3	-134.3	2.5	1.9	7.7	2018.06438	64.0	-87.0	3.2	-13.8	1.9
2018-01-25 12:00:00	-63.4	2.1	-130.6	2.4	1.9	7.4	2018.06712	63.4	-88.1	3.1	-12.4	1.9
2018-01-26 12:00:00	-67.3	4.8	-118.3	3.0	2.4	9.2	2018.06986	67.5	-85.9	3.8	-15.8	2.4
2018-01-27 12:00:00	-65.1	2.0	-121.5	2.3	1.8	7.0	2018.07260	65.2	-88.3	2.9	-12.6	1.8
2018-01-28 12:00:00	-62.8	2.8	-125.2	2.5	2.0	7.6	2018.07534	62.8	-87.4	3.2	-13.1	2.0
2018-01-29 12:00:00	-62.2	1.3	-126.5	2.5	2.0	7.7	2018.07808	62.2	-88.8	3.2	-11.5	2.0
2018-01-30 12:00:00	-62.8	1.6	-128.1	2.5	2.0	7.7	2018.08082	62.9	-88.5	3.2	-11.9	2.0
2018-01-31 12:00:00	-63.5	2.6	-128.1	2.5	2.0	7.8	2018.08356	63.6	-87.7	3.2	-13.0	2.1
2018-02-01 12:00:00	-63.3	1.4	-124.6	2.3	1.8	7.2	2018.08630	63.3	-88.7	3.0	-11.7	1.9
2018-02-02 12:00:00	-63.9	2.7	-126.7	3.2	2.5	10.0	2018.08904	63.9	-87.5	4.0	-13.2	2.5
2018-02-03 12:00:00	-63.6	-0.1	-125.5	2.5	2.1	7.9	2018.09178	63.6	-90.1	3.2	-10.3	2.1
2018-02-04 12:00:00	-66.4	0.9	-114.7	3.0	2.4	9.5	2018.09452	66.4	-89.2	3.9	-11.8	2.4
2018-02-05 12:00:00	-65.0	1.4	-125.7	2.3	1.8	7.1	2018.09726	65.0	-88.7	2.9	-12.0	1.8
2018-02-06 12:00:00	-63.3	2.3	-129.5	2.4	1.9	7.5	2018.10000	63.4	-87.9	3.1	-12.6	1.9
2018-02-07 12:00:00	-62.7	1.9	-125.5	2.7	2.2	8.3	2018.10274	62.7	-88.3	3.4	-12.1	2.2
2018-02-08 12:00:00	-64.7	2.1	-121.0	2.4	2.0	7.7	2018.10548	64.7	-88.2	3.1	-12.6	2.0
2018-02-09 12:00:00	-64.1	1.4	-117.6	2.5	2.0	7.7	2018.10822	64.1	-88.7	3.2	-11.9	2.0
2018-02-10 12:00:00	-64.6	2.4	-111.7	2.3	1.9	7.2	2018.11096	64.6	-87.9	3.0	-12.9	1.9
2018-02-11 12:00:00	-64.5	1.9	-121.1	2.5	2.0	7.6	2018.11370	64.5	-88.3	3.2	-12.4	2.0
2018-02-12 12:00:00	-64.1	2.2	-118.8	2.5	2.0	7.8	2018.11644	64.2	-88.0	3.2	-12.7	2.0
2018-02-13 12:00:00	-67.0	3.3	-124.4	2.6	2.1	8.1	2018.11918	67.1	-87.2	3.3	-14.2	2.1
2018-02-14 12:00:00	-65.9	6.0	-111.7	2.9	2.3	9.2	2018.12192	66.1	-84.8	3.8	-16.8	2.4
2018-02-15 12:00:00	-63.3	0.8	-118.5	2.6	2.1	8.2	2018.12466	63.3	-89.3	3.4	-11.1	2.1
2018-02-16 12:00:00	-64.3	2.7	-128.5	2.3	1.9	7.0	2018.12740	64.4	-87.6	3.0	-13.2	1.9
2018-02-17 12:00:00	-62.5	1.3	-124.0	2.4	1.9	7.4	2018.13014	62.5	-88.8	3.1	-11.5	2.0
2018-02-18 12:00:00	-64.4	2.0	-123.5	2.3	1.9	7.3	2018.13287	64.4	-88.2	3.0	-12.5	1.9
2018-02-19 12:00:00	-68.4	4.1	-131.8	3.2	2.6	10.0	2018.13561	68.5	-86.6	4.1	-15.3	2.6
2018-02-20 12:00:00	-63.5	0.6	-131.2	2.6	2.1	8.1	2018.13835	63.5	-89.4	3.4	-11.0	2.2
2018-02-21 12:00:00	-68.1	3.0	-121.9	2.6	2.2	8.1	2018.14109	68.2	-87.5	3.4	-14.1	2.2
2018-02-22 12:00:00	-67.1	2.2	-121.1	2.3	2.0	7.3	2018.14383	67.2	-88.1	3.1	-13.2	2.0
2018-02-23 12:00:00	-70.6	8.9	-130.4	3.2	2.7	10.0	2018.14657	71.2	-82.8	4.2	-20.3	2.7
2018-02-24 12:00:00	-70.5	3.5	-135.2	2.8	2.4	8.7	2018.14931	70.5	-87.2	3.7	-15.0	2.4
2018-02-25 12:00:00	-65.5	3.7	-128.5	3.2	2.7	10.0	2018.15205	65.6	-86.8	4.2	-14.4	2.7
2018-02-26 12:00:00	-68.4	3.8	-127.6	2.9	2.4	8.9	2018.15479	68.5	-86.8	3.8	-14.9	2.4
2018-02-27 12:00:00	-65.2	1.1	-123.7	2.4	2.1	7.5	2018.15753	65.2	-89.1	3.2	-11.7	2.1
2018-02-28 12:00:00	-66.1	1.6	-126.5	2.4	2.1	7.5	2018.16027	66.1	-88.6	3.2	-12.5	2.1
2018-03-01 12:00:00	-66.2	1.1	-130.1	2.6	2.2	8.1	2018.16301	66.2	-89.1	3.4	-11.9	2.2
2018-03-02 12:00:00	-65.4	0.5	-137.2	2.7	2.3	8.4	2018.16575	65.4	-89.5	3.6	-11.2	2.3
2018-03-03 12:00:00	-64.5	0.7	-133.7	2.4	2.0	7.3	2018.16849	64.5	-89.4	3.1	-11.2	2.0
2018-03-04 12:00:00	-63.8	1.1	-128.7	2.6	2.2	8.0	2018.17123	63.8	-89.0	3.4	-11.5	2.2
2018-03-05 12:00:00	-64.2	-0.9	-129.4	2.3	2.0	7.2	2018.17397	64.2	-90.8	3.1	-9.7	2.0
2018-03-06 12:00:00	-64.4	-0.5	-126.3	2.7	2.3	8.1	2018.17671	64.4	-90.5	3.5	-10.0	2.3
2018-03-07 12:00:00	-66.4	1.4	-130.4	2.6	2.2	7.9	2018.17945	66.4	-88.8	3.3	-12.3	2.2
2018-03-08 12:00:00	-65.6	1.6	-131.9	2.6	2.2	7.9	2018.18219	65.6	-88.6	3.4	-12.3	2.2
2018-03-09 12:00:00	-64.4	1.1	-128.6	2.6	2.1	7.8	2018.18493	64.4	-89.0	3.3	-11.7	2.1
2018-03-10 12:00:00	-65.0	2.7	-129.1	2.4	2.0	7.3	2018.18767	65.0	-87.7	3.1	-13.3	2.0
2018-03-11 12:00:00	-64.7	2.5	-126.3	2.4	2.0	7.3	2018.19041	64.7	-87.8	3.1	-13.0	2.0
2018-03-12 12:00:00	-63.3	1.9	-124.4	2.5	2.1	7.5	2018.19315	63.3	-88.3	3.2	-12.2	2.1
2018-03-13 12:00:00	-63.0	1.9	-129.5	2.6	2.3	8.1	2018.19589	63.0	-88.2	3.5	-12.2	2.3
2018-03-14 12:00:00	-63.3	3.7	-127.7	2.8	2.3	8.5	2018.19863	63.4	-86.6	3.6	-14.0	2.3
2018-03-15 12:00:00	-65.4	-1.0	-116.6	3.3	2.8	10.3	2018.20137	65.4	-90.9	4.3	-9.7	2.8
2018-03-16 12:00:00	-65.5	2.6	-121.6	3.0	2.5	9.3	2018.20411	65.6	-87.7	3.9	-13.3	2.6
2018-03-17 12:00:00	-64.5	2.0	-129.9	2.3	2.0	7.2	2018.20685	64.5	-88.3	3.0	-12.5	2.0
2018-03-18 12:00:00	-63.3	1.2	-129.1	2.4	2.0	7.3	2018.20959	63.4	-88.9	3.1	-11.6	2.0
2018-03-19 12:00:00	-63.1	0.2	-125.6	2.3	1.9	7.1	2018.21233	63.1	-89.9	3.0	-10.5	2.0
2018-03-20 12:00:00	-63.9	1.2	-128.0	2.4	2.1	7.4	2018.21507	63.9	-89.0	3.2	-11.6	2.1
2018-03-21 12:00:00	-64.5	-0.0	-125.1	2.5	2.1	7.7	2018.21781	64.5	-90.0	3.3	-10.5	2.1
2018-03-22 12:00:00	-63.8	0.5	-124.9	2.4	2.0	7.3	2018.22055	63.8	-89.5	3.1	-11.0	2.0
2018-03-23 12:00:00	-63.3	0.6	-125.4	2.2	1.9	6.8	2018.22329	63.3	-89.5	2.9	-10.9	1.9
2018-03-24 12:00:00	-63.3	0.4	-127.7	2.4	2.1	7.4	2018.22603	63.3	-89.7	3.2	-10.7	2.1
2018-03-25 12:00:00	-64.1	0.7	-124.4	2.3	2.0	7.2	2018.22877	64.1	-89.4	3.1	-11.2	2.0
2018-03-26 12:00:00	-64.2	1.0	-123.1	2.7	2.2	8.2	2018.23150	64.2	-89.1	3.5	-11.5	2.2
2018-03-27 12:00:00	-64.2	-0.1	-117.4	2.8	2.2	8.4	2018.23424	64.2	-90.1	3.6	-10.5	2.2
2018-03-28 12:00:00	-63.1	2.2	-120.1	3.7	3.1	11.6	2018.23698	63.1	-88.0	4.8	-12.5	3.1
2018-03-29 12:00:00	-62.8	0.0	-125.9	2.3	2.0	7.5	2018.23972	62.8	-90.0	3.1	-10.3	2.0
2018-03-30 12:00:00	-64.2	-0.2	-127.1	2.5	2.1	7.9	2018.24246	64.2	-90.2	3.3	-10.3	2.1
2018-03-31 12:00:00	-63.9	0.0	-128.7	2.4	2.0	7.4	2018.24520	63.9	-90.0	3.1	-10.5	2.1
2018-04-01 12:00:00	-63.9	0.9	-133.5	2.4	2.0	7.4	2018.24794	63.9	-89.2	3.1	-11.4	2.0
2018-04-02 12:00:00	-64.3	0.8	-130.2	1.9	1.6	5.8	2018.25068	64.3	-89.3	2.5	-11.4	1.6
2018-04-03 12:00:00	-64.6	-1.1	-131.4	2.3	2.0	7.2	2018.25342	64.6	-91.0	3.1	-9.5	2.0
2018-04-04 12:00:00	-63.2	-0.4	-131.3	2.4	2.1	7.6	2018.25616	63.2	-90.4	3.2	-9.9	2.1
2018-04-05 12:00:00	-64.0	1.1	-134.1	2.5	2.2	7.9	2018.25890	64.0	-89.0	3.3	-11.6	2.2
2018-04-06 12:00:00	-64.0	-0.5	-130.2	2.4	2.1	7.6	2018.26164	64.0	-90.5	3.2	-10.0	2.1
2018-04-07 12:00:00	-64.3	-0.4	-125.0	2.4	2.0	7.3	2018.26438	64.3	-90.3	3.1	-10.2	2.0
2018-04-08 12:00:00	-64.2	-0.1	-126.2	2.4	2.0	7.3	2018.26712	64.2	-90.1	3.1	-10.4	2.0
2018-04-09 12:00:00	-64.0	0.0	-124.5	2.3	1.9	6.8	2018.26986	64.0	-90.0	2.9	-10.5	1.9
2018-04-10 12:00:00	-64.3	0.4	-124.2	2.3	1.9	7.0	2018.27260	64.3	-89.7	3.0	-10.9	1.9
2018-04-11 12:00:00	-63.2	-0.4	-126.0	3.1	2.6	9.6	2018.27534	63.2	-90.4	4.0	-9.9	2.6
2018-04-12 12:00:00	-64.2	-0.8	-123.5	2.6	2.1	7.8	2018.27808	64.2	-90.7	3.3	-9.7	2.1
2018-04-13 12:00:00	-66.4	-4.1	-120.6	3.4	3.0	10.7	2018.28082	66.5	-93.5	4.5	-6.8	3.0
2018-04-14 12:00:00	-64.4	-1.6	-117.7	3.2	2.7	9.9	2018.28356	64.5	-91.5	4.2	-8.9	2.7
2018-04-15 12:00:00	-64.3	-0.4	-122.4	2.5	2.2	7.8	2018.28630	64.3	-90.4	3.4	-10.1	2.2
2018-04-16 12:00:00	-65.9	2.4	-121.1	3.8	3.2	11.8	2018.28904	65.9	-87.9	4.9	-13.2	3.2
2018-04-17 12:00:00	-60.4	-7.3	-115.2	4.3	3.6	13.4	2018.29178	60.8	-96.9	5.7	-2.7	3.7
2018-04-18 12:00:00	-73.5	2.0	-131.3	3.4	2.8	10.3	2018.29452	73.5	-88.5	4.4	-14.0	2.9
2018-04-19 12:00:00	-65.6	-0.7	-125.0	2.5	2.1	7.6	2018.29726	65.6	-90.6	3.3	-10.1	2.2
2018-04-20 12:00:00	-65.1	-1.4	-124.7	2.4	2.0	7.3	2018.30000	65.1	-91.2	3.1	-9.3	2.0
2018-04-21 12:00:00	-65.0	-1.3	-124.7	2.5	2.2	7.8	2018.30274	65.1	-91.1	3.3	-9.4	2.2
2018-04-22 12:00:00	-64.5	0.9	-124.3	2.5	2.1	7.7	2018.30548	64.5	-89.2	3.3	-11.5	2.1
2018-04-23 12:00:00	-64.0	-1.2	-123.3	2.5	2.1	7.7	2018.30822	64.0	-91.1	3.3	-9.3	2.1
2018-04-24 12:00:00	-65.6	-2.2	-122.5	2.5	2.1	7.5	2018.31096	65.6	-92.0	3.2	-8.5	2.1
2018-04-25 12:00:00	-65.6	-2.0	-124.2	2.5	2.1	7.5	2018.31370	65.7	-91.8	3.2	-8.7	2.1
2018-04-26 12:00:00	-65.7	-2.0	-123.6	2.5	2.1	7.6	2018.31644	65.7	-91.8	3.2	-8.8	2.1
2018-04-27 12:00:00	-65.3	-1.2	-123.6	2.6	2.1	7.8	2018.31918	65.3	-91.0	3.3	-9.5	2.2
2018-04-28 12:00:00	-65.8	-1.3	-124.0	2.5	2.1	7.7	2018.32192	65.8	-91.1	3.3	-9.5	2.1
2018-04-29 12:00:00	-65.3	-2.0	-126.6	2.7	2.2	8.2	2018.32466	65.4	-91.7	3.5	-8.8	2.2
2018-04-30 12:00:00	-64.4	-1.5	-125.2	2.7	2.2	8.2	2018.32740	64.4	-91.3	3.5	-9.1	2.2
2018-05-01 12:00:00	-64.9	-1.3	-124.1	2.5	2.1	7.6	2018.33014	64.9	-91.2	3.2	-9.3	2.1
2018-05-02 12:00:00	-65.8	-1.0	-122.6	2.4	2.0	7.2	2018.33287	65.8	-90.9	3.1	-9.8	2.0
2018-05-03 12:00:00	-66.1	-1.3	-122.3	2.5	2.0	7.4	2018.33561	66.1	-91.1	3.2	-9.5	2.0
2018-05-04 12:00:00	-65.8	-0.2	-124.4	2.5	2.1	7.7	2018.33835	65.8	-90.2	3.3	-10.5	2.1
2018-05-05 12:00:00	-66.2	-2.4	-124.8	2.4	2.0	7.4	2018.34109	66.2	-92.1	3.2	-8.4	2.0
2018-05-06 12:00:00	-65.5	-2.0	-125.9	2.4	1.9	7.2	2018.34383	65.6	-91.8	3.1	-8.7	2.0
2018-05-07 12:00:00	-64.3	-1.7	-124.5	2.7	2.1	8.1	2018.34657	64.3	-91.6	3.4	-8.8	2.1
2018-05-08 12:00:00	-65.2	-1.8	-122.9	2.3	1.9	7.0	2018.34931	65.2	-91.6	3.0	-8.9	1.9
2018-05-09 12:00:00	-65.1	-2.9	-117.5	2.7	2.1	8.1	2018.35205	65.1	-92.5	3.4	-7.8	2.2
2018-05-10 12:00:00	-65.1	-1.3	-122.2	2.5	2.1	7.7	2018.35479	65.1	-91.1	3.3	-9.4	2.1
2018-05-11 12:00:00	-64.5	-4.0	-116.9	3.0	2.4	9.1	2018.35753	64.6	-93.6	3.8	-6.6	2.4
2018-05-12 12:00:00	-61.8	-4.2	-128.1	2.5	2.0	7.6	2018.36027	62.0	-93.8	3.2	-6.0	2.0
2018-05-13 12:00:00	-65.8	-2.8	-127.6	2.6	2.1	7.9	2018.36301	65.9	-92.4	3.3	-8.0	2.1
2018-05-14 12:00:00	-64.9	-1.3	-127.9	2.6	2.1	7.8	2018.36575	65.0	-91.2	3.3	-9.3	2.1
2018-05-15 12:00:00	-64.2	-3.0	-129.9	2.5	2.0	7.6	2018.36849	64.3	-92.7	3.2	-7.5	2.0
2018-05-16 12:00:00	-64.5	-3.6	-130.2	2.6	2.1	8.0	2018.37123	64.6	-93.2	3.4	-7.0	2.1
2018-05-17 12:00:00	-63.7	0.9	-127.6	2.8	2.2	8.4	2018.37397	63.7	-89.1	3.5	-11.4	2.2
2018-05-18 12:00:00	-63.9	-2.4	-132.2	2.5	2.0	7.4	2018.37671	63.9	-92.2	3.2	-8.1	2.0
2018-05-19 12:00:00	-66.2	-1.1	-134.7	2.9	2.4	8.8	2018.37945	66.2	-90.9	3.7	-9.8	2.4
2018-05-20 12:00:00	-64.9	-2.6	-129.3	2.6	2.2	8.0	2018.38219	65.0	-92.3	3.4	-8.1	2.2
2018-05-21 12:00:00	-65.2	-2.2	-128.9	2.7	2.2	8.3	2018.38493	65.2	-91.9	3.5	-8.5	2.3
2018-05-22 12:00:00	-65.2	0.6	-135.5	2.8	2.3	8.5	2018.38767	65.2	-89.5	3.7	-11.3	2.3
2018-05-23 12:00:00	-65.8	-3.3	-131.4	2.5	1.9	7.3	2018.39041	65.9	-92.9	3.1	-7.5	2.0
2018-05-24 12:00:00	-65.0	-3.0	-132.3	2.5	2.0	7.5	2018.39315	65.1	-92.6	3.2	-7.7	2.0
2018-05-25 12:00:00	-65.3	-3.4	-132.1	2.5	2.0	7.5	2018.39589	65.4	-93.0	3.2	-7.3	2.0
2018-05-26 12:00:00	-64.7	-0.5	-128.1	3.0	2.3	8.9	2018.39863	64.7	-90.5	3.8	-10.1	2.3
2018-05-27 12:00:00	-66.3	1.6	-132.3	3.4	2.6	10.1	2018.40137	66.4	-88.6	4.2	-12.4	2.6
2018-05-28 12:00:00	-65.6	-2.6	-127.5	2.7	2.1	7.9	2018.40411	65.6	-92.3	3.4	-8.2	2.1
2018-05-29 12:00:00	-70.6	-2.8	-121.6	3.2	2.5	9.5	2018.40685	70.7	-92.3	4.0	-8.8	2.5
2018-05-30 12:00:00	-65.1	-3.4	-129.3	3.0	2.3	8.8	2018.40959	65.2	-93.0	3.8	-7.3	2.3
2018-05-31 12:00:00	-64.3	-2.0	-126.2	2.7	2.1	7.9	2018.41233	64.3	-91.8	3.4	-8.5	2.1
2018-06-01 12:00:00	-63.4	-3.1	-126.2	2.5	2.0	7.4	2018.41507	63.5	-92.8	3.2	-7.3	2.0
2018-06-02 12:00:00	-65.0	-2.7	-121.3	2.8	2.1	8.1	2018.41781	65.1	-92.4	3.5	-8.0	2.1
2018-06-03 12:00:00	-64.9	-4.1	-126.8	2.6	2.0	7.8	2018.42055	65.0	-93.6	3.3	-6.6	2.1
2018-06-04 12:00:00	-64.0	-3.5	-130.4	2.7	2.1	8.0	2018.42329	64.1	-93.2	3.4	-7.0	2.1
2018-06-05 12:00:00	-64.7	-4.1	-126.7	2.6	2.0	7.8	2018.42603	64.8	-93.7	3.3	-6.5	2.0
2018-06-06 12:00:00	-65.9	-2.7	-128.8	2.4	1.8	7.2	2018.42877	65.9	-92.4	3.0	-8.1	1.8
2018-06-07 12:00:00	-65.6	-4.3	-124.6	2.6	2.0	7.8	2018.43150	65.7	-93.7	3.3	-6.5	2.0
2018-06-08 12:00:00	-65.7	-3.8	-117.4	2.8	2.1	8.1	2018.43424	65.9	-93.3	3.5	-7.0	2.1
2018-06-09 12:00:00	-66.6	-3.5	-123.9	2.6	1.9	7.6	2018.43698	66.7	-93.0	3.2	-7.5	2.0
2018-06-10 12:00:00	-64.8	-2.8	-126.9	2.8	2.1	8.3	2018.43972	64.8	-92.5	3.5	-7.9	2.2
2018-06-11 12:00:00	-63.7	-3.7	-127.4	2.7	2.1	8.1	2018.44246	63.8	-93.3	3.4	-6.8	2.1
2018-06-12 12:00:00	-66.1	-4.3	-125.9	2.5	1.9	7.4	2018.44520	66.2	-93.7	3.2	-6.6	1.9
2018-06-13 12:00:00	-64.7	-3.7	-127.7	2.6	2.0	7.8	2018.44794	64.8	-93.3	3.3	-6.9	2.0
2018-06-14 12:00:00	-65.6	-2.8	-130.6	2.6	1.9	7.6	2018.45068	65.7	-92.5	3.2	-8.0	2.0
2018-06-15 12:00:00	-64.6	-2.4	-130.0	2.5	1.9	7.4	2018.45342	64.6	-92.1	3.2	-8.2	1.9
2018-06-16 12:00:00	-65.5	-3.3	-125.7	2.6	1.9	7.6	2018.45616	65.6	-92.9	3.2	-7.5	2.0
2018-06-17 12:00:00	-64.9	-2.4	-124.8	1.8	1.4	5.3	2018.45890	65.0	-92.2	2.3	-8.2	1.4
2018-06-18 12:00:00	-66.7	-2.7	-127.5	2.4	1.9	7.2	2018.46164	66.8	-92.3	3.1	-8.3	1.9
2018-06-19 12:00:00	-65.3	-2.8	-127.0	2.5	1.9	7.5	2018.46438	65.4	-92.5	3.2	-7.9	1.9
2018-06-20 12:00:00	-64.5	-4.0	-125.7	2.6	2.0	7.7	2018.46712	64.7	-93.5	3.2	-6.7	2.0
2018-06-21 12:00:00	-64.8	-4.7	-126.9	2.8	2.1	8.2	2018.46986	65.0	-94.1	3.5	-6.0	2.1
2018-06-22 12:00:00	-63.6	-3.8	-127.6	2.8	2.1	8.3	2018.47260	63.7	-93.4	3.5	-6.7	2.1
2018-06-23 12:00:00	-62.6	-4.0	-129.6	2.9	2.1	8.6	2018.47534	62.7	-93.7	3.6	-6.3	2.2
2018-06-24 12:00:00	-68.0	-3.6	-128.1	3.0	2.2	8.8	2018.47808	68.1	-93.0	3.7	-7.6	2.2
2018-06-25 12:00:00	-64.5	-3.6	-130.1	2.7	2.0	8.0	2018.48082	64.6	-93.2	3.4	-7.1	2.1
2018-06-26 12:00:00	-61.9	-3.8	-131.0	2.5	1.9	7.5	2018.48356	62.0	-93.5	3.1	-6.4	1.9
2018-06-27 12:00:00	-64.1	-3.4	-131.6	2.4	1.9	7.2	2018.48630	64.2	-93.0	3.1	-7.2	1.9
2018-06-28 12:00:00	-62.8	-3.7	-131.1	3.0	2.2	8.9	2018.48904	62.9	-93.4	3.7	-6.6	2.3
2018-06-29 12:00:00	-63.7	-7.1	-127.3	3.1	2.4	9.3	2018.49178	64.1	-96.3	3.9	-3.5	2.4
2018-06-30 12:00:00	-64.6	-3.1	-130.8	2.7	2.1	8.2	2018.49452	64.6	-92.7	3.4	-7.5	2.1
2018-07-01 12:00:00	-65.6	-3.2	-130.6	2.6	2.1	7.8	2018.49726	65.7	-92.8	3.3	-7.6	2.1
2018-07-02 12:00:00	-64.6	-3.6	-131.5	2.5	1.9	7.6	2018.50000	64.7	-93.2	3.2	-7.0	2.0
2018-07-03 12:00:00	-65.0	-5.4	-129.1	2.5	1.9	7.3	2018.50274	65.2	-94.8	3.1	-5.3	1.9
2018-07-04 12:00:00	-65.4	-3.7	-128.0	2.6	2.0	7.9	2018.50548	65.6	-93.2	3.3	-7.1	2.1
2018-07-05 12:00:00	-68.5	-5.5	-124.7	2.6	2.0	7.6	2018.50822	68.7	-94.6	3.2	-5.8	2.0
2018-07-06 12:00:00	-65.7	-3.4	-125.8	2.6	2.0	7.9	2018.51096	65.8	-93.0	3.3	-7.4	2.0
2018-07-07 12:00:00	-62.8	-4.5	-128.1	2.8	2.1	8.2	2018.51370	63.0	-94.1	3.5	-5.9	2.1
2018-07-08 12:00:00	-65.2	-3.5	-125.7	2.7	2.0	8.0	2018.51644	65.3	-93.1	3.4	-7.2	2.0
2018-07-09 12:00:00	-64.0	-4.8	-131.1	2.7	2.1	8.1	2018.51918	64.2	-94.3	3.4	-5.7	2.1
2018-07-10 12:00:00	-63.5	-5.9	-128.2	2.7	2.0	7.9	2018.52192	63.7	-95.3	3.4	-4.6	2.0
2018-07-11 12:00:00	-65.0	-5.3	-130.2	2.9	2.2	8.5	2018.52466	65.2	-94.6	3.6	-5.5	2.2
2018-07-12 12:00:00	-64.4	-5.3	-126.2	2.6	2.0	7.6	2018.52740	64.6	-94.7	3.2	-5.3	2.0
2018-07-13 12:00:00	-65.9	-5.1	-125.2	2.5	1.9	7.2	2018.53014	66.1	-94.4	3.1	-5.8	1.9
2018-07-14 12:00:00	-65.5	-4.9	-130.8	2.6	1.9	7.6	2018.53287	65.7	-94.3	3.2	-5.9	1.9
2018-07-15 12:00:00	-64.5	-7.5	-125.5	3.1	2.3	9.3	2018.53561	64.9	-96.6	3.9	-3.2	2.3
2018-07-16 12:00:00	-66.9	-4.4	-131.0	2.6	1.9	7.5	2018.53835	67.0	-93.7	3.2	-6.6	1.9
2018-07-17 12:00:00	-64.4	-6.6	-130.9	2.5	1.9	7.4	2018.54109	64.7	-95.8	3.1	-4.0	1.9
2018-07-18 12:00:00	-65.1	-5.4	-125.9	2.6	2.0	7.9	2018.54383	65.3	-94.8	3.3	-5.3	2.0
2018-07-19 12:00:00	-65.1	-5.4	-126.2	2.5	1.9	7.3	2018.54657	65.4	-94.7	3.1	-5.4	1.9
2018-07-20 12:00:00	-64.2	-8.2	-125.9	2.8	2.1	8.2	2018.54931	64.7	-97.3	3.4	-2.4	2.1
2018-07-21 12:00:00	-65.6	-6.1	-126.5	2.5	1.8	7.3	2018.55205	65.9	-95.3	3.1	-4.7	1.9
2018-07-22 12:00:00	-65.5	-6.2	-128.2	2.5	1.8	7.3	2018.55479	65.8	-95.4	3.1	-4.6	1.9
2018-07-23 12:00:00	-66.0	-5.8	-132.1	2.6	2.0	7.9	2018.55753	66.3	-95.0	3.3	-5.1	2.0
2018-07-24 12:00:00	-65.9	-6.4	-130.9	2.4	1.8	7.0	2018.56027	66.2	-95.6	3.0	-4.4	1.8
2018-07-25 12:00:00	-65.7	-6.9	-127.4	2.4	1.8	7.2	2018.56301	66.1	-96.0	3.0	-4.0	1.8
2018-07-26 12:00:00	-65.1	-11.8	-112.7	3.4	2.5	10.1	2018.56575	66.1	-100.2	4.2	0.9	2.5
2018-07-27 12:00:00	-65.2	-6.9	-119.6	2.9	2.2	8.8	2018.56849	65.6	-96.0	3.7	-3.9	2.2
2018-07-28 12:00:00	-69.9	4.9	-124.1	3.6	2.7	10.9	2018.57123	70.1	-86.0	4.5	-16.3	2.8
2018-07-29 12:00:00	-61.6	-13.7	-124.9	4.4	3.1	13.1	2018.57397	63.1	-102.6	5.4	3.4	3.2
2018-07-30 12:00:00	-63.8	-8.5	-125.1	3.7	2.7	11.0	2018.57671	64.4	-97.6	4.5	-2.1	2.7
2018-07-31 12:00:00	-66.3	-7.1	-123.2	2.7	2.0	8.0	2018.57945	66.7	-96.1	3.3	-3.8	2.0
2018-08-01 12:00:00	-64.5	-6.1	-129.1	2.4	1.8	7.2	2018.58219	64.8	-95.4	3.0	-4.6	1.8
2018-08-02 12:00:00	-65.9	-6.0	-130.8	2.6	1.9	7.8	2018.58493	66.2	-95.2	3.2	-4.9	2.0
2018-08-03 12:00:00	-65.6	-6.8	-130.6	2.6	2.0	7.9	2018.58767	65.9	-95.9	3.3	-4.0	2.0
2018-08-04 12:00:00	-65.3	-6.6	-135.4	2.6	2.0	7.9	2018.59041	65.6	-95.8	3.3	-4.1	2.0
2018-08-05 12:00:00	-65.4	-6.1	-127.1	2.4	1.9	7.2	2018.59315	65.7	-95.4	3.0	-4.7	1.9
2018-08-06 12:00:00	-66.4	-5.2	-129.0	2.6	2.0	7.9	2018.59589	66.6	-94.5	3.3	-5.7	2.1
2018-08-07 12:00:00	-67.7	-6.3	-134.6	2.9	2.3	8.8	2018.59863	68.0	-95.3	3.7	-4.9	2.3
2018-08-08 12:00:00	-64.7	-6.2	-127.6	2.4	1.8	7.2	2018.60137	65.0	-95.5	3.0	-4.5	1.9
2018-08-09 12:00:00	-65.0	-5.8	-131.3	2.5	1.9	7.6	2018.60411	65.3	-95.1	3.2	-4.9	2.0
2018-08-10 12:00:00	-64.6	-6.8	-126.8	2.5	1.9	7.6	2018.60685	64.9	-96.0	3.2	-3.9	1.9
2018-08-11 12:00:00	-66.1	-7.8	-123.8	2.6	2.0	7.9	2018.60959	66.6	-96.7	3.3	-3.1	2.0
2018-08-12 12:00:00	-64.5	-8.2	-125.8	2.6	2.0	7.8	2018.61233	65.0	-97.2	3.3	-2.5	2.0
2018-08-13 12:00:00	-66.4	-8.1	-125.0	2.6	2.0	7.9	2018.61507	66.9	-97.0	3.3	-2.9	2.0
2018-08-14 12:00:00	-65.4	-8.5	-122.1	2.6	2.0	8.0	2018.61781	66.0	-97.4	3.3	-2.4	2.0
2018-08-15 12:00:00	-65.9	-6.4	-129.6	2.5	1.9	7.6	2018.62055	66.2	-95.5	3.2	-4.5	1.9
2018-08-16 12:00:00	-65.4	-7.3	-127.8	2.4	1.8	7.4	2018.62329	65.8	-96.3	3.1	-3.5	1.9
2018-08-17 12:00:00	-65.6	-6.2	-131.2	2.4	1.9	7.3	2018.62603	65.9	-95.4	3.1	-4.7	1.9
2018-08-18 12:00:00	-66.3	-5.7	-130.9	2.4	1.9	7.3	2018.62877	66.5	-95.0	3.1	-5.2	1.9
2018-08-19 12:00:00	-65.9	-7.1	-128.8	2.6	2.0	7.9	2018.63150	66.3	-96.2	3.3	-3.8	2.0
2018-08-20 12:00:00	-65.3	-7.1	-125.3	2.5	1.9	7.4	2018.63424	65.7	-96.2	3.1	-3.7	1.9
2018-08-21 12:00:00	-65.4	-7.5	-128.4	2.5	1.9	7.7	2018.63698	65.9	-96.5	3.2	-3.3	2.0
2018-08-22 12:00:00	-65.9	-6.1	-131.8	2.6	2.0	7.8	2018.63972	66.2	-95.3	3.3	-4.8	2.0
2018-08-23 12:00:00	-66.1	-6.4	-131.2	2.6	2.0	7.8	2018.64246	66.4	-95.5	3.3	-4.5	2.0
2018-08-24 12:00:00	-64.7	-7.3	-129.8	2.6	1.9	7.7	2018.64520	65.2	-96.5	3.2	-3.4	2.0
2018-08-25 12:00:00	-66.3	-6.9	-128.2	2.4	1.9	7.3	2018.64794	66.7	-95.9	3.0	-4.1	1.9
2018-08-26 12:00:00	-64.5	-7.2	-129.3	2.7	1.9	8.0	2018.65068	64.9	-96.4	3.3	-3.5	1.9
2018-08-27 12:00:00	-66.3	-8.1	-119.5	2.7	2.1	8.3	2018.65342	66.8	-96.9	3.4	-2.9	2.1
2018-08-28 12:00:00	-67.8	-5.0	-123.6	2.7	2.1	8.1	2018.65616	68.0	-94.2	3.4	-6.1	2.1
2018-08-29 12:00:00	-67.3	-5.7	-131.4	2.4	1.8	7.2	2018.65890	67.5	-94.9	3.0	-5.4	1.9
2018-08-30 12:00:00	-64.4	-5.9	-127.8	2.9	2.2	8.7	2018.66164	64.7	-95.3	3.6	-4.7	2.2
2018-08-31 12:00:00	-63.7	-7.7	-128.8	3.2	2.5	9.9	2018.66438	64.2	-96.9	4.1	-2.8	2.5
2018-09-01 12:00:00	-66.3	-6.8	-134.5	2.6	2.0	8.0	2018.66712	66.7	-95.9	3.3	-4.1	2.0
2018-09-02 12:00:00	-65.5	-5.9	-129.0	2.5	1.9	7.6	2018.66986	65.8	-95.2	3.1	-4.9	1.9
2018-09-03 12:00:00	-65.6	-6.7	-130.1	2.6	2.0	8.0	2018.67260	66.0	-95.8	3.3	-4.2	2.0
2018-09-04 12:00:00	-63.2	-7.4	-129.5	2.6	2.0	7.9	2018.67534	63.7	-96.7	3.3	-3.0	2.0
2018-09-05 12:00:00	-65.0	-6.7	-136.2	2.4	1.9	7.5	2018.67808	65.3	-95.9	3.1	-4.0	1.9
2018-09-06 12:00:00	-65.2	-7.8	-133.0	2.6	2.0	7.9	2018.68082	65.7	-96.8	3.2	-3.0	2.0
2018-09-07 12:00:00	-63.0	-13.2	-108.8	3.0	2.3	9.3	2018.68356	64.4	-101.8	3.8	2.7	2.3
2018-09-08 12:00:00	-66.5	-10.5	-121.7	3.3	2.5	10.2	2018.68630	67.3	-98.9	4.2	-0.6	2.5
2018-09-09 12:00:00	-65.9	-7.8	-127.4	2.7	2.1	8.2	2018.68904	66.4	-96.7	3.4	-3.1	2.1
2018-09-10 12:00:00	-65.6	-6.1	-134.1	2.6	2.1	8.0	2018.69178	65.9	-95.3	3.3	-4.8	2.1
2018-09-11 12:00:00	-66.6	-7.7	-132.7	2.8	2.1	8.8	2018.69452	67.0	-96.6	3.5	-3.3	2.1
2018-09-12 12:00:00	-65.3	-8.0	-131.8	2.5	2.0	7.8	2018.69726	65.8	-97.0	3.3	-2.8	2.0
2018-09-13 12:00:00	-66.0	-7.5	-137.9	2.4	1.9	7.2	2018.70000	66.4	-96.5	3.0	-3.4	1.9
2018-09-14 12:00:00	-65.7	-7.2	-134.2	2.4	2.0	7.5	2018.70274	66.1	-96.3	3.1	-3.6	2.0
2018-09-15 12:00:00	-64.4	-7.7	-129.9	2.5	2.0	7.8	2018.70548	64.8	-96.8	3.2	-2.9	2.0
2018-09-16 12:00:00	-64.3	-7.6	-127.9	2.8	2.2	8.6	2018.70822	64.7	-96.7	3.5	-3.1	2.2
2018-09-17 12:00:00	-63.6	-7.1	-133.2	2.6	2.1	8.1	2018.71096	63.9	-96.4	3.3	-3.4	2.1
2018-09-18 12:00:00	-63.5	-8.7	-133.0	2.7	2.1	8.2	2018.71370	64.1	-97.8	3.4	-1.8	2.1
2018-09-19 12:00:00	-65.1	-7.7	-137.1	2.7	2.2	8.5	2018.71644	65.5	-96.8	3.5	-3.0	2.2
2018-09-20 12:00:00	-65.1	-5.8	-132.8	2.6	2.1	8.0	2018.71918	65.4	-95.1	3.3	-5.0	2.1
2018-09-21 12:00:00	-65.2	-7.1	-131.4	2.6	2.1	8.3	2018.72192	65.6	-96.2	3.4	-3.7	2.1
2018-09-22 12:00:00	-65.7	-6.7	-136.6	2.5	1.9	7.8	2018.72466	66.0	-95.8	3.2	-4.2	2.0
2018-09-23 12:00:00	-66.5	-8.3	-134.8	2.5	1.9	7.6	2018.72740	67.0	-97.1	3.1	-2.7	1.9
2018-09-24 12:00:00	-66.4	-8.5	-134.6	2.6	2.0	8.0	2018.73014	66.9	-97.3	3.3	-2.5	2.0
2018-09-25 12:00:00	-64.3	-8.1	-133.5	2.6	2.0	8.0	2018.73287	64.8	-97.2	3.2	-2.5	2.0
2018-09-26 12:00:00	-63.5	-8.8	-134.7	2.3	1.9	7.2	2018.73561	64.1	-97.9	3.0	-1.7	1.9
2018-09-27 12:00:00	-64.9	-8.7	-133.8	2.5	2.1	7.8	2018.73835	65.4	-97.6	3.3	-2.1	2.1
2018-09-28 12:00:00	-65.5	-10.0	-131.4	2.6	2.1	8.2	2018.74109	66.3	-98.7	3.4	-0.9	2.1
2018-09-29 12:00:00	-66.8	-6.5	-130.0	2.4	2.0	7.5	2018.74383	67.1	-95.6	3.1	-4.5	2.0
2018-09-30 12:00:00	-65.4	-8.2	-135.0	2.6	2.1	8.1	2018.74657	65.9	-97.1	3.3	-2.6	2.1
2018-10-01 12:00:00	-65.1	-9.1	-134.1	2.4	1.9	7.4	2018.74931	65.7	-98.0	3.1	-1.7	2.0
2018-10-02 12:00:00	-64.6	-11.0	-130.6	2.5	2.1	7.7	2018.75205	65.5	-99.7	3.2	0.3	2.1
2018-10-03 12:00:00	-64.1	-9.4	-127.0	2.5	2.0	7.8	2018.75479	64.8	-98.3	3.2	-1.2	2.0
2018-10-04 12:00:00	-62.6	-8.5	-133.4	2.8	2.3	8.7	2018.75753	63.2	-97.8	3.6	-1.8	2.3
2018-10-05 12:00:00	-64.0	-9.5	-136.6	2.6	2.2	7.9	2018.76027	64.7	-98.4	3.4	-1.1	2.2
2018-10-06 12:00:00	-63.6	-10.8	-136.5	2.6	2.1	7.8	2018.76301	64.5	-99.6	3.3	0.2	2.1
2018-10-07 12:00:00	-63.9	-10.4	-130.3	2.3	1.9	7.1	2018.76575	64.7	-99.2	3.0	-0.2	2.0
2018-10-08 12:00:00	-65.4	-9.7	-130.8	2.3	1.9	7.0	2018.76849	66.1	-98.4	3.0	-1.2	1.9
2018-10-09 12:00:00	-63.9	-10.2	-131.3	2.3	1.9	7.2	2018.77123	64.7	-99.1	3.0	-0.4	2.0
2018-10-10 12:00:00	-65.7	-10.4	-132.1	2.6	2.1	7.7	2018.77397	66.5	-99.0	3.3	-0.5	2.1
2018-10-11 12:00:00	-76.5	-0.2	-135.3	4.4	4.0	13.4	2018.77671	76.5	-90.1	5.9	-12.3	4.0
2018-10-12 12:00:00	-65.7	-8.6	-130.7	2.8	2.3	8.5	2018.77945	66.3	-97.5	3.6	-2.3	2.3
2018-10-13 12:00:00	-66.0	-9.5	-131.9	2.3	1.9	7.0	2018.78219	66.7	-98.2	3.0	-1.4	1.9
2018-10-14 12:00:00	-64.7	-8.9	-130.0	2.5	2.1	7.6	2018.78493	65.3	-97.8	3.2	-1.9	2.1
2018-10-15 12:00:00	-64.1	-10.7	-129.3	2.5	2.2	7.6	2018.78767	65.0	-99.5	3.4	0.1	2.2
2018-10-16 12:00:00	-66.1	-8.9	-121.6	3.2	2.6	9.7	2018.79041	66.7	-97.6	4.1	-2.1	2.6
2018-10-17 12:00:00	-67.0	-10.2	-123.3	2.5	2.1	7.7	2018.79315	67.8	-98.7	3.3	-0.9	2.1
2018-10-18 12:00:00	-68.0	-7.1	-133.1	3.1	2.5	9.4	2018.79589	68.4	-96.0	4.0	-4.1	2.5
2018-10-19 12:00:00	-65.1	-10.3	-133.4	2.6	2.1	7.8	2018.79863	65.9	-99.0	3.3	-0.5	2.1
2018-10-20 12:00:00	-66.0	-9.9	-134.9	2.5	2.0	7.6	2018.80137	66.8	-98.6	3.2	-1.0	2.1
2018-10-21 12:00:00	-64.4	-9.9	-134.1	2.7	2.2	8.4	2018.80411	65.1	-98.7	3.5	-0.8	2.2
2018-10-22 12:00:00	-64.5	-8.7	-139.1	2.5	2.0	7.6	2018.80685	65.1	-97.7	3.2	-2.0	2.1
2018-10-23 12:00:00	-66.0	-10.8	-129.4	2.6	2.1	7.8	2018.80959	66.9	-99.3	3.3	-0.2	2.1
2018-10-24 12:00:00	-65.0	-11.0	-133.9	2.3	1.9	7.1	2018.81233	65.9	-99.7	3.0	0.3	1.9
2018-10-25 12:00:00	-65.6	-8.7	-136.1	2.6	2.1	8.1	2018.81507	66.2	-97.5	3.4	-2.2	2.2
2018-10-26 12:00:00	-69.3	-6.6	-136.4	2.8	2.1	8.8	2018.81781	69.6	-95.4	3.5	-4.8	2.1
2018-10-27 12:00:00	-66.4	-9.2	-132.5	2.7	2.2	8.3	2018.82055	67.1	-97.9	3.5	-1.8	2.2
2018-10-28 12:00:00	-69.0	-10.2	-132.8	2.8	2.2	8.5	2018.82329	69.7	-98.4	3.6	-1.2	2.2
2018-10-29 12:00:00	-66.2	-9.8	-133.4	2.5	2.0	7.5	2018.82603	66.9	-98.4	3.2	-1.2	2.0
2018-10-30 12:00:00	-66.6	-6.2	-136.4	3.0	2.4	9.2	2018.82877	66.8	-95.3	3.8	-4.8	2.4
2018-10-31 12:00:00	-68.5	-10.3	-147.5	2.9	2.3	8.9	2018.83150	69.3	-98.5	3.7	-1.1	2.3
2018-11-01 12:00:00	-65.8	-11.0	-137.1	2.5	2.0	7.6	2018.83424	66.7	-99.5	3.1	0.0	2.0
2018-11-02 12:00:00	-65.8	-11.2	-133.3	2.2	1.8	6.8	2018.83698	66.8	-99.6	2.9	0.2	1.8
2018-11-03 12:00:00	-66.8	-10.6	-131.3	2.5	2.0	7.6	2018.83972	67.7	-99.0	3.2	-0.5	2.0
2018-11-04 12:00:00	-66.9	-10.3	-132.3	2.3	1.8	7.0	2018.84246	67.7	-98.7	2.9	-0.8	1.8
2018-11-05 12:00:00	-66.6	-12.9	-133.4	2.4	1.8	7.2	2018.84520	67.8	-100.9	3.0	1.8	1.8
2018-11-06 12:00:00	-62.8	-11.2	-126.8	3.3	2.6	10.1	2018.84794	63.8	-100.1	4.2	0.7	2.6
2018-11-07 12:00:00	-65.4	-12.1	-133.5	3.1	2.4	9.4	2018.85068	66.5	-100.4	3.9	1.2	2.4
2018-11-08 12:00:00	-66.3	-7.4	-129.0	3.5	2.8	10.7	2018.85342	66.7	-96.4	4.5	-3.5	2.8
2018-11-09 12:00:00	-73.6	-9.4	-146.2	3.9	3.1	12.1	2018.85616	74.2	-97.3	5.0	-2.7	3.1
2018-11-10 12:00:00	-66.6	3.7	-136.7	3.6	2.8	11.0	2018.85890	66.7	-86.8	4.5	-14.5	2.8
2018-11-11 12:00:00	-63.7	-11.6	-129.8	2.8	2.2	8.5	2018.86164	64.8	-100.3	3.5	1.0	2.2
2018-11-12 12:00:00	-65.8	-9.9	-135.3	2.5	1.9	7.4	2018.86438	66.5	-98.5	3.1	-1.0	2.0
2018-11-13 12:00:00	-66.7	-11.4	-133.0	2.4	1.9	7.1	2018.86712	67.7	-99.7	3.0	0.3	1.9
2018-11-14 12:00:00	-67.1	-10.9	-130.4	2.4	1.9	7.2	2018.86986	68.0	-99.2	3.0	-0.3	1.9
2018-11-15 12:00:00	-64.8	-9.4	-130.9	2.5	2.0	7.6	2018.87260	65.5	-98.3	3.2	-1.3	2.0
2018-11-16 12:00:00	-68.0	-10.9	-125.7	3.2	2.4	9.7	2018.87534	68.8	-99.1	4.0	-0.4	2.5
2018-11-17 12:00:00	-70.7	-4.1	-155.6	3.9	3.1	12.1	2018.87808	70.8	-93.3	5.0	-7.5	3.1
2018-11-18 12:00:00	-70.4	-10.2	-141.4	3.4	2.8	10.5	2018.88082	71.1	-98.3	4.4	-1.4	2.8
2018-11-19 12:00:00	-65.7	-12.2	-138.0	2.6	2.1	7.8	2018.88356	66.8	-100.5	3.3	1.3	2.1
2018-11-20 12:00:00	-60.6	-14.4	-123.8	2.8	2.2	8.4	2018.88630	62.2	-103.3	3.6	4.2	2.2
2018-11-21 12:00:00	-65.3	-11.5	-133.4	2.6	2.1	7.8	2018.88904	66.3	-100.0	3.3	0.6	2.1
2018-11-22 12:00:00	-65.9	-11.4	-132.9	2.5	2.0	7.7	2018.89178	66.9	-99.8	3.2	0.5	2.1
2018-11-23 12:00:00	-65.6	-11.8	-133.6	2.5	2.0	7.8	2018.89452	66.6	-100.2	3.2	0.9	2.1
2018-11-24 12:00:00	-65.1	-12.1	-136.3	2.5	2.0	7.8	2018.89726	66.2	-100.5	3.2	1.3	2.0
2018-11-25 12:00:00	-65.4	-13.4	-136.6	2.5	2.0	7.8	2018.90000	66.7	-101.6	3.2	2.5	2.1
2018-11-26 12:00:00	-64.1	-12.2	-141.3	2.6	2.1	7.8	2018.90274	65.2	-100.8	3.3	1.6	2.1
2018-11-27 12:00:00	-63.8	-12.5	-133.6	2.5	2.0	7.7	2018.90548	65.0	-101.1	3.2	1.9	2.1
2018-11-28 12:00:00	-64.4	-12.4	-132.5	2.6	2.1	8.1	2018.90822	65.5	-100.9	3.4	1.7	2.1
2018-11-29 12:00:00	-66.2	-12.8	-136.3	2.7	2.2	8.3	2018.91096	67.5	-101.0	3.5	1.8	2.2
2018-11-30 12:00:00	-66.4	-10.8	-141.3	2.6	2.1	8.0	2018.91370	67.3	-99.2	3.3	-0.3	2.1
2018-12-01 12:00:00	-65.1	-9.4	-138.6	2.5	2.0	7.6	2018.91644	65.8	-98.2	3.2	-1.4	2.0
2018-12-02 12:00:00	-65.0	-12.1	-140.6	2.6	2.0	7.8	2018.91918	66.1	-100.5	3.3	1.3	2.1
2018-12-03 12:00:00	-64.7	-12.1	-141.0	2.5	2.0	7.5	2018.92192	65.9	-100.6	3.2	1.4	2.0
2018-12-04 12:00:00	-64.8	-11.8	-139.5	2.5	2.0	7.5	2018.92466	65.9	-100.3	3.2	1.1	2.0
2018-12-05 12:00:00	-65.1	-12.0	-139.5	2.5	2.0	7.5	2018.92740	66.2	-100.4	3.2	1.2	2.0
2018-12-06 12:00:00	-64.1	-11.7	-130.6	3.1	2.4	9.4	2018.93014	65.2	-100.3	3.9	1.0	2.4
2018-12-07 12:00:00	-63.6	-13.5	-128.1	2.7	2.2	8.7	2018.93287	65.0	-102.0	3.5	2.9	2.2
2018-12-08 12:00:00	-64.8	-12.2	-136.0	2.5	2.0	7.6	2018.93561	65.9	-100.7	3.2	1.4	2.0
2018-12-09 12:00:00	-65.5	-13.4	-136.8	2.5	2.0	7.6	2018.93835	66.9	-101.5	3.1	2.4	2.0
2018-12-10 12:00:00	-68.6	-10.9	-132.5	2.8	2.2	8.7	2018.94109	69.5	-99.0	3.6	-0.5	2.2
2018-12-11 12:00:00	-71.5	-8.0	-142.1	3.5	2.8	10.9	2018.94383	72.0	-96.4	4.5	-3.8	2.8
2018-12-12 12:00:00	-65.6	-11.7	-135.8	2.6	2.1	8.2	2018.94657	66.7	-100.1	3.4	0.8	2.1
2018-12-13 12:00:00	-64.8	-9.8	-144.8	3.4	2.7	10.6	2018.94931	65.5	-98.6	4.3	-1.0	2.7
2018-12-14 12:00:00	-66.9	-10.8	-137.5	3.5	2.8	11.1	2018.95205	67.8	-99.2	4.5	-0.3	2.8
2018-12-15 12:00:00	-68.7	-10.2	-144.3	2.8	2.2	8.7	2018.95479	69.4	-98.5	3.6	-1.2	2.2
2018-12-16 12:00:00	-63.2	-12.4	-138.2	2.5	2.0	7.7	2018.95753	64.4	-101.1	3.2	1.9	2.0
2018-12-17 12:00:00	-66.0	-7.0	-133.8	3.6	2.8	11.2	2018.96027	66.4	-96.1	4.6	-3.9	2.8
2018-12-18 12:00:00	-65.6	-7.9	-146.2	3.4	2.6	10.6	2018.96301	66.1	-96.8	4.3	-3.0	2.7
2018-12-19 12:00:00	-66.7	-15.7	-125.1	3.4	2.7	10.7	2018.96575	68.5	-103.2	4.3	4.5	2.7
2018-12-20 12:00:00	-66.1	-12.7	-136.4	2.6	2.0	7.9	2018.96849	67.3	-100.9	3.2	1.7	2.0
2018-12-21 12:00:00	-65.3	-13.2	-138.0	2.5	2.0	7.7	2018.97123	66.6	-101.4	3.2	2.3	2.0
2018-12-22 12:00:00	-65.3	-12.7	-135.1	2.4	1.9	7.6	2018.97397	66.5	-101.0	3.1	1.8	1.9
2018-12-23 12:00:00	-64.9	-12.2	-133.9	2.6	2.0	7.9	2018.97671	66.1	-100.6	3.2	1.4	2.0
2018-12-24 12:00:00	-64.3	-15.1	-134.1	3.0	2.3	9.3	2018.97945	66.1	-103.2	3.8	4.4	2.3
2018-12-25 12:00:00	-67.2	-12.4	-133.9	2.9	2.3	9.0	2018.98219	68.3	-100.5	3.7	1.2	2.3
2018-12-26 12:00:00	-65.8	-13.4	-134.7	2.8	2.1	8.5	2018.98493	67.2	-101.5	3.5	2.5	2.2
2018-12-27 12:00:00	-64.6	-13.7	-131.3	2.6	2.0	7.9	2018.98767	66.1	-102.0	3.2	2.9	2.0
2018-12-28 12:00:00	-66.0	-13.1	-134.7	2.7	2.2	8.4	2018.99041	67.3	-101.2	3.5	2.1	2.2
2018-12-29 12:00:00	-67.6	-13.2	-137.6	2.6	2.0	7.8	2018.99315	68.9	-101.1	3.3	2.0	2.0
2018-12-30 12:00:00	-67.9	-11.5	-129.1	2.4	1.9	7.3	2018.99589	68.9	-99.6	3.0	0.2	1.9
2018-12-31 12:00:00	-67.1	-12.2	-132.8	2.4	1.9	7.5	2018.99863	68.2	-100.3	3.1	1.0	1.9
2019-01-01 12:00:00	-69.2	-13.5	-135.9	2.4	1.9	7.4	2019.00137	70.5	-101.0	3.0	2.0	1.9
2019-01-02 12:00:00	-68.9	-9.5	-130.6	2.7	2.1	8.3	2019.00411	69.5	-97.8	3.4	-2.0	2.2
2019-01-03 12:00:00	-68.0	-12.2	-135.1	3.2	2.5	9.9	2019.00685	69.1	-100.1	4.1	0.9	2.5
2019-01-04 12:00:00	-64.6	-10.5	-134.9	3.0	2.3	9.2	2019.00959	65.4	-99.2	3.8	-0.3	2.3
2019-01-05 12:00:00	-68.3	-12.5	-144.2	3.4	2.7	10.6	2019.01233	69.4	-100.4	4.4	1.2	2.7
2019-01-06 12:00:00	-66.6	-12.7	-143.5	2.5	2.0	7.7	2019.01507	67.8	-100.8	3.2	1.6	2.0
2019-01-07 12:00:00	-66.9	-13.1	-138.0	2.5	2.0	7.8	2019.01781	68.2	-101.1	3.2	2.0	2.0
2019-01-08 12:00:00	-66.5	-16.2	-132.7	2.4	1.9	7.3	2019.02055	68.5	-103.7	3.1	5.0	1.9
2019-01-09 12:00:00	-65.1	-15.1	-148.6	2.9	2.4	8.7	2019.02329	66.8	-103.0	3.7	4.2	2.4
2019-01-10 12:00:00	-65.3	-16.7	-133.9	2.7	2.2	8.6	2019.02603	67.4	-104.4	3.5	5.8	2.2
2019-01-11 12:00:00	-66.4	-14.7	-137.5	2.7	2.1	8.2	2019.02877	68.0	-102.5	3.4	3.6	2.1
2019-01-12 12:00:00	-67.0	-14.2	-133.8	2.4	1.9	7.4	2019.03150	68.5	-102.0	3.1	3.0	1.9
2019-01-13 12:00:00	-68.3	-14.7	-136.7	2.6	2.0	8.0	2019.03424	69.9	-102.2	3.3	3.3	2.0
2019-01-14 12:00:00	-66.8	-14.8	-134.7	2.6	2.0	8.0	2019.03698	68.4	-102.5	3.3	3.6	2.0
2019-01-15 12:00:00	-67.5	-14.0	-132.8	2.5	2.0	7.7	2019.03972	69.0	-101.7	3.2	2.8	2.0
2019-01-16 12:00:00	-68.2	-13.2	-134.8	2.3	1.8	7.2	2019.04246	69.5	-100.9	3.0	1.8	1.8
2019-01-17 12:00:00	-67.6	-13.5	-131.0	2.3	1.8	7.0	2019.04520	69.0	-101.3	2.9	2.3	1.8
2019-01-18 12:00:00	-67.1	-13.9	-133.8	2.4	1.9	7.6	2019.04794	68.5	-101.7	3.1	2.8	2.0
2019-01-19 12:00:00	-68.6	-12.9	-130.5	2.6	2.1	8.0	2019.05068	69.8	-100.6	3.3	1.5	2.1
2019-01-20 12:00:00	-68.3	-13.8	-133.5	2.3	1.9	7.1	2019.05342	69.7	-101.4	3.0	2.4	1.9
2019-01-21 12:00:00	-67.8	-12.4	-133.4	2.5	2.0	7.8	2019.05616	69.0	-100.3	3.2	1.1	2.0
2019-01-22 12:00:00	-66.4	-13.6	-135.7	2.5	2.0	7.7	2019.05890	67.8	-101.6	3.2	2.5	2.0
2019-01-23 12:00:00	-67.7	-15.1	-132.4	2.4	1.9	7.7	2019.06164	69.4	-102.6	3.1	3.8	2.0
2019-01-24 12:00:00	-67.7	-15.7	-130.0	2.5	2.0	7.9	2019.06438	69.5	-103.1	3.2	4.4	2.0
2019-01-25 12:00:00	-66.0	-14.4	-134.0	2.5	2.0	7.8	2019.06712	67.5	-102.3	3.2	3.4	2.0
2019-01-26 12:00:00	-68.3	-15.4	-135.3	2.4	2.0	7.6	2019.06986	70.0	-102.7	3.1	4.0	2.0
2019-01-27 12:00:00	-68.1	-16.0	-133.3	2.7	2.3	8.5	2019.07260	69.9	-103.2	3.5	4.6	2.3
2019-02-06 12:00:00	-66.4	-17.0	-129.7	2.6	2.2	8.2	2019.10000	68.6	-104.4	3.4	5.9	2.2
2019-02-07 12:00:00	-68.2	-14.7	-136.0	2.6	2.2	8.0	2019.10274	69.8	-102.2	3.4	3.4	2.2
2019-02-08 12:00:00	-69.0	-15.4	-137.7	2.6	2.2	8.0	2019.10548	70.7	-102.6	3.4	3.9	2.2
2019-02-09 12:00:00	-68.0	-15.5	-136.4	2.6	2.2	8.2	2019.10822	69.7	-102.8	3.5	4.2	2.2
2019-02-10 12:00:00	-67.7	-14.4	-135.3	2.5	2.1	7.7	2019.11096	69.2	-102.0	3.3	3.2	2.1
2019-02-11 12:00:00	-69.6	-14.7	-135.5	2.9	2.3	8.6	2019.11370	71.1	-101.9	3.7	3.1	2.3
2019-02-12 12:00:00	-68.7	-15.8	-131.5	2.6	2.2	8.0	2019.11644	70.5	-103.0	3.4	4.3	2.2
2019-02-13 12:00:00	-70.4	-13.8	-131.1	2.4	2.0	7.3	2019.11918	71.8	-101.1	3.1	2.1	2.0
2019-02-14 12:00:00	-69.6	-14.7	-132.5	2.4	2.1	7.5	2019.12192	71.2	-101.9	3.2	3.1	2.1
2019-02-15 12:00:00	-69.2	-13.6	-133.2	2.5	2.1	7.6	2019.12466	70.6	-101.1	3.3	2.0	2.1
2019-02-16 12:00:00	-67.7	-14.1	-129.3	2.4	2.0	7.1	2019.12740	69.2	-101.7	3.1	2.8	2.0
2019-02-17 12:00:00	-67.0	-13.0	-122.2	2.7	2.2	8.3	2019.13014	68.3	-101.0	3.5	1.9	2.3
2019-02-18 12:00:00	-69.9	-10.9	-132.4	2.7	2.2	8.1	2019.13287	70.7	-98.9	3.5	-0.7	2.2
2019-02-19 12:00:00	-69.0	-11.5	-129.8	2.6	2.2	8.1	2019.13561	70.0	-99.5	3.4	0.1	2.2
2019-02-20 12:00:00	-68.4	-12.3	-128.6	3.1	3.0	9.5	2019.13835	69.5	-100.2	4.3	0.9	3.0
2019-02-21 12:00:00	-70.3	-11.3	-131.0	3.2	2.6	9.8	2019.14109	71.2	-99.2	4.1	-0.3	2.7
2019-02-22 12:00:00	-70.4	-9.2	-142.6	3.1	2.6	9.5	2019.14383	71.0	-97.5	4.0	-2.4	2.6
2019-02-23 12:00:00	-70.6	-14.0	-143.1	2.8	2.3	8.6	2019.14657	71.9	-101.2	3.6	2.2	2.3
2019-02-24 12:00:00	-68.1	-13.0	-138.7	2.8	2.3	8.7	2019.14931	69.3	-100.8	3.7	1.7	2.3
2019-02-25 12:00:00	-69.4	-10.1	-133.2	2.9	2.4	9.0	2019.15205	70.1	-98.3	3.8	-1.4	2.4
2019-02-26 12:00:00	-67.1	-13.6	-144.4	2.7	2.2	8.3	2019.15479	68.5	-101.4	3.5	2.4	2.2
2019-02-27 12:00:00	-67.5	-12.2	-137.6	2.3	1.9	7.2	2019.15753	68.6	-100.2	3.0	0.9	1.9
2019-02-28 12:00:00	-67.3	-13.2	-136.5	2.4	2.0	7.3	2019.16027	68.6	-101.1	3.1	2.0	2.0
2019-03-01 12:00:00	-65.1	-17.7	-126.7	2.8	2.2	8.5	2019.16301	67.4	-105.2	3.6	6.8	2.3
2019-03-02 12:00:00	-65.3	-14.1	-133.2	2.4	2.0	7.3	2019.16575	66.8	-102.2	3.1	3.2	2.0
2019-03-03 12:00:00	-66.9	-14.8	-139.0	2.7	2.3	8.5	2019.16849	68.5	-102.5	3.6	3.7	2.3
2019-03-04 12:00:00	-69.0	-14.1	-135.8	2.4	2.1	7.5	2019.17123	70.4	-101.6	3.2	2.6	2.1
2019-03-05 12:00:00	-66.5	-14.1	-139.4	2.4	2.1	7.6	2019.17397	68.0	-102.0	3.2	3.0	2.1
2019-03-06 12:00:00	-67.3	-14.4	-141.7	2.2	1.9	7.1	2019.17671	68.9	-102.1	3.0	3.2	1.9
2019-03-07 12:00:00	-66.8	-15.0	-137.1	2.5	2.1	7.8	2019.17945	68.4	-102.6	3.3	3.8	2.1
2019-03-08 12:00:00	-67.1	-14.2	-138.3	2.5	2.1	7.7	2019.18219	68.6	-101.9	3.2	3.0	2.1
2019-03-09 12:00:00	-67.0	-14.6	-137.4	2.5	2.1	7.8	2019.18493	68.6	-102.3	3.3	3.5	2.1
2019-03-10 12:00:00	-66.7	-13.3	-137.7	2.8	2.4	9.3	2019.18767	68.0	-101.3	3.7	2.2	2.4
2019-03-11 12:00:00	-69.8	-10.4	-137.8	2.7	2.3	8.5	2019.19041	70.6	-98.4	3.5	-1.2	2.3
2019-03-12 12:00:00	-68.4	-12.7	-134.0	2.7	2.2	8.3	2019.19315	69.5	-100.5	3.5	1.3	2.3
2019-03-13 12:00:00	-68.8	-14.0	-134.9	2.4	2.0	7.6	2019.19589	70.2	-101.5	3.1	2.5	2.0
2019-03-14 12:00:00	-68.1	-16.5	-131.1	2.5	2.1	7.8	2019.19863	70.1	-103.6	3.3	5.2	2.1
2019-03-15 12:00:00	-68.7	-15.6	-135.2	2.4	2.0	7.5	2019.20137	70.5	-102.8	3.1	4.2	2.0
2019-03-16 12:00:00	-67.6	-15.2	-136.1	2.3	1.9	7.1	2019.20411	69.2	-102.7	3.0	3.9	1.9
2019-03-17 12:00:00	-68.3	-16.5	-131.9	2.4	2.0	7.5	2019.20685	70.3	-103.6	3.1	5.1	2.0
2019-03-18 12:00:00	-68.5	-15.3	-133.6	2.6	2.1	7.9	2019.20959	70.2	-102.6	3.3	3.9	2.1
2019-03-19 12:00:00	-69.5	-15.2	-132.2	2.5	2.1	7.8	2019.21233	71.1	-102.3	3.2	3.6	2.1
2019-03-20 12:00:00	-70.2	-14.9	-132.9	2.4	2.0	7.5	2019.21507	71.7	-102.0	3.2	3.2	2.0
2019-03-21 12:00:00	-69.5	-14.9	-134.2	2.7	2.3	8.3	2019.21781	71.1	-102.1	3.5	3.3	2.3
2019-03-22 12:00:00	-68.4	-15.4	-132.6	2.6	2.2	7.9	2019.22055	70.1	-102.7	3.4	4.0	2.2
2019-03-23 12:00:00	-68.2	-15.1	-141.1	2.4	2.0	7.3	2019.22329	69.8	-102.5	3.1	3.7	2.0
2019-03-24 12:00:00	-69.1	-15.4	-133.5	2.4	2.0	7.3	2019.22603	70.8	-102.6	3.1	3.9	2.0
2019-03-25 12:00:00	-69.3	-16.0	-133.1	2.6	2.1	7.9	2019.22877	71.1	-103.0	3.3	4.4	2.2
2019-03-26 12:00:00	-69.0	-17.5	-136.1	2.6	2.2	8.1	2019.23150	71.2	-104.2	3.4	6.0	2.2
2019-03-27 12:00:00	-69.4	-15.4	-136.8	2.5	2.1	7.8	2019.23424	71.1	-102.5	3.3	3.8	2.1
2019-03-28 12:00:00	-69.0	-16.3	-133.8	2.3	2.0	7.2	2019.23698	70.9	-103.3	3.0	4.8	2.0
2019-03-29 12:00:00	-68.6	-17.1	-138.4	2.3	2.0	7.2	2019.23972	70.7	-104.0	3.1	5.6	2.0
2019-03-30 12:00:00	-67.7	-18.1	-131.8	2.6	2.2	7.9	2019.24246	70.1	-105.0	3.4	6.8	2.2
2019-03-31 12:00:00	-69.8	-18.6	-137.3	2.6	2.2	8.1	2019.24520	72.2	-104.9	3.4	6.9	2.2
2019-04-01 12:00:00	-68.7	-16.0	-139.0	2.5	2.1	7.7	2019.24794	70.5	-103.1	3.3	4.5	2.1
2019-04-02 12:00:00	-69.3	-14.2	-137.7	2.4	2.0	7.4	2019.25068	70.8	-101.6	3.1	2.6	2.1
2019-04-03 12:00:00	-70.7	-17.0	-135.8	2.3	2.0	7.3	2019.25342	72.7	-103.5	3.0	5.2	2.0
2019-04-04 12:00:00	-69.1	-16.6	-135.9	2.3	1.9	7.1	2019.25616	71.0	-103.5	3.0	5.1	2.0
2019-04-05 12:00:00	-71.2	-16.6	-139.4	2.3	1.9	6.9	2019.25890	73.1	-103.1	3.0	4.7	1.9
2019-04-06 12:00:00	-70.5	-17.2	-139.9	2.3	1.9	7.0	2019.26164	72.6	-103.7	3.0	5.5	1.9
2019-04-07 12:00:00	-68.8	-17.5	-137.9	2.4	2.1	7.5	2019.26438	70.9	-104.3	3.2	6.0	2.1
2019-04-08 12:00:00	-70.5	-17.4	-144.7	2.2	1.9	6.9	2019.26712	72.6	-103.9	2.9	5.6	1.9
2019-04-09 12:00:00	-69.8	-16.7	-141.7	2.3	1.9	6.9	2019.26986	71.8	-103.4	3.0	5.0	1.9
2019-04-10 12:00:00	-70.4	-17.4	-143.9	2.4	1.9	7.2	2019.27260	72.5	-103.8	3.1	5.6	2.0
2019-04-11 12:00:00	-73.1	-16.0	-134.0	2.7	2.2	8.3	2019.27534	74.8	-102.4	3.5	3.8	2.2
2019-04-12 12:00:00	-69.1	-16.1	-138.4	3.6	2.8	10.9	2019.27808	71.0	-103.1	4.5	4.6	2.9
2019-04-13 12:00:00	-83.0	-8.1	-131.3	4.6	3.6	14.2	2019.28082	83.4	-95.5	5.9	-5.7	3.7
2019-04-14 12:00:00	-75.5	-18.7	-133.6	3.3	2.6	10.1	2019.28356	77.8	-103.9	4.2	6.0	2.7
2019-04-15 12:00:00	-70.0	-20.4	-136.2	2.9	2.4	9.0	2019.28630	72.9	-106.2	3.8	8.6	2.4
2019-04-16 12:00:00	-72.7	-7.4	-157.1	4.7	3.7	14.7	2019.28904	73.0	-95.8	6.0	-4.6	3.8
2019-04-17 12:00:00	-73.9	-15.6	-138.3	2.9	2.3	8.9	2019.29178	75.6	-101.9	3.7	3.3	2.4
2019-04-18 12:00:00	-72.9	-13.8	-141.3	3.0	2.4	9.1	2019.29452	74.2	-100.7	3.8	1.7	2.4
2019-04-19 12:00:00	-74.6	-14.8	-141.9	3.1	2.5	9.7	2019.29726	76.1	-101.2	4.0	2.4	2.5
2019-04-20 12:00:00	-69.6	-17.8	-140.4	2.8	2.2	8.4	2019.30000	71.9	-104.4	3.5	6.2	2.3
2019-04-21 12:00:00	-70.3	-16.3	-138.0	2.6	2.1	7.9	2019.30274	72.1	-103.0	3.3	4.5	2.1
2019-04-22 12:00:00	-70.9	-15.7	-133.6	2.5	2.1	7.8	2019.30548	72.6	-102.5	3.3	3.9	2.1
2019-04-23 12:00:00	-81.4	-7.7	-132.4	3.8	3.0	11.9	2019.30822	81.8	-95.4	4.9	-5.7	3.0
2019-04-24 12:00:00	-77.9	-18.4	-132.7	3.9	3.0	12.1	2019.31096	80.1	-103.3	4.9	5.3	3.0
2019-04-25 12:00:00	-72.4	-13.5	-123.0	4.3	3.4	13.6	2019.31370	73.7	-100.6	5.5	1.5	3.4
2019-04-26 12:00:00	-71.7	-8.9	-138.0	4.0	3.2	12.3	2019.31644	72.2	-97.1	5.1	-2.9	3.2
2019-04-27 12:00:00	-71.5	-24.0	-112.0	4.0	3.2	12.6	2019.31918	75.4	-108.6	5.1	12.0	3.2
2019-04-28 12:00:00	-67.1	-17.4	-131.5	3.3	2.6	10.1	2019.32192	69.4	-104.6	4.2	6.2	2.6
2019-04-29 12:00:00	-71.1	-20.8	-112.9	3.6	2.9	11.1	2019.32466	74.0	-106.3	4.6	8.9	2.9
2019-04-30 12:00:00	-70.4	-16.5	-137.4	2.6	2.1	8.1	2019.32740	72.3	-103.2	3.4	4.8	2.1
2019-05-01 12:00:00	-69.5	-18.8	-145.9	2.7	2.1	8.3	2019.33014	72.0	-105.1	3.5	7.2	2.2
2019-05-02 12:00:00	-69.0	-18.9	-141.7	2.5	2.0	7.5	2019.33287	71.5	-105.4	3.2	7.4	2.0
2019-05-03 12:00:00	-69.0	-19.7	-140.9	2.6	2.1	7.8	2019.33561	71.8	-106.0	3.3	8.2	2.1
2019-05-04 12:00:00	-69.9	-17.7	-139.0	2.5	2.1	7.7	2019.33835	72.1	-104.2	3.3	6.0	2.1
2019-05-05 12:00:00	-69.2	-17.2	-140.6	2.5	2.1	7.8	2019.34109	71.3	-104.0	3.3	5.6	2.1
2019-05-06 12:00:00	-69.9	-17.9	-143.8	2.5	2.0	7.6	2019.34383	72.1	-104.4	3.2	6.2	2.0
2019-05-07 12:00:00	-68.4	-18.0	-144.5	2.5	2.0	7.6	2019.34657	70.8	-104.7	3.2	6.6	2.0
2019-05-08 12:00:00	-70.3	-17.1	-141.0	2.6	2.1	7.8	2019.34931	72.4	-103.7	3.3	5.4	2.1
2019-05-09 12:00:00	-69.2	-17.5	-144.7	2.6	2.1	7.7	2019.35205	71.4	-104.2	3.3	5.9	2.1
2019-05-10 12:00:00	-68.7	-18.1	-144.1	2.6	2.1	7.8	2019.35479	71.0	-104.8	3.3	6.6	2.1
2019-05-11 12:00:00	-70.4	-17.8	-143.1	2.4	1.9	7.2	2019.35753	72.6	-104.2	3.1	6.1	1.9
2019-05-12 12:00:00	-69.8	-17.1	-142.5	2.3	1.8	6.8	2019.36027	71.9	-103.7	2.9	5.4	1.8
2019-05-13 12:00:00	-69.5	-16.4	-142.8	3.3	2.6	9.9	2019.36301	71.4	-103.3	4.2	4.8	2.6
2019-05-14 12:00:00	-69.4	-18.4	-133.9	2.9	2.3	8.8	2019.36575	71.8	-104.9	3.7	6.8	2.3
2019-05-15 12:00:00	-69.5	-19.6	-123.9	3.0	2.4	9.1	2019.36849	72.2	-105.7	3.8	7.9	2.4
2019-05-16 12:00:00	-69.7	-17.4	-131.5	3.2	2.5	9.7	2019.37123	71.8	-104.0	4.0	5.7	2.5
2019-05-17 12:00:00	-69.2	-18.3	-135.9	2.8	2.1	8.3	2019.37397	71.6	-104.8	3.5	6.7	2.2
2019-05-18 12:00:00	-68.2	-23.1	-125.6	2.9	2.2	8.7	2019.37671	72.0	-108.7	3.7	11.6	2.2
2019-05-19 12:00:00	-70.8	-18.2	-136.3	2.7	2.1	8.2	2019.37945	73.1	-104.4	3.4	6.3	2.1
2019-05-20 12:00:00	-71.3	-18.3	-139.3	2.6	2.0	7.8	2019.38219	73.6	-104.4	3.3	6.4	2.0
2019-05-21 12:00:00	-69.1	-17.7	-139.1	2.6	2.0	7.8	2019.38493	71.3	-104.4	3.3	6.2	2.0
2019-05-22 12:00:00	-69.7	-17.6	-139.8	2.6	2.0	7.7	2019.38767	71.9	-104.1	3.2	5.9	2.0
2019-05-23 12:00:00	-71.1	-18.9	-138.0	2.4	1.8	7.2	2019.39041	73.6	-104.9	3.0	7.0	1.9
2019-05-24 12:00:00	-71.2	-18.3	-138.0	2.6	2.0	7.8	2019.39315	73.5	-104.4	3.3	6.4	2.0
2019-05-25 12:00:00	-71.3	-17.3	-135.8	2.6	2.0	7.7	2019.39589	73.3	-103.6	3.2	5.4	2.0
2019-05-26 12:00:00	-70.0	-18.8	-138.6	2.6	1.9	7.6	2019.39863	72.5	-105.0	3.2	7.0	2.0
2019-05-27 12:00:00	-73.9	-18.5	-141.0	2.6	2.0	7.8	2019.40137	76.2	-104.0	3.3	6.1	2.0
2019-05-28 12:00:00	-72.4	-17.6	-144.4	2.7	2.0	8.0	2019.40411	74.5	-103.7	3.4	5.5	2.1
2019-05-29 12:00:00	-70.7	-16.9	-147.1	2.7	2.0	8.0	2019.40685	72.6	-103.4	3.4	5.1	2.1
2019-05-30 12:00:00	-71.5	-18.3	-142.0	2.4	1.9	7.3	2019.40959	73.8	-104.3	3.1	6.3	1.9
2019-05-31 12:00:00	-70.7	-17.4	-143.7	2.6	2.0	7.8	2019.41233	72.8	-103.9	3.3	5.6	2.0
2019-06-01 12:00:00	-70.4	-17.4	-139.0	2.6	2.0	7.7	2019.41507	72.6	-103.9	3.2	5.6	2.0
2019-06-02 12:00:00	-69.9	-17.3	-141.1	2.6	1.9	7.7	2019.41781	72.0	-103.9	3.2	5.6	2.0
2019-06-03 12:00:00	-69.6	-15.3	-141.6	2.7	2.1	8.1	2019.42055	71.3	-102.4	3.4	3.7	2.1
2019-06-04 12:00:00	-68.5	-15.6	-139.6	2.7	2.1	8.1	2019.42329	70.3	-102.8	3.4	4.2	2.1
2019-06-05 12:00:00	-70.0	-16.8	-141.0	2.5	1.9	7.4	2019.42603	72.0	-103.5	3.1	5.1	1.9
2019-06-06 12:00:00	-70.2	-18.0	-136.8	2.7	2.1	8.1	2019.42877	72.5	-104.4	3.4	6.2	2.1
2019-06-07 12:00:00	-69.5	-17.2	-141.4	2.6	2.0	8.0	2019.43150	71.6	-103.9	3.3	5.6	2.0
2019-06-08 12:00:00	-69.6	-17.3	-139.2	2.7	2.0	8.1	2019.43424	71.7	-103.9	3.4	5.6	2.1
2019-06-09 12:00:00	-70.2	-18.7	-138.0	2.6	2.0	7.9	2019.43698	72.7	-104.9	3.3	6.9	2.0
2019-06-10 12:00:00	-70.6	-17.8	-138.5	2.6	2.0	7.8	2019.43972	72.8	-104.2	3.3	6.0	2.0
2019-06-12 12:00:00	-73.3	-14.1	-135.6	2.8	2.2	8.4	2019.44520	74.7	-100.9	3.5	1.9	2.2
2019-06-13 12:00:00	-71.4	-13.4	-138.9	2.8	2.2	8.5	2019.44794	72.6	-100.6	3.5	1.5	2.2
2019-06-14 12:00:00	-65.7	-19.7	-117.8	3.4	2.6	10.3	2019.45068	68.6	-106.7	4.3	8.6	2.6
2019-06-15 12:00:00	-66.7	-16.7	-129.7	3.0	2.3	9.0	2019.45342	68.7	-104.1	3.8	5.6	2.3
2019-06-16 12:00:00	-69.2	-17.6	-137.3	2.6	2.0	7.7	2019.45616	71.4	-104.3	3.2	6.0	2.0
2019-06-17 12:00:00	-70.1	-18.3	-133.3	2.5	1.9	7.5	2019.45890	72.5	-104.6	3.2	6.6	1.9
2019-06-18 12:00:00	-69.2	-17.0	-136.1	2.5	2.0	7.7	2019.46164	71.2	-103.8	3.2	5.4	2.0
2019-06-19 12:00:00	-69.8	-17.4	-137.9	2.6	2.0	7.8	2019.46438	72.0	-104.0	3.3	5.7	2.0
2019-06-20 12:00:00	-69.3	-18.0	-137.3	2.6	2.0	7.7	2019.46712	71.6	-104.6	3.2	6.4	2.0
2019-06-21 12:00:00	-70.0	-18.8	-141.1	2.6	2.0	7.8	2019.46986	72.5	-105.0	3.3	7.1	2.0
2019-06-22 12:00:00	-69.4	-17.8	-138.3	2.6	2.0	8.0	2019.47260	71.6	-104.4	3.3	6.2	2.0
2019-06-23 12:00:00	-69.5	-18.1	-137.2	2.4	1.9	7.2	2019.47534	71.8	-104.6	3.0	6.5	1.9
2019-06-24 12:00:00	-70.1	-20.5	-137.0	2.5	1.9	7.5	2019.47808	73.0	-106.3	3.1	8.7	1.9
2019-06-25 12:00:00	-68.8	-21.3	-145.8	2.9	2.2	8.8	2019.48082	72.1	-107.2	3.7	9.7	2.2
2019-06-26 12:00:00	-72.1	-24.3	-141.1	3.2	2.4	9.6	2019.48356	76.1	-108.6	4.0	12.2	2.4
2019-06-27 12:00:00	-68.4	-22.0	-143.4	3.0	2.3	9.1	2019.48630	71.9	-107.8	3.8	10.5	2.3
2019-06-28 12:00:00	-69.6	-20.4	-137.1	2.7	2.1	8.1	2019.48904	72.5	-106.3	3.4	8.7	2.1
2019-06-29 12:00:00	-69.1	-20.9	-137.6	2.7	2.1	8.1	2019.49178	72.1	-106.8	3.4	9.3	2.1
2019-06-30 12:00:00	-68.6	-20.0	-135.4	2.5	1.9	7.4	2019.49452	71.5	-106.3	3.1	8.5	1.9
2019-07-01 12:00:00	-68.7	-19.9	-136.7	2.7	2.1	7.9	2019.49726	71.5	-106.2	3.4	8.4	2.1
2019-07-02 12:00:00	-69.2	-19.4	-136.7	2.6	1.9	7.6	2019.50000	71.9	-105.7	3.2	7.8	2.0
2019-07-03 12:00:00	-69.0	-21.2	-140.8	2.7	2.0	7.9	2019.50274	72.2	-107.1	3.3	9.7	2.0
2019-07-04 12:00:00	-69.4	-21.6	-140.8	2.6	2.0	7.9	2019.50548	72.7	-107.2	3.3	9.9	2.0
2019-07-05 12:00:00	-68.7	-19.8	-143.3	2.7	2.0	8.1	2019.50822	71.5	-106.1	3.4	8.3	2.1
2019-07-06 12:00:00	-69.3	-20.7	-139.5	2.7	2.1	8.1	2019.51096	72.3	-106.6	3.4	9.0	2.1
2019-07-07 12:00:00	-70.2	-17.9	-136.2	2.5	1.9	7.4	2019.51370	72.4	-104.3	3.1	6.1	1.9
2019-07-08 12:00:00	-68.4	-19.9	-141.3	2.8	2.1	8.5	2019.51644	71.2	-106.2	3.5	8.4	2.1
2019-07-09 12:00:00	-69.5	-20.0	-137.8	2.7	2.0	8.1	2019.51918	72.3	-106.0	3.4	8.3	2.1
2019-07-10 12:00:00	-69.4	-20.3	-138.1	2.7	2.0	8.0	2019.52192	72.3	-106.3	3.3	8.6	2.0
2019-07-11 12:00:00	-69.4	-20.6	-140.1	2.7	2.0	8.1	2019.52466	72.4	-106.5	3.4	9.0	2.0
2019-07-12 12:00:00	-70.8	-20.8	-137.4	2.7	2.0	8.0	2019.52740	73.8	-106.4	3.3	8.9	2.0
2019-07-13 12:00:00	-69.3	-19.4	-137.2	2.7	2.1	8.2	2019.53014	71.9	-105.6	3.4	7.8	2.1
2019-07-14 12:00:00	-69.6	-18.4	-136.8	2.4	1.9	7.3	2019.53287	72.0	-104.8	3.1	6.7	1.9
2019-07-15 12:00:00	-69.9	-20.0	-135.0	2.8	2.1	8.5	2019.53561	72.7	-106.0	3.5	8.3	2.1
2019-07-16 12:00:00	-68.8	-21.7	-135.6	2.7	2.0	8.0	2019.53835	72.1	-107.5	3.3	10.1	2.0
2019-07-17 12:00:00	-70.2	-19.0	-143.3	2.9	2.2	8.7	2019.54109	72.8	-105.1	3.6	7.3	2.2
2019-07-18 12:00:00	-68.9	-20.9	-140.8	2.8	2.1	8.5	2019.54383	71.9	-106.9	3.5	9.3	2.1
2019-07-19 12:00:00	-68.9	-16.5	-143.5	2.7	2.1	8.2	2019.54657	70.9	-103.5	3.4	5.0	2.1
2019-07-20 12:00:00	-68.3	-19.3	-137.5	2.6	2.0	7.9	2019.54931	71.0	-105.8	3.3	7.8	2.0
2019-07-21 12:00:00	-66.3	-20.5	-134.1	2.7	2.1	8.2	2019.55205	69.4	-107.2	3.4	9.4	2.1
2019-07-22 12:00:00	-70.8	-20.3	-138.8	2.5	1.9	7.6	2019.55479	73.6	-106.0	3.2	8.5	2.0
2019-07-23 12:00:00	-69.1	-19.5	-139.3	2.4	1.9	7.3	2019.55753	71.8	-105.8	3.1	7.9	1.9
2019-07-24 12:00:00	-69.7	-19.9	-139.2	2.6	2.0	7.8	2019.56027	72.4	-105.9	3.3	8.2	2.0
2019-07-25 12:00:00	-70.1	-20.9	-142.5	2.6	2.0	7.9	2019.56301	73.1	-106.6	3.3	9.2	2.0
2019-07-26 12:00:00	-69.3	-20.4	-143.6	2.6	2.0	7.9	2019.56575	72.2	-106.4	3.3	8.8	2.0
2019-07-27 12:00:00	-68.8	-26.1	-119.7	3.9	3.0	12.1	2019.56849	73.6	-110.8	4.9	14.5	3.0
2019-07-28 12:00:00	-70.7	-29.8	-118.3	4.3	3.2	13.2	2019.57123	76.7	-112.8	5.4	17.8	3.3
2019-07-29 12:00:00	-67.6	-23.7	-110.3	4.6	3.4	14.3	2019.57397	71.6	-109.4	5.7	12.4	3.4
2019-07-30 12:00:00	-63.9	-33.0	-100.3	4.8	3.6	14.7	2019.57671	71.9	-117.3	6.0	22.1	3.6
2019-07-31 12:00:00	-68.4	-22.2	-128.7	3.4	2.5	10.6	2019.57945	71.9	-108.0	4.2	10.7	2.5
2019-08-01 12:00:00	-67.8	-22.9	-136.2	2.6	2.0	8.0	2019.58219	71.6	-108.7	3.3	11.5	2.0
2019-08-02 12:00:00	-68.1	-22.5	-137.4	2.7	2.1	8.4	2019.58493	71.7	-108.3	3.5	11.0	2.1
2019-08-03 12:00:00	-68.5	-22.5	-133.0	2.4	1.8	7.2	2019.58767	72.1	-108.2	3.0	10.9	1.8
2019-08-04 12:00:00	-68.7	-23.2	-135.5	2.4	1.9	7.4	2019.59041	72.6	-108.7	3.0	11.6	1.9
2019-08-05 12:00:00	-65.9	-22.2	-139.8	2.6	2.0	7.8	2019.59315	69.5	-108.6	3.2	11.1	2.0
2019-08-06 12:00:00	-68.1	-22.5	-137.4	2.6	2.0	7.8	2019.59589	71.7	-108.3	3.3	11.0	2.0
2019-08-07 12:00:00	-67.6	-24.2	-135.7	2.5	1.9	7.4	2019.59863	71.7	-109.7	3.1	12.8	1.9
2019-08-08 12:00:00	-68.4	-23.2	-138.5	2.5	2.0	7.4	2019.60137	72.3	-108.7	3.2	11.7	2.0
2019-08-09 12:00:00	-68.8	-22.9	-141.6	2.6	2.0	7.9	2019.60411	72.5	-108.4	3.3	11.3	2.0
2019-08-10 12:00:00	-69.2	-21.8	-140.6	2.7	2.1	8.2	2019.60685	72.5	-107.5	3.4	10.2	2.1
2019-08-11 12:00:00	-69.3	-23.5	-137.6	2.4	1.9	7.4	2019.60959	73.1	-108.7	3.1	11.8	1.9
2019-08-12 12:00:00	-71.9	-20.3	-137.7	2.5	2.0	7.6	2019.61233	74.7	-105.8	3.2	8.3	2.0
2019-08-13 12:00:00	-67.6	-21.6	-138.3	2.6	2.1	7.9	2019.61507	71.0	-107.7	3.3	10.2	2.1
2019-08-14 12:00:00	-68.6	-23.2	-136.3	2.4	1.9	7.3	2019.61781	72.4	-108.7	3.1	11.7	1.9
2019-08-15 12:00:00	-69.7	-23.7	-138.7	2.5	1.9	7.6	2019.62055	73.7	-108.8	3.2	11.9	2.0
2019-08-16 12:00:00	-70.2	-23.0	-141.9	2.9	2.3	9.3	2019.62329	73.8	-108.1	3.7	11.2	2.3
2019-08-17 12:00:00	-69.4	-23.5	-141.6	2.5	2.0	7.8	2019.62603	73.3	-108.7	3.2	11.8	2.0
2019-08-18 12:00:00	-68.0	-22.0	-136.4	2.4	1.9	7.5	2019.62877	71.5	-108.0	3.1	10.6	1.9
2019-08-19 12:00:00	-68.8	-22.0	-136.1	2.6	2.1	7.9	2019.63150	72.2	-107.7	3.3	10.4	2.1
2019-08-20 12:00:00	-67.5	-22.0	-137.9	2.6	2.0	8.0	2019.63424	71.0	-108.0	3.3	10.6	2.0
2019-08-21 12:00:00	-69.8	-20.6	-126.6	2.8	2.2	8.7	2019.63698	72.8	-106.4	3.6	8.8	2.2
2019-08-22 12:00:00	-68.4	-21.4	-136.2	2.6	2.0	7.9	2019.63972	71.6	-107.3	3.2	9.9	2.0
2019-08-23 12:00:00	-69.2	-22.6	-135.3	2.4	1.9	7.3	2019.64246	72.8	-108.1	3.0	10.9	1.9
2019-08-24 12:00:00	-69.1	-21.5	-135.9	2.6	2.0	7.8	2019.64520	72.4	-107.3	3.2	9.9	2.0
2019-08-25 12:00:00	-69.4	-21.1	-130.6	2.8	2.1	8.4	2019.64794	72.5	-106.9	3.5	9.4	2.1
2019-08-26 12:00:00	-71.4	-22.0	-132.9	3.4	2.6	10.4	2019.65068	74.7	-107.1	4.3	10.0	2.7
2019-08-27 12:00:00	-67.4	-21.5	-135.7	2.9	2.3	9.1	2019.65342	70.8	-107.7	3.8	10.2	2.3
2019-08-28 12:00:00	-68.5	-22.3	-140.1	2.4	1.9	7.4	2019.65616	72.0	-108.0	3.1	10.8	1.9
2019-08-29 12:00:00	-69.5	-20.5	-141.8	2.4	2.0	7.3	2019.65890	72.5	-106.5	3.1	8.9	2.0
2019-08-30 12:00:00	-68.7	-22.9	-142.6	2.5	2.1	7.8	2019.66164	72.4	-108.4	3.3	11.3	2.1
2019-08-31 12:00:00	-69.1	-22.0	-138.8	2.5	2.0	7.6	2019.66438	72.5	-107.7	3.2	10.4	2.0
2019-09-01 12:00:00	-70.4	-21.3	-136.7	2.4	2.0	7.5	2019.66712	73.6	-106.9	3.1	9.5	2.0
2019-09-02 12:00:00	-68.8	-23.1	-139.6	2.4	1.9	7.3	2019.66986	72.6	-108.5	3.0	11.5	1.9
2019-09-03 12:00:00	-69.0	-22.6	-138.5	2.6	2.0	7.8	2019.67260	72.6	-108.2	3.3	11.0	2.1
2019-09-04 12:00:00	-69.9	-21.1	-138.8	2.5	2.0	7.6	2019.67534	73.0	-106.8	3.2	9.4	2.0
2019-09-05 12:00:00	-69.5	-21.4	-140.0	2.5	2.0	7.8	2019.67808	72.7	-107.1	3.2	9.7	2.0
2019-09-06 12:00:00	-69.3	-22.2	-138.3	2.4	1.9	7.5	2019.68082	72.7	-107.8	3.1	10.6	1.9
2019-09-07 12:00:00	-67.3	-22.7	-144.4	3.8	2.9	11.9	2019.68356	71.0	-108.6	4.7	11.3	2.9
2019-09-08 12:00:00	-68.3	-21.1	-135.5	2.8	2.2	8.6	2019.68630	71.5	-107.2	3.6	9.6	2.2
2019-09-09 12:00:00	-67.1	-22.8	-142.9	2.6	2.1	7.9	2019.68904	70.9	-108.8	3.3	11.5	2.1
2019-09-10 12:00:00	-68.3	-22.6	-133.7	2.7	2.2	8.3	2019.69178	72.0	-108.3	3.5	11.1	2.2
2019-09-11 12:00:00	-67.7	-23.2	-142.6	2.4	1.9	7.6	2019.69452	71.5	-108.9	3.1	11.8	2.0
2019-09-12 12:00:00	-68.4	-23.6	-141.3	2.3	1.8	7.0	2019.69726	72.4	-109.0	2.9	12.0	1.8
2019-09-13 12:00:00	-67.1	-23.9	-144.4	2.5	2.1	7.7	2019.70000	71.3	-109.6	3.3	12.6	2.1
2019-09-14 12:00:00	-70.3	-21.8	-137.6	2.8	2.3	8.6	2019.70274	73.6	-107.2	3.6	10.0	2.3
2019-09-15 12:00:00	-67.8	-24.7	-146.7	2.5	2.0	7.6	2019.70548	72.1	-110.0	3.2	13.3	2.0
2019-09-16 12:00:00	-67.0	-23.4	-140.4	2.3	1.9	7.0	2019.70822	71.0	-109.2	3.0	12.1	1.9
2019-09-17 12:00:00	-67.8	-23.8	-142.3	2.4	1.9	7.3	2019.71096	71.9	-109.4	3.1	12.4	1.9
2019-09-18 12:00:00	-66.9	-24.4	-138.2	2.4	1.9	7.2	2019.71370	71.2	-110.0	3.0	13.1	1.9
2019-09-19 12:00:00	-67.2	-24.0	-145.6	3.0	2.4	9.2	2019.71644	71.4	-109.6	3.8	12.6	2.4
2019-09-20 12:00:00	-69.6	-23.1	-140.9	3.1	2.6	9.7	2019.71918	73.3	-108.4	4.1	11.4	2.6
2019-09-21 12:00:00	-69.0	-24.5	-132.9	2.7	2.2	8.3	2019.72192	73.2	-109.6	3.5	12.9	2.3
2019-09-22 12:00:00	-79.6	-15.0	-130.4	3.8	3.0	11.6	2019.72466	81.0	-100.7	4.8	1.8	3.1
2019-09-23 12:00:00	-62.2	-32.6	-111.3	4.1	3.4	12.8	2019.72740	70.2	-117.6	5.3	21.9	3.4
2019-09-24 12:00:00	-66.5	-27.7	-132.1	3.8	3.1	11.6	2019.73014	72.0	-112.6	4.9	16.4	3.1
2019-09-25 12:00:00	-63.2	-29.4	-119.6	3.6	2.9	11.0	2019.73287	69.7	-115.0	4.6	18.7	2.9
2019-09-26 12:00:00	-62.3	-28.2	-116.8	3.9	3.2	12.2	2019.73561	68.4	-114.3	5.1	17.6	3.2
2019-09-27 12:00:00	-68.6	-26.5	-142.1	2.7	2.1	8.1	2019.73835	73.5	-111.2	3.4	14.9	2.1
2019-09-28 12:00:00	-68.7	-24.7	-147.1	2.6	2.2	8.1	2019.74109	73.0	-109.8	3.4	13.1	2.2
2019-09-29 12:00:00	-67.6	-25.2	-141.4	2.5	2.1	7.7	2019.74383	72.2	-110.5	3.3	13.8	2.1
2019-09-30 12:00:00	-67.7	-26.0	-142.7	2.4	2.0	7.4	2019.74657	72.5	-111.0	3.2	14.6	2.0
2019-10-01 12:00:00	-68.0	-26.3	-142.3	2.5	2.1	7.6	2019.74931	72.9	-111.1	3.2	14.8	2.1
2019-10-02 12:00:00	-68.7	-26.0	-141.3	2.5	2.1	7.7	2019.75205	73.5	-110.8	3.3	14.4	2.1
2019-10-03 12:00:00	-71.6	-24.0	-152.8	3.0	2.4	9.0	2019.75479	75.5	-108.6	3.8	12.0	2.4
2019-10-04 12:00:00	-66.4	-27.9	-136.0	2.9	2.3	8.8	2019.75753	72.0	-112.8	3.7	16.6	2.3
2019-10-05 12:00:00	-80.3	-14.9	-145.9	4.0	3.1	12.2	2019.76027	81.6	-100.5	5.0	1.5	3.1
2019-10-06 12:00:00	-71.6	-26.7	-126.9	2.9	2.3	8.8	2019.76301	76.4	-110.5	3.7	14.6	2.3
2019-10-07 12:00:00	-67.2	-27.6	-139.4	3.4	2.7	10.6	2019.76575	72.7	-112.3	4.4	16.2	2.8
2019-10-08 12:00:00	-69.5	-26.9	-127.0	3.2	2.6	9.9	2019.76849	74.5	-111.1	4.1	15.1	2.6
2019-10-09 12:00:00	-69.7	-24.6	-139.0	2.6	2.1	7.9	2019.77123	73.9	-109.4	3.3	12.8	2.1
2019-10-10 12:00:00	-69.2	-25.6	-140.5	2.8	2.3	8.9	2019.77397	73.8	-110.3	3.6	13.9	2.3
2019-10-11 12:00:00	-69.1	-23.9	-141.6	2.7	2.2	8.3	2019.77671	73.1	-109.1	3.5	12.3	2.2
2019-10-12 12:00:00	-69.7	-23.6	-142.6	2.5	2.1	7.8	2019.77945	73.6	-108.7	3.2	11.9	2.1
2019-10-13 12:00:00	-69.7	-24.1	-143.0	2.5	2.0	7.8	2019.78219	73.8	-109.0	3.2	12.3	2.1
2019-10-14 12:00:00	-74.3	-23.4	-138.8	3.0	2.4	9.3	2019.78493	77.9	-107.5	3.9	10.9	2.4
2019-10-15 12:00:00	-66.2	-23.3	-149.3	3.9	3.1	12.0	2019.78767	70.1	-109.4	5.0	12.1	3.1
2019-10-16 12:00:00	-68.2	-29.4	-137.0	3.8	3.0	11.5	2019.79041	74.3	-113.3	4.8	17.9	3.0
2019-10-17 12:00:00	-70.4	-23.8	-146.7	2.9	2.3	8.9	2019.79315	74.3	-108.7	3.7	12.0	2.3
2019-10-18 12:00:00	-69.7	-23.8	-140.6	2.5	2.0	7.7	2019.79589	73.6	-108.8	3.2	12.0	2.0
2019-10-19 12:00:00	-69.6	-24.6	-141.7	2.3	1.9	7.0	2019.79863	73.8	-109.5	2.9	12.8	1.9
2019-10-20 12:00:00	-70.0	-26.3	-141.3	2.6	2.1	8.0	2019.80137	74.8	-110.6	3.4	14.4	2.1
2019-10-21 12:00:00	-70.3	-22.6	-134.5	2.5	2.0	7.8	2019.80411	73.9	-107.8	3.2	10.8	2.0
2019-10-22 12:00:00	-69.3	-24.3	-143.6	2.5	2.0	7.7	2019.80685	73.4	-109.3	3.2	12.6	2.1
2019-10-23 12:00:00	-70.2	-24.0	-147.2	2.6	2.1	7.8	2019.80959	74.2	-108.9	3.3	12.2	2.1
2019-10-24 12:00:00	-70.4	-25.1	-142.8	2.7	2.2	8.3	2019.81233	74.8	-109.6	3.5	13.2	2.2
2019-10-25 12:00:00	-69.8	-24.3	-141.5	2.6	2.1	7.9	2019.81507	73.9	-109.2	3.3	12.6	2.1
2019-10-26 12:00:00	-69.4	-23.9	-144.0	2.5	2.0	7.5	2019.81781	73.4	-109.0	3.2	12.2	2.0
2019-10-27 12:00:00	-69.0	-25.0	-141.6	2.4	1.9	7.2	2019.82055	73.4	-109.9	3.0	13.4	1.9
2019-10-28 12:00:00	-69.3	-25.5	-143.5	2.5	2.0	7.7	2019.82329	73.8	-110.2	3.2	13.8	2.0
2019-10-29 12:00:00	-69.8	-28.0	-145.3	2.6	2.1	7.8	2019.82603	75.2	-111.8	3.3	16.2	2.1
2019-11-26 12:00:00	-68.9	-26.8	-143.3	3.2	2.1	10.0	2019.90274	74.0	-111.3	3.8	15.2	2.1
2019-11-27 12:00:00	-68.2	-28.0	-142.8	2.4	2.0	7.6	2019.90548	73.8	-112.3	3.2	16.5	2.0
2019-11-28 12:00:00	-68.7	-27.5	-138.5	2.4	2.0	7.5	2019.90822	74.0	-111.8	3.1	15.9	2.0
2019-11-29 12:00:00	-67.9	-26.7	-140.0	2.5	2.0	7.7	2019.91096	73.0	-111.5	3.2	15.2	2.0
2019-11-30 12:00:00	-67.2	-27.5	-141.3	2.5	2.1	7.8	2019.91370	72.6	-112.2	3.2	16.1	2.1
2019-12-01 12:00:00	-69.0	-27.1	-134.2	2.6	2.1	8.1	2019.91644	74.1	-111.5	3.3	15.5	2.1
2019-12-02 12:00:00	-69.3	-27.5	-134.5	2.8	2.2	8.6	2019.91918	74.5	-111.7	3.6	15.8	2.3
2019-12-03 12:00:00	-74.3	-27.0	-128.6	2.5	2.0	7.8	2019.92192	79.0	-110.0	3.2	14.5	2.1
2019-12-04 12:00:00	-69.6	-27.9	-136.3	2.5	2.0	7.7	2019.92466	75.0	-111.8	3.2	16.1	2.0
2019-12-05 12:00:00	-68.8	-27.8	-132.2	2.4	2.0	7.5	2019.92740	74.2	-112.0	3.1	16.1	2.0
2019-12-06 12:00:00	-68.4	-27.4	-137.9	2.4	2.0	7.4	2019.93014	73.7	-111.8	3.1	15.8	2.0
2019-12-07 12:00:00	-68.6	-27.6	-133.9	2.4	2.0	7.6	2019.93287	73.9	-111.9	3.1	16.0	2.0
2019-12-08 12:00:00	-68.5	-27.4	-133.1	2.7	2.2	8.3	2019.93561	73.8	-111.8	3.4	15.8	2.2
2019-12-09 12:00:00	-68.0	-27.6	-137.7	2.5	2.1	7.9	2019.93835	73.3	-112.1	3.3	16.1	2.1
2019-12-10 12:00:00	-69.8	-25.6	-130.4	2.0	1.7	6.3	2019.94109	74.3	-110.1	2.6	13.8	1.7
2019-12-11 12:00:00	-66.5	-24.7	-134.4	2.8	2.2	8.7	2019.94383	70.9	-110.4	3.6	13.5	2.3
2019-12-12 12:00:00	-68.9	-24.7	-134.8	2.5	2.1	7.9	2019.94657	73.2	-109.7	3.3	13.1	2.1
2019-12-13 12:00:00	-69.4	-27.1	-131.7	2.5	2.0	7.7	2019.94931	74.5	-111.3	3.2	15.4	2.1
2019-12-14 12:00:00	-68.5	-26.8	-140.6	2.4	2.0	7.5	2019.95205	73.6	-111.4	3.1	15.2	2.0
2019-12-15 12:00:00	-67.9	-26.8	-139.9	2.6	2.1	7.9	2019.95479	73.0	-111.5	3.3	15.3	2.1
2019-12-16 12:00:00	-68.5	-26.9	-137.4	2.6	2.1	8.2	2019.95753	73.6	-111.4	3.4	15.3	2.2
2019-12-17 12:00:00	-69.4	-28.1	-138.2	2.6	2.1	8.0	2019.96027	74.9	-112.1	3.3	16.4	2.1
2019-12-18 12:00:00	-68.5	-28.1	-142.8	2.8	2.3	8.7	2019.96301	74.1	-112.3	3.6	16.5	2.3
2019-12-19 12:00:00	-69.8	-28.3	-135.1	2.9	2.3	9.0	2019.96575	75.3	-112.1	3.7	16.5	2.3
2019-12-20 12:00:00	-69.0	-27.4	-134.0	2.9	2.3	8.9	2019.96849	74.2	-111.6	3.7	15.7	2.3
2019-12-21 12:00:00	-70.3	-28.6	-134.2	3.0	2.3	9.2	2019.97123	75.9	-112.2	3.8	16.7	2.3
2019-12-22 12:00:00	-69.8	-27.7	-141.6	2.6	2.0	8.1	2019.97397	75.1	-111.6	3.3	15.9	2.1
2019-12-23 12:00:00	-68.6	-27.1	-139.5	2.4	1.9	7.5	2019.97671	73.7	-111.5	3.1	15.5	1.9
2019-12-24 12:00:00	-68.7	-27.9	-142.5	2.4	1.9	7.5	2019.97945	74.2	-112.1	3.1	16.3	1.9
2019-12-25 12:00:00	-67.2	-27.2	-142.3	2.4	1.9	7.5	2019.98219	72.5	-112.0	3.1	15.8	1.9
2019-12-26 12:00:00	-69.2	-28.1	-141.5	2.8	2.1	8.6	2019.98493	74.7	-112.1	3.5	16.4	2.2
2019-12-27 12:00:00	-70.1	-27.0	-135.4	2.9	2.3	8.9	2019.98767	75.1	-111.1	3.7	15.1	2.3
2019-12-28 12:00:00	-67.6	-27.2	-136.4	2.3	1.9	7.2	2019.99041	72.8	-111.9	3.0	15.8	1.9
2019-12-29 12:00:00	-68.9	-26.6	-131.3	2.4	1.9	7.3	2019.99315	73.8	-111.1	3.0	14.9	1.9
2019-12-30 12:00:00	-69.0	-26.5	-141.6	2.2	1.8	6.8	2019.99589	73.9	-111.0	2.8	14.9	1.8
2019-12-31 12:00:00	-69.3	-26.6	-133.8	2.2	1.8	6.9	2019.99863	74.2	-111.0	2.8	14.9	1.8
