# Supplementary material for: Unexpected large eruptions from buoyant magma bodies within viscoelastic crust
Source: Nat Commun. 2020 May 15;11:2403. doi: 10.1038/s41467-020-16054-6 (PMC7229005; doi:10.1038/s41467-020-16054-6)
Supplement: Supplementary file 3 — Source Data [file 41467_2020_16054_MOESM3_ESM.zip › DATA source file material/Fig4bdirectionsig1.txt]

% Model:              ModelChambreNovembrev2.mph
% Version:            COMSOL 5.2.1.199
% Date:               Dec 10 2018, 10:34
% Dimension:          2
% Nodes:              61434
% Expressions:        3
% Description:        Contrainte principale direction 3, composante r, Contrainte principale direction 3, composante phi, Contrainte principale direction 3, composante z
% Length unit:        m
% R                       Z                        solid.sp3r (sigma1)      solid.sp3phi  (sigma1)    solid.sp3z  (sigma1)
200000                    -200000                  -0.6685716152658607      8.588591298020892E-17    -0.6376248002188055
200000                    -189468.617661471        0.11873753280882109      1.3955071499060897E-16   0.31146142710395164
192852.36223577632        -193154.06523538864      -6.582523244340964E-16   1                        -7.150391707147607E-16
189468.6176614709         -200000                  -0.8955465963877082      -5.636922825447437E-17   -0.4449518404153498
200000                    -178937.23532294182      -0.10820323016712448     1.235082791011461E-16    -0.31530303574306956
190705.83886142573        -184102.99667032587      -7.835763149026145E-16   1                        -1.6119166832994168E-15
178937.2353229418         -200000                  -0.8780054365615065      3.59957618959794E-17     -0.4786480206259969
184087.35465598493        -192198.71184514635      1.1645485643173494E-15   1                        9.784072783651922E-16
200000                    -168405.85298441266      0.09575283809709562      2.024202264081983E-17    0.3192716370018672
191449.8832837723         -173093.57026311354      -0.30746444538358186     -1.1047491180615404E-17  -0.9515521748723778
168405.8529844127         -200000                  -0.872255707663245       0                        -0.4890459051626905
173649.6780111461         -191877.09335601333      -0.799189374549401       3.3605747380081215E-16   -0.6010770928789075
200000                    -157874.4706458835       -0.07606695104648052     -5.135371278897976E-16   -0.3245677198727587
191373.24058355961        -162871.87055591692      -0.07997329122627707     7.443125203623151E-18    -0.32359798407750556
157874.4706458836         -200000                  -0.8757556982474709      1.138749115357837E-16    -0.4827502086909387
163142.00214864404        -191696.1100990978       -0.830394546391393       2.1824354999811312E-17   -0.5571731521372852
200000                    -147343.0883073543       -0.0851183028705832      4.542795255683133E-16    -0.9963411541014024
191340.45590394214        -152535.24842772295      0.05409146940281948      -1.544746803397586E-16   0.3289147792980968
147343.08830735448        -200000                  -0.8866733836235582      0                        -0.46239215191385813
152604.33465598858        -191626.07076724453      -0.8629886693012008      2.3378090497940783E-16   -0.5052199058494532
200000                    -136811.70596882515      0.15111049044143765      1.1865714695307155E-15   -0.988465376127757
191369.5896919724         -142044.86347974036      0.035071300394517085     -1.6325930721957656E-17  0.6657435948403357
200000                    -126280.32363029597      0.15085568127782045      -3.557305975793166E-17   -0.2972291252314876
191402.80936960914        -131531.91807929383      0.06110763770967212      -1.223290129392744E-17   -0.6638587017822579
136811.7059688254         -200000                  -0.9038221218616588      7.207751228422624E-17    -0.42790420938539225
142063.8008061692         -191545.64525384558      -0.8963676890105332      5.308237471237099E-17    -0.44330697374029815
200000                    -115748.94129176681      0.21358277350840446      1.785577298216447E-17    -0.25596967353445593
191425.532672332          -121008.81297387012      0.2602258902337471       -7.79144283604736E-18    -0.9655248755633644
200000                    -105217.55895323763      0.7218895001876091       -2.6174348471904195E-18  -0.6919921751850829
191436.88428304438        -110482.29712906342      -0.003418319501755742    3.147760059314356E-17    -0.0016467845004085972
126280.3236302963         -200000                  -0.9263320706702132      0                        -0.37670292079964524
131535.79174640003        -191494.68631227044      -0.9286259737477466      4.64074348064191E-17     -0.3710114509134141
200000                    -94686.17661470847       0.7753665711606744       -1.363014947332422E-17   -0.631501878209048
191440.33319816805        -99955.81818667821       2.7211919588373174E-4    -1.2769435919355656E-18  1.8895106410528792E-4
200000                    -84154.79427617931       0.2709591623214125       -1.8858986690644452E-17  -0.19413910633250078
191435.23356904744        -89435.15278656426       -3.186864026490377E-4    -3.2932039346267217E-17  -2.9684889252877084E-4
115748.9412917672         -200000                  -0.9529020789889561      0                        -0.3032700581986376
121004.48131809327        -191477.98914241965      -0.9574521179206007      1.780709715067974E-16    -0.2885845368208058
105217.55895323813        -200000                  -0.9798810192875133      -5.295123236527066E-16   -0.19956370215110428
110472.06209899233        -191470.17512061252      -0.9805338234809237      3.1108563832152044E-17   -0.19633996548658272
199999.99999999997        -10435.124649138756      -0.9997015483368047      0                        -0.02320126377657082
200000                    0                        -0.9740005277162636      0                        -0.22367532286003905
193212.9751082869         -7074.319127264052       0.1999809830178532       -4.352823928264714E-17   0.003478134113009889
189759.22100897494        0                        -0.33218517219052285     2.0547407136507782E-17   0.029827714261235542
200000                    -73623.41193765015       0.8427517325979409       -4.4390409802581715E-20  -0.5382980628971473
191427.3172160772         -78915.27768327044       0.7682716616879373       0                        -0.6401208746242288
200000                    -63092.02959912099       0.8708099297909276       -8.022949563008342E-17   -0.4916156999249382
191414.6099733126         -68389.82787906118       0.833742797374732        -8.874003232490394E-17   -0.5521490412562369
94686.17661470904         -200000                  -0.9982175821999126      0                        -0.059578985552552734
99941.94326275203         -191466.78190824424      -0.995509966189561       1.8692910291930484E-20   -0.09464004710085183
84154.79427617995         -200000                  0.9941323884338921       0                        -0.10809740112235448
89411.42839480798         -191461.70495747312      0.9998648558353849       0                        -0.016372946736329507
200000                    -20966.500245004365      -0.3287644513484378      -3.0827328774578706E-17  0.05494007241748061
192213.48522003394        -15783.812570217618      -0.996858643728535       -5.4544485514638E-20     0.07897757221672157
179518.44201795047        0                        0.3333547355119893       -3.996514374017989E-17   0.0012537894306791045
184092.16931242569        -9152.658416963886       -0.712116701064491       -8.005216440663382E-17   0.05548296770357325
200000                    -52560.64726059183       0.8989345569501436       -9.715470431127936E-17   -0.4380774197879503
191399.4515361963         -57853.36551522134       0.8861062552192266       -1.8619995562301388E-16  -0.46347556003082246
200000                    -31497.88258353352       0.958601094252303        0                        -0.2847321336505285
191839.8020488767         -26241.47728448429       -0.3274233785057165      1.3507072383026533E-16   0.06249136521862938
200000                    -42029.26492206268       0.9282585108778575       -1.3703896913892883E-16  -0.37192615325906836
191510.75710605472        -36743.956198803025      -0.3198889200017292      2.2619562988927435E-16   0.09371445427434594
191412.35452429028        -47302.81071991848       0.9278598565438747       -7.857438000777817E-17   -0.37291848706694086
73623.41193765088         -200000                  0.96171598613808         7.689628552168926E-16    -0.27401816378815314
78879.94172966976         -191460.4159837106       0.9905715754870803       0                        -0.13698741349511837
63092.02959912179         -200000                  0.9114633582166961       0                        -0.41136018422498344
68348.56739542249         -191462.7873065849       0.9633994606675896       8.600399251647861E-17    -0.26805864204455676
169277.663026926          0                        0.3333348916889262       1.1173488758008883E-19   6.685489118394456E-4
173580.6205378624         -8370.325065030318       -0.3319170854525187      2.0431832885289617E-16   0.03069743446509099
42029.26492206362         -200000                  0.8019986161968521       3.4563820469085436E-17   -0.5973058431016771
52560.647260592705        -200000                  0.8565764022388208       -3.192151267311312E-17   -0.5160008648939857
47340.63111393947         -191506.97298209323      0.8278333785501754       2.744177172690896E-17    -0.5609498836469847
57832.120556483096        -191470.69742209083      0.9120395219069577       1.0568225649536935E-17   -0.4100841488753623
159036.88403590154        0                        -0.33333164900969714     -2.5037931881554696E-17  1.9221749595789846E-5
163788.35469444818        -8394.551989906371       0.33176038824107396      -2.7299232116039054E-20  -0.032337888762771626
0                         -200000                  -0.008990302577000604    0                        0.9996033760432628
10435.124649138716        -200000                  -0.5400970072400751      0                        0.8415367011489518
6742.704792851238         -192954.35964477292      -0.15717960797917757     -2.1764527659148426E-18  0.9875661820198243
0                         -189658.73435453422      0.004772434325866707     -4.275660899952791E-19   0.9999684920770248
31497.88258353454         -200000                  0.7450304418356746       0                        -0.6670067245998478
36901.917640461455        -191608.47250253134      0.703341122939502        8.052942192171924E-18    -0.7108269912244344
20966.50024500546         -200000                  -0.6733167042653202      0                        0.7393160302909342
26494.37152415501         -191679.44501146217      0.1778137559194295       -1.2628324099595071E-17  -0.2819452856155884
20000                     -298.75316904477535      -0.3331525997932843      1.3501160890571853E-16   0.010975283324437162
20000                     -398.75949813591853      -0.9990348776380865      2.7426389941112054E-17   0.04392394118177572
20080.839661977738        -349.77271671392015      8.587303731063163E-8     6.89772961620051E-17     2.2243472161918854E-6
20000                     0                        -0.9999999991748585      -6.199228952429915E-22   4.061938416168236E-5
20000                     -98.74070731265519       -0.33331351306312074     7.860507548422004E-17    0.003635038587855577
20076.001183754717        -73.38594117853869       -0.5999805810921742      -3.1737200465267984E-17  0.0048272816728548405
20000.000000000004        -198.7468399536321       -0.3332533818043659      1.3297777224824022E-16   0.007300350117858893
20086.354365320534        -157.6967167823733       -0.6665664814100575      1.6095634242605583E-16   0.011557256143130662
20082.526690151055        -253.1418810834533       -0.3332040064681551      -5.439020655290082E-17   0.009284458409374393
20112.07837911971         0                        -0.3333333328842438      1.3164821040277786E-16   1.6176415092126896E-5
148796.10504487707        0                        0.9999970408071515       -1.9718594627647638E-17  -4.168184693879862E-4
153722.0022712901         -8416.828980688682       -0.6629567169375952      1.5830777940402242E-16   0.07022676016442818
15669.832077789644        -190890.47279129224      -0.31526112521660227     2.8848385870824246E-18   0.9489770562780289
0                         -179317.46870906837      0.002485215566386943     0                        0.999974760799728
7608.567237327838         -184222.59107803815      -0.12339228571998967     0                        0.9923425026704281
20000                     -1498.8291181384939      0.9856090453473266       0                        -0.16904084956853507
20000                     -1598.835447229637       0.32784121099341007      6.722427584775294E-17    -0.06025987026895541
20086.758449884506        -1551.6848174271101      0.9844606606567328       0                        -0.17560525840745286
20000                     -1698.8417763207804      0.9812483500096331       0                        -0.19274769679820292
20087.9586216072          -1650.8044473020416      0.32742896257518567      5.1578548071945284E-17   -0.062461072492125326
20000                     -1798.8481054119234      0.326272027707683        1.7445917068647172E-17   -0.06824715904824695
20089.466880984808        -1750.2174640281892      -0.3266467094791196      5.2549512452408755E-17   0.06643070301203043
20000.000000000004        -1898.8544345030666      -0.325395177417845       7.113463731783943E-17    0.07231244959827653
20088.70393552661         -1849.5293499158633      4.6620879009158976E-8    -8.922319659862026E-18   2.1546784907215213E-7
20000                     -1998.8607635942099      -0.32446286924742895     1.087968177522012E-16    0.07638689885844245
20088.023420693244        -1948.737578759609       -2.7627243224433626E-6   -9.090994280186036E-18   -1.2055243664368017E-5
20000                     -2098.867092685353       0.3234731220647459       7.396833836513433E-17    -0.08047515173707144
20089.151957926653        -2048.4010452058815      0.3239509347596849       3.7081064757269006E-17   -0.07852963115464155
20000                     -2198.8734217764963      -0.32241747506312884     -3.7731518015531427E-17  0.0846054585072911
20088.929840580007        -2148.4730013364024      1.913850303606838E-7     7.5637229018978E-17      7.47394958408587E-7
20000                     -2298.8797508676394      0.32127171665426146      1.9252271670575262E-17   -0.0888571652400118
20086.442044113068        -2246.616594537087       -3.515110287344303E-6    8.673580543893974E-17    -1.3034692646065235E-5
20000                     -2498.892409049926       0.31880266732385615      6.01899148867943E-17     -0.09734460191786737
20000                     -2598.898738141069       -0.9522985320410421      6.14665716346292E-17     0.3051679938600737
20096.42661587128         -2549.4958558147646      -0.31804803907416096     5.13268590478427E-17     0.09978254780691226
20000                     -2698.905067232212       0.3159991394083317       6.27919235954494E-17     -0.10609267694889934
20094.6642402268          -2649.5823356933433      -0.3166464728880527      2.096192045264408E-17    0.10414471813323534
19999.999999999996        -2798.911396323355       0.3144479127440572       6.416069486673677E-17    -0.11060570488687295
20095.01905392992         -2748.633727278166       0.31518488559239305      2.140858114391524E-17    -0.10848778794227006
19999.999999999996        -2898.9177254144975      0.938498682138046        0                        -0.3452828147745548
20095.378521231272        -2848.4352935311144      0.31360169530881743      4.374337831715064E-17    -0.11298268806384626
20000                     -2998.9240545056405      -0.3111239406704302      4.469546605628929E-17    0.11963697568772154
20095.200176077265        -2948.522335673783       0.6238408264925543       4.469779520140797E-17    -0.23508948661116258
20000                     -3098.9303835967835      -0.3093011340117618      1.3709261258324336E-16   0.12427357311905673
20095.792630891785        -3048.8951792555567      0.930419683168206        0                        -0.36649585488557507
20000                     -3198.9367126879265      -0.9220697489860236      -2.337395447859637E-17   0.38702374149597546
20095.509527597238        -3149.5896216003566      -2.8927110943636575E-7   9.345661750433025E-17    -7.029129584131452E-7
20000                     -5999.113927239923       0.18365140496223456      -2.14158075067586E-17    -0.27817849062092054
20000                     -6099.120256331065       0.17635542074581048      -3.524877955070598E-17   -0.282860174620224
20094.05199323119         -6050.0021208459975      0.5426058909981232       0                        -0.8399874079965545
20000                     -5899.10759814878        0.19076411749331348      -1.9795759887641874E-17  -0.2733498904581891
20094.54871291269         -5950.079822135637       -0.18796233881107197     -1.994123257253226E-17   0.27528398111223934
20000                     -5799.101269057638       0.5931296741643141       0                        -0.8051069418344808
20094.847921637283        -5849.881658039606       0.19494035953157385      -1.8021000109612953E-17  -0.2703874393123485
20000                     -5499.082281784211       -0.6525708052898245      0                        0.757727749234709
20000                     -5599.088610875354       -0.2111345387557575      -2.2621365783136452E-17  0.2579405322118144
20099.4712180387          -5551.122675373884       -0.6443035773671552      -1.37277197161985E-17    0.7647698335034218
20000                     -5699.094939966496       0.20451601177770007      -1.0230256679688158E-17  -0.2632191325867232
20096.93456633105         -5651.3669878065475      0.2083179146349753       -1.2698462339272602E-18  -0.26022059496866773
20094.940157758472        -5750.496081744016       -0.6051336338579715      -3.0977280193439735E-17  0.7961239121860513
20000                     -5399.075952693069       -0.6711758800442583      -4.8420151605979044E-18  0.7412981424427293
20100.550238786156        -5450.0637077419215      -0.6632327391083165      -2.4503965315128125E-18  0.7484132093088595
20000                     -5299.069623601927       -0.6891267524374204      9.492167039535134E-18    0.724640819400664
20099.81588250198         -5348.991190912659       -0.6814950771176357      9.175879693977586E-24    0.7318226957856214
20000                     -5199.063294510784       -0.7064042556534177      9.29746031542616E-18     0.7078086081389352
20097.605703057307        -5248.740603951986       -0.6989391590714148      -4.71126437781874E-18    0.7151811310885208
20000                     -4399.012661781641       0.2733316749032138       3.100105370814685E-17    -0.19079021757913117
20000                     -4499.018990872784       0.8081485179694744       0                        -0.588978752621173
20096.296872643958        -4451.648502385245       0.27129592489868043      3.1595498196153616E-17   -0.19367403584597578
20000                     -6199.126585422207       0.5070966433490041       0                        -0.8618891996745127
20095.340638359092        -6150.067418777998       0.17364314442753095      -1.362876480901587E-17   -0.284533248472167
20000                     -498.7658272270618       0.998485058415619        0                        -0.05502351607769604
20088.231033242926        -446.3871925322716       -0.33292860604048813     2.663605997722874E-16    0.016421154633238035
20000                     -598.7721563182049       0.33260412542453904      2.8299613410537203E-17   -0.022036494729486596
20092.633920147975        -547.0868792303262       0.33272315761493915      2.8503185220534535E-17   -0.02015965018144302
20000                     -698.7784854093481       0.9970037248071696       0                        -0.07735355158137623
20091.318523182206        -648.3465976380716       0.33247294433453556      -2.895796092411356E-17   -0.02393433620799254
20000                     -798.7848145004914       -0.3320203390408289      5.846145418513696E-17    0.029556831967934922
20088.37864333473         -748.6324715968084       0.33217938409790115      1.4708576024812983E-17   -0.027712233615906124
20261.8357066879          0                        -0.33333333108855473     2.0267999442859816E-21   2.9967836625867742E-5
20177.84412265346         -102.58655839172347      3.9756519184160527E-7    8.109466729678577E-17    3.516966972569053E-5
138555.32605385262        0                        0.333332878638953        -9.003952958721914E-17   -0.0027425722123377433
143552.1855546216         -8398.030311944241       0.9927031682821021       -5.37320297704585E-17    -0.12051477884759186
0                         -168976.20306360256      0.0013000953113195685    0                        0.9999748763298485
8164.546474385302         -174280.1582811523       -0.12375608129003728     -1.794413545687032E-18   0.9922960501202853
20000                     -6299.13291451335        -0.1616099290413477      -6.094652635160379E-17   0.29153617678439453
20096.566790441077        -6251.0391680590865      2.153248539543684E-5     -4.406663076634937E-17   1.2393061897986168E-5
20000                     -6399.139243604493       -0.46222488086022256     -3.352755454737786E-17   0.8867627404489831
20095.83865508532         -6351.577479108226       0.15881706336587195      2.2232216800008452E-17   -0.2930669743614394
20000                     -6499.145572695635       -0.14652466541307238     -9.234025249028123E-22   0.2994021260770204
20095.16583959603         -6450.781014478576       -0.4542321218640553      -5.5991213870781945E-18  0.8908833695674354
20000                     -7399.202534515916       -0.2392251302866745      -2.1713110313194216E-17  0.9709641271490718
20000                     -7499.208863607058       -0.07276067915075908     4.2595946895197626E-17   0.3252952432844575
20095.73776258534         -7450.57985864684        -0.07790880411549418     -2.1424646153057694E-17  0.3241008012097061
20000                     -898.7911435916346       0.33166841615590753      -2.972099856319567E-17   -0.03327421192898451
20090.740875952008        -847.3804939277176       0.33185113219880435      8.971715475187806E-17    -0.03139964180857375
20000                     -998.7974726827778       -0.3312654153258393      1.5112113432442166E-16   0.037072030568452395
20093.48938750764         -946.7723847000403       0.33147138609116333      9.124409430362955E-17    -0.0351828268451267
20000                     -1398.8227890473506      0.9875470157645826       0                        -0.15732415794279875
20090.84063857534         -1454.3199422663695      0.32881048312669575      1.659710089131521E-17    -0.05472455820293053
19999.999999999996        -1098.803801773921       0.9924499662185727       0                        -0.12265016707150517
20095.900383457833        -1047.5636714068155      0.3310420559062181       4.64186139926355E-17     -0.03901625707972567
20000                     -1198.8101308650641      0.33031701316278234      -3.1281470853644776E-17  -0.044741288699648774
20098.57570727188         -1149.777138634752       -3.5685098102959203E-6   1.574978057853333E-17    -2.748173197973658E-5
20000                     -1298.8164599562074      0.9893301602111849       0                        -0.14569088170096678
20099.256980088714        -1253.051454944957       0.33001552976494364      1.603400165513735E-17    -0.046913337441839675
20096.29574407407         -1355.3666710212553      0.9882902670249846       0                        -0.1525855401647399
20000                     -2398.886079958783       -0.3200725617422767      1.7388306660393232E-23   0.093084187337503
20097.888975066577        -2445.7862798626097      9.690284380932853E-6     1.3065658778156776E-16   3.248923876497667E-5
20090.027267561323        -2344.1621889448757      6.928404566527065E-6     1.9669870984700808E-17   2.443844654854514E-5
20000                     -4299.006332690498       0.2771024521675626       4.5412363216109343E-17   -0.18527099544249517
20097.652326507803        -4350.295775903461       0.5503998537872098       1.54280088433092E-17     -0.3761707651654034
20000                     -4199.000003599356       0.28069773436812423      -1.477881735284973E-17   -0.17977734753661093
20096.806762706983        -4248.763506553609       -0.8367167285649071      6.025745506523435E-17    0.5476359323507469
20000                     -4098.993674508213       -0.8521714464439464      5.771810601690996E-17    0.523262672261965
20095.565852438205        -4148.615235892274       0.5647461030425679       2.94251561658126E-17     -0.3542686600269513
20000                     -3998.9873454170697      0.8617746007036827       0                        -0.5072913718030013
20095.653289289174        -4048.8755980684778      2.210482340318324E-7     6.467042160334296E-17    3.674821917876159E-7
20000                     -3898.981016325927       0.8708649846938686       0                        -0.4915223054979317
20095.366975046596        -3948.8401277404178      -1.395288084908112E-5    -2.1055600916508125E-17  -2.4188627777532723E-5
20000                     -3298.9430417790695      0.30530160990390426      7.172843129605246E-17    -0.13379849966111196
20094.83455282396         -3249.6652524687674      2.3369622350240723E-7    -3.58364194775622E-17    5.43837177476488E-7
20000                     -3398.9493708702125      0.30316223568404754      2.4464456809770105E-17   -0.13857767312956445
20095.876259889832        -3349.5695517420027      0.30414326401336456      3.116792854925474E-23    -0.13641109356884376
20000                     -3498.955699961355       0.9025676305991596       0                        -0.43054810484539335
20096.49531098036         -3449.766161719273       0.6038367144556419       -1.2502891735623212E-17  -0.2825343627698406
20000                     -3598.962029052498       -0.2984217380492857      2.562414354855184E-17    0.14851120358799633
20096.099144367534        -3549.4695470521983      0.5991525232167287       1.2791171286918765E-17   -0.2923366181177471
20000                     -3698.968358143641       -0.8876023310079016      6.559964909673437E-17    0.46061057340796935
20096.358225315787        -3649.24981687013        -1.8980954559951377E-7   7.853794467256765E-17    -3.729866490017238E-7
20000                     -3798.974687234784       0.879466563582623        0                        -0.4759606726367825
20095.8426766287          -3749.517062188555       -2.4327301750837194E-7   5.359015925689086E-17    -4.585190183092891E-7
20094.872010046845        -3849.245707784652       2.793200709616528E-7     2.7422481423204615E-17   5.048033947333922E-7
20000                     -5099.0569654196415      0.7229947930978645       0                        -0.6908534774339486
20095.688705147175        -5149.749254186672       -0.23852786524938363     1.8465026021157007E-17   0.23284237057388638
20000                     -4999.050636328499       0.24629779182962777      1.7811452550545175E-17   -0.22460745360747267
20095.192783686187        -5050.6325206392485      0.48763441369312766      9.040353133588038E-18    -0.45459555945074315
20000                     -4899.044307237356       0.25138939006750954      1.7416614779726533E-17   -0.21889378014948993
20094.40401049725         -4950.499499461564       -0.24896915327122882     3.538658052762623E-17    0.22164266704438015
20000                     -4599.025319963927       0.26523137596980034      3.250523701339717E-17    -0.20189955398303128
20094.616929613778        -4551.394659375739       0.8018020696128122       0                        -0.597589691529064
20000                     -4699.03164905507        0.7824522276644242       0                        -0.622710614631979
20094.40774316635         -4650.77040991612        0.7891071371266519       0                        -0.6142555855511876
20000                     -4799.037978146213       0.7686145515655207       0                        -0.6397121769049322
20094.04371264906         -4750.684299953348       0.25856920479304296      2.96118323648477E-17     -0.21036415439334685
20093.503299301425        -4850.481337176417       0.7616515853153253       0                        -0.6479867752286088
20461.94026325205         0                        -0.3333333407034353      5.595844690227068E-17    -1.3494514519024842E-5
20336.8571719102          -183.951361845717        -0.4284809096076548      -4.0555717808255224E-22  0.00880793419795808
128314.54706282816        0                        -0.33332613215937273     1.164884500290798E-16    -2.550000913285042E-4
133353.62341065455        -8398.214663767563       0.32992405685022347      2.823737914147134E-17    -0.047514686251723365
0                         -158634.93741813675      8.851716056534838E-4     0                        0.9999734837471741
8365.163298296924         -163977.3443218745       -0.12996265884207295     -2.1307597316457223E-18  0.9915013048353337
20000                     -7599.215192698201       0.06587406025813759      -2.075880071182638E-17   -0.32675942195424257
20094.344618258427        -7549.740693757951       -0.07100715715193305     -7.332643587637736E-17   0.3256825061070327
20000                     -7699.221521789344       0.17727531987495507      0                        -0.9841612979706144
20095.46205523115         -7649.243739733021       0.0642785160340411       2.0366330862501632E-17   -0.3270770299029432
20000                     -7799.227850880486       0.052445170432605055     1.9327836179361668E-17   -0.3291817360087581
20096.596105337423        -7750.457085271155       0.11506456442575462      9.8291972248867E-18      -0.6566617014970492
20000                     -7899.234179971628       -0.04597575524516343     -7.351460738451358E-17   0.3301474541556787
20095.084191793925        -7851.788237780543       -0.05085503362225208     3.7602758092657467E-17   0.3294311411049653
20000                     -7999.240509062771       0.039601309012477146     -1.72348336664456E-17    -0.330972578583797
20092.326662423704        -7951.541960938546       -0.13321884763910752     -7.120922474714891E-17   0.9910866451592292
20000                     -8099.246838153913       0.03333595709478948      1.587644980508129E-17    -0.3316622153407793
20089.303331078958        -8050.4660374342975      -0.03810976355054413     -4.9832945230307714E-17  0.3311476362962003
20000                     -8199.253167245055       0.027229181337496106     -1.4233586227432973E-17  -0.3322193293296683
20084.647376857432        -8148.06452428468        -1.2101229771607306E-5   2.2823885018449965E-17   -1.1672337360546514E-6
20000                     -7299.196205424774       -0.08685440865246781     -1.1034724070082753E-16  0.3218189281978071
20097.386468632114        -7350.142595385198       1.6169532435254357E-5    -3.269981247373905E-17   4.263638483973746E-6
20000                     -7199.189876333631       -0.0940591963211394      3.3491795255359223E-21   0.3197873968474119
20096.832021658953        -7249.468434639425       -0.09218985065201257     -1.326687427154008E-16   0.32033130235478685
20000                     -7099.183547242489       0.10142509978439339      -2.2518153549056007E-17  -0.31752804765061265
20095.877909862942        -7149.954985731609       -1.553270568669755E-5    -2.2339599715565993E-17  -4.849302987793476E-6
20000                     -6999.177218151347       0.10879837269365107      -2.2647363110865818E-17  -0.3150778075464003
20096.47325813812         -7050.657685588426       -9.366046948011686E-7    -4.500118659353336E-17   -3.162114298923176E-7
20000                     -6899.170889060204       -0.11627035938047404     -3.78852278781588E-21    0.3123976859747319
20096.85125225485         -6950.813518455576       0.11399190206018549      1.6848724483064248E-21   -0.31323626444320807
20000                     -6599.151901786778       0.4168144988132851       0                        -0.9089915687204774
20096.513766005563        -6550.2096202953135      -0.14396108128368656     1.0390620153455051E-21   0.3006431742425408
20000                     -6699.15823087792        0.13136133806355513      2.2700010924990637E-17   -0.3063581392434509
20098.067057704666        -6651.021789017174       0.4092709609104801       0                        -0.9124128885483286
20000                     -6799.164559969062       0.12376448459960208      2.2734469595377102E-17   -0.30950519311947616
20097.659849859152        -6751.791126381361       0.1288690246550507       -1.8280282523108748E-22  -0.3074148428569222
20096.72234272426         -6851.342441069547       -1.274790449977877E-5    1.1330338057317569E-17   -4.985067199666145E-6
20729.319201739756        0                        -0.3333332932208212      -5.858452000839118E-17   1.766685345249852E-4
20596.329562133156        -238.2985661192068       -0.9996454576714         2.3691377664156373E-16   0.026625422377530832
118073.76807180369        0                        0.3333217993130455       -1.0262648290422268E-18  3.649284685981967E-4
123100.96953425789        -8415.559284280429       -0.3289695088259172      2.0984764201567478E-17   0.05376817822615163
0                         -148293.67177267093      0.0010839986677178722    0                        0.9999706916108396
8343.274358772149         -153617.04283163065      -0.134500130089335       -5.0725721087899856E-18  0.9908948100278093
20000                     -8299.259496336197       -0.02125188939535931     7.211033609128441E-21    0.33265517925624566
20084.51360092516         -8246.799627509532       -1.0736095226523043E-5   -6.7640036901428805E-18  -8.410292006155728E-7
20000                     -8399.26582542734        -0.015394187073127086    2.952232848190651E-17    0.3329776721368149
20091.201632617198        -8343.33929578832        -0.02044740962252369     -1.740495686270266E-17   0.3327055973866662
20000                     -8499.272154518483       -0.02901031707075072     -2.0702499371701223E-17  0.9995791121591459
20092.60759149923         -8443.448337085394       -0.02933449702799455     -2.2945970334791357E-17  0.6660209694222944
20000                     -8599.278483609625       -0.012187649280001501    -2.281146354468528E-17   0.999925727836343
20093.291972822848        -8542.994064172273       1.4887986423672377E-6    6.263325961688279E-18    4.0308491581579155E-8
20000                     -8699.284812700767       0.0014271677145040222    -1.7463319970730663E-21  0.33333027810627724
20094.10837752298         -8641.359525738751       -0.003570266838408023    -1.3848755215924032E-18  0.33331421257014066
20000                     -8799.29114179191        0.02040046125216269      1.4190270146977658E-17   0.9997918889275715
20095.773658958453        -8736.851820202446       0.0032091284603510428    -4.171039623402557E-18   0.6666589427168282
20000                     -8899.297470883052       0.012063237833357587     -5.855945318350414E-17   0.3331149792456738
20096.478478258814        -8842.307510963608       -0.0072169490492834274   -1.7854464704668322E-17  -0.33325519757159766
20000                     -8999.303799974194       0.051653764286483606     -2.2241645758189547E-16  0.9986650532601192
20103.587308677557        -8946.014245277149       0.012491902108078698     2.8306722081378175E-17   0.33309917970578246
20000                     -9099.310129065336       -0.022274116618852965    -7.734839947772301E-17   -0.332588296349054
20101.25737347234         -9051.169909099357       0.01791706804752863      3.588711600592096E-17    0.3328514530054883
20000                     -9199.31645815648        0.027214705028928504     -1.7705675478713775E-16  0.3322205155574311
20099.595112484636        -9152.72182866468        0.04607984241198789      1.835138315160627E-17    0.6650722461183877
20000                     -9299.322787247622       -0.03207614771838378     -5.455996404941446E-16   -0.3317864250980659
20098.76138123805         -9252.929701806988       0.05594398633375364      -5.435030249302831E-16   0.6643152224716323
20000                     -9399.329116338764       0.110494765929733        -5.896467004500618E-16   0.9938767059793499
20097.5517572844          -9352.978802038206       0.03281369299010834      -8.063889563269892E-17   0.3317142937300888
20000                     -9499.335445429906       -0.12450483255626464     1.0806514782950543E-15   -0.9922190013600197
20096.231904922653        -9452.308107590206       9.382281401191609E-7     -4.897872473696201E-16   -1.0630791382378509E-7
21086.590430856802        0                        -0.33333322084953554     6.228168071399162E-17    2.958165100913095E-4
20918.10278662422         -310.35523607609974      0.6662664589620536       1.580320725315286E-17    -0.023097327165775335
5099.0569654197925        -20000                   -0.5418290422085326      0                        0.8404887196039423
4999.05063632865          -20000                   -0.5324043753408731      4.884125397961398E-18    0.8464901534476524
5055.187319995511         -20091.520671808863      -0.5349264321133187      7.57173671860594E-18     0.8448986395257426
5199.063294510935         -20000                   -0.5511790830407971      5.24029190836762E-18     0.8343869709053936
5154.574240670063         -20090.971455447634      -0.544225471287258       7.838763042475194E-18    0.8389389937123751
5299.069623602078         -20000                   -0.5604540223797415      5.426920056944299E-18    0.8281855393571131
5254.4854745423045        -20091.117889630634      -0.553490359164753       6.764192153768958E-18    0.8328555824416014
5399.07595269322          -20000                   -0.5696514712817287      1.1239770911793259E-17   0.8218863669051132
5353.964579007149         -20090.380739291195      -0.5626569740796735      4.200414275769896E-18    0.8266904670440122
5499.082281784362         -20000                   -0.5787709559910609      5.819082456112815E-18    0.8154901467012867
5454.122158044126         -20090.7356248655        -0.5717867664542199      8.699083828615118E-18    0.8204022748876523
5599.088610875505         -20000                   -0.5878118342118424      0                        0.8089976800525353
5552.715128906771         -20088.935139922534      -0.5807562983964158      2.999271530633308E-18    0.8140774659843926
4899.044307237507         -20000                   -0.5229066670936086      0                        0.8523899437495258
4799.037978146365         -20000                   -0.5133371553682551      4.5498799333902034E-18   0.8581870213182082
4856.375685989137         -20093.55723064078       -0.5160731250166016      4.707258628795508E-18    0.8565445279762328
4955.594355422955         -20091.7030729199        -0.5255359572681727      7.311729084242766E-18    0.8507713890115604
4699.031649055223         -20000                   -0.5036967405920582      0                        0.8638805426262337
4756.59063588314          -20096.717856363903      -0.5064388389047378      0                        0.8622758845420914
4599.025319964081         -20000                   -0.4939887223876107      2.1178165287500596E-18   0.8694683091564971
4653.435974618131         -20100.622445330107      -0.4964037556585906      1.0961024356479161E-18   0.8680917633751039
4499.018990872938         -20000                   -0.4842120981431417      6.1270402456302736E-18   0.8749506515461073
4549.314580075075         -20097.122335379903      -0.48640841883861446     5.277109309868829E-18    0.8737315655834698
4399.012661781796         -20000                   -0.4743709494207695      0                        0.8803250541500657
4449.0097318551525        -20095.202492526823      -0.47666959714773344     0                        0.8790825296337242
4299.006332690654         -20000                   -0.4644656881291572      0                        0.8855911150643351
4349.40027392786          -20096.658923627212      -0.46684242373409074     0                        0.8843405170373434
107832.98908077921        0                        -0.9999799386183909      9.745742246388705E-17    8.370233064690876E-4
112847.74651503353        -8424.48929334265        -3.886030248699453E-4    -1.5334511493699353E-17  -0.0021298600441423308
0                         -137952.40612720515      0.0012042781660884646    0                        0.9999658909581474
8402.737318406937         -143277.63088253228      -0.14069680627470263     0                        0.9900317393503008
20000                     -10499.39873634133       1.0966937260385893E-16   1                        3.0085407017532547E-16
20000                     -10599.405065432473      -1.1040572699706853E-16  1                        -2.904633689322974E-16
20094.59437945514         -10551.725368773967      -6.199684046860612E-17   1                        -1.7620594976091272E-16
20000                     -11299.44936907047       -3.1604072480433545E-16  1                        -8.331086635591583E-16
20000                     -11399.455698161612      -3.3025982726037206E-16  1                        -8.44437362521628E-16
20092.806010939974        -11349.444502161685      -1.0562421074826894E-16  1                        -3.1064233040316534E-16
20000                     -11199.443039979327      1.258218229418669E-16    1                        2.7522642059908073E-16
20092.788849299523        -11249.707826701948      0                        1                        0
20000                     -10699.411394523615      0                        1                        0
20094.913065775414        -10650.416165211778      -6.195076357546566E-17   1                        -1.6844960915373317E-16
20000                     -10799.417723614757      2.2720287008146113E-16   1                        5.56166541514937E-16
20094.880712571343        -10750.038483242908      -1.246051655771288E-16   1                        -3.2533529599053013E-16
20000                     -10899.4240527059        0                        1                        0
20093.923988829578        -10850.064837429592      -3.4098504432313816E-16  1                        -9.509607356336577E-16
20000                     -10999.430381797041      -4.0107989069802394E-16  1                        -1.0947019477516922E-15
20093.81665422612         -10950.253122687687      6.411517927087264E-17    1                        1.5602245898104912E-16
20000                     -11099.436710888183      0                        1                        0
20093.26248310288         -11050.522508691181      -9.392061724141982E-17   1                        -3.088218603840483E-16
20092.37789259569         -11150.186481076918      -2.313447372908734E-16   1                        -6.150625567418791E-16
20000                     -10399.392407250187      -1.0985656418583415E-16  1                        -3.16131830354457E-16
20096.077119325404        -10452.841501712366      -1.2570365607263506E-16  1                        -3.7620571467836946E-16
20000                     -10299.386078159045      1.111787173487512E-16    1                        3.379776960644528E-16
20097.432612231347        -10352.592309760494      -6.466521470817513E-17   1                        -2.0552640676400487E-16
20000                     -10199.379749067903      -6.497435270164056E-16   1                        -2.5833255020250593E-15
20096.748399502263        -10252.244432320762      -3.090842399480129E-17   1                        -2.3149285090270465E-16
20000                     -10099.37341997676       -4.0324937563512627E-16  1                        -1.665872660384448E-15
20096.13991959994         -10153.076294444349      -2.560285834937002E-16   1                        -1.0818887918180309E-15
20000                     -9599.341774521048       -0.13825602322605676     -1.3791668015388469E-17  -0.990396522625836
20096.273248527417        -9551.777150317854       -0.1264191661285343      -1.975188595691668E-16   -0.9919769122304581
20000                     -9699.34810361219        -1.6491654246770064E-17  1                        -1.0747392567833173E-16
20096.189548181606        -9651.840446485536       -0.14008885224642023     1.8840947328347935E-15   -0.9901389364336786
20000                     -9799.354432703334       0                        1                        0
20096.117947662668        -9751.549132731576       -0.15346749079347313     -1.2606127706920946E-15  -0.9881536971699733
20000                     -9899.360761794476       -7.776759096394896E-17   1                        -6.531858992290203E-16
20097.630101732182        -9851.604626811928       -1.0421593635422749E-15  1                        -5.979412954534157E-15
20000                     -9999.367090885618       -1.2971616050656187E-16  1                        -4.96530123230095E-16
20098.757978985992        -9952.850464183257       -9.572747679931465E-16   1                        -4.808837861023436E-15
20097.547200452296        -10053.74717442467       -4.717432714847735E-16   1                        -2.0790890695524904E-15
20000                     -11499.462027252754      -2.799883891194976E-16   1                        -5.723895339880724E-16
20092.899698817426        -11448.921777422865      -1.5862813076414463E-20  1                        -5.3838478729276143E-20
21563.975871305556        0                        0.9999996224956692       0                        -7.837827685465782E-4
21336.201328399038        -402.5873636540102       0.3329693579788038       2.6882412203355807E-20   -0.015574895779296744
6299.132914513501         -20000                   -0.21625821441177887     -2.2982679921341512E-17  0.25366019726385863
6199.126585422358         -20000                   -0.6403073330440803      1.480724390341173E-17    0.7681188178980718
6250.435452554463         -20086.07527890206       -0.6416995758105172      0                        0.7669560963512448
6399.1392436046435        -20000                   -0.6571144882142086      0                        0.7537907857126126
6348.462619694098         -20090.19121703761       -0.4331736854202101      -7.873627564470857E-18   0.506759314318416
6099.120256331216         -20000                   -0.6317720763696003      0                        0.7751542056512809
5999.113927240074         -20000                   -0.6231484660048686      2.0745113809410082E-17   0.7821035661589167
6055.907260493077         -20091.032147905793      -0.6249797270157341      1.0694301700347949E-17   0.7806409801275617
6151.992815599504         -20087.90347592516       -0.6332966301652737      1.8408570115506112E-17   0.7739091530965688
5699.094939966647         -20000                   -0.5967703259660628      1.2470985386045715E-17   0.802412099155775
5660.071715302444         -20092.03007933764       -0.590284231742705       1.5567478314535506E-17   0.8071954686696617
5799.101269057789         -20000                   -0.6056454459832236      0                        0.7957346244874791
5755.992725753501         -20092.12339192814       -0.5987905176746212      0                        0.8009056840731937
5899.107598148931         -20000                   -0.6144404721556778      1.3360431495536997E-17   0.7889631835761426
5855.36163844138          -20091.788979673893      -0.6075541823157116      6.6584791341145005E-18   0.7942782349779266
5955.874587561044         -20091.762362839057      -0.6163137394031525      1.0334507947507395E-17   0.7875007132962192
4199.000003599511         -20000                   -0.45449805862880854     0                        0.8907477270364139
4248.3574473689305        -20098.466453695877      -0.4568050169890634      0                        0.8895668468500824
4098.993674508369         -20000                   -0.4444693378662726      0                        0.8957940646602816
4147.114836141192         -20097.867932024696      -0.44674992142342895     0                        0.8946588770885177
3998.9873454172266        -20000                   -0.4343812075919853      0                        0.9007291297054582
4047.1659529612184        -20096.598429208625      -0.43677933936711394     0                        0.8995686785600948
3898.981016326084         -20000                   -0.42423524217203545     0                        0.9055520183313863
3947.48783131842          -20096.78630152059       -0.4267404423356574      0                        0.9043741446949024
3798.9746872349415        -20000                   -0.4140334406084473      0                        0.9102616704655236
3847.1621122898555        -20096.64007904065       -0.41659004484733836     0                        0.9090944578146244
3698.9683581437994        -20000                   -0.4037767946625676      0                        0.9148575292620551
3747.0851002760974        -20094.64450099019       -0.4064536888567624      0                        0.9136713838232025
3598.962029052657         -20000                   -0.3934668988616741      0                        0.9193387832001397
3647.793337790941         -20093.086033849264      -0.39633111447815245     0                        0.9181076443458234
3498.9556999615147        -20000                   -0.38310564069732633     1.3989857576607635E-18   0.9237045343857821
3548.428568181292         -20093.795842628067      -0.38609678544871806     0                        0.9224582761136148
3398.949370870372         -20000                   -0.3726950480730218      0                        0.9279538781261593
3448.2536303856           -20094.899139567966      -0.3757230008943216      0                        0.9267320138239942
3298.9430417792296        -20000                   -0.36223651153617425     0                        0.9320862130500537
3348.0682030530897        -20094.387456991117      -0.36533612921503344     1.3379273034941494E-18   0.930875669236976
3198.9367126880875        -20000                   -0.3517312642289912      0                        0.9361010184015512
3248.7599965137374        -20093.766295216577      -0.35499554150013196     1.2847950077570894E-18   0.9348679930861902
3098.930383596945         -20000                   -0.3411809111496746      0                        0.939997651468136
3149.2716968261752        -20094.510296049426      -0.3445620956158056      0                        0.9387635278533596
2998.924054505803         -20000                   -0.33058724638816167     0                        0.9437754348725287
3048.9369377124804        -20094.430370304795      -0.3340153028028922      0                        0.9425676508571318
2498.892409050091         -20000                   -0.2770145354206233      0                        0.9608657275021422
2398.8860799589484        -20000                   -0.2661911773567705      0                        0.9639202541029408
2447.6021425374615        -20093.101337440567      -0.26996697674027154     0                        0.9628695813414407
2598.898738141233         -20000                   -0.28780381722062626     0                        0.9576893869541917
2547.549451482873         -20093.262176503216      -0.28070469916874574     0                        0.9597941816096078
2898.9177254146603        -20000                   -0.31995069272440896     0                        0.9474341946640567
2948.7506474936654        -20093.419741017828      -0.3234579403004419      0                        0.9462425481374491
2798.911396323518         -20000                   -0.30927343487925474     0                        0.9509731549763942
2848.4230030373365        -20093.588331014285      -0.31281971274176407     0                        0.9498125217044597
2698.9050672323756        -20000                   -0.2985575564896282      0                        0.9543916305709083
2647.399482814045         -20093.025456323685      -0.29140650603503165     0                        0.9565993139200278
2747.6202099009697        -20093.578071102307      -0.3020969137466662      0                        0.9532772176909813
2298.8797508678063        -20000                   -0.25533410750986396     0                        0.9668528806215525
2348.136164415108         -20093.03513003048       -0.2592447170539638      -1.2837074329506793E-18  0.9658116669320124
398.7594981361009         -20000                   -0.04475470136544868     0                        0.9989980062609756
298.7531690449585         -20000                   -0.03353639534187377     -3.7455966327559124E-19  0.9994374968055441
348.79346992099374        -20080.328714013038      -0.038963150967703926    -4.3984570979169415E-19  0.9992406480238163
198.74683995381613        -20000                   -0.022315405236468504    0                        0.9997509802588654
249.756650052493          -20081.365099824106      -0.027903058152244493    -1.579547588852184E-19   0.9996106337560023
98.74070731265672         -20000                   -0.011104894503925539    0                        0.999938338679312
155.20245914825145        -20086.779619403         -0.017340704877123598    -1.9654263307162687E-19  0.9998496385912713
0                         -20000                   -5.632157162340802E-5    0                        0.9999999981905386
70.11835082307316         -20076.335990629177      -0.007842515786051716    -5.316296374952089E-20   0.999969246784001
0                         -20113.336314768436      -3.379560820959585E-5    0                        0.9999999988309378
97592.21008975472         0                        -0.33333609648929335     -3.204915650416647E-17   -0.005503064535220446
102607.58881459707        -8399.605690742586       -0.649956444231491       -1.0829057604336757E-17  0.14819442255572624
0                         -127611.1404817393       0.0014460517252916914    0                        0.9999583867818465
8425.107898859007         -132907.12537238837      -0.14705375385845984     0                        0.9891039975344095
20000                     -11599.468356343896      -7.18830497280615E-17    1                        -2.923499180392974E-16
20094.931017998817        -11548.969712459011      -6.173048097552924E-16   1                        -1.4387723208134691E-15
20000                     -11699.474685435038      0                        1                        0
20096.542697005225        -11650.392235371719      -2.8368293516732333E-16  1                        -6.534242284784777E-16
20000                     -11799.48101452618       -1.288287583267461E-15   1                        -2.768868342279935E-15
20095.296554819164        -11751.73138580077       8.375127991385284E-17    1                        1.6710209540052848E-16
20000                     -11899.487343617324      -1.6764781822774918E-16  1                        -3.1733684741382214E-16
20092.429987057072        -11851.583786243888      -4.8856347059094E-16     1                        -1.0276001104554374E-15
20000                     -11999.493672708466      2.3226038188045772E-23   1                        3.664011546022302E-20
20089.011404216457        -11950.750953353287      -5.139853789228193E-16   1                        -1.0563584076574554E-15
20000                     -12099.500001799608      -1.8677988250086365E-16  1                        -3.415376101635357E-16
20083.95236987335         -12048.650034076907      -5.940085152462548E-17   1                        -1.8138206504983895E-16
22201.857929239028        0                        -0.9999989296836947      1.3137875062706739E-16   0.0013130497782245728
21892.811152890707        -527.5421795467246       -0.33276711578136237     4.786803890171373E-17    0.019433069192932462
6499.145572695786         -20000                   0.22180077900317277      -3.280954266475324E-17   -0.24882830504273004
6448.656691907876         -20092.676833241672      -0.6579995271560383      0                        0.7530183407298251
6599.151901786929         -20000                   -0.6735625460476573      0                        0.7391302292876469
6548.634017579879         -20093.130948389193      -0.4441278644000303      -8.427017653188166E-18   0.4971869709001211
6699.158230878071         -20000                   0.2272286279671809       -3.511487950871915E-17   -0.24388165561263478
6647.485822123771         -20093.313719746093      -0.2247333062912803      -2.178612702344771E-17   0.2461829647558135
7099.18354724264          -20000                   0.7130617653595529       0                        -0.7011012182268579
6999.177218151498         -20000                   -0.23512845629540136     -1.9437615708197498E-17  0.23627467138661118
7048.751199041289         -20095.117500475342      -0.7057938428972365      0                        0.7084172857204211
6899.170889060355         -20000                   -0.6975443609438269      0                        0.7165415995327483
6948.182000225825         -20095.770447835865      -0.6979780796244047      0                        0.7161191239448731
6799.164559969213         -20000                   -0.2298931670747233      -1.8164293099200088E-17  0.24137158706349937
6746.393266430378         -20094.96384318156       -0.6820870909397327      0                        0.7312709482506046
6846.927007221512         -20096.361187396556      -0.46001692194907956     -9.323511342784046E-18   0.48252344580590334
7199.189876333782         -20000                   0.7206762717437464       -2.079779351584561E-17   -0.6932717438265529
7148.965263381836         -20095.765645651954      0.7134419065949659       0                        -0.7007143821399734
7299.196205424925         -20000                   0.7281933268810282       0                        -0.6853717809856089
7248.96655216713          -20095.472702267016      0.7210101622850011       -1.0671534220363213E-17  -0.6929244874473662
7399.202534516067         -20000                   0.7356132368703379       0                        -0.6774017753831084
7348.309702544061         -20094.494667400188      0.7284591421467007       0                        -0.6850892480000997
7499.208863607209         -20000                   0.7429349606813603       0                        -0.669363611032499
7447.920606619908         -20094.723629447373      0.7357909408421789       -2.2813238070347806E-17  -0.6772087498945906
7599.215192698352         -20000                   0.7501572523290533       -2.3801735320853376E-17  -0.6612594773375796
7548.422000815648         -20094.528645120492      0.7431048666820684       0                        -0.669174982090628
7699.221521789495         -20000                   0.7572804377470885       0                        -0.6530898393277365
7648.861026263833         -20093.925407960105      0.7503302637226724       0                        -0.6610631550155376
2198.8734217766637        -20000                   -0.24444531237946068     -2.337096689190068E-18   0.9696630798823677
2248.8035426225547        -20094.95126112302       -0.2484744950686453      -1.2207050961524246E-18  0.9686384385504699
2098.867092685521         -20000                   -0.23352678463340873     0                        0.9723503689977998
2148.658068421887         -20096.847230493488      -0.2375895516271732      -1.1583772561727257E-18  0.9713656388054006
1398.8227890475246        -20000                   -0.1564042552078435      0                        0.9876931246606572
1298.8164599563822        -20000                   -0.14530085627929662     -3.1667830585154045E-18  0.9893875180111585
1348.2465722752033        -20089.03072243502       -0.14999415764979643     -1.6178638158405106E-18  0.9886868828465228
1998.860763594379         -20000                   -0.22257994578178683     0                        0.974914440850657
2047.859306517147         -20097.745743316846      -0.22662022855366817     0                        0.9739831986860946
1898.8544345032365        -20000                   -0.211607569300963       0                        0.9773547134337347
1947.0067026647394        -20098.72004114038       -0.2156176827222145      -1.122256537586111E-18   0.9764778616098998
1798.8481054120941        -20000                   -0.2006114621365769      0                        0.9796708838058973
1846.8224077662878        -20098.10763421297       -0.20468673870307388     0                        0.978827532460881
1498.8291181386671        -20000                   -0.16748720384895757     0                        0.9858742495948754
1447.2331359708594        -20091.807913106666      -0.16089030594272916     -8.10255113091535E-19    0.9869722939072288
1698.8417763209518        -20000                   -0.18959127979189483     0                        0.9818630994338232
1747.7400575418462        -20096.631435342417      -0.19386084976222728     0                        0.9810290364506429
1598.8354472298095        -20000                   -0.17854931415649056     0                        0.9839309639660497
1547.4006271785183        -20095.719444093054      -0.17187835265497356     0                        0.9851181813967544
1648.2534668124897        -20096.632964553046      -0.18294924974097138     0                        0.983122358356753
698.778485409528          -20000                   -0.07836561677588583     -1.727840939225512E-18   0.9969246861572869
598.7721563183857         -20000                   -0.06716832161006848     -7.446105589558233E-19   0.9977416581218025
650.112259343622          -20093.053313368557      -0.07251263884017427     -1.2261996360373867E-18  0.9973674934581727
498.7658272272433         -20000                   -0.05596505171529793     0                        0.9984327282097096
548.2910723592121         -20093.35825239534       -0.061172221980579096    -3.4402932945739152E-19  0.9981272258635289
446.71108266394094        -20088.902457795823      -0.04986594117256393     -2.818814430729664E-19   0.9987559199470146
798.7848145006704         -20000                   -0.08955438837326712     0                        0.9959819331923255
750.7512046866974         -20091.79735330967       -0.08372260319382853     0                        0.9964890995257162
1198.81013086524          -20000                   -0.13417992648207486     -1.4556433493957434E-18  0.9909569854440906
1249.619510200123         -20091.04692242731       -0.13907445928776377     -1.4937511490364954E-18  0.9902819267787065
898.7911435918128         -20000                   -0.10073089673425926     -1.098702918385196E-18   0.9949137078793725
850.0805801192165         -20094.927688400534      -0.09475273580925074     0                        0.9955008381417644
1098.8038017740976        -20000                   -0.12304428425527238     -1.329155888623033E-18   0.9924011808644488
1150.4958765521521        -20094.988459614862      -0.12807435139358184     -1.3709337703610612E-18  0.9917645689584201
998.7974726829551         -20000                   -0.11189397503023524     -1.2035622240540688E-18  0.9937201507572827
949.4031905957303         -20098.127214404423      -0.1057618941779646      0                        0.9943914829750192
1050.1133009829944        -20097.82190606056       -0.11693355357469916     -1.292059525972343E-18   0.993139740290414
0                         -20265.20828251873       -1.0310381185841085E-4   0                        0.9999999879759481
96.6485876544576          -20181.564018974437      -0.010737024275387972    -6.205512877635375E-20   0.9999423554752861
87351.43109873025         0                        -0.9999449546933072      -1.276724385928147E-18   0.0033799699547207387
92480.24729897028         -8215.34245939181        0.32111739658051014      8.071871166165789E-19    -0.08940759139551896
77546.05455514728         0                        -0.3332728881603692      7.999041937725877E-17    0.010470344438240811
82739.88840739492         -7599.79464805861        0.3221810567345896       5.677218823447323E-17    -0.08556396162474982
0                         -117269.87483627349      0.0017267941703539879    -2.0389019094410858E-19  0.999948202327897
8424.510767992177         -122519.33267957096      -0.15442476087943888     -1.895945329280695E-18   0.9879754211833186
20000                     -12199.50633089075       -1.981684286481724E-16   1                        -3.5639250807032775E-16
20082.63830649664         -12148.348448297253      -5.747277513885012E-16   1                        -1.1303909278361011E-15
20000                     -12299.512659981892      2.1107638894123073E-16   1                        3.735423169860271E-16
20089.981557381154        -12244.382856550757      -1.3744845663244227E-15  1                        -2.7721590474561352E-15
23054.19543872213         0                        -0.9999969915290797      1.084301221241438E-16    0.002192242791693032
22634.869144677323        -700.4942065278718       -4.6903569815774183E-5   6.627355563697072E-17    -5.716241123225283E-4
7799.227850880637         -20000                   0.25475706750042654      2.5459075266661763E-17   -0.21496499243489908
7749.034216802679         -20094.222438344597      0.5049423425178209       1.2615258433947474E-17   -0.4352903342102372
7899.234179971779         -20000                   0.7712256388369201       0                        -0.6365618694892847
7848.963406253065         -20093.642532663926      0.7643979957176587       0                        -0.644744681072499
7999.240509062922         -20000                   0.7780469322901733       0                        -0.6282061531782116
7948.245958803424         -20092.719718512544      0.7712584789154397       0                        -0.63652208004704
8099.246838154064         -20000                   0.26158930773589173      2.81569850586837E-17     -0.20659657574897264
8047.472297994326         -20093.758037104853      0.7779472993299975       0                        -0.6283295307386126
8199.253167245206         -20000                   0.7913833063267605       0                        -0.6113202615919217
8147.4979521893365        -20095.060924462046      0.7845804065924621       0                        -0.6200270843451802
8299.259496336348         -20000                   0.7978974298876165       0                        -0.602793240801219
8247.98597718805          -20094.458135001245      0.7912109787802454       0                        -0.6115432828401007
8699.284812700918         -20000                   0.8229178933903606       0                        -0.568160312391982
8599.278483609776         -20000                   0.8168187869625791       0                        -0.576894330958294
8647.325541856504         -20095.622443589466      0.8164165801531214       0                        -0.5774633905748473
8499.272154518634         -20000                   0.810615835932342        0                        -0.5855783178666091
8547.714948235647         -20095.475667122922      0.8102772328539162       0                        -0.586046760684441
8399.26582542749          -20000                   0.8043085320925877       0                        -0.5942119024446625
8348.07709555653          -20093.72413459827       0.7977173757499648       0                        -0.6030314985004518
8447.84799547581          -20095.008410232236      0.8040310382748631       0                        -0.5945873268765796
8799.29114179206          -20000                   -0.2763024200001222      7.119719578078883E-17    0.18646201698100318
8747.163667611716         -20097.53145914104       0.5482711148686669       1.7594474226993715E-17   -0.3792666989402614
8899.297470883203         -20000                   0.27826290888078925      3.680753444528982E-17    -0.18352347182144546
8847.900582605691         -20098.4842849291        0.5522584003996212       1.8194583618081398E-17   -0.3734368803747703
8999.303799974345         -20000                   0.8405883919950291       0                        -0.5416743995206078
8948.670933564696         -20096.471502217148      0.556238290529396        1.8809601021976155E-17   -0.3674825281128488
0                         -20468.718411473077      -1.9006346231219306E-4   -6.3595411903341384E-21  0.9999999586445506
172.41219200918982        -20354.61548740207       -0.018974586774950074    0                        0.9998199602177207
69277.15573235141         0                        0.333241779753289        0                        -0.010832195245895855
73943.42750557157         -7211.434154049162       -0.3177014246785332      7.138029398739435E-17    0.100752805836181
0                         -106928.60919080768      0.0018175907638331922    -1.6934937799629928E-21  0.9999338547882162
8431.285609459253         -112196.38158537305      -0.16394744602630626     -2.0441678528904344E-18  0.9864328479792652
20000                     -12899.550634528747      0                        1                        0
20000                     -12999.556963619889      -3.8436757036294604E-16  1                        -6.12498756105073E-16
20099.986014318194        -12951.405999214         -6.555006500181252E-16   1                        -1.1306895520590022E-15
20000                     -13099.563292711031      -4.339367068888652E-16   1                        -6.818057986957723E-16
20097.961411126467        -13053.239744833241      4.4595055997662E-16      1                        7.170313316574688E-16
20000                     -13199.569621802175      -2.487108397214934E-16   1                        -3.853878175660746E-16
20096.22495031323         -13152.553218107765      -8.900138110200845E-16   1                        -1.410339729119861E-15
20000                     -13299.575950893317      -2.909630658352667E-16   1                        -4.446421834479041E-16
20096.221238990005        -13251.643308811277      7.399252457396726E-16    1                        1.156078829170361E-15
20000                     -13399.58227998446       -1.6740833361452872E-15  1                        -2.635016344915175E-15
20096.115815367164        -13351.709956494662      -8.477504839857357E-16   1                        -1.3630693930843797E-15
20000                     -13499.588609075601      -4.3644806579390505E-16  1                        -6.490578612058723E-16
20094.437324622486        -13451.64094635548       -4.008196231166756E-16   1                        -6.650770879411057E-16
20000                     -12699.537976346463      -2.850734224396866E-16   1                        -4.74399116311048E-16
20000                     -12799.544305437605      1.7350271237034998E-20   1                        -9.909351002217588E-22
20096.94916556946         -12742.642853036823      -1.5972624760311745E-16  1                        -2.689254576834813E-16
20102.289721719233        -12846.205989882294      7.087930205269634E-16    1                        1.1759556219493807E-15
20000                     -12499.525318164178      -2.426660232071674E-16   1                        -4.1615240243183614E-16
20000                     -12599.53164725532       5.24406544649039E-16     1                        8.857835868411139E-16
20090.495483489627        -12544.336027437224      -3.2955538235292183E-20  1                        -1.08288922303224E-19
20093.28990614732         -12642.92821934994       1.457911466890767E-16    1                        2.490661801678983E-16
20000                     -12399.518989073034      -2.257690186870247E-16   1                        -3.9326944723539034E-16
20090.710561333057        -12344.726275179444      -7.760322053580416E-16   1                        -1.4558929093747163E-15
20091.082112132473        -12444.47100601782       1.2457729174314248E-16   1                        2.195014677169459E-16
20000                     -13599.594938166743      -3.397742417847238E-15   1                        -5.093939801918898E-15
20093.26379712098         -13550.711621475202      2.856839726908094E-16    1                        4.279819803493853E-16
62937.07692443022         0                        -0.3332971300227014      -2.302360606928939E-17   0.0013664841556570405
66350.67137412715         -6609.36935879838        0.316021455135087        1.6914847201670713E-19   -0.10595289284588409
24193.08802566536         0                        -0.33332600956615316     -5.199087056667231E-17   0.0024957872024194815
23630.05572431411         -936.7138543745318       0.6626132837449271       1.3286832968313154E-17   -0.07337883177460273
9399.329116338915         -20000                   0.862679384123412        0                        -0.5057512037367596
9299.322787247773         -20000                   0.8573147031464025       0                        -0.5147926763686924
9348.655265382682         -20093.328122979023      0.2856276973805836       3.2205968725322103E-17   -0.17183692776126178
9199.31645815663          -20000                   0.283945099180254        6.102116720803506E-17    -0.1746032410234687
9248.792377495158         -20094.071043910128      0.851403905818186        0                        -0.5245106185904838
9099.310129065487         -20000                   0.2820861363417619       3.9347428189329026E-17   -0.17759088608325335
9148.405083905402         -20094.29280747857       0.2819433150032771       4.019028616190836E-17    -0.1778175419751656
9048.530830928892         -20094.343532153343      0.8401782032414098       0                        -0.5423104153815598
9499.335445430057         -20000                   0.8679383769652501       0                        -0.49667189739654855
9448.269878759078         -20093.800969440144      0.8621708729151479       0                        -0.5066175932161242
9599.3417745212           -20000                   -0.2910356286250878      3.4850655476085224E-17   0.16250961235546799
9548.203642348506         -20093.996274629706      0.5782682152573357       -5.73352790838759E-18    -0.33173832408750253
9699.348103612341         -20000                   0.8781385726455385       -6.00448919281032E-17    -0.4784063618803563
9647.850629581459         -20094.104960878234      0.5816713340112151       1.7775161526041075E-17   -0.32573440647719715
9999.36709088577          -20000                   0.8926438511090344       -1.3263559860116266E-17  -0.4507626369910926
9899.360761794627         -20000                   0.887914703027508        -1.2831927357547572E-17  -0.4600081303557264
9947.375735156511         -20094.757615041985      0.8872385893325566       -1.961812830072577E-17   -0.4613108338546272
9799.354432703485         -20000                   0.8830797432284764       1.2413745508673398E-17   -0.46922293949679017
9847.508530380683         -20095.35920562535       0.8824061566278357       -4.4297250487288695E-17  -0.4704884425713263
9747.486155205324         -20095.338077347038      0.8774806534908958       -1.2246365143439543E-17  -0.47961203340684344
10099.373419976911        -20000                   0.8972668686613868       -2.1266844250958254E-22  -0.4414885799475316
10047.171954003168        -20095.444630998914      0.8919237589464787       0                        -0.45218581141163305
10199.379749068054        -20000                   0.9017836427706545       -2.8338502110720865E-17  -0.43218776179463325
10147.090339758322        -20095.225467904005      0.8965383167027808       -2.793066310894779E-17   -0.4429661911570833
10299.386078159196        -20000                   0.9061944568995605       -1.4644030367823583E-17  -0.42286121372406194
10246.706990229775        -20094.733285867263      0.9010424093286252       2.1643405396118817E-17   -0.43373099542742005
10399.392407250338        -20000                   0.9104992730503806       -4.540451210241141E-17   -0.41351066919801865
10346.335051133769        -20096.25849257514       0.9053832107785249       0                        -0.4245953855185023
0                         -20741.424217148367      -3.5417897879329004E-4   0                        0.9999998697195626
240.70309090855946        -20603.1694048801        -0.026106373715116843    0                        0.9996591458363193
0                         -96587.34354534186       0.0020468281768582703    0                        0.9999101321444325
8387.20552688586          -101912.91599100064      -0.17518101100208106     0                        0.9844898140458759
20000                     -13699.601267257885      -8.524803656930876E-16   1                        -1.2342207461960427E-15
20094.05840485611         -13650.15655703027       -3.2563356047568675E-15  1                        -4.867591425335019E-15
20000                     -13799.607596349028      1.1351477829673722E-18   1                        1.4594190836577925E-18
20094.52374086114         -13750.457172965342      -3.628224298752357E-15   1                        -5.3440458950721726E-15
20000                     -13899.613925440171      -4.6383009977619796E-14  1                        -6.551065626164283E-14
20094.123466996512        -13850.52758282656       8.822026804750369E-18    1                        1.2489578979030587E-17
20000                     -13999.620254531314      -0.5858946213459477      -3.845973581357114E-15   -0.8103872482231256
20094.334494474275        -13950.505192920324      -0.577842856656696       -2.4541751299165E-15     -0.8161480456821003
20000                     -14099.626583622456      -0.5937139148038472      -1.7540537795109963E-15  -0.8046761999562636
20094.041057008224        -14050.728844819436      -0.5857457980814619      2.990728615716258E-15    -0.8104948238478346
56893.337694989044        0                        -0.33335795698955023     2.7667942084206296E-17   -0.004450290765995167
59855.62361568591         -6128.126300269898       0.3145468339661208       -3.126513978594026E-19   -0.11030999336508489
25714.874988851778        0                        0.3333440782324293       -3.332070435137469E-17   7.389119508371591E-4
24955.62481193735         -1258.7321658909837      0.3298190092896249       1.7143942404703272E-17   -0.04822560162838157
12199.506330890901        -20000                   0.9700712155254672       -5.432753787365168E-17   -0.24282058465200798
12099.500001799759        -20000                   0.9676365750227939       2.630895530517636E-17    -0.2523478912924451
12148.873238538801        -20096.448369514303      0.966969505313832        0                        -0.2548920856558178
11999.493672708617        -20000                   0.9651011912068127       0                        -0.26187724284675845
12049.097556748411        -20093.521482397657      0.9644870805533395       -2.5863175898359986E-17  -0.26413002677126657
11899.487343617475        -20000                   0.9624643299595693       -2.467108414835854E-17   -0.27140820388125686
11948.487099164811        -20094.738069809104      0.9617991330125267       -7.51338859362029E-17    -0.27375614574439827
11799.481014526331        -20000                   0.9597257562859869       -7.166632254582487E-17   -0.2809385561075128
11847.643787439682        -20095.380582190304      0.9590134318284332       2.4248742973685713E-17   -0.28336061324178846
11699.474685435189        -20000                   0.9568851023851019       -1.156459331536636E-16   -0.2904666942353091
11747.588430610775        -20094.101122890726      0.9561897264102948       -9.393511157384707E-17   -0.2927476843707821
10499.398736341482        -20000                   0.9146981986975503       0                        -0.4041376065996521
10446.714653485711        -20097.382099925304      0.9096655838183728       0                        -0.41534145636392017
10599.405065432624        -20000                   0.9187911923038977       -1.6163269883802665E-17  -0.39474389762594025
10547.299693488769        -20096.05796813187       0.9139221031499529       0                        -0.4058896268167602
10699.411394523766        -20000                   0.9227785953364499       0                        -0.3853305901764295
10646.99251780997         -20094.974045369745      0.91802836550489         8.223169297338006E-18    -0.39651471585256765
10799.417723614908        -20000                   0.9266603773867267       -8.629295264501189E-17   -0.3758996471036667
10746.60405545763         -20096.35925547915       0.9219586398571183       1.6989384056802553E-17   -0.38728835006451695
11599.468356344047        -20000                   0.953941890043125        -2.2393172550315743E-17  -0.29999145001651256
11648.643567285746        -20093.099696547015      0.9532933089672658       -1.1374452702998598E-17  -0.30204613347251247
11499.462027252905        -20000                   0.9508957635337554       0                        -0.3095113028025951
11549.558378722877        -20094.052297466642      0.9502484893284882       -2.203525423972176E-17   -0.31149287025986255
11399.455698161762        -20000                   0.947746322251963        -4.1977099458423346E-17  -0.31902493372116275
11449.60235992614         -20094.795651377168      0.9470792140841895       -4.2672160683046916E-17  -0.320999940698736
10899.42405270605         -20000                   0.9304367703376002       6.129814754732886E-23    -0.3664524745776346
10847.546821967855        -20097.71164729754       0.9258388039555351       -8.778542348354766E-17   -0.3779186536710622
10999.430381797192        -20000                   0.9341079886882951       -3.685019148640209E-17   -0.35699056738175083
10948.806745210693        -20096.623458924503      0.9296912272349974       -4.5360778156362583E-17  -0.3683398183063689
11299.44936907062         -20000                   0.9444931617746634       2.031754358801554E-17    -0.3285310747145615
11349.428121418765        -20094.69656271283       0.9438202713327706       2.065777520041855E-17    -0.3304592185475856
11199.443039979478        -20000                   0.9411360220650575       0                        -0.33802808709520166
11249.095207753819        -20095.291341558823      0.9404355226958541       -1.9998503460733352E-17  -0.33997209791288996
11099.436710888334        -20000                   0.937674405634697        0                        -0.3475150482031418
11048.875352581012        -20095.153513923335      0.9334025945095883       -2.811453539651055E-17   -0.3588308742272303
11148.667854966052        -20095.33759497309       0.9369568067579245       -4.839847827749053E-17   -0.34944519164598153
0                         -21106.852971358574      -6.649371499390122E-4    -1.921958670863814E-20   0.9999995784824544
324.6384015387652         -20929.886426688005      -0.03456954043408867     -2.198376375037681E-19   0.9994022184504985
0                         -86246.07789987607       7.726636480358092E-4     0                        0.9998857558920707
8371.330476435644         -91637.17961981177       -0.19079086912165513     0                        0.9815700513078282
20000                     -14199.632912713598      -0.6014526539569144      2.269494774349839E-15    -0.7989084455971195
20093.85312934676         -14150.465285691944      -0.5935264046540972      3.761508084124025E-15    -0.8048145167922288
50849.59846554785         0                        -0.3332837010309555      -1.8739007986049085E-17  -5.241377715286053E-4
53630.26241519648         -5837.644123012651       0.6189258681206699       -2.3250095427281373E-17  -0.24749141620671722
27748.28459623801         0                        0.9999512984558172       0                        -0.008561957150376078
26729.20090007427         -1693.8179409485736      6.626435687353179E-5     -3.389099244542006E-17   3.928385640202768E-4
12299.512659982043        -20000                   0.9724056283345647       0                        -0.2332965784026645
12248.722006952334        -20098.21255807571       0.9693807240327127       -4.1341825701752235E-17  -0.2455626424852786
12399.518989073185        -20000                   0.974640137723752        -8.687190065976062E-17   -0.2237780182294663
12348.287869186277        -20097.180656930355      0.9717400099396407       -1.4224014623449833E-17  -0.23605370705364806
12799.544305437756        -20000                   0.9825896734728601       -3.205986120704455E-21   -0.18578894753524597
12699.537976346614        -20000                   0.9807494340787771       -1.5928290033093178E-16  -0.1952704457489206
12747.605870156256        -20097.55735094312       0.9801373267663701       1.613848853074464E-17    -0.19831999424215177
12499.52531816433         -20000                   0.9767752455578789       0                        -0.21426646757951215
12447.086898347019        -20096.279102519307      0.9739806614865297       -4.403001793369255E-17   -0.22663113321822648
12599.531647255471        -20000                   0.9788114709819018       0                        -0.20476353117483725
12646.866436575698        -20098.683365200315      0.978145671654472        4.199956416178471E-22    -0.20792076471767743
12546.227788715587        -20097.576456327424      0.9760937670997912       -9.08638958515676E-17    -0.21734984984569614
12899.550634528898        -20000                   0.9843328150186316       0                        -0.17632047156619868
12846.911580731741        -20096.36998363211       0.9820041307739592       -4.9950947340358513E-17  -0.18885943601717828
0                         -21596.531484124273      -0.00121553430516113     0                        0.9999986786533156
442.2522528612408         -21366.215496352335      -0.045973638368633246    -3.1151199063829057E-19  0.9989424081293999
12999.55696362004         -20000                   0.9859795096151499       0                        -0.1668664316259331
12946.118179333018        -20097.156147053956      0.9837445020937329       -3.435480610609835E-17   -0.1795738119899226
13099.563292711182        -20000                   0.9875304431819648       2.3586761639284496E-23   -0.1574281524363856
13046.921775719695        -20098.055805643195      0.9854163760237155       2.659245390218751E-17    -0.17016041019023562
13199.569621802326        -20000                   0.9889862502037584       1.8647360658704843E-17   -0.14800741980301782
13148.180690224634        -20097.16368048417       0.9870229501804721       3.6596955279686824E-17   -0.16057924902671009
13299.575950893468        -20000                   0.9903476740498708       -1.5394296350729893E-16  -0.1386054973194563
13248.152177407517        -20096.62396624256       0.9885088243366794       -9.439818550482976E-18   -0.15116316885984502
13399.58227998461         -20000                   0.9916154956979121       1.9853844063907796E-17   -0.12922348097884132
13347.76889473487         -20098.52811824753       0.9898676777847061       -8.762047801384862E-17   -0.14199288646496241
0                         -75904.83118154612       -0.0020030890617461924   -4.189925169614278E-19   0.9998608921094224
8047.670351699342         -81557.0691021832        -0.20326834260111512     0                        0.9790431480463919
20000                     -14299.63924180474       -0.6091111971677353      1.677274681822385E-15    -0.7930848307997107
20095.726595937515        -14250.254666751745      -0.601140092678624       9.124606729767563E-16    -0.7991436594209692
44814.42406189609         0                        0.3331937081105197       0                        -0.016317900408799286
47485.00027246777         -5473.861257241918       0.61675249868962         -2.3221697511588364E-17  -0.25319689431943954
30465.369702828637        0                        0.9999114178991709       0                        -0.011328330929780297
29168.86336554094         -2233.6097241745233      0.3237318762616033       -2.2444305191718483E-19  -0.07945065967015208
0                         -22252.706035078845      -0.0020872468017107174   0                        0.9999962185737835
606.6835509358067         -21950.946335485143      -0.06111160133121102     -1.8453415222766395E-18  0.998130157198943
13799.607596349178        -20000                   0.9957663694618496       -2.2478995574292695E-17  -0.09192027447443978
13699.601267258036        -20000                   0.9948652250302045       -6.539020205636866E-17   -0.10120861351362442
13751.07396356132         -20093.706005509648      0.9945703965632501       0                        -0.1040659681758435
13599.594938166894        -20000                   0.9938735150386138       -8.45194328694654E-17    -0.1105234612625385
13651.327407697523        -20096.87480506879       0.9935296067994487       -4.2787460073066136E-17  -0.11357341166981667
13499.588609075752        -20000                   0.9927905360727284       2.0482621056382536E-17   -0.11986221601831167
13448.689152157873        -20100.447182303298      0.9911533662123108       9.959072307367732E-22    -0.13272152777578095
13550.41907486351         -20099.774362682594      0.9923833327669837       -2.0735384467614583E-17  -0.1231881495484971
0                         -66127.81846914427       -0.005635919570648643    0                        0.9998282885173241
7632.7001815176145        -71854.69618674675       -0.21826461495793023     0                        0.9757924066708533
20000                     -14399.645570895882      -0.6166902630487882      1.3473418939946835E-19   -0.7872058935223398
20097.68501742948         -14351.005883666547      -0.6087435013424277      8.874591294576406E-20    -0.7933670959534286
20000                     -14499.651899987024      -0.6241903318893002      -2.179101319590218E-19   -0.7812723141926798
20097.440549174735        -14451.604682756282      -0.6163524580946738      -7.137224853408798E-20   -0.7874704101062103
20000                     -14599.658229078168      -0.6316111789489242      -4.708345942699315E-16   -0.7752853139206758
20096.774774274832        -14551.12638635088       -0.6238200018012039      1.2537828085060743E-15   -0.7815680423153641
20000                     -14699.66455816931       -0.6389531754430083      3.2874223914550394E-15   -0.7692456297736104
20097.76509298779         -14651.015560721347      -0.6311644724152515      -4.3635078346877965E-16  -0.7756490238199358
20000                     -14799.670887260452      -0.6462167060440306      0                        -0.7631539609824424
20098.578553998403        -14752.220795918574      -0.6385336574864091      1.735926597685884E-15    -0.769593897853652
20000                     -14899.677216351594      -0.6534019697038101      -6.558293324865228E-16   -0.7570111395187537
20097.354720538216        -14852.986634636994      -0.6458795816991506      1.7294775891331203E-15   -0.7634393003665173
34095.99584120633         0                        0.3331861954117983       2.6583346550425433E-17   -0.012663973041750648
32275.15468018121         -2870.0507921769254      0.3151956523106355       2.5944498979961628E-17   -0.10860957132652403
38947.23142690628         0                        0.9998035789931201       9.444644436667574E-17    -0.014487225016552224
36436.44518911506         -3668.470484138186       0.005128547877298495     5.494615440325252E-17    0.013544661631062863
41652.86244993732         -4678.707266748789       0.6117878252414665       9.31389520869876E-18     -0.26434009308138545
0                         -23131.987112827304      -0.003316930974144884    0                        0.9999904295782462
827.7325897417186         -22735.635992575622      -0.08004218415623938     0                        0.9967891193139943
14299.63924180489         -20000                   0.9989461508482443       0                        -0.04589757207141643
14199.632912713749        -20000                   0.998484081778593        0                        -0.05504123836201167
14249.792159109526        -20089.12762254088       0.9983266881131097       -3.8566539754286805E-17  -0.05782580097898263
14099.626583622607        -20000                   0.9979360553331832       -7.397511847239192E-17   -0.06421548877426107
14153.143243479615        -20085.677804418665      0.9977946787627329       0                        -0.06637603946413395
13899.613925440322        -20000                   0.9965779837898445       -1.391197010574538E-16   -0.08265785868649776
13851.376542592368        -20096.585224537954      0.9954750641398386       -2.275172654135621E-17   -0.0950231342891457
0                         -58066.35919746001       -0.0087138018054031      0                        0.9998729115524781
6781.735025371006         -62641.48398325332       -0.22147808027798843     0                        0.9750526208971854
0                         -51798.45618196085       -0.005382902522147229    0                        0.9998485667259809
6026.679673931689         -55671.500154586574      -0.21905261192957093     0                        0.9755970611127859
20000                     -14999.683545442736      -0.6605086088414294      8.93844507818485E-16     -0.7508184714293674
20095.93947254858         -14951.971065392465      -0.6530272415282427      3.1392819197451222E-16   -0.7573344183815544
14399.645570896033        -20000                   0.9993231304315365       -8.107226920735666E-17   -0.03678695898117024
14348.366959289173        -20092.022342280598      0.9987946420386029       0                        -0.049084238256978774
14499.651899987175        -20000                   0.9996160071403573       0                        -0.02770988235111382
14447.157413983978        -20095.247435369147      0.9991842727417932       -1.7737999752000809E-16  -0.04038302169255091
0                         -24310.23340740642       -0.004865410108710525    0                        0.9999786640250078
1116.1858706286175        -23784.741985809345      -0.10233011872516945     0                        0.9947443465658999
13999.620254531465        -20000                   0.9973010034243782       -9.564594819368877E-17   -0.0734214411353428
14054.11200862414         -20089.100041964844      0.9971278891991036       -7.266160335692503E-17   -0.07573620165562157
13954.013416359443        -20098.47754839707       0.9963199509985213       0                        -0.08571204457814446
0                         -45697.28719557525       -0.0054432630563390995   -2.48240272589235E-19    0.9998830147904378
5242.734739932974         -48991.74174493974       -0.2126609910777526      -2.7531471159264505E-18  0.9770421959938225
20000                     -15099.689874533879      -0.667536927322737       2.7310766033948027E-16   -0.7445766918541051
20095.927139181636        -15050.52923227253       -0.6600078695780787      4.316649228031027E-16    -0.7512586848374937
14599.658229078319        -20000                   0.999825757161373        0                        -0.018666938458166412
14546.593314565362        -20098.333493787057      0.9994991976083264       -5.623906531826402E-17   -0.03164416581311435
0                         -25889.09641603962       -0.007004457906132304    -1.178014943456057E-19   0.9999543550701769
1480.8873184738773        -25182.323125838495      -0.1269920526840175      -9.514967347038851E-19   0.9918893440260422
0                         -39729.495331455124      -0.004788657836240102    0                        0.9997862165103014
4940.774962548444         -43572.80616920934       -0.229838452788828       0                        0.9731376851793369
20000                     -15199.696203625022      -0.6744873447585022      1.0085940017583325E-15   -0.7382864086271507
20095.25606197568         -15149.990789607305      -0.6670031155791957      9.29132906978382E-16     -0.7450549263289973
14699.664558169461        -20000                   0.9999533459407729       0                        -0.00965946259181094
14646.805751490467        -20099.310076373276      0.999742447779926        -8.69358180592081E-17    -0.022694433926933905
0                         -28004.790289768745      -0.009703444704674755    0                        0.9999104822613353
1974.1894813864446        -27051.9409657882        -0.15578711269363574     -2.9575531603200483E-18  0.9877587266928494
0                         -34638.83374826552       -0.01724764313182084     0                        0.9996749972634839
5127.834916141136         -37434.24152175554       -0.2807390183814934      0                        0.9595378241514833
0                         -30839.83929550436       -0.013094290823570262    0                        0.9998360736475135
3614.830252384109         -32649.71834114121       -0.22901255038845428     -3.299843708800757E-18   0.9733137818451084
2650.17772799556          -29516.95078943022       -0.18906540005327643     -1.5068279485997347E-18  0.9819023269710665
14799.670887260603        -20000                   0.9999997623504061       6.101924999329215E-17    -6.8890078293733E-4
14746.698081240787        -20098.275957995163      0.9999069506374719       -5.973187126100368E-17   -0.013641456327287714
20000                     -15299.702532716165      -0.6813601259194347      -2.3429108872002315E-16  -0.7319483439670412
20093.77032514103         -15249.97583050416       -0.6739931801066263      2.614484691407315E-20    -0.7387375668241467
14899.677216351745        -20000                   -0.9999660218034777      0                        -0.008243452339641636
14845.419119537066        -20097.63251418387       0.9999886672703299       -1.5386702427545866E-17  -0.004760735182597505
20000                     -15399.708861807307      -0.6881548192183287      -2.1889846679258378E-16  -0.7255638801731319
20094.481044553562        -15350.396060473113      -0.6808420020015101      4.594381959665212E-16    -0.732430315986607
14999.683545442887        -20000                   -0.9998531479730812      -1.2958944814748172E-16  -0.01713714471394161
14944.384652112889        -20099.072722860434      -0.9999922690337208      -9.505280908373256E-17   -0.0039320575789972235
20000                     -15499.715190898449      -0.6948716539519503      8.218096522229255E-16    -0.7191337733437037
20094.745754566375        -15450.879501623747      -0.6876351484080035      3.2297828904994467E-16   -0.7260564042297313
15099.68987453403         -20000                   -0.9996621649967349      0                        -0.025991443160307395
15045.172529140293        -20100.48049405249       -0.9999186898609866      -2.6291210021662967E-21  -0.012751973226928955
20000                     -15599.72151998959       -0.7015108584292675      -1.9362711070445632E-16  -0.7126587647255122
20094.87855683873         -15550.715401648105      -0.6943134661672711      3.0415683567773557E-16   -0.7196727104504302
15199.696203625173        -20000                   -0.9993941257974054      0                        -0.034804893259586044
15146.613535604569        -20099.691632723054      -0.9997629412675719      -1.1778493451837647E-16  -0.021772929994782295
20000                     -15699.727849080733      -0.7080724272852387      1.8316535174682627E-16   -0.7061398141452235
20096.93790808702         -15650.944885935676      -0.7008608364073496      3.8337850375067487E-16   -0.7132980354918573
15299.702532716316        -20000                   -0.9990500948444718      -7.085762159362613E-17   -0.04357645317408306
15246.911469157714        -20098.607691585694      -0.9995293363144123      -3.4666473007236334E-17  -0.030677436718573033
20000                     -15799.734178171875      -0.7145566413610883      1.2169827794711615E-15   -0.699577590879663
20098.88465421459         -15752.721440971056      -0.7074359422625984      4.542544739285836E-16    -0.7067774663786083
15399.708861807458        -20000                   -0.9986311067519805      -1.095048491330448E-16   -0.05230594503335075
15346.393659003288        -20099.511940242537      -0.9992273018384698      -1.2496200542596918E-16  -0.03930392495349815
20000                     -15899.740507263019      -0.7209639987161731      8.274899675140105E-16    -0.6929725189049251
20098.056413404844        -15854.824456186965      -0.7140679052391016      2.589300855605424E-16    -0.7000764430459984
20000                     -20000                   -0.9170755860872634      -9.636419096770417E-18   -0.39871339235055336
19899.993670908858        -20000                   -0.9197938146864476      -1.566707259261123E-17   -0.3924020109372166
19948.99132153748         -20089.74408998526       -0.92131124619317        0                        -0.3888259089412817
20000                     -19899.993670908712      -0.9138141170588816      0                        -0.40613268688173093
20094.812642574678        -19948.44104550456       -0.9127818544666529      0                        -0.40844740913111804
15499.7151908986          -20000                   -0.9981382117572762      -1.8796259345138068E-17  -0.06099270019744632
15446.401310149608        -20101.101850522526      -0.9988531576610459      -7.353470935557744E-17   -0.04787868657368948
20000                     -15999.746836354161      -0.7272940660551758      4.73889279505559E-16     -0.6863259728066614
20094.78858144735         -15955.27081347248       -0.7206145635245956      4.1129474395145497E-16   -0.6933358856372723
19799.987341817716        -20000                   -0.922480693955797       -3.0562636555355555E-17  -0.38604322165556676
19853.39963560811         -20088.786385671396      -0.9238248771950627      -1.533814682546108E-17   -0.38281535495179564
20000                     -19799.98734181757       -0.9104798832620258      0                        -0.41355336056863584
20097.315095889146        -19851.524363108878      -0.9094745665650675      0                        -0.41575956108696355
15599.721519989742        -20000                   -0.9975724772557922      -7.744395703316478E-17   -0.06963585211105693
15548.14550969263         -20101.79084550854       -0.9983948249829543      0                        -0.056637201702802155
20000                     -16099.753165445303      -0.733546427862938       -1.5112472117138626E-16  -0.6796393438360425
20091.792694304502        -16053.693958507652      -0.7269444229237684      -7.864402263063843E-17   -0.6866962978816504
19699.981012726574        -20000                   -0.9251390942502699      0                        -0.37962831287513893
19756.29151982619         -20092.679634786724      -0.926500090728648       0                        -0.3762945410003608
20000                     -19699.981012726428      -0.9070711207292229      0                        -0.42097741242779807
20098.345046271235        -19752.719707757915      -0.9060734446430757      0                        -0.4231204470800794
15699.727849080884        -20000                   -0.9969349309910193      -1.9938810213148083E-17  -0.07823517589768596
15652.760458730654        -20100.615400746636      -0.9978359573280011      1.2676629462743541E-21   -0.06575257785214678
20000                     -16199.759494536445      -0.7397213008516349      1.0142875576204764E-15   -0.6729133648582115
20090.44895367401         -16151.898060019577      -0.7331177390796283      4.1477430088887096E-16   -0.6801017425431991
19599.97468363543         -20000                   -0.9277667172452775      0                        -0.37316071332921713
19656.936984845026        -20096.849111938147      -0.929209457918634       -1.4589673114491264E-17  -0.3695534912503269
20000                     -19599.974683635286      -0.9035885841454857      0                        -0.42840129601598526
20100.62647048152         -19652.712424672518      -0.9025211942379499      0                        -0.43064543855628595
15799.734178172026        -20000                   -0.9962268132831918      0                        -0.08678787914886409
15754.68756977284         -20092.307751361495      -0.9971692592546768      -5.033470550798734E-17   -0.07518954654860004
20000                     -16299.765823627587      -0.7458189241299055      3.4807905505809044E-16   -0.6661487311264634
20088.70271000935         -16251.52819905283       -0.7393193034566874      -2.1719386361996792E-16  -0.6733550082259763
19499.96835454429         -20000                   -0.9303637011787863      -2.833717314459066E-17   -0.3666379455719931
19553.786728037147        -20102.44663574586       -0.9320230956211587      -4.2623904244208516E-17  -0.362398880748346
20000                     -19499.968354544144      -0.9000321004403853      0                        -0.43582360883035637
20102.58358005717         -19551.24377633155       -0.8988502142829856      0                        -0.4382559663991897
15899.74050726317         -20000                   -0.9954492782949961      -8.45669412954098E-17    -0.09529288428359373
15851.41794083272         -20088.389399042677      -0.9964852565988491      -6.21452678206149E-17    -0.08376832888651432
20000                     -16399.77215271873       -0.75183902508292        2.680517148534481E-16    -0.6593467069652333
20083.070810968973        -16349.204092214823      -0.7454820119063538      3.481756078770814E-17    -0.6665257456204491
20000                     -16499.778481809873      -0.7577829251579723      -4.3407678120822955E-21  -0.6525067341160822
20080.978500132558        -16449.77531726429       -0.751601407689766       1.0057803165863356E-16   -0.6596175586219183
19399.962025453147        -20000                   -0.9329284091201705      -2.762460158361594E-17   -0.36006191562447726
19448.96936187164         -20100.101248106825      -0.9346087776563169      -1.3840065173939792E-17  -0.35567742734304747
20000                     -19399.962025453002      -0.8964014006298898      2.5879789968370436E-17   -0.44324319374327464
20101.99435644481         -19449.255584643357      -0.8951590019920938      7.143877778550915E-18    -0.4457469696790107
15999.746836354312        -20000                   -0.9946031961806329      0                        -0.10375201947131314
15950.11770431417         -20093.861122995997      -0.9957879638953792      -6.393212569559886E-17   -0.09168604226161757
20000                     -16599.784810901016      -0.7636440092875612      -1.8633346252670615E-22  -0.6456375350676334
20092.08057228215         -16544.094853959567      -0.7567470139406945      -1.300351425283814E-16   -0.6537078525254938
20000                     -16699.791139992158      -0.769431497137742       6.037119396858816E-17    -0.6387293407891553
20097.130045857786        -16643.738687990015      -0.762383472419323       9.440070890378807E-17    -0.6471255215250465
20000                     -19299.95569636186       -0.8926958275955906      1.5843489044752355E-17   -0.4506596933832934
20099.189059178647        -19348.525450629084      -0.8915061799944107      0                        -0.45300853289693527
19299.955696362005        -20000                   -0.935460753262336       0                        -0.3534305854694468
19347.481800765472        -20097.70128675426       -0.9370767050878365      -1.3490283903655284E-17  -0.34912354321854533
16099.753165445454        -20000                   -0.9936895131687152      0                        -0.11216572948225594
16054.09536717311         -20097.413447631367      -0.9949711832448703      -3.293715964876748E-17   -0.10016158857905479
20000                     -19199.949367270718      -0.8889148932986779      2.7690705061531322E-17   -0.4580723876187684
20096.67304604308         -19249.501408766628      -0.8878359302057679      0                        -0.46016014697528745
20000                     -16799.7974690833        -0.7751403299069307      5.847304711219537E-17    -0.6317891012038513
20101.869282109834        -16747.23752257674       -0.7681734463787807      3.046450958846205E-17    -0.6402417947094258
20000                     -16899.803798174442      -0.7807740833309181      1.701455144197545E-16    -0.6248134363965371
20098.818879741157        -16851.90423846057       -0.7742566563463504      2.0628089681425602E-16   -0.6328717323341881
20000                     -19099.943038179576      -0.8850586008756139      0                        -0.4654796159128873
20096.161434020054        -19150.609030447944      -0.8840370604541304      0                        -0.46741681136781366
20000                     -18999.936709088433      -0.8811264246070639      0                        -0.47288077108272475
20095.76622573809         -19051.08159830626       -0.8801363878151048      1.622011505234559E-17    -0.4747209060586459
20000                     -18899.93037999729       -0.8771181895005494      0                        -0.4802745896099008
20095.213480917653        -18951.895281229994      -0.8761797913624685      0                        -0.4819844115643306
20000                     -18799.924050906146      -0.8730339682958951      0                        -0.4876593995459231
20095.882077097685        -18852.69971487699       -0.872109735735776       0                        -0.48931033975522903
20000                     -18699.917721815003      -0.868873241914241       0                        -0.4950346343794611
20096.30228261081         -18752.963899073733      -0.8679503197046378      2.909161952505126E-17    -0.4966510266592719
20000                     -18599.91139272386       -0.8646358990069688      0                        -0.5023990066411247
20096.370541992274        -18653.524794303088      -0.8637388645021852      0                        -0.5039396528162806
20000                     -18499.90506363272       -0.8603220947444189      0                        -0.5097508146242576
20097.394525275926        -18553.884169051093      -0.8594117858757483      0                        -0.5112840521672325
20000                     -18399.898734541577      -0.8559313641341162      7.02801546510171E-17     -0.5170894502906317
20097.80969466378         -18453.457251499014      -0.8549944418328584      0                        -0.5186371603997618
20000                     -18299.892405450435      -0.8514635956219045      0                        -0.5244137155181151
20097.397930304174        -18353.44932457202       -0.8505464028844383      0                        -0.5259000059340051
20000                     -16999.810127265584      -0.7863292188072014      -1.238365081121553E-21   -0.6178077040629748
20096.744919049088        -16953.205894532774      -0.7800278069631904      1.428883542298961E-16    -0.6257448520828636
20000                     -18199.886076359293      -0.846918707864576       0                        -0.5317223918031179
20097.731552794456        -18253.988964724773      -0.8460219568267672      0                        -0.5331480547179012
20000                     -18099.87974726815       -0.8422965751470489      4.245386471519668E-17    -0.5390143589612298
20098.092914564455        -18153.845889389293      -0.8413885155689808      -2.1531487244167437E-17  -0.5404307222299453
20000                     -17999.87341817701       -0.8375972259605516      8.659871913517602E-17    -0.5462882817192246
20097.537969604276        -18052.65317943352       -0.8366606803850062      3.2293054028883385E-23   -0.5477215584202615
20000                     -17899.867089085867      -0.8328201047470355      -4.419249173738453E-17   -0.5535437406434645
20096.14357861194         -17951.431888032774      -0.8318833659935891      2.2396922161640265E-17   -0.5549505068645052
20000                     -17799.860759994725      -0.827965138738214       0                        -0.5607795722769495
20095.61821976893         -17851.22675946726       -0.827045659942376       1.5365343342993338E-22   -0.5621347490037784
20000                     -17099.816456356726      -0.7918061403842542      5.3536651364057296E-17   -0.6107724908949149
20095.778862399213        -17052.26606140526       -0.7855524027271571      1.1683387783093391E-21   -0.6187951374733088
20000                     -17699.854430903582      -0.823032713165052       9.226433885938221E-17    -0.5679939724079804
20097.2364838109          -17751.581094777375      -0.8220812850734562      -2.4924732058659494E-22  -0.5693701435508803
20000                     -17199.82278544787       -0.7972049251251039      5.210461610945413E-17    -0.6037087931593107
20097.2821044169          -17151.48222306249       -0.790915393353146       8.10980124260494E-17     -0.6119255184724451
20000                     -17599.84810181244       -0.8180229716842392      2.831301835113764E-16    -0.5751855504384166
20098.386180350702        -17651.514858204704      -0.8170356745156164      2.389700665900546E-17    -0.5765871193471487
20000                     -17299.82911453901       -0.8025258722183398      -1.0151537197256056E-16  -0.5966173178768789
20098.713039237286        -17251.922633337246      -0.7962706036448083      1.3165678622202139E-16   -0.6049405965413285
20000                     -17399.835443630152      -0.8077694225146259      4.949548894810389E-17    -0.5894985662772396
20097.62491745519         -17352.295476123672      -0.8016401410146967      7.69720048452234E-17     -0.597806895154964
20000                     -17499.841772721295      -0.8129352805444316      1.9322380420266435E-16   -0.5823540411760965
20096.23497362757         -17451.743481989735      -0.8068949074103648      1.0010921555353467E-16   -0.5906950211581035
20097.17729099815         -17551.289926287674      -0.8119915680945485      9.778906112214474E-17    -0.5836691639881536
19199.949367270863        -20000                   -0.9379597725553418      0                        -0.34674409109090437
19248.09023800617         -20095.40929813453       -0.9394641204894447      0                        -0.3426472908956563
16199.759494536596        -20000                   -0.9927098652993059      -6.920016210514867E-17   -0.12052851482525508
16151.984133741096        -20084.391253915433      -0.9939904475774499      -1.1304128627148985E-16  -0.10946684283343505
19099.94303817972         -20000                   -0.9404246367401528      -2.5574227806995022E-17  -0.340002209187434
19148.566795694795        -20094.780358690125      -0.9418684614265267      -2.5646403026153176E-17  -0.335981846243741
16299.765823627738        -20000                   -0.9916652230876926      0                        -0.12884131657279616
16253.003316122058        -20084.591057339007      -0.9930278209280053      -3.491061550588792E-17   -0.1178802207750515
18999.93670908858         -20000                   -0.9428544257809094      -3.73728845460831E-17    -0.33320493907050625
19048.323040264502        -20094.041103876618      -0.9442526099392407      0                        -0.3292218222840902
16399.77215271888         -20000                   -0.9905564423533809      -9.773812424305931E-17   -0.13710555794976473
16350.566162319954        -20086.92481336805       -0.9920582976444043      0                        -0.12577890762258356
18899.930379997437        -20000                   -0.9452481921343283      -7.282636946383968E-17   -0.32635234775349614
18948.421766588017        -20093.374481119215      -0.946595026105634       -1.826355240610676E-17   -0.32242496209128985
16499.778481810023        -20000                   -0.989384888272454       0                        -0.14531876117391082
16449.59656241695         -20087.91859048057       -0.9909996977027808      0                        -0.1338641052630944
16599.784810901165        -20000                   -0.9881516165357941      0                        -0.15348088545453806
16548.53222278278         -20090.47506285176       -0.9899007284073237      0                        -0.14176229189091144
16699.791139992307        -20000                   -0.986857681928841       -5.324545911164818E-17   -0.16159181615037763
16647.228608381727        -20093.18552759039       -0.9887496044786069      0                        -0.1495801426923308
16799.79746908345         -20000                   -0.9855043222493368      0                        -0.16965031752883197
16746.354114388352        -20094.714164565998      -0.9875218847975505      0                        -0.1574818290251168
16899.803798174595        -20000                   -0.9840925587663724      0                        -0.17765650894075394
16845.919118161328        -20097.069357898617      -0.9862432701369318      0                        -0.16530036753335975
16999.810127265737        -20000                   -0.982623470407268       0                        -0.1856101149981333
16946.706047052678        -20098.829870167403      -0.9848840365029029      0                        -0.1732149935320828
18799.924050906295        -20000                   -0.94760520274804        0                        -0.3194438594260051
18848.551647377157        -20094.532628724442      -0.9489477433479724      -1.7794234630919978E-17  -0.3154333209852911
17099.81645635688         -20000                   -0.9810981675067246      -1.1921748586037033E-16  -0.19351068479405423
17048.487381954892        -20098.37839119538       -0.9834207699856536      0                        -0.18133832609418196
18699.917721815153        -20000                   -0.9499244504396911      -4.606660076770812E-17   -0.3124796602214032
18748.089821719805        -20095.576395034754      -0.9512719544382442      0                        -0.30835315513154093
17199.82278544802         -20000                   -0.979517791932182       0                        -0.2013576289596742
17149.928908540718        -20096.267678838154      -0.9818774203426394      -7.495447221608865E-17   -0.1895170990432692
18599.91139272401         -20000                   -0.9522049421876307      -4.4873235340584766E-17  -0.3054598953410951
18648.03748737582         -20094.80875307225       -0.9535015212929964      -6.752909316290325E-17   -0.3013882023109021
17299.829114539163        -20000                   -0.9778834811595943      0                        -0.209150416566254
17250.239859287038        -20094.71249752994       -0.9803015122229635      -7.708128047854718E-17   -0.19750682163773914
18499.90506363287         -20000                   -0.9544457650688818      0                        -0.29838445185393914
18548.897777949183        -20094.38988060736       -0.9556805621671365      -2.1927366663374974E-17  -0.2944056091069482
17399.835443630305        -20000                   -0.9761962137611803      0                        -0.21688926142172904
17350.169128152473        -20094.942309846276      -0.9787060600188012      -3.169689395144308E-17   -0.20526677167692065
18399.898734541726        -20000                   -0.9566460620032048      -4.2543269951568717E-17  -0.291253002730448
18449.284585833502        -20095.91103460323       -0.9578761669327459      0                        -0.2871815599147789
17499.841772721447        -20000                   -0.9744571285426322      -4.997607286240449E-17   -0.2245736051351432
17450.103462884475        -20094.74649861881       -0.9770502853981297      -2.443891297818795E-17   -0.2130087774544486
17599.84810181259         -20000                   -0.9726673479651774      -5.1376754372133496E-17  -0.23220299245815693
17549.872199166854        -20094.168277481385      -0.9753382909449689      -5.0250016163521493E-17  -0.22071524123139663
17699.85443090373         -20000                   -0.9708277827906612      -1.0560914132060592E-16  -0.23977784649871473
17649.976424644825        -20094.743009958638      -0.9735909244261401      -2.5819571263325315E-17  -0.228299608795996
17799.860759994874        -20000                   -0.9689395116582782      -1.0853869950812869E-16  -0.2472978412116553
17750.133650535103        -20094.54727124609       -0.9717781917370769      0                        -0.23589647212941298
17899.867089086016        -20000                   -0.9670036687442916      0                        -0.25476244655023533
17849.644502983978        -20093.613778946936      -0.9699133696273715      -5.454415691861463E-17   -0.24345031309242102
18299.892405450584        -20000                   -0.9588047432808997      0                        -0.2840659497515886
18348.37453848863         -20096.982803760056      -0.960045464916242       -2.078506780877526E-17   -0.2798440723195763
17999.873418177158        -20000                   -0.9650211938290115      0                        -0.2621718806548701
17949.260912390982        -20093.79261810766       -0.9680213594171869      -2.801844081344805E-17   -0.25086778839708224
18099.8797472683          -20000                   -0.9629931980458274      -7.851182107428743E-17   -0.2695256946322309
18049.215344992637        -20093.830870757378      -0.9660734774695824      0                        -0.25826737244592207
18199.886076359442        -20000                   -0.9609207666926037      0                        -0.276823553354877
18247.71939788054         -20095.625316723854      -0.9621097492322654      0                        -0.27266248364600504
18148.460429449802        -20093.9145819167        -0.9640953618164844      -3.9421069484919897E-17  -0.2655562706527283
183611.39560664093        -176372.53769838897      0                        1                        0
178910.41053082663        -184058.12132042492      -2.1238994698999464E-16  1                        -2.6398211841810656E-16
182803.80501191548        -167702.67409260062      -0.34164540237411956     1.801849626529605E-16    -0.9398173260011388
173866.6763558244         -173763.86919993875      1.3282524462951685E-16   1                        1.950014454066716E-16
168415.46779789904        -183309.7192855773       2.863750500413323E-16    1                        2.602033410579535E-16
182650.64051682447        -157609.86858007443      0.08878524274953709      -7.76970256398979E-17    0.32129357887903476
173909.56773392519        -162666.55070805846      -0.41961208445731013     6.167942124110657E-16    -0.9076908579340298
166394.75980108161        -167138.3384680366       -0.22724893089047868     0.6000000000011811       -0.3291746103185825
163021.328008482          -175099.14282648443      -2.07871352956577E-16    1                        -2.0725336134333452E-16
157902.73772324866        -183363.98960547493      -0.8008330192854157      1.2734664095578158E-16   -0.5988859931671004
182688.45614001018        -147266.85476034402      0.2004907899445718       3.617228742542121E-18    0.9796807280302468
173739.11323638743        -152563.8666377894       -0.23681666386168762     1.4761726650450304E-16   -0.6231843093122983
163947.77595285792        -157810.04798990075      -0.5305094759825164      -9.518892586714795E-18   -0.8476683996007999
157383.27643809747        -166457.54502253834      -0.6834329313732844      -5.939503852930946E-16   -0.7300117585055421
147300.50807087152        -183150.9287456754       -0.8605378480008152      1.7547495203653188E-16   -0.5093828796301741
152453.5886746789         -174823.381204696        -0.7896011944542781      8.637574102566245E-16    -0.613617711727631
182776.2868583979         -136778.698260523        0.004100058394946679     -1.0062538475483316E-17  -4.773016549892706E-4
174101.52409865483        -142036.92671350148      0.002265203309908805     1.3531730945015724E-17   -6.650101918525367E-4
182835.5538115704         -126265.62546135564      -0.006633495944761331    -1.918499935582426E-19   -0.999962862676655
165310.45914339807        -147206.39711298508      -0.4416602087289719      1.9702331176828207E-16   -0.8971727164950835
136784.40796796538        -183011.41296063745      -0.9080972025748487      2.2854012534076276E-16   -0.4187538293298252
157467.52489539838        -150440.16003661457      -0.5754180907113005      2.0641297775498784E-16   -0.8178574489234972
152727.02640082987        -157895.33967374056      -0.6824457898022579      -5.402503011064089E-19   -0.7309343890208106
147226.2699995871         -166202.99609085853      -0.7881750231939261      5.772704188357875E-16    -0.6154477355020906
142004.75532155542        -174602.59418124688      -0.8629545536777335      -1.1418445798733702E-16  -0.5052764519469504
174221.94052218014        -131519.46922533718      -0.20078370433993684     5.0589931509195004E-17   -0.9796230418115927
165575.6778140121         -136748.07816210092      0.12739086014831633      8.603884565954917E-17    0.30805891041333605
182859.8337463931         -115745.42320380476      0.1264225455412837       6.260684901864473E-20    -0.9919634039495545
174261.96963019494        -121007.24035260746      -0.10675868327210157     -1.7331748250086227E-18  -0.9942734267236518
182868.2233849948         -105227.27274696068      -0.28467437152273156     -1.1142510559787493E-17  0.958615806198123
156944.85580676788        -141779.91786851923      -0.5280714670237995      -3.746028280154705E-17   -0.8491900246850556
126257.31375881354        -182968.99205588977      -0.9450879233590751      0                        -0.32680877967889815
131499.38645652824        -174473.25386662743      -0.9160791908517014      2.3009245648725136E-16   -0.4009899240872466
147918.34443458478        -147721.11079148532      -0.6788764939357225      2.9132116132245417E-16   -0.7342419933874842
142205.3104637244         -157309.42885037832      -0.7883391557383886      1.530597777902364E-16    -0.6152356736933996
136777.23689746176        -165951.43534259446      -0.8655479107484818      9.065373348414328E-20    -0.5008193553316808
165653.83150047844        -126268.29126418653      0.2950757423259262       -5.938119325493817E-17   0.9554623765826378
157040.9586355781         -131551.4067038899       0.0031246267252245294    -9.975317922787769E-18   -0.001620551420366027
174284.76200957876        -110494.56594335647      -0.013560561949027975    -1.8190860397723428E-18  0.9998987241567953
165697.90883405667        -115755.94334351052      -0.2030778986246854      6.1984685173761534E-18   -0.9791519723829017
182859.3118852149         -94720.24104028729       -0.45614688999289354     2.7809203421562187E-22   0.8899013981788224
174281.02494212528        -99996.7943385172        -0.17095366024829442     -3.4402404748823632E-18  0.9852733034269653
182853.28105918516        -84208.63575470343       0.20583167711480024      -2.3466656165872727E-17  -0.2621910356458674
148356.16991763577        -137012.35440403948      -0.6115244996605951      4.6577619466508926E-17   -0.7912157851342391
115725.56675440072        -182951.44210219395      -0.9722265807346323      6.283585263950441E-17    -0.23403284861495055
120962.25061074937        -174420.60081759267      -0.9537348232449344      -5.838092869312377E-17   -0.3006398202316877
126225.46786005083        -165882.76840603136      -0.9206415072387705      1.0110597523989785E-16   -0.3903996633128351
140885.92021674075        -140812.91058319822      -0.7174386277875147      -1.005283193098417E-18   -0.696615948876679
136873.18336557833        -148563.18162657146      -0.7930349467149992      -2.2166807455056527E-17  -0.6091703002183606
131579.42810988647        -157224.6294020708       -0.8675700913654129      -6.0357144283072825E-18  -0.4973068409018682
105199.0577524748         -182942.55396843713      -0.9902188401932491      3.291944988367785E-17    -0.13951325606494458
157079.82396644138        -121031.96922247522      3.6367114249358234E-4    -6.898184036255901E-17   -1.5461927281035237E-4
148341.7777312657         -126317.90102963637      -0.5433914140430826      5.279555957652078E-17    -0.8394671342774376
165717.07687163673        -105249.64260808745      0.08268103931756214      -4.108199652177716E-18   0.996567221419955
157133.7088684444         -110499.79642060725      -0.28938117322218515     -6.626932737512578E-18   -0.9572023959239274
174250.76151523425        -89524.3715003557        -0.36794854385231696     2.7496819506307935E-18   0.929844166673278
165679.4728977857         -94788.96508995682       -0.08284526518498479     -1.4175116183285481E-18  0.9965562518609281
182845.03948057152        -73694.07405396173       0.7468054107440727       -1.3349288334945848E-17  -0.6650403547436959
174233.42324431468        -79043.5437725989        -0.5751595957501209      1.819963876052837E-17    0.8180398243840669
182797.3400295841         -63173.255175616614      0.8392589685889078       -3.2156232255865196E-17  -0.543725586450412
139232.73344998076        -131568.99611774558      -0.6825185827184149      1.9902266738652778E-17   -0.7308570360664852
110458.23498728097        -174428.34150821186      -0.9792891395440497      0                        -0.2024557637763773
115733.9071786013         -165926.81964039456      -0.9587228577298804      0                        -0.284330354528959
121077.29616496914        -157399.59378944532      -0.9237819333222578      1.2722732684018997E-17   -0.38290730252992916
132097.34546006983        -139144.8694452385       -0.7900650348596543      2.3134402065527423E-17   -0.6130139632940513
131916.03160823957        -131820.38600001292      -0.7567894703382534      7.437446217374607E-17    -0.6536586983923361
126506.97092480259        -148679.17100504294      -0.869649989060576       7.796389727203472E-17    -0.4936581323660698
94669.66334911589         -182931.36997704618      -0.9991694763138984      0                        -0.04073423812475638
84135.69498908437         -182920.14605252448      0.997790715072615        0                        -0.06643416655714042
99936.85740018926         -174415.69296009702      -0.994752938609412       -2.6264725658395068E-17  -0.10229153098596512
184096.30450568738        -20776.307514486776      -0.6591232557651127      2.1623546757602324E-17   0.10000174730839513
176597.13759561308        -16096.676532064363      -0.1979682519000463      -1.0896487859534856E-17  0.02844550632698143
148513.24825364488        -115722.58988293119      -0.46223465373427347     1.0054134257802873E-17   -0.8867448521880762
139828.39066057297        -121020.55729141038      -0.6103501349506694      5.942640462383822E-17    -0.7921195900910881
157163.6800745693         -99997.2134576116        0.16242540884608256      0                        0.9867103351323022
148585.36878945614        -105240.8094980778       0.0030771775553903404    -4.5830295768537987E-17  -0.0011892365578350383
165586.97110741175        -84399.30816054183       -0.3048158831341657      1.873775618889253E-18    0.9524076493509447
157072.27049835774        -89571.60037526782       -0.01619753966048281     -2.1049160669693178E-19  0.9998601245885497
174244.1737555489         -68533.73041748449       0.7395773356031352       8.557672315942852E-20    -0.6730665994302728
165511.5010716459         -74095.18581729934       -0.5451263784836201      -4.801365539685481E-18   0.8383503163517784
182759.4738289781         -52606.46205302058       0.9022904012212157       -1.7251713641503855E-17  -0.43111788687867497
183013.30494498214        -31367.930312430148      -0.6474140965846077      1.221016801859874E-16    0.1590590786917028
182797.231497773          -42024.62741086248       -0.3151841038870116      1.2983277822310972E-16   0.10848889976660848
174117.62796228708        -57963.293301045815      0.8449468831653598       -6.976149797862817E-17   -0.5348400551366584
73596.38703549265         -182921.45875494773      0.982148847055211        0                        -0.18810045291325797
63070.67480839142         -182924.59964745818      0.9434086351434218       0                        -0.3316195962551645
131668.39114000832        -124861.3131457092       -0.7198662110354045      1.0617346914092765E-16   -0.6940949771822996
105210.47577730812        -165931.31018236734      -0.9840346523742872      -2.3936837000544914E-17  -0.17796097076323267
110521.56090190711        -157518.90997779855      -0.9631232511163429      -2.2760480437091396E-17  -0.269044601413589
125455.35493422287        -132047.2917813958       -0.8112326802891978      -1.7841393484724276E-17  -0.5847172079827735
115896.44201456668        -149165.2643053337       -0.9278689351012296      0                        -0.37289107580265535
121365.86886579271        -140545.23012133478      -0.873623141138853       1.0256777764405947E-17   -0.4865892286151457
89403.72999832325         -174387.12585328362      0.9999862889659713       0                        -0.00504728579612511
78854.09030451754         -174363.10723450402      0.9919803779070637       -2.99186059351645E-17    -0.12638197001820203
94680.63652083767         -165877.36650196926      -0.997832479955893       -1.729217262499267E-17   -0.0657712474119496
173775.67419637035        -25616.521395829448      -0.41779182239128504     1.9924367405756645E-16   0.09550553104841204
168245.46806739728        -16710.928977284857      -0.32829179250879775     1.6088148103164536E-16   0.05775099629199958
140111.3767551031         -110224.78703493654      -0.5241886920016818      7.546109198025723E-17    -0.8515879368508568
131947.60130461093        -114631.48264462374      -0.6524441964823869      -2.1601539242123258E-17  -0.7578242533481548
148604.63708977468        -94746.46101225489       0.2268479609642572       -3.234237366304336E-18   0.9739154263276051
140055.6279981542         -99940.48354234027       0.003070619555846782     -3.6123274582567883E-17  -0.0014201365500552954
148178.2028023875         -84512.75004123323       0.04291298096795451      0                        0.9990656763176556
156773.5409999167         -79373.14660497363       -0.25557708255741596     0                        0.9667821351010809
165441.65507435496        -63805.401910086664      0.7273694886159084       -9.944015690902301E-17   -0.6862392714900122
156737.6875359003         -69514.51647965773       -0.5116044980986719      3.603324323996643E-18    0.8592166392796852
174030.98780333178        -47321.67623593222       0.9094962851900527       -6.315352632505186E-17   -0.41569724156394017
174056.51077900096        -36804.92894507043       4.95945099310835E-5      1.1504010621066237E-17   1.4540715834321372E-4
165288.5689717676         -53333.86127154626       0.8390789634053153       -1.4137517643251218E-17  -0.5439983980789501
166553.17228096642        -32558.991709658934      0.9493529588676972       -3.382510948598346E-17   -0.3142011823462555
42195.10943401748         -183008.4984523569       0.7321925064526561       -8.109481753826823E-18   -0.6810742208183536
52583.266066368225        -182929.91214486226      0.8655197500728905       2.32884590218719E-17     -0.5008535399698887
68287.1748092946          -174361.01039378482      0.9629334364143577       -1.1574038175359596E-17  -0.26972608568288975
57776.53298728752         -174401.7318624785       0.898490230346054        0                        -0.43897392121641515
124596.76849003766        -117400.5758319862       -0.7429467438713783      1.3459670583093131E-17   -0.6693432063069659
120327.65140750774        -124651.52870894127      -0.8168478484336005      0                        -0.5768436773189044
99931.65767503247         -157420.73050573282      -0.9885621826993987      0                        -0.1507881647329714
105117.28449019526        -149088.4171620269       -0.9686273878102399      -1.5347971172491166E-17  -0.24849441292158977
115355.25561633454        -132361.91533796123      -0.8832129242679496      5.1319127354279995E-18   -0.4689566064089616
110279.56600386847        -140777.3288670369       -0.9343618815024057      -1.4525126313347338E-17  -0.3563037324715103
84150.90620192736         -165820.72933916067      0.9982624927256066       -1.274525723993503E-17   -0.05888909286869862
73608.02172866571         -165777.03825228004      0.9791289472442622       -3.841898631438574E-17   -0.20322442568915502
89451.10353486762         -157289.5529954408       -0.9997455792514492      -2.304872009906956E-17   -0.022411680525850852
163213.57043422066        -25032.46910915576       5.137222719745852E-5     -1.5793314401613373E-17  1.9133843704414547E-4
158517.45094586897        -16755.02977172289       0.6539106835284475       1.3143980412634856E-17   -0.12977118876678628
131739.0618482901         -104794.60898601306      -0.5756271340283742      -1.5730124010456416E-17  -0.8176953093537681
123741.61893365352        -109487.05357768704      -0.6987985368554589      7.824278735580551E-17    -0.715305338047269
139802.2169736319         -89752.68127210438       -0.2862888191067053      -3.468696685722315E-18   -0.9581226580964759
131491.25299642634        -94883.84724551898       -0.4750670883169294      -2.3134651730393546E-19  -0.8799284365795382
139262.08100504955        -79486.93152742331       0.09237934153499722      -3.5129458064825506E-18  0.99570001124905
147554.47024759458        -74145.67945537536       -0.21367322246569256     -2.4282996177426002E-18  0.9768920607029377
156687.36410395778        -59369.41002625403       0.0020629531521789146    0                        0.0020639119718203758
148197.79135737548        -64703.84951777257       -0.48633970581039726     1.852485043300332E-17    0.8737617226815061
164145.58278668896        -41929.74365430046       0.907151005628223        -6.400895049491021E-17   -0.4207878664096093
155864.55145829087        -49823.49524356905       0.8148331589386041       -1.0828188737755518E-17  -0.5796903450593635
158130.39399890014        -33350.59908967484       0.9296086177111396       -6.488631044866438E-17   -0.3685471331006276
32024.26705274517         -183356.6302071031       0.5553051364734075       0                        -0.8316295496839808
23404.298954293008        -184012.02775144327      -0.3975056948221314      -1.918146327256501E-17   0.9175826343871523
37111.207250323496        -174401.5684529622       0.6160687324378493       -1.1880477435403912E-17  -0.787674395074257
47281.325868570086        -174244.76079193846      0.7806500307433116       4.2891587011797442E-19   -0.6249440355110955
63174.47212216717         -165847.11292271066      0.9293294933847953       -1.4761823593774233E-17  -0.36923402634284336
52743.69409240862         -165907.070704471        0.27966990911347245      1.0213736683160481E-17   -0.18139134275336333
115206.61528752891        -115007.53710641689      -0.8100504934037555      1.2966239646447995E-17   -0.5863376986034047
110030.32524664896        -124111.56844378862      -0.888074616327156       0                        -0.45967820768443984
94496.69978528253         -148850.73684388044      -0.993283013612773       0                        -0.11566525792426853
99408.25624146889         -140586.6925562395       -0.9756377360574238      0                        -0.21935423888204328
104550.21990324676        -132312.49180719297      -0.9420282196424231      -4.0223257278986494E-17  -0.3355060743469141
78908.4920156265          -157234.29768913504      0.9922438403633048       0                        -0.12427798291393553
68416.44918159384         -157192.21043723918      0.9566430248226991       -2.460511197947819E-17   -0.2912442408320472
84173.29044356736         -148647.47143978707      0.9995464761417865       -7.768738764697008E-17   -0.029965793720701
20188.279528324754        -6099.848777519909       0.17823632479972815      1.3966527240136145E-22   -0.2816787596502273
20149.505871305326        -307.9322285541308       0.5996533220259461       4.992405071980783E-17    -0.02039346354729461
20170.901107950038        -391.70514406800675      -0.6660411842472438      8.457985875209153E-17    0.028871876576945205
20181.89215405716         -220.82941032458953      -0.33323445705208965     1.1010498792735796E-16   0.008118362646970592
153300.1011058708         -25039.938530147458      0.9530261077453739       -3.8999821782246986E-17  -0.302882075407565
148468.26755653377        -16757.89263405094       0.9751005909803515       -4.319758225056254E-17   -0.2217424669857824
123103.54238694526        -99617.3086608259        -0.6249469990193544      -1.8483239346712988E-17  -0.780645785739421
115015.42539747075        -104585.41693199408      -0.7483706058732746      2.7404679897000882E-17   -0.6632676002041701
131183.93320309866        -85130.94178756967       0.22562232020999662      -8.913571645440979E-17   0.6273052687041479
123063.13556843798        -90067.05922426053       -0.5222551227545563      9.83029516188354E-17     -0.8527673764611085
130431.75458523071        -75623.25292734036       0.1617739743563976       -1.2027535890084598E-17  0.9867971208774554
138125.2666004581         -68530.34944461152       -0.18301234118650433     0                        0.9830524670868118
148241.63381258553        -55357.72829058505       0.0018369732445883136    2.5311017902259195E-17   0.0016975801958983294
141387.1454441816         -59698.45376185507       -0.4949427995145815      2.4788995894937812E-18   0.8689181111922741
152898.386334725          -41235.99284027362       0.8690608266297324       -1.6991390999855882E-17  -0.4947039007237233
147926.1061716008         -47718.736224428445      0.7815820794958597       -1.0552975208928533E-17  -0.6237947228076546
148180.96834720313        -33261.742079221534      0.9029818485848716       -1.4657711702451144E-16  -0.4296762250861142
16077.5209284403          -179435.69441211567      -0.25196208399178305     -4.497297280203041E-18   0.9677224353115795
26099.906242367928        -174570.0966393249       -0.4190938940016073      3.772144613975554E-18    0.9079171491661632
108066.86411675574        -108684.55649008443      -0.8343367534113323      0                        -0.5512470489401654
32685.874042422343        -167039.34398344092      -0.5291773368509445      5.435837585217641E-18    0.8484994884223924
42017.331845329405        -164535.44951772853      0.6839548970890836       2.619318779069853E-18    -0.729494371445451
58176.91770517078         -157372.5168892999       0.8831632604828169       0                        -0.4690449567085906
49505.28205155352         -158033.99522677797      0.4725100317296257       -7.923048126520019E-18   -0.3697773811122295
99753.71588109572         -124140.54497552988      -0.9462212945920333      0                        -0.32349177487342534
104667.65342062803        -116132.05976043636      -0.8930183339134699      0                        -0.44999673748692354
88879.18287749046         -140075.057000732        -0.9974050339417299      -2.9004048366929016E-17  -0.07189615416904517
93931.09589309838         -132191.9342821173       -0.9821433856261786      0                        -0.18807848512392358
63116.132375129775        -148619.34789027885      0.9236097939256641       -1.5397513070762974E-17  -0.3833139012404614
73451.6547031419          -148333.60802160093      0.9795295105812336       -2.1767962054853286E-17  -0.20127226253092798
78803.76567717321         -139699.94586339392      0.9959908285122533       -3.0868031051303595E-17  -0.08940020761006941
20177.553796312855        -797.3459536227346       0.6640353256496855       3.008167606014492E-17    -0.059173729281044585
20173.256798754122        -1506.0487644332097      0.32845065348006475      3.392441871465393E-17    -0.05684434331881901
20172.329093539418        -1603.5233019303248      0.32776570875358835      1.0130995096181189E-22   -0.06066919946261532
20178.886155571952        -1701.8344929015561      -0.32701334904098167     1.7591382164048978E-17   0.06460170732850284
20180.761107703944        -1801.6640822893335      -0.6523867607647955      6.273785998968817E-17    0.13724415514601
20173.972203777656        -1898.854434503061       -8.31327277202772E-8     6.383295009686193E-17    -3.7313218479347504E-7
20176.616004781732        -1997.8604636931127      -0.6488284140261725      4.647880338539028E-17    0.15318659683757638
20181.27753845477         -2097.5154774594744      -0.3234089512252365      5.689518501645917E-17    0.08073265390235022
20176.626514646672        -2200.476466882984       -4.668824788260177E-6    4.835000579946708E-17    -1.770444286995169E-5
20163.068641890408        -2288.834737414122       -0.9639502965978461      5.893074562372332E-17    0.26608236493779114
20197.485582893645        -2500.857923143322       -0.31865015549754977     1.2358981314161478E-16   0.09784267809476575
20189.40177258604         -2602.8575146459134      -0.6345293479934763      9.45577794956972E-17     0.2044919317498072
20188.567755513814        -2698.4992470636685      -8.055236721908147E-7    6.430473442296256E-17    -2.390249613848372E-6
20193.14051135612         -2797.2227800588753      -3.1851671479787846E-6   5.4744114199323914E-17   -9.032333356066383E-6
20190.657995183166        -2898.1408542136         0.3127037471039869       7.828252473786999E-17    -0.11544469845774193
20191.255531682415        -2997.5155629388923      -1.0337017428622511E-5   1.1427608340165623E-17   -2.6797341871757457E-5
20194.777687396967        -3099.5605182568092      -0.6182689712381849      1.2855708868707966E-16   0.24937506552997313
20189.713526342497        -3201.295363827714       -0.30716702972968357     3.5833602377854675E-17   0.129458590995254
20187.78846040063         -6001.833578754165       0.37032705129501026      5.356163963488646E-18    -0.5543485538948134
20192.425423457647        -5900.70730704009        0.1922344722623918       -3.963603073735957E-18   -0.2723178633800668
20189.447553361275        -5800.081330939414       0.39814539254350945      -8.137788138258503E-18   -0.5347192628208662
20203.292549281632        -5502.723609248705       -0.6550876066183564      2.2950748007069867E-22   0.7555529270145883
20199.16213012726         -5605.2610276405585      -0.6357223603005501      -5.048671469754075E-18   0.7719177924710222
20191.062284200078        -5703.931412997664       0.6164256142352418       4.489663751208795E-18    -0.787413144679249
20203.491355637478        -5399.832412751929       -0.6738111203611634      -2.4341294180365244E-18  0.7389036284394023
20200.06972697909         -5297.337416033063       -0.6917580376298761      5.480942241047159E-23    0.7221293621349235
20192.956627741496        -5198.433855818294       0.47228140795202184      4.679258747623931E-18    -0.4705259991050817
20190.364279658334        -4505.765792324163       0.8075628096912654       0                        -0.5897815752970103
20197.414215595825        -4404.774715527766       0.819474988585378        0                        -0.5731149454402017
20195.03934090101         -6201.16398277328        -0.17099251984319652     -3.287324075957767E-17   0.2861340058147173
20263.9534635175          -6051.614641431035       0.5471625703108239       0                        -0.8370263558352085
20294.733915046418        -6144.088363802336       0.5284431450246473       0                        -0.8489686927680591
20185.121327370172        -492.20517126996907      -0.6656747802785975      1.4350306340805553E-17   0.036352873231456716
20191.215193652166        -598.0136558439405       0.9977971451036275       0                        -0.0663389491520494
20175.722737920107        -698.7784854093347       0.3323269650654567       7.800012229884014E-22    -0.02588241431053467
20251.53301811384         -757.6246650146111       0.19928739866496714      7.261242680125952E-17    -0.016868101962098144
20258.2647030024          -319.6677152901394       -0.333124321756785       5.660953299429893E-17    0.011802425308051354
20263.444050801645        -434.2658400476095       -0.1997682291785639      2.0751710578617192E-16   0.009625719647127492
143288.6746356942         -25080.195683385242      0.9361480982955923       5.356978254828127E-20    -0.35160026665058997
138343.43494952837        -16772.049329943766      0.9669306669350403       -5.098485122766035E-17   -0.25501591761418596
106238.33781920532        -101185.08634316172      -0.8043736206836142      0                        -0.594120551759408
113575.2214869857         -93896.45520989635       -0.6731669905238616      -1.6337808643981856E-17  -0.7394637213260332
123075.55045173492        -80975.13862660927       -0.004112425700850232    -5.362765414633556E-17   0.0017255095301389838
116563.51496073024        -85126.99011249591       -0.5406854536080518      5.119411902189682E-17    -0.8412134152921537
122901.9890800949         -73332.49710781843       -0.2405103522952455      1.6793482996504548E-17   -0.9706279618204988
127084.58521270061        -67024.44781980327       -3.755494773495843E-4    2.187900387014324E-19    0.9999546484815475
132919.15991582142        -59272.38702542347       -0.35003943275715194     0                        0.9366823999395368
139387.05714654506        -50836.7848249104        -0.6526069765491976      9.34329353307394E-18     0.7576589287039511
143246.17870750092        -41427.24002792877       0.8164026332828866       1.394597664553947E-19    -0.5774683810712703
138222.07530052794        -33436.48630391925       0.8646259099556777       -8.732966108108201E-20   -0.5024094658753285
16734.53439440526         -169206.57127486184      -0.260093095728545       0                        0.965567381363312
25010.3104910752          -164014.27426859262      -0.3990171208130757      2.582242260504227E-18    0.9169308945150405
99361.34616003008         -107661.81887243521      -0.8944278373255402      0                        -0.44718916676166104
33329.679387075594        -158471.0777345495       -0.5407756018966416      6.449103385084289E-18    0.8411567479324799
42206.54705040673         -153480.43526566628      -0.6820155018827436      1.1960969575960965E-17   0.7313282302621827
52105.4757010088          -148635.3632537978       0.5833133693353453       8.660318713033945E-18    -0.4122199435985223
90406.03562233178         -123826.5424807803       -0.9829940453820525      -4.1868431488663194E-17  -0.18358756121478104
94936.96520062043         -116268.6730788636       -0.950273195338593       0                        -0.3113813561975686
83335.23299649447         -130480.72437361762      -0.9995830327449503      0                        -0.028552118040267287
83969.9682387879          -123198.21339472508      -0.9966623848502745      0                        -0.08163211324297111
58470.88358777774         -141267.32783485207      0.5337701948620495       2.364638301543997E-17    -0.2740230768091546
67991.14914502896         -138693.1405102517       0.9603958509528766       0                        -0.27855417389267645
74992.08389731614         -131969.6738343742       0.9917499151934868       -3.479635953901542E-17   -0.12813588755185823
20195.300226545685        -6304.994873006276       -3.723370113515682E-6    -3.3191012096017735E-17  -2.094790889917153E-6
20189.999171666186        -6404.269194331478       -0.31215032597071674     -2.5086579433052762E-17  0.589072676009604
20190.688747164746        -6500.3040582259555      -0.2979147421496122      -3.364751383547689E-17   0.596398567107116
20196.303273833844        -7403.080935262854       0.08306615767249736      -2.5055146528308624E-21  -0.3228174786472376
20188.88134069298         -7502.300958594637       -0.07603651045538096     -3.392756989591239E-21   0.32454515857727095
20186.187033374135        -893.7356147123384       -0.3316735860582682      1.0710783297767435E-16   0.03322263326672958
20273.336538183157        -837.7590816098074       7.240126794390751E-8     -1.5376833745428002E-17  7.70244074593344E-7
20189.43594330442         -994.3603313336876       0.33126783974981805      -1.3558066512167458E-22  -0.03705036046450625
20188.914984706746        -1415.4085345989695      0.32904274966026054      1.036192270643696E-21    -0.05331022399522859
20195.352429702252        -1097.0964716183878      0.33080691368644394      3.1704093413526966E-17   -0.04096214874544283
20202.434370801635        -1203.6790471423562      0.9908071161184563       0                        -0.13528213883814633
20199.45578839975         -1312.5091179702517      0.3296663623741107       3.291680615009726E-17    -0.04930720697155536
20243.33351536664         -1562.2625105882405      0.19682508431239196      4.1559436622309407E-17   -0.035494877420366874
20272.7232420421          -1481.4210596904477      0.6571955362144565       -1.71448714252558E-17    -0.11197531751949524
20263.35669444607         -1648.5995198803978      -0.6548054300665697      3.5283984875170435E-17   0.125197015428843
20277.147836754513        -1756.6010729709142      -0.6530878968937005      6.310353876090214E-17    0.1338680036217175
20274.854728888702        -1863.108857874165       5.1585658023360166E-6    9.19153978859781E-18     2.358120904097834E-5
20248.33910866303         -1949.5095064524721      -0.9745536300276478      3.3501481149575486E-17   0.2241544600166158
20275.504443857226        -2039.2095155047505      -0.32397069780025073     7.60194529319116E-17     0.07844805963094416
20203.708412434848        -2382.408069169717       -0.6860829932604228      6.900089011611963E-17    0.19873149404333118
20280.836468936322        -2150.672372133714       -0.32281140740369635     2.914128500754088E-17    0.08308974786345227
20258.934153101047        -2270.409589186073       -1.7259866666637553E-6   1.9830343705034894E-17   -6.300514840749487E-6
20315.62577876088         -2459.818229029927       -1.9675728743876833E-6   4.1497488655403694E-17   -6.524068306821655E-6
20293.237373200074        -2566.4635085117347      -2.1108705482627186E-6   -1.0571691194239087E-17  -6.6508754682966425E-6
20266.56140336138         -2652.171027904298       0.18990180063695555      9.00494381320718E-17     -0.06274796163701843
20293.30395889447         -2740.4241396708767      0.31518055293920916      5.4779595453151944E-17   -0.1085003678313664
20198.09529503454         -4299.003236293636       -3.172732142101934E-6    4.607886410910218E-17    -4.7450281740468725E-6
20192.05385728837         -4196.986872445058       -0.28069215185851576     4.4982969333148366E-17   0.17978605915803478
20190.976819772586        -4099.188503677583       0.28400129262903523      4.397205787197386E-17    -0.17451182918940952
20194.028919813438        -3998.5503864550788      0.8615327298207761       0                        -0.5077020321748638
20189.875304715697        -3898.2078174667927      0.290203806725799        1.3989297635203176E-17   -0.16399043166568783
20190.250599569965        -3299.5217529620495      0.6103020417461608       2.4414062602948417E-17   -0.2682831741800097
20196.42325297953         -3400.5322853960947      0.6059169670299202       1.2496226672470575E-17   -0.2780450911216074
20193.460974105394        -3501.147854235692       1.4151644190737075E-5    6.388897592387881E-17    2.956162187288854E-5
20193.00259212728         -3598.7574843326256      0.5965856822201937       -1.306280706406325E-17   -0.29753985868197863
20195.638458328227        -3699.7902108774542      0.5914274638183469       -6.686320438077589E-18   -0.30766540134479065
20190.45091062719         -3800.7671874555967      0.5859589872576507       2.0520226071216787E-17   -0.31795677272361583
20296.606269904478        -2849.094873736779       0.626916432161687        3.3636871283697284E-17   -0.22676029417685584
20272.98938878547         -2947.9372540440627      0.18709246594709492      4.10948596557124E-17     -0.07068528239466744
20298.96476024667         -3041.8363168084493      0.9303974380926904       0                        -0.36655232176059593
20298.380597573214        -3158.0132833011244      0.6158878323238012       1.1979928129897014E-17   -0.2551991808847847
20265.455704530847        -3251.326864844381       0.18366317289224102      4.384881956922114E-17    -0.0791696843367494
20294.403571506413        -5958.756895933687       0.378209491221791        -9.996704519317977E-18   -0.54900093484678
20311.173316965673        -5452.743499275336       -0.665886424724818       -2.465537847151166E-18   0.7460531262747865
20295.017393724924        -5843.731057797013       1.1795802330349936E-5    -1.1647637491214261E-17  8.639442595455757E-6
20270.296886797056        -5751.9932209414355      -0.12172631922223232     -6.2122612485893785E-18  0.15869058899174235
20308.537023530196        -5558.154131081133       -0.6465476906309126      -2.5109546365699513E-18  0.7628735682263951
20297.880578400993        -5664.887498216228       -0.20870469550011359     -1.27588128275358E-18    0.2599104872486409
20191.023888756128        -5102.889704560258       0.4826475375875108       9.176877735493073E-18    -0.45988672405955394
20192.54350239022         -5003.025601997144       0.24652006853382522      1.7974413438180777E-17   -0.22436347004658574
20187.32342029156         -4901.274073640777       0.5031813305691613       8.791013722028021E-18    -0.4373248136128933
20188.430368801546        -4602.44203098099        0.26519144255565896      3.290652102380751E-17    -0.2019519987840185
20190.984224479882        -4702.353606288314       0.26083877120557564      2.5244572717704703E-17   -0.20754336284260186
20186.896578837885        -4802.752329458111       -1.5309969943385255E-5   4.301854507375984E-17    -1.840848174039511E-5
20308.670808579554        -5347.731181405567       -0.6844068841544342      7.256081671858753E-18    0.7291002776840873
20299.865931159675        -5240.37315263844        -0.7025620919648464      0                        0.7116224459300514
20275.076718283424        -5151.564345025765       0.7169059714112124       0                        -0.6971698692357661
20269.422806674967        -4556.697279061681       0.8014969383252968       0                        -0.5979988764621749
20296.92149537535         -4467.800557390255       0.5415087876856528       1.607908998092802E-17    -0.3888607411804072
20306.66536811113         -4354.3738230953495      0.8252748421106144       0                        -0.5647312914902365
20301.905043694613        -6256.26300139967        -0.16818939952306167     -5.782972118910249E-17   0.28779061295358105
20402.652253816843        -6055.380213533523       0.23586443655333594      -9.259226351048363E-18   -0.35782877837573157
20417.20826455541         -6199.9066612981505      0.3469648317130298       -1.644932276015264E-17   -0.5692625471358211
20306.45543442865         -535.2483845596382       0.9982322218985423       0                        -0.05943422291257871
20296.11241647856         -666.3612733249569       -0.6648284902757514      4.506208629663323E-17    0.049472443463699334
20358.285984503666        -769.8006066421486       0.33210199494889553      1.079656258115956E-16    -0.028624749497180236
20419.893914689055        -406.2797664356997       0.4281296746141687       -2.5256806298702674E-17  -0.01945387078961088
133161.19010268056        -25172.470976183555      0.9123462258732102       2.357952639548144E-20    -0.40941309901530265
128138.04941265163        -16813.331811036922      0.9552446551317152       -3.85945700402218E-17    -0.2957899629564222
98778.58053045072         -99403.44775861065       -0.8573763164661228      0                        -0.5146782911630511
102564.81619527779        -92941.50016819267       -0.7773030787533218      3.162075549636307E-17    -0.6291164645738062
108228.44708143639        -84923.31737683293       -0.6381164839418428      2.709050485307946E-17    -0.7699333053578298
114404.57240983371        -76605.29601504638       0.18640527240559418      -4.7588262688457094E-17  0.3858827098949588
117883.9103897034         -67312.92477672483       -0.18517281926876128     3.355629252857405E-17    -0.9826816393141269
122954.50149417507        -58994.07942513725       -0.15610267292761168     -4.2993647188959474E-18  0.9876719144616845
128576.36355764828        -50567.220228702026      -0.5072536104441905      0                        0.8617350192391476
133413.34243083603        -42016.571071716746      0.7349578706104701       3.473921100634815E-20    -0.6780832996468135
128038.96966723428        -33658.31300619848       0.8088837416939109       -1.8847249682676232E-20  -0.5879520345819583
16708.141392060013        -158824.6077554565       -0.2661858684128999      0                        0.9639053687789798
25114.607118689717        -153670.0450007806       -0.4082257741780315      -6.001085279823272E-18   0.9128687031097599
91041.39808359015         -109504.92434323906      -0.9521475716092128      -2.862110497385806E-17   -0.3056099679102214
91799.62394896016         -102453.98433265054      -0.9234859596781909      -2.8015786318164803E-17  -0.38362399200447844
33677.36262202345         -148411.5644311109       -0.5528029588504516      2.2019036781591E-18      0.8333023329271029
42497.980757390105        -143456.8768620033       -0.6931941438976343      -2.7064653856412794E-18  0.7207385828200863
50764.586379632965        -138217.04280770625      0.5379339155762837       1.3070155668413721E-17   -0.3937900592451536
84679.84643800603         -116155.25889764498      -0.9894726991205937      -7.379273417573277E-17   -0.14463952345640826
76698.00142083866         -122548.41532324595      0.9988794189619595       -3.164326528081716E-17   -0.04693862726010895
59060.69486822858         -132651.3702771732       0.6035314242729487       1.524384532721543E-17    -0.2831827184672661
67578.57523765734         -128033.55462806305      0.9680799795075629       -2.924199106991802E-17   -0.2505525442911372
20189.05232249402         -7598.198938691331       -0.1389720364095369      -1.1338784576148708E-16  0.6520208718816765
20196.106127185198        -7699.115742457281       0.12567233279940046      9.991429435484022E-18    -0.6547143720413048
20195.841566289448        -7804.725104273758       -2.1068301860420007E-5   -9.59310534972298E-18    -3.581567967555118E-6
20187.75177302771         -7906.003364842173       0.04916711321712678      -2.742119338499369E-17   -0.32968728529207747
20182.72664514803         -8002.737115062803       -0.04292681210721111     -4.311656238948179E-17   0.3305577104303113
20176.305609490264        -8102.009882337258       0.07324108722468543      -7.99339132467459E-18    -0.6626312605579471
20158.59605548733         -8190.81440568683        -0.01853532457813312     -2.6375740671393714E-17  0.19913925390544449
20198.04089117264         -7299.544917354219       -0.09037162557900758     -1.5296021542807417E-22  0.32084899971162817
20192.95751627962         -7199.084874645159       -0.09747988720774005     -2.2156110610801736E-17  0.318761325630281
20192.805607009326        -7102.531687835969       4.759305465470061E-7     -1.1177089229397543E-17  1.5725093915897048E-7
20196.934035005575        -7002.713731980989       2.026223842294117E-6     -5.623340319436197E-17   7.213461423553428E-7
20193.745688338375        -6902.21276711577        0.1191579211016154       2.2576551349331362E-17   -0.3113077271472611
20197.71757069253         -6600.858861906021       -2.0004522631826096E-6   -5.6324164704309994E-18  -9.385811875669189E-7
20199.422485106774        -6705.056925650061       -0.1338531460414513      -5.0831880221677623E-17  0.3052776544829548
20194.39085560547         -6805.201939913167       -0.12635280351784253     -2.2608362157482596E-17  0.3084575821705648
20294.073239296624        -6365.099900115823       0.16023338091431827      -3.3337661161894626E-17  -0.29229501224601734
20269.997286112597        -6452.680154436743       -0.09210747175454048     -2.0120109955769046E-17  0.1775280645293324
20296.16571089873         -6543.02190332113        -2.431343988151813E-5    -5.614673605005E-18      -1.1967157281023155E-5
20305.3190324677          -7353.5851434880715      -3.0444655250631374E-5   -1.0831943175777261E-16  -8.382631140853766E-6
20294.72920168364         -7462.477747200108       -0.08072776528671638     -4.2492758791548506E-17  0.32341017128131955
20265.15853482185         -7549.8824635182245      -0.044485112654518016    1.2505645607337713E-17   0.19498993746945997
20293.129867686337        -938.7278762352055       -0.3314922484851819      1.2545454220858802E-16   0.03498572901503458
20373.418308994926        -869.2505001802407       0.5971529155018922       5.655020115604049E-17    -0.058381460728642934
20272.986327391038        -1042.3420062289467      0.5958887007570015       5.724697642998948E-17    -0.07011886873906178
20301.007697002493        -1382.8804482774194      0.3292278021053226       6.769366293566186E-17    -0.05215520463143105
20313.226076724543        -1144.9634460385714      0.9916776938214215       0                        -0.1287452885826146
20309.097100299685        -1265.0043889698607      5.64580581748538E-7      8.301901153604371E-17    3.918368443452576E-6
20334.832545815807        -1571.729965027264       -6.43871724862836E-7     2.151233882038079E-21    -3.5397882604676356E-6
20392.50337118322         -1473.5917359286657      -8.125636106563287E-8    1.7435745603925256E-17   -4.782714459380019E-7
20372.416540893584        -1695.604756174789       0.3270115551308202       -1.808356498135937E-17   -0.06461078556044086
20375.081925534487        -1828.6731833721053      0.3259043354545823       6.066299695369917E-22    -0.06998196412454076
20340.215828542547        -1948.3412262497072      -1.8155332253688705E-6   -9.427631168731389E-18   -7.88440470491277E-6
20384.327321337678        -2067.047031162355       -0.3236557216836977      -5.951574929819161E-21   0.07973760298387643
20348.207841714902        -2345.6170815566497      -0.6411108781783468      7.130477344192021E-17    0.1828148954223083
20386.62086071693         -2206.1909410205617      -0.322174658212328       4.9828700289590204E-17   0.08552544363079984
20397.54386696314         -2530.3790085135165      -0.572691531482655       -5.1059689452875305E-17  0.1789536505074734
20453.63638258105         -2433.177531783464       2.543560608285015E-6     5.255927377788936E-17    8.526608288465335E-6
20392.80583463535         -2652.697347833432       0.40685497828355677      1.8679288743724794E-17   -0.13469407879720666
20422.14197859567         -2792.8595614282044      -0.6285827144694512      1.1254672231828037E-16   0.22209955696620218
20299.826297408028        -4239.103975208408       6.914733877020722E-6     1.5267962459461988E-17   1.0606836132835232E-5
20272.432513949243        -4147.431084993071       0.16941614429894         6.267080736322973E-17    -0.10629285057679501
20297.12100367324         -4054.7091369932496      0.28539315458411046      4.391494841111244E-17    -0.17222618315486962
20296.415239283673        -3941.415060343083       1.844956444628047E-5     3.5664011499306555E-17   3.204533403258769E-5
20269.184729859724        -3850.334809482468       -0.17492168666216174     7.526424723364448E-17    0.09696599198920788
20300.690762951108        -3344.844982814178       -0.3041115436262493      8.737579950541471E-17    0.13648179261860896
20303.774638581446        -3458.59897498335        -1.777926740159641E-5    1.2802941911869043E-17   -3.776263440139852E-5
20277.631299458088        -3550.0858496898936      -0.17966517631788545     1.5639792452125976E-17   0.08786594605744877
20301.44009420447         -3642.9938115285936      -6.6292306550678566E-6   2.667950357433692E-17    -1.303445496477392E-5
20298.63394808266         -3757.4115411443295      -4.486793193277568E-6    2.052924629798933E-17    -8.4136430458052E-6
20403.69824248711         -2949.605854470216       -0.40076056580777614     1.392219849585562E-16    0.15186980131256403
20432.787791084596        -3098.0601817759525      0.6180465067513531       4.8052545633546005E-17   -0.24992591215740065
20408.55794863363         -3255.7436709246595      0.6555445033039893       2.1243201878842838E-17   -0.28366438713791703
20420.027321666632        -5402.294870175249       -0.6764379371629449      2.452756140993894E-18    0.7364996369207618
20424.912282633988        -5899.26144724229        0.19425953446083086      -8.779416389796374E-18   -0.27087699069907445
20423.42814183604         -5505.864286256833       -0.6580727644950074      2.4976320410496474E-18   0.75295433748893
20399.33899191135         -5751.595633394112       -0.08735453229928082     -2.3354465272077313E-17  0.11303693559123705
20419.500513872637        -5618.562941412646       -0.6372744988877433      -1.2713362413443279E-18  0.7706368853331466
20295.906119513915        -5064.080416399529       0.4872790859584076       9.145371466874199E-18    -0.45497641284386175
20292.921953898604        -4949.086297885086       0.2494609346935894       1.78564732207362E-17     -0.2210890176654471
20264.835735750195        -4852.077124963916       0.15245482517411593      2.0959077731659524E-17   -0.12945086359236424
20291.650538593356        -4647.849060534853       0.5267028829580639       1.6731049058449102E-17   -0.4086912235801516
20291.501240159447        -4759.844687984302       0.7752316714600552       0                        -0.6316770156272064
20418.326745701517        -5294.0813248373         -0.6949806927483243      1.442813032609828E-17    0.7190283952057319
20404.623216769098        -5153.112463381503       0.30766135182793886      1.2028973687564707E-17   -0.2983587787267065
20393.184080541425        -4561.103348804995       0.5723254407345595       1.4162325638902036E-17   -0.4273729848600629
20424.478221670408        -4424.088385527575       0.8175739209068271       0                        -0.5758236508962385
20423.604077325406        -4291.527825851915       0.2773920762033993       1.5600665759583822E-17   -0.18483708586364042
20415.658517811316        -6322.022332432243       0.49429014394648346      0                        -0.869296985507527
20530.126573755308        -6265.815738779465       0.30609250046417175      -2.3197683555557266E-17  -0.516049784730064
20580.121005246263        -5981.349611875441       0.19015136765024668      -3.6921251748762916E-18  -0.2737764932882069
20565.198978345754        -6147.085538078933       0.3574150044618829       5.467511626523123E-18    -0.5627601190936521
20493.550910139777        -638.6325692285025       0.7124636872418687       -1.3240977499095023E-17  -0.0509859006707507
20478.27777405922         -836.2907257035884       0.199120166979103        -4.747787461242408E-21   -0.01873923528224408
20711.865373206267        -529.2199342057646       8.476035629349324E-6     3.145985909666453E-17    1.4274987594659985E-4
5011.142744343226         -20169.806741595912      -0.5284394032793515      3.0155133369932047E-18   0.8489710220973935
122935.93665044692        -25274.449722617668      0.8784773324532561       6.388266958171964E-18    -0.4777740724382536
117878.0827325757         -16857.319937535438      0.9386203381821225       1.958330320709578E-17    -0.34492102480807296
93172.20776054673         -93029.7389197964        -0.8639217200065296      0                        -0.503574696746087
98487.58504369779         -84558.43333167005       -0.744077071679223       -2.254490495169479E-17   -0.6680813042746457
103776.59377641334        -76411.11368735465       -0.581349704655178       5.499215603910293E-17    -0.8136455649424778
108486.51746634775        -68010.80727351118       2.855106149109073E-4     -2.0431714722680456E-17  -1.1906476512507647E-4
113050.71399538705        -59273.395228383364      -0.029609868831105623    4.579444992216865E-18    -0.33218738243438356
118158.17300133001        -50659.94637710556       -0.31672534993965323     -2.9255794707522913E-18  0.9484283925027422
123006.05762837334        -42185.93342801058       -0.6209009155824224      1.637964408940544E-17    0.7838343447754249
117639.89836147072        -33819.324562718444      0.7285210351893364       0                        -0.6849853165150224
16771.881147089935        -148461.2819047245       -0.2757530920885646      -5.748672064360724E-18   0.9612115185162766
25236.158498341465        -143282.0161603655       -0.42115388701868645     -3.85795479192493E-20    0.9069764064924777
84055.5249178951          -106861.99416365878      -0.977226119094064       -9.115869977386092E-17   -0.2121671312769017
84325.1427333242          -98320.74779534791       -0.9527863441926817      -2.010461245569035E-17   -0.30362499896172607
33752.67240492484         -138126.95541602702      -0.566569828238982       -8.735643076241988E-18   0.8240030482798925
42234.26779182459         -133024.5374006881       -0.46775387709183436     1.0850529452372633E-17   0.4750253728710987
50558.793120034374        -127793.81424269514      0.8234519251986508       0                        -0.5673555238142081
76184.41176242732         -112176.41266889572      -0.9998276059615425      -3.648125303221972E-17   -0.017668564913831727
67823.85070368534         -117503.50342251881      0.982074578418083        -7.33341299108958E-17    -0.18834791090689093
59140.664228919115        -122579.80238681292      0.9208572539386615       -2.229895288090682E-17   -0.38983192440734715
20296.36919358125         -7639.256845357122       -0.06872174860637419     -3.0515487359463875E-17  0.3261723965411596
20305.951458456544        -7753.357406319902       0.06131469598801378      -6.85152673499612E-17    -0.327645569182159
20171.653744998643        -8388.159668587978       -0.03489166893155646     -7.865049586724923E-17   0.5989846176496677
20198.434858280158        -8283.102819783488       -0.05593534664767833     1.1276962146457732E-17   0.7120922118015368
20295.36043487062         -7868.035577117927       -0.053661030590429426    1.8652888391497304E-17   0.32898572088503186
20265.761355752096        -7957.32703033186        -0.028432736921688656    -1.0669930938765228E-17  0.19796863202302187
20284.911139115455        -8049.074414492695       -0.042002382471215016    -7.548258178198942E-17   0.3306764442733232
20258.745281587904        -8171.1738990779095      -0.0340035956676298      -3.779815808359033E-17   0.3315944304805499
20173.202940729105        -8587.115350786438       -0.014582015475032975    -3.342164521743878E-18   0.599822777353747
20200.300129494593        -8487.310799011662       -0.006127684514696267    -1.8573703306483538E-17  0.14272566327647535
20178.512353379803        -8783.008162118153       0.007465396828597847     -8.791275841577193E-18   0.9999721327966103
20202.957966508784        -8682.41860318163        -0.004422515824090604    -1.1986619618876773E-17  0.4285486097688148
20217.686587531934        -8880.945872152426       0.014832617135987327     -2.1674464976202473E-17  0.7141316923344851
20210.654721647446        -9003.192450399356       -0.013393340184819691    -3.606664966930638E-17   -0.33306415221609115
20202.352990178977        -9108.011328336814       0.0188509309021407       -4.7586230854871714E-17  0.332799870344563
20199.76581146339         -9206.74570266603        0.047626332353331635     3.5225325476683764E-17   0.6649632898835508
20199.912413617352        -9307.749076029691       0.05746424132310512      -7.60325714081109E-17    0.6641854450604603
20194.1301340498          -9407.4001570621         0.033591013455495616     -1.1005252406513303E-16  0.3316364801472324
20192.904448861784        -9504.090317923203       0.07630417630315528      -3.6875984870309194E-16  0.6622855253624632
20189.74464203218         -10506.546779307571      -7.326671382076405E-17   1                        -2.2763999909179937E-16
20301.337660280657        -7242.071118319717       0.288859985957231        0                        -0.9573713531124769
20274.681824124957        -7151.105430073461       0.1842147264187775       -4.0006060123967664E-17  -0.5710209575544345
20302.235418225424        -7061.913376655441       -2.369020097824544E-5    -9.506350989368055E-17   -8.217389020181987E-6
20302.515014861212        -6948.528120192618       0.2349392672170041       1.124886153318538E-17    -0.6238974150855593
20277.91097733561         -6855.0672847194555      0.07433658988821384      -3.2376682622131396E-21  -0.18567194868985867
20307.602933128892        -6655.595990623363       -0.4172133327490784      2.017037184785946E-21    0.9088085788346234
20303.15156774795         -6766.024524876476       -0.13090257499486166     5.644827523814413E-18    0.3065544446991091
20391.78901331692         -6450.233204483042       0.4656773642060727       0                        -0.8849545674968874
20419.85868060474         -6598.479978123505       0.28962012541168375      1.1247314414552933E-17   -0.6004703370934213
20425.310979751517        -7296.746886749006       3.2075685988582535E-5    -2.1804712280799695E-17  9.491179522943169E-6
20416.956663606976        -7417.626250368624       -1.019197404167338E-6    -5.350152477454927E-17   -2.7217319166957427E-7
20395.756364678473        -7548.390731968234       0.09859467751749931      -1.784186599087895E-17   -0.41707620246235483
20460.736579420198        -1026.6000510177562      4.379157349687635E-6     1.4707014800094663E-16   3.765756496899343E-5
20443.351695383448        -1349.3478525063217      4.1110676437713005E-6    -5.1597405422105365E-17  2.656579762478258E-5
20406.492613891834        -1200.8150931623215      0.9907669737417883       0                        -0.13557578168171722
20471.562858075486        -1599.0012333821132      0.3277255416703914       1.9722782762358714E-21   -0.06088579410560443
20532.381389240134        -1461.7639102442904      0.19721687762930049      4.266800132119301E-17    -0.03324911633228716
20511.85420097771         -1768.8943073395242      -0.6527868345264541      5.610229130280547E-17    0.1353284726807989
20473.169339437783        -1939.2127848829098      2.035127993053424E-6     9.590355981454385E-18    8.864490379294673E-6
20524.067178997626        -2105.7272027509657      0.6464140948097176       3.9858385406655717E-17   -0.16307438172398453
20507.60966613476         -2287.9471326948674      -0.3211763182258503      7.205936416966402E-17    0.08920136661732174
20534.61012865678         -2564.347375727005       4.7464062646144596E-6    3.2710727317373534E-17   1.4915348744343193E-5
20618.221013255854        -2410.9563631788174      -0.3196362807154999      1.0697611083360514E-17   0.09457145077447986
20569.06984379733         -2707.9310798809774      0.3155276242701995       6.763441157721549E-17    -0.10748688459473248
20577.780966908937        -2861.3958171067893      0.3131300587779931       1.1642739189450131E-17   -0.11428332075832641
20406.598338540425        -4145.375245862959       0.36313498806501726      3.878587997234566E-17    -0.22761030087422382
20422.274190680087        -3996.29454062772        1.042317974803142E-5     -7.30576858697258E-18    1.7685895674098468E-5
20576.317289486644        -4219.695382439056       8.599460130653824E-7     3.8869232213841865E-17   1.3282673213913891E-6
20406.287758159488        -3850.3751963687046      0.1249299367591955       4.840652981303832E-17    -0.06928690102174041
20440.21606316016         -3403.4770688206204      -0.30276071855000297     6.418202433992996E-17    0.13945271468335826
20415.45155441655         -3551.687844021017       0.12830815552270405      6.801561281776012E-17    -0.06281070090802247
20428.801737316844        -3700.208031153161       -0.886744341815461       8.894874108558988E-17    0.46226016998630176
20586.743470804846        -3013.379167646064       0.31048143883337603      8.413416417506246E-17    -0.12129462676456741
20599.94786798587         -3169.8490360492565      -0.6151146209509428      3.730088631312467E-17    0.2570572688510062
20602.758903572576        -3323.6535946614395      0.6088608437561566       3.8548130188352845E-17   -0.27153806014524046
20517.598481274435        -5362.877406060032       -0.6845854140201617      8.800817377121796E-18    0.7289326494203479
20519.730939929657        -5449.185321463278       -0.669747403345229       -2.9783184533975594E-18  0.7425889943170645
20579.907570676332        -5804.6764920959495      2.604355916670705E-5     -1.707402605946282E-17   1.9800272210583152E-5
20556.189708627724        -5554.522525666501       -0.6514979385929875      -2.529144195865635E-18   0.758650401598778
20531.633230669475        -5676.364219011035       -0.6286408429342305      -4.635516175074779E-18   0.77769575495749
20419.24743698604         -5024.804085547418       0.24605341348280532      1.3690884588329616E-17   -0.2248751593042384
20398.005942661963        -4849.327737826652       0.32720304544813034      1.8839581177317653E-17   -0.2767880822479722
20416.731366310563        -4704.729033258758       0.5220813420228518       1.280600309086699E-17    -0.4145787176768397
20570.51129585915         -5253.633930869371       -0.7035351339343383      0                        0.7106604712231334
20545.134400919127        -5111.423588909091       0.1451392739598769       1.682135192360875E-17    -0.13760301649811585
20535.49344504736         -4637.022916097158       0.7923245910452805       0                        -0.6100997744487724
20564.350895601096        -4509.841076766206       0.26932811081416386      4.135780614361017E-17    -0.19640131845074416
20572.126193422475        -4362.3238307456195      0.2749143858121102       3.2073582949495654E-17   -0.18850249401510774
20702.09010664223         -4291.161119234091       0.49962665995860667      9.575709750385904E-18    -0.3322246182870884
20558.740155754007        -6394.586318955551       0.3225667287376251       -1.9507704183938818E-17  -0.5834339272005608
20726.66605915364         -5856.695170117198       0.19946713187464968      -5.207666999882745E-22   -0.26706549045577915
20693.826952310053        -6265.477843132451       0.36830995842834724      -1.4238285790799554E-17  -0.6120064113442467
20735.485958500434        -6071.967287754876       -9.072748292491643E-5    -2.0426911041757526E-17  -6.076202592047997E-5
20711.823151350032        -871.8801998626657       0.42651145376251687      -2.845268265346522E-17   -0.041969843981790746
21048.32153719342         -692.1066715788637       3.487214985688677E-5     3.409932271082111E-17    4.4431328018082705E-4
5209.415698068295         -20168.611145451563      -0.5469339590697953      6.46226181236289E-18     0.8371757543302744
5111.9394722997595        -20197.05459371415       -0.5370406359290141      4.4798492674436006E-18   0.8435563726634688
5409.182752393082         -20168.949673180097      -0.5652289495601364      1.0386460401038445E-17   0.8249340784200772
5311.032393604903         -20197.072955637617      -0.5554066043551102      4.799764401510767E-18    0.8315789212594528
5607.58572373301          -20166.697271595986      -0.5831834984089533      7.410546593602206E-18    0.8123404498142659
5510.901514775709         -20197.536887260077      -0.5735334506681112      0                        0.819182140533318
4814.107401693316         -20175.765891372386      -0.5096478539601301      8.449412198045265E-18    0.8603830916530578
4914.829390603218         -20199.64835085671       -0.5184994542547045      4.1829891831512816E-18   0.8550779581467545
4718.549590309743         -20212.89074917506       -0.49947154187889514     9.780093432327785E-19    0.8663302931966009
4599.198814394551         -20199.852816357037      -0.4883721432463893      2.1824971736437574E-18   0.872635461157199
4497.078212379242         -20189.87423407008       -0.4787612161780368      0                        0.8779451559441313
4400.940732889002         -20190.6513828831        -0.46936244870817506     0                        0.8830056005825186
4300.566346269235         -20198.925966405342      -0.4593009049350027      0                        0.8882807423113785
5018.5914025727425        -20270.215561484634      -0.5261619689405134      2.5561724568327877E-18   0.8503843730724708
112544.19748162932        -25416.617756420655      0.8286122043379823       9.478130261148458E-18    -0.5598001742748752
107561.30921272592        -16912.218321276017      0.9145413343628338       -4.984626361081651E-17   -0.4044550283713955
83101.74076462029         -89810.05296207039       -0.9246299174979034      0                        -0.38085360735450546
99012.56551756074         -68090.93706593443       -0.1712266912009365      7.41572695203515E-19     -0.2859849153772331
89143.55095842868         -83767.05374839784       -0.8333150413403804      8.519864267822874E-18    -0.5527819013153309
94039.89449008393         -76277.87608944584       -0.7025253769956309      -6.569140648201467E-19   -0.7116469921116689
103492.60521218223        -59636.97375304906       -0.2539593653210149      -2.550040859087477E-19   -0.967177994718304
107828.55776439479        -51005.04646835698       -0.09128832818988013     1.222683693414851E-18    0.9957331713898611
112600.96632519386        -42390.22011761291       -0.46294914271918386     0                        0.8862849816262229
107106.26258337744        -34132.84124778941       -0.6081399019231264      6.47044192728153E-18     0.7937480122688895
16826.31471442136         -138096.76590370908      -0.2866360617868054      -3.2788348020405E-18     0.9580209267842673
25274.112982899474        -132925.48430584115      -0.43610696127998133     3.0652565857293505E-18   0.8998811606855845
76094.16352969297         -102738.98657074803      -0.9947901164484932      -3.083245968145205E-17   -0.1018320863232914
76310.62068402137         -94292.1623944779        -0.9802130266099173      -3.846322265645114E-17   -0.19791686199063097
33718.62297240459         -127782.49299707559      -0.5844152171262194      -1.974968412184971E-18   0.8114429707796638
42142.168634485424        -122630.65527941572      0.7247583855829891       0                        -0.6889830250655673
50635.64189650339         -117332.89261801112      0.8491529099215166       0                        -0.5280967915625833
67755.0835644458          -107250.31763555769      0.9935496494347995       0                        -0.11318726282112417
59193.55672529796         -112110.89390452272      0.9434307413892419       0                        -0.33145916886635246
20427.269256570737        -7686.824920872455       -0.06798759093327127     -3.0066441085710836E-17  0.3263262146098966
20425.434292333266        -7822.329784812674       -4.155453170844499E-6    2.860461636586647E-17    -7.488714046655076E-7
20280.849260072297        -8381.080108535323       5.236008956741265E-5     -1.7272863263717927E-17  3.453965296995598E-6
20346.549161855783        -8258.938790389435       -0.060777942441313966    -2.089285921222402E-17   0.6638904153107086
20391.422163364667        -7964.470772127184       -0.02114911392479443     -6.095056243658869E-17   0.1412829699149527
20391.23490070749         -8115.631036188624       -0.03995244829367018     -3.216406957222151E-17   0.3309303741482748
20275.908801323778        -8581.295327491362       -0.02084801145641504     -3.9573995780254966E-17  0.6663406059432954
20325.733604010144        -8482.325537331912       -0.05089190436530814     -5.6947790317839995E-18  0.9987041659169593
20282.967307204064        -8772.005850476218       -3.3565351778435597E-4   -1.6201491286333909E-19  0.9999999424365685
20324.542924044646        -8673.149859901869       -0.0037463739055147204   2.528641363629137E-18    0.19996490974972697
20343.781745126766        -8857.648000689403       0.005920767894193864     -1.2154384567296614E-20  0.5999707858611653
20328.15221460214         -8961.06887545116        0.009006822736308345     -2.4422941371689682E-17  0.3332116268099092
20315.389519130385        -9072.677929656244       -1.861450721988428E-5    7.833740457825128E-18    8.358051578801392E-7
20292.218713591014        -9162.691637829872       0.05968657247696925      -4.343807500957831E-17   0.998217166722481
20309.922836733822        -9257.546623961105       2.9438835002643104E-6    -4.932891915851726E-17   -2.1468982525085778E-7
20188.593023298443        -10601.799373234546      -3.909275646526817E-16   1                        -1.260852357327176E-15
20184.45799099971         -11399.589294357553      -4.3536770527427173E-16  1                        -1.0481389797472857E-15
20188.133759234115        -11300.174268414892      -1.532577619533391E-16   1                        -3.4946404846534055E-16
20184.669262752162        -11200.121473672109      -3.3477479609212417E-16  1                        -8.708130364636245E-16
20192.960658123542        -10700.13168838151       7.104504940703143E-17    1                        2.0021444670175665E-16
20188.7107516231          -10800.813501081184      -5.591032817509728E-16   1                        -1.702793933667485E-15
20187.13237333168         -10900.486849123627      -1.0442541797382415E-16  1                        -3.657917817948689E-16
20189.573080625545        -11001.633059573289      -1.4354067966853037E-16  1                        -3.584203734702429E-16
20184.796886153174        -11102.221164179273      1.4540394789694868E-16   1                        3.506824119395068E-16
20196.95584549376         -10407.469281518688      -3.5289995010151366E-16  1                        -1.29703839024486E-15
20197.775613906637        -10304.198493863121      -4.3877694482519134E-16  1                        -1.8463950797666817E-15
20192.385963813922        -10204.595473289688      -6.97193783016483E-16    1                        -3.019194360701802E-15
20193.23755344476         -10109.001010017297      -1.1689026481565895E-15  1                        -5.413158509112796E-15
20195.508763779115        -9604.67042594106        -0.1282067261325016      1.5707764660829612E-16   -0.9917474654963633
20191.97769487591         -9705.08406310344        -0.14202235711581165     3.1333960135511965E-15   -0.9898634502005622
20193.4340413438          -9802.697546156653       -0.15495121825940492     2.995664226370045E-15    -0.9879221223652704
20200.338338394136        -9904.560676181774       -0.1679181332645947      6.97990362550443E-15     -0.9858009436099339
20200.189799595955        -10009.30314468558       -7.735689130958345E-16   1                        -4.113460615665768E-15
20302.693658490974        -9369.919028313669       0.08939293702939712      -7.32074332809663E-17    0.9959964369147306
20278.43882390402         -9458.263029959646       0.06199553368568407      -9.572914614783927E-16   0.5967885338487954
20299.416325167647        -9550.884713473595       0.03835314200623096      -4.901207183939314E-16   0.33111953660197013
20296.00067432391         -10469.186264663706      -8.097788945338203E-16   1                        -3.062485702676157E-15
20267.20502377307         -10556.264389926504      -2.0320468633429817E-16  1                        -6.486962011795142E-16
20187.162618221588        -11497.005345845544      -8.157330795477027E-17   1                        -1.7682860268759673E-16
20412.214102342903        -7152.402798119904       -0.04478966145303089     1.9006449383725034E-17   0.135654157744684
20434.439809122396        -7014.2141294291505      -0.22965490232936447     -1.0638878888079814E-16  0.6258618580056967
20411.076576121428        -6855.340686081034       0.16195196721019547      1.9310905754265244E-17   -0.3967934298535957
20430.159148986626        -6720.239665575976       -0.13606587460328287     -2.3951339876921606E-21  0.30429786075047066
20564.16155009272         -6531.042797323274       -4.5120267072836416E-5   -1.403306154696881E-17   -2.3041684544163516E-5
20547.142232066024        -6660.197913151912       -0.08530900029880137     -1.3520040923059944E-17  0.18089327510509914
20566.18052464216         -7245.888103986857       -0.10054631894630162     2.145522113375125E-21    0.31780740677126285
20560.80504228308         -7370.105882053723       0.18365249498089986      -1.0787982425939023E-17  -0.6408714410620454
20526.671506404564        -7482.8758221775815      0.05015478757082491      -7.605570690556631E-17   -0.19360914060920884
20564.320283369616        -7602.092921432801       0.15229204329274018      -5.1403509378732025E-17  -0.649038964279825
20672.922742337396        -1280.7176986248433      0.741982679964774        1.3213079731085117E-17   -0.10936938082277019
20684.213926641954        -1606.864038224899       -0.3276310746085091      4.661730872468882E-17    0.061392163386887307
20703.396897715786        -1916.5651153605836      -0.1393156534466447      3.387446964731939E-17    0.03161204163983701
20689.278988642807        -2217.4002113845154      -0.32190611923759177     9.373226692996272E-17    0.08653068514923357
20711.93661221952         -2567.1337141126223      0.6350689495029463       -1.116594195260858E-17   -0.20280994389142148
20790.4586295153          -2393.69217269402        -0.19188690866888383     1.3098702717516863E-16   0.05638626765137299
20757.79560816624         -2764.610188139318       1.2166137217162198E-5    1.167708269142682E-16    3.4731408771517445E-5
20727.33881388096         -2924.977807530237       0.18722215739178819      2.340043867995592E-21    -0.07034110719592257
20605.93523740126         -4071.7025873071348      0.28486225157463646      -2.395601218600709E-21   -0.17310288425421158
20563.82174977643         -3926.7695707773187      -0.17357821327638212     4.3710821495817575E-17   0.09935092526556807
20747.549783588074        -4156.08168563261        0.8465258405377422       0                        -0.5323476149678489
20599.947366767778        -3781.674827109086       0.29342737663490914      3.5430104147816136E-17   -0.1581502577341584
20611.080119152877        -3486.5629192308506      -2.2618482842906573E-5   5.3255475287779425E-17   -4.735455838885313E-5
20578.56493781092         -3633.1717418100866      0.17832984595205237      4.1081173041688515E-17   -0.09054538518085337
20778.35615112098         -3075.9171242929265      0.6185710722647272       -1.2458636997351299E-17  -0.24862474113464392
20790.482942698593        -3252.3404769944996      0.3058461757505          3.88061514960366E-17     -0.1325489551740387
20758.94727719385         -3394.061407719828       0.545097317914586        4.7776951549148644E-17   -0.250736737920428
20656.961914289834        -5416.968589799647       -0.6773350203069325      6.3812986518791844E-18   0.7356746859496441
20703.229368259344        -5652.463502485969       -0.6363948131179216      -3.3170500385279566E-18  0.7713634741001832
20611.823142283465        -4960.828983017684       0.4992809727101468       9.104566173474112E-18    -0.4417724912889094
20590.569108472708        -4773.229909042052       0.2582574564353903       3.065352564440677E-17    -0.21074675888456748
20750.373829317377        -5171.04215320137        -0.10265872145335286     2.8641027848638496E-17   0.09934463348275242
20718.903488857195        -4636.878133039401       0.5288167269702492       1.7180684865189544E-17   -0.4059523537914184
20742.188314035793        -4437.618001469197       0.2722841882261729       3.3026390136188596E-17   -0.1922821563444602
20879.65955676477         -4282.699107871046       -0.2779767499336073      6.468244164771749E-17    0.183956613905504
20725.212860397674        -6446.068191251308       0.15967112888438917      1.1209350771577283E-17   -0.29260253045339635
20847.01118715963         -6337.1116623307325      0.1011580877343788       1.6023457099606036E-21   -0.17253128318289146
20877.870905761283        -5782.969359644385       -0.6159740686276475      -3.8082166302293613E-22  0.7877663907859827
20909.670569411635        -5971.548898238868       0.3873513532972133       -5.415561468558195E-18   -0.5425895024190707
20882.828204753227        -6177.829024219257       0.1797701641792279       1.1051205597846125E-17   -0.28070234168728225
21098.990056283947        -1136.6515270416         -0.330543451085237       2.758557384182055E-17    0.04303628265972287
21515.441905126398        -913.8569564626027       -0.33146135822411543     4.7485930670511945E-17   0.03527915880671165
6207.865319878091         -20160.912467937116      -0.6355575249963097      0                        0.7720535161375764
6397.375601296986         -20184.96208732448       -0.43372612095015173     -8.09134599099986E-18    0.5062865748720596
6296.032460219227         -20177.444512512462      -0.642412572351213       7.814084501593118E-18    0.766358980071887
5217.205632168811         -20270.302639296697      -0.5445569589377944      1.369080385273305E-18    0.8387238626836755
5117.585751157657         -20318.200066301564      -0.533922879018826       0                        0.8455331790895299
6012.4962315145385        -20169.522317542964      -0.6186144983741091      0                        0.7856946617558709
6116.95658896713          -20197.11549837456       -0.6266378625097909      2.527791296998882E-17    0.7793105848680083
5808.793254152666         -20168.5779977143        -0.6009372944901887      0                        0.7992961699871766
5713.829454820121         -20200.830720939175      -0.5915303069771094      0                        0.8062827632498438
5913.300395974346         -20198.270125561874      -0.6090919901156295      1.179837301164134E-17    0.7930995814161204
5416.784202424366         -20270.895070907744      -0.5627386891399343      1.4664085788774206E-18   0.8266348450618759
5316.325130717703         -20319.47340497422       -0.5521176905719909      6.846855790965524E-18    0.8337661862491503
5618.461462444556         -20274.753769196184      -0.5807074584071312      9.430686076218396E-18    0.814112306155732
5517.623339037787         -20322.14442660973       -0.5702107974309427      7.336331672716475E-18    0.8214984137951099
3695.314194122382         -20185.82291386277       -0.39902864385159703     0                        0.9169384605182739
4195.336153986644         -20200.54562997313       -0.4488773425554231      0                        0.8935933804783048
4093.9030104635003        -20194.16060479995       -0.4389736525954142      0                        0.8984999338814852
3996.485456056667         -20192.554005517162      -0.42927862500298647     0                        0.9031721103938173
3896.2396737827853        -20196.200615361748      -0.4191242169779296      0                        0.9079289010112367
3794.3803030414697        -20193.26047188979       -0.40891121708996137     0                        0.9125741696621281
3597.999859895222         -20185.166822873816      -0.38910702516169565     0                        0.9211925542897107
3498.905956518456         -20190.85405293878       -0.3788195680654273      0                        0.9254705471935337
3396.9447711398407        -20192.09514905431       -0.36829043822578594     6.937301562282773E-19    0.9297107893257989
3297.1304777822515        -20187.33832918658       -0.3580667057541112      0                        0.9336960068772727
3200.4174194961706        -20188.002445610564      -0.3479956126786021      0                        0.9374961614437612
3099.7471132605224        -20192.497871204905      -0.3374027853030383      0                        0.9413603769066138
2998.047798768597         -20187.590178145187      -0.3268466979279369      0                        0.9450773698840377
2395.971443519663         -20185.035713038546      -0.26296725453777775     0                        0.9648047586488614
2495.9058147816927        -20188.759470240893      -0.2736043457225519      0                        0.9618423265058103
2595.9439964571275        -20186.46361213543       -0.2843145019622964      0                        0.9587310693203172
2898.745576164345         -20186.429210780017      -0.3164129727020503      0                        0.9486215419921132
2796.0957728308986        -20190.263548857023      -0.3055034496729179      0                        0.9521909688303899
2694.2277391156986        -20187.079481111108      -0.2947641228096845      0                        0.9555700450507323
2298.4752244845986        -20186.712734514807      -0.25246651419699234     0                        0.9676056318234422
1298.317290422035         -20175.736022249177      -0.14373470377911846     0                        0.9896162562981571
4824.980792670957         -20277.90759336875       -0.5077419701979365      0                        0.8615091940085339
4923.694368651331         -20320.29802478286       -0.5158039565448925      2.9885543634806253E-18   0.8567066455779585
4641.689311984043         -20309.681955677563      -0.4893986537469424      2.2525925446885763E-18   0.8720601793935846
4740.97563387686          -20332.403977053207      -0.49821844133816323     2.808650472659339E-18    0.8670515463313455
4535.912865996169         -20291.14268469101       -0.47974274374346093     2.1632042289594207E-18   0.8774091967733647
4448.521107019529         -20266.90142157652       -0.4719457469847292      0                        0.8816275921969371
4361.470158012826         -20298.25994116964       -0.4626291527906652      0                        0.8865518967515408
4248.483564695006         -20311.62611483952       -0.4512326136499216      0                        0.8924063682019211
5021.992078783357         -20426.427843855312      -0.5219066550339587      0                        0.8530025985826427
305.1913202618328         -20148.739901356712      -0.03395772304015558     -4.649599055339746E-19   0.9994232698543218
391.4080477521179         -20173.15876660781       -0.043475262693365414    0                        0.9990545036093552
219.50200174906118        -20182.961031212373      -0.02439878249702393     0                        0.999702305025076
97331.03069031866         -16845.584070445035      0.881281327570242        1.9671799472590963E-17   -0.47253972708749864
102117.18795030323        -25611.430279690358      0.7538159601492191       -1.307141605017357E-17   -0.6570220758302543
94573.57164581791         -60021.07980971109       -0.279704838541345       -7.123070574458575E-18   -0.6051356171565124
75512.09968159071         -86100.14736886066       -0.9580780475897965      -2.1291189273684888E-17  -0.28648852804081043
81697.6298933246          -82835.10156857953       -0.8959774655531352      -7.866900087334735E-18   -0.44408634225327887
89706.32661740051         -68187.68195241269       -0.6469206513843504      9.011712881239033E-17    -0.7625443467817906
84606.8782793718          -76284.160497208         -0.8114674323438879      5.224302166200606E-17    -0.5843615677516407
98004.10884013237         -51420.25369852301       -0.12757875207895875     -7.137090272080016E-19   -0.9917585026327913
101970.87018856805        -42639.14601252257       -0.25472700588157887     -1.2363612718796846E-17  0.9668585355579227
96470.16306064275         -34760.84334107708       -0.4240891318114388      -4.780280224649725E-18   0.905434743844487
90289.74100041634         -53753.8224367079        -0.21378623155806728     -2.9112692609107563E-17  -0.5606867334576083
16847.7860108772          -127728.15133787745      -0.29934103797436634     -2.2405446691698714E-18  0.9541251327646215
25257.483858102984        -122588.24490735692      -0.4546700534828944      0                        0.8906449215724682
67934.19679780182         -97532.28351758771       0.9998641784046578       0                        -0.01514946155444781
70013.06869398846         -90184.53368413638       -0.9932486562537844      0                        -0.11581632228975543
33661.87862362531         -117422.80237878139      -0.6087707729081261      -5.280811618073154E-18   0.7933313699522234
42103.9143479774          -112145.71541726805      0.7549007679486524       0                        -0.655806228625025
50664.06169896557         -106733.33812884234      0.881414075161712        0                        -0.4722563295008315
59344.891715730555        -101458.22525036268      0.9690957070981954       -1.3513872077784457E-17  -0.2465153680829829
20195.20109599385         -11598.619077831268      8.532683993338734E-17    1                        1.8102643953974712E-16
20196.09494099946         -11704.288405606609      -4.0905992647071953E-16  1                        -9.24855582045777E-16
20188.400963339413        -11805.472942812257      2.7799262279417153E-16   1                        5.628053382797167E-16
20182.527019249766        -11902.733932340458      -2.5279370568893864E-16  1                        -5.743768527715296E-16
20175.159049118556        -12002.556951132672      -1.1018250677802946E-15  1                        -2.352984224160279E-15
20158.09365075418         -12091.55214988996       -2.0662871719710522E-16  1                        -4.768631003046542E-16
20575.783947005286        -7755.521835343993       -9.425236540072657E-6    9.811126834256382E-18    -1.9105280713397712E-6
20561.99097775308         -7907.071368820733       -3.3419625978539647E-5   -9.228476659056066E-18   -5.715968372066449E-6
20442.488748638872        -8386.618875769467       -0.01061774853393355     -4.122361400728569E-17   0.14246201755656113
20515.137515041388        -8218.783690502036       -0.03603737659791554     -2.987092037125959E-17   0.33137956969846993
20543.745335707044        -8058.786857165582       -5.2330840389358535E-6   -5.0883096405292924E-17  -7.353164845532353E-7
20429.12108052117         -8575.322575851738       -0.017595218866298338    -3.3567513949794017E-18  0.4282100871156391
20431.75946466544         -8754.706942508394       -0.005012899697995856    -3.379341362568107E-18   0.42854210914139196
20458.745195178126        -8919.519759688648       -0.008727610383881718    -1.6833106105632322E-18  -0.6666095352672662
20425.638786610267        -9032.667092072417       0.0194773333604367       -2.3354092116119178E-17  0.5996837764291574
20436.064823058467        -9169.192890489401       0.052525080505614954     -8.182951238796302E-17   0.998619601351819
20430.94805463402         -9329.616316071919       0.05094901989665809      -2.115425542101983E-16   0.6647169634779363
20292.88228862035         -10645.703156214588      8.612925046951184E-17    1                        2.657513475772042E-16
20287.07091662381         -11356.82620911209       -1.729592010151998E-16   1                        -4.0270084284285065E-16
20263.728650179277        -11447.64594950561       -4.749878276101303E-16   1                        -1.1698110799103278E-15
20288.116919180426        -11245.979297624668      -3.0010766160610413E-16  1                        -8.112610506617225E-16
20262.37957795562         -11152.797346483965      -2.446937818913812E-16   1                        -7.090311257063352E-16
20298.317919940597        -10752.026957554572      -7.694063719610131E-16   1                        -2.470215776613408E-15
20265.35453149075         -10852.147009125654      2.8291607257398484E-16   1                        7.761586059977345E-16
20291.81879015194         -10948.027425247312      -1.261551661603946E-16   1                        -4.3608602424039087E-16
20287.212554858586        -11058.677078899127      -2.528618996818393E-16   1                        -8.366182107705968E-16
20306.276825965448        -10359.464628851287      -6.891765044433963E-16   1                        -2.7797058089881067E-15
20298.91688282949         -10248.758812439097      -9.280346057342236E-16   1                        -4.093153179894128E-15
20273.18879726345         -10160.167552642197      -9.322352039093939E-16   1                        -4.460234763839767E-15
20301.585371920806        -10073.092294272512      -0.18410502858819558     1.1679234640951241E-14   -0.9829065765494125
20298.169776300132        -9664.865585758516       1.8851126228948873E-6    1.9404587554640164E-19   -2.487574066919092E-7
20273.69593340272         -9755.20372281212        -0.14428245098477147     2.5791435677887946E-16   -0.9895365448211507
20302.52325100354         -9848.564369445106       -0.15507544410413568     2.014596899807189E-15    -0.9879026298701445
20312.002306790007        -9962.880849196174       -0.16945985879981204     3.8551265022041766E-15   -0.985537090189679
20403.689601473758        -9459.210555355623       0.013765213706052324     -1.767313882233946E-16   0.1421924136851809
20428.205251605505        -9614.325535522525       0.11673220301382081      -5.431952965306471E-16   0.9931634267726256
20423.11901955381         -10425.575234510583      -1.6975046479832128E-15  1                        -7.205169561644493E-15
20392.702689125206        -10559.797273867598      -4.2970549916961465E-16  1                        -1.5130607847825937E-15
20292.96324753105         -11538.309345616088      -7.529652561330035E-16   1                        -1.837196761267532E-15
20604.991394887238        -7102.741188335458       -0.3338916026259306      -2.003999962323865E-16   0.942611468071482
20631.06620877233         -6940.359648446125       -0.24642704871662435     -1.686009439570667E-17   0.6194498706808035
20592.557300538803        -6785.997268522125       -0.1336464174272672      5.646802421309201E-18    0.30536821718677515
20741.11873297658         -6634.694763634398       0.18843262661126778      -1.381651040056247E-21   -0.3849241630049483
20680.652217274685        -7331.561402206109       -0.17384127488795298     -9.124256278300655E-17   0.5742640584938176
20713.109411313544        -7221.770466456933       -0.18847816007768772     -7.933894272300585E-17   0.5696279314633225
20695.519178084658        -7476.1633250645245      -0.03723897629970617     -6.358486290209836E-17   0.13791817520024421
20739.102802945952        -7673.504571546289       4.435646699501213E-6     -1.010658202176787E-17   1.018261746255078E-6
21046.68794981301         -1600.3810643645031      0.1403809969369057       4.2048621301114115E-17   -0.026483116785138063
20982.43665237991         -2167.5354096609963      0.32237223316362923      3.22381490296236E-17     -0.08477746364123018
21001.464449925632        -2561.2651050555965      0.1361462597990632       8.936788979124283E-17    -0.04327119605954232
20936.01787240378         -2909.586740466086       5.512733493436469E-5     6.138867691511539E-17    1.470949651648882E-4
20784.664195873538        -3933.800702473947       -0.6193919138599294      5.748478379837304E-17    0.3557495017563241
20936.649744045575        -4134.034172892593       -0.5093731903278171      -1.8918523175824187E-17  0.31707876841378174
20837.543911400542        -3645.7250875363216      -0.4453031119443337      5.284510689559194E-18    0.22738747339498985
21010.9860945025          -3167.1569596423037      1.1721435119127488E-5    6.519753828948047E-17    2.797358256932207E-5
20941.240239467028        -3378.589718197633       -0.5455825899683683      1.2959514679015408E-16   0.24967902599934808
20981.099776761177        -5475.055288851001       -0.672489366420141       -7.154076471629543E-22   0.7401066742249204
20862.4572656757          -4850.592651012664       0.766113346906323        0                        -0.6427054295452969
21024.62561164413         -5128.791821356681       0.14571352946833965      1.1544879023894206E-17   -0.13699488244421107
21015.999642927           -4542.804741158821       0.5755090226130262       1.4786545981504105E-17   -0.42307599555029984
21088.781246795326        -4250.347536088522       -0.1675653350392987      3.92684518029279E-17     0.10918725845891127
20925.79644334406         -6476.245526369859       -5.8689938357771774E-5   -1.9736043096263808E-17  -3.2125020012078544E-5
20999.12330504191         -6306.771498522955       0.5170759936987623       0                        -0.8559394785101503
21113.21185165464         -5818.533388892311       -0.6145103070138516      -9.388193928897873E-18   0.7889087623858645
21111.181755046644        -6112.983449654171       0.3727662302604388       -9.690209450426006E-18   -0.5527112100253556
21586.23366830806         -1516.5656518680516      8.032960896135292E-5     7.37506740768515E-17     4.5108080870166767E-4
22130.093687683217        -1207.6883450863663      0.32994485071280905      -5.129238206993071E-20   -0.047412914514535276
6499.066095196052         -20188.11778215534       -0.43923713374735684     -8.375873434213244E-18   0.501512895415969
6597.940569782237         -20185.662234361596      -0.44465881061923956     -8.656521411286178E-18   0.4967121763187292
6693.065166785012         -20187.598605258827      -0.67458511413059        0                        0.7381970761918346
7098.290214935188         -20190.739352316246      -0.7062140382171987      0                        0.707998398108942
6998.549410007064         -20189.719164806625      -0.698574643998644       0                        0.7155371870405643
6896.1144187520795        -20194.95783055617       -0.6904164088776987      0                        0.7234121795537477
6791.823654848901         -20194.203732902704      -0.6822258054098128      0                        0.7311415388413544
7199.298977453626         -20194.54973280951       0.7137504840106889       -1.0596471427035612E-17  -0.7004000613137519
7298.709098016442         -20189.539493768752      0.7213866792577083       -1.0948035277974944E-17  -0.692532496262955
7395.586896905907         -20189.1400237874        0.7285836500090134       -2.2613064166804143E-17  -0.6849568340889229
7496.291199631261         -20192.442740433256      0.7358353416354225       0                        -0.6771605049916918
7598.448619720796         -20188.216421720015      0.7433608145429992       0                        -0.6688906479054962
7698.447382415412         -20188.149801070143      0.7504901847343102       -1.2502870795440314E-17  -0.6608815947486875
6447.2541154052415        -20286.28229258499       -0.4341685088345635      -8.323728169513505E-18   0.5059072542494162
6229.624025281548         -20261.705262067706      -0.6340047735535097      7.717234681501316E-18    0.7733291321332899
6342.239702520655         -20282.572810385387      -0.6426968767547543      1.6068624772480047E-17   0.7661205671102871
5218.425120662556         -20428.074799876245      -0.5399350422582748      3.6001634380711E-18      0.841706683023296
6020.442324577094         -20269.43145303351       -0.6159936490021038      7.198984632433418E-18    0.7877511179519873
6140.399872476701         -20339.33283389062       -0.6238955173160613      1.8898880644196798E-17   0.7815077625184664
5820.868051469507         -20280.989393137846      -0.5983356787313107      0                        0.8012455396319421
5722.371735646799         -20330.28551361119       -0.588127765766889       3.937038156151323E-18    0.8087680313950303
5925.7349903719           -20324.12890727365       -0.6060453551053853      4.212484469231687E-18    0.7954300879714824
5417.973092511827         -20431.757448254095      -0.5579026766896863      8.997212514769864E-18    0.8299063756523163
5623.5730344112035        -20436.078854466872      -0.5760856618578947      8.270977084525276E-18    0.8173893203448351
3739.2490659420846        -20286.179457351645      -0.4011415076772938      0                        0.916016096600608
3645.3779574982173        -20262.875799822647      -0.3921718520679289      0                        0.9198919708031873
4133.983127822889         -20304.35548974166       -0.4401497775264338      0                        0.8979243682367395
4043.44255610337          -20274.02949114534       -0.43193927330145127     0                        0.9019026906537162
3950.7582546676417        -20297.91099930495       -0.4221031742981772      0                        0.9065477972836317
3841.2465954279846        -20300.355617128513      -0.4110832049309745      0                        0.9115978262106105
3552.4869111390517        -20285.134653403344      -0.382206170720492       2.2486000119100064E-18   0.9240770758335656
3449.914348090213         -20295.067616578322      -0.3715035788200951      1.4422615492828755E-18   0.9284315211444755
3339.86378874171          -20291.176046671553      -0.36028971163457646     2.0687932814657155E-18   0.9328404588482716
3248.935700260382         -20265.4522538113        -0.3514473175530851      2.3819723127113738E-18   0.936207659986172
3158.7774700337554        -20295.30922079112       -0.3414924732783065      0                        0.9398845086072779
2344.958662564278         -20261.955833247146      -0.2563274796493572      -1.5865087019898103E-18  0.9665899972904022
3043.175500483397         -20296.091757843125      -0.3294645675151093      0                        0.9441679384006366
2948.625562235829         -20263.46760492812       -0.32022064614920864     0                        0.9473429882457267
2440.6899802725807        -20287.16032308558       -0.26614055440586865     0                        0.9639342319769278
2547.4660923522274        -20288.252395534873      -0.27746190629187895     0                        0.9607366390661928
2642.467734713752         -20269.751254187962      -0.2878605665413902      0                        0.9576723311527878
2851.5411902252363        -20291.564416681733      -0.3095022771130334      0                        0.9508987008420031
2734.741026770884         -20291.25475059616       -0.2972210630706696      0                        0.9548086916432438
2199.4190342687357        -20195.0389462708        -0.24168118912859182     -2.4238745670438134E-18  0.9703557090774351
2097.439210415261         -20195.686185130708      -0.23066588581560232     0                        0.9730330150398817
2253.4018091816           -20291.05521980926       -0.24608565785459183     0                        0.9692480841182812
1396.417368593396         -20176.293933325458      -0.15451150168923905     0                        0.9879909894665042
1995.4101744432853        -20198.07440652457       -0.21958916944151363     -1.1756257780907424E-18  0.975592433410672
1893.2348011956365        -20201.700191365744      -0.2084657010121361      0                        0.9780296777628928
1794.3095532639302        -20194.95850074132       -0.19780175233308173     0                        0.9802420446196917
1493.2111506809595        -20190.724449824775      -0.16498307170417506     -2.561932290879184E-18   0.9862963982342691
1698.5515831908524        -20193.083937109397      -0.1873871386789607      0                        0.9822861395063245
1597.4813064501402        -20196.66193771891       -0.17632024808878674     0                        0.9843328550385136
703.1891605333947         -20182.085398370502      -0.07800792865120394     -4.428264494109936E-19   0.9969527385309468
601.211190623484          -20191.879524776614      -0.06667160631878802     -3.8170411421104057E-19  0.9977749729669791
494.2766478757275         -20186.701074230936      -0.05485653697955375     0                        0.9984942462589282
804.6278080686125         -20183.17945452685       -0.08922931133626766     0                        0.9960111091892974
753.924775244064          -20257.25707533349       -0.08324600153300729     -5.686690443369117E-19   0.9965290275007181
1202.856871057308         -20187.882699796264      -0.13312986960550655     -2.1927668725261967E-18  0.9910986013554863
898.110901425434          -20196.732928079084      -0.09948693536766957     0                        0.9950388680992455
1102.5262260446846        -20195.231782643772      -0.12203292196092645     -6.686043803484948E-19   0.9925260528994668
1000.4821617068033        -20200.320528749187      -0.11075217374321396     -1.879987108902451E-18   0.9938480546363199
1345.35120598204          -20251.260117655256      -0.14824764071973923     -2.996705419321467E-18   0.9889502700687558
1261.128339793238         -20274.044885266714      -0.13883902768062542     -1.5618964310845853E-18  0.9903149621485662
4574.325001726546         -20388.604637877994      -0.4807694673155224      2.6710321472890605E-18   0.8768470321735681
4838.078178626381         -20427.2907743489        -0.5047205307519534      0                        0.8632827912509333
4681.580295793181         -20434.24881269576       -0.4897700409458306      1.1636184182923837E-18   0.8718516530927936
4454.6647484731           -20391.941042586866      -0.4691837816459249      0                        0.8831005470498862
4315.907468421741         -20430.364348382478      -0.45473715204472814     0                        0.8906256897307392
4183.916067642997         -20438.125045267054      -0.44167011194914085     0                        0.8971775226636002
5103.871954618407         -20603.200024448128      -0.5243087404847353      0                        0.8515282346688974
4917.138075460023         -20610.49448631196       -0.5069107147299555      3.88800723736812E-18     0.8619985590821927
319.57034673281146        -20265.6924164579        -0.03529144183867892     -2.0486378244387516E-19  0.9993770615135299
433.90541905740093        -20268.588035792443      -0.04794818323006257     0                        0.9988498241417705
87276.46830658619         -16470.73693912794       0.8397416064763443       -6.6343573981459075E-18  -0.542917465881046
91878.1990268485          -25482.2252978684        -0.2162170197815589      -1.742376218587709E-17   0.2536171099671829
77924.04449455776         -15432.619305961412      0.8036825439085927       -8.072055939103322E-18   -0.5949486702151598
85334.08265333729         -60353.13187832251       -0.5785729879121105      8.855842949208273E-17    -0.8156097790256197
67694.46668780886         -83165.83201929447       -0.9866111461778356      -4.0393385100931335E-17  -0.16287948755544807
75670.07773310792         -77337.95237805285       -0.9091436535940323      0                        -0.41634586034281496
80751.82064447227         -68046.08779624225       -0.7642344110254115      0                        -0.6448995921384725
90480.18290352878         -44590.11430825101       -0.057044896707837515    3.2237294698817304E-18   -0.9981966534495799
86829.18309570674         -34031.37206887582       -0.2583646881047043      2.324242999492093E-18    0.9658328831609699
83291.2713482243          -51210.81558600437       -0.27709582733205534     1.7871683846767775E-18   -0.6063048577111675
16838.38151097593         -117406.71772393651      -0.3148554233242131      -2.9344354625185787E-18  0.9491153876375771
25218.76940698884         -112303.24962338521      -0.478440134350149       -3.9976476519399276E-18  0.8781032740680615
61212.93129049755         -90296.5963374997        0.9962373670292758       -6.372892422307066E-17   -0.08572466869393769
33601.17545969891         -107131.84044675576      -0.6406370478647648      1.0783792385988133E-17   0.7678231329076374
42114.51982626619         -101768.51725227879      0.5307079607297259       9.389253066769185E-18    -0.4034361689518435
51183.160788849156        -96154.94378276027       0.9239169062909779       0                        -0.3824016651957189
20305.13298527482         -11652.914682911263      -2.5402219530922513E-16  1                        -6.310130247500634E-16
20297.248577062186        -11766.894954025754      -6.313574912692512E-16   1                        -1.485339209456408E-15
20267.112221272582        -11855.741041950141      -8.883837707215773E-16   1                        -2.0003156051485284E-15
20284.152318130775        -11950.562280427055      -2.880829548917872E-16   1                        -6.555173923925315E-16
20169.72797548215         -12289.600616703534      -5.1445720402990836E-20  1                        -9.97418004007855E-20
20196.926234264487        -12184.565540001926      -2.617289063395414E-16   1                        -5.532802303086133E-16
20258.1397807782          -12072.322420281122      -3.0168048572242064E-16  1                        -6.619127669013596E-16
20593.4688993602          -8489.475164842012       0.06510806485898096      0                        -0.9978782119958026
20742.673562754007        -7845.103759758375       -1.5847248620831644E-5   9.544026395450785E-18    -3.0771754110740326E-6
20692.886565354223        -7996.215203716592       0.0317840418040108       2.1344955448461453E-17   -0.19745829340882054
20651.10781087075         -8332.280670803964       0.031919638735138145     6.055467730830328E-21    -0.3318015107612912
20715.699132468402        -8160.445912695135       -0.04333900590340197     -4.0190223932419803E-17  0.3305039265996112
20651.910006798582        -8669.869100633317       0.01636857900988645      6.001313700320974E-18    -0.4282587183705739
20622.52039487492         -8868.064132579235       -0.0013942414409407148   -6.147135234732633E-21   0.3333304224446901
20553.264893953445        -9283.729478904412       0.037753755830763264     -1.061897946278645E-16   0.5988110314768073
20600.618565189252        -9042.963514831281       0.0033859331596712886    -2.718091046489986E-18   0.1428170259579757
20628.14843207948         -9192.31965080341        -0.027099370088817087    8.084266725383024E-18    -0.599387708318962
20586.225619755172        -9405.546620119205       0.05248447751545555      -4.6118822664809234E-17  0.6645974901258159
20417.55037655864         -10704.198740512285      4.629193463986934E-16    1                        1.5069937930538568E-15
20413.12815133984         -11303.496358122266      -3.015903812328931E-16   1                        -7.497371156115769E-16
20384.86002880949         -11444.072086647559      -6.186587955889781E-16   1                        -1.6058283698646307E-15
20393.53318321095         -11162.581354781874      -1.3364221997911386E-16  1                        -4.2797598101436876E-16
20401.588622866613        -10856.700176995237      7.740039529637907E-22    1                        1.5652610292073643E-19
20420.263687476523        -11018.89923456063       -2.029825335626456E-16   1                        -5.634575524582796E-16
20425.256600140565        -10301.601727779844      -1.361665276687076E-15   1                        -6.381146690459483E-15
20399.168879748926        -10162.507577843837      -0.1901700653765766      1.3611532765296297E-14   -0.9817511622743321
20432.001079245256        -10034.761064559689      -0.17226387138315016     2.5635840398498725E-15   -0.9850508404034123
20400.214688969885        -9759.025053698344       0.05907064153657577      -8.474932607730168E-16   0.42448101193642146
20436.218239840393        -9907.164095789269       -0.1555502886944888      -1.9419690061552474E-16  -0.9878279745167786
20597.66231683826         -9552.868517502538       0.09890594299800293      -6.864175792997637E-17   0.9950967861314655
20588.452913911533        -9702.641760330409       0.12003694948612798      -1.7422059848624048E-16  0.992769424358522
20568.555176952093        -10366.482942724597      -0.20644319732037705     -2.0805642224091793E-15  -0.9784585867064491
20563.187020860525        -10499.479977133551      -0.22274200549762357     2.1255653248433446E-14   -0.9748774274451592
20534.88284616331         -10632.129281491056      8.983050899383309E-16    1                        3.3846071613219795E-15
20422.142533362316        -11589.650493651317      -1.083852575401591E-15   1                        -2.7355390034969554E-15
20848.66393670298         -7085.793124065848       -0.24937931701100963     -4.7912720395261107E-17  0.6693384882544315
20838.813168556524        -6839.066232353259       -0.26703908261561676     2.8260031006805254E-17   0.6108474114267181
20993.190236551105        -6660.939895188165       -0.08887033690769874     -5.4514951450802867E-17  0.17917050894659597
20853.22163474451         -7334.679107983266       -0.2127753412682908      -3.729662220862642E-17   0.6818582842177232
20862.674062473925        -7565.995727006024       -0.15089117233119242     -1.0024414417036304E-16  0.580716684509897
21071.376510114624        -7234.487141630068       -0.19759279581041503     -7.3276066400496E-17     0.5665307456994116
20952.84494866267         -7745.742416297864       -7.697066758969676E-6    9.986673313680417E-18    -1.7334058389772977E-6
21511.819352110797        -2213.698666202953       0.1377879013004438       -9.973523080242666E-18   -0.03771830684547388
21319.741941596247        -2912.545704096856       0.3120123219890301       2.5780457668211157E-17   -0.11730086932797079
21173.133757383817        -3949.457128800891       0.37101076113785275      1.995971012224064E-17    -0.21453303265497
21286.284850735046        -3469.7462403881555      -0.38701427664385735     4.354310609321196E-20    0.18410107714401672
21287.537516395427        -5564.48561547005        -0.6628268947294043      -2.384780478984808E-21   0.7487723131473604
21245.862778169132        -5264.515198280971       0.7102885828577059       0                        -0.7039104147553776
21322.592139159642        -4872.072298985184       0.5476918228735235       1.2064809329547801E-17   -0.45851616125845596
21388.737759372685        -4339.760733632691       0.27639744145260914      1.7107464931092895E-17   -0.18632063559422887
21228.798934905986        -6429.687830040753       0.21439650432868224      -3.161271188810702E-17   -0.3710896252224072
21533.19731627101         -5973.068542201487       -0.596727508152676       -4.1823636531603194E-18  0.8024432667722087
22208.1407175121          -2047.0117306107986      -0.6471131375108502      1.2510157348525886E-16   0.1602741620213464
22938.337739060706        -1614.356906159564       0.3273461811089836       2.617024068193227E-17    -0.06288168058746757
6554.473787007889         -20286.141451449537      -0.22001226523919357     -1.7255696382239543E-17  0.25041109025367586
6644.686484976924         -20266.220045285365      -0.40078588389317255     -1.0646620931028017E-17  0.4465094343361308
6729.6147691479955        -20292.19513711189       -0.6738824805428306      0                        0.7388385493768391
7146.879495291113         -20301.63538434084       -0.7060188038491141      0                        0.7081930866609709
7047.241075784017         -20268.075107676712      0.13992519433561426      -4.261513106314283E-17   -0.14290185505795622
6952.3826449441285        -20294.521373610132      -0.6913303818883602      0                        0.7225387890735687
6838.255734409927         -20300.384838942617      -0.6822005595528142      0                        0.7311650945839018
7253.933294151233         -20294.679970634537      0.7143322008715903       -2.1791701931626328E-17  -0.6998067630417494
7346.107306788725         -20269.51802095022       0.7220780420275625       0                        -0.6918116079188751
7436.008595780855         -20295.076361171265      0.7278067622070316       -1.735812828144679E-17   -0.6857822661100741
7799.397608767781         -20190.797749339046      0.7574871272015827       0                        -0.6528500989400158
7898.666198057795         -20185.251105876694      0.5097080748528388       1.3358883644491122E-17   -0.42970003792952216
7995.913604567725         -20184.790792374606      0.7712269455532063       0                        -0.6365602864042257
8694.235841914402         -20192.327002867463      0.5439417509279837       1.739177377147906E-17    -0.38545014721263443
8094.666615717367         -20191.12431097287       0.2592143645063276       2.852618922669295E-17    -0.20956866259227014
8196.304186300835         -20192.310784623038      0.5229067663982737       1.4752094750827058E-17   -0.41353713000639547
8297.430430527744         -20186.892993535417      0.5274438054768597       1.5249511438812767E-17   -0.40773456609889114
8596.09152433706          -20189.69256593548       0.8099849496765907       0                        -0.5864506637757234
8496.325377849229         -20193.566669715376      0.5357521423287792       1.6292377822178503E-17   -0.39675444079333416
8396.359542020993         -20187.712626007647      0.7974998702987096       0                        -0.6033191167814062
7550.971216047129         -20294.498459106784      0.7361825278632175       -1.2020065986121415E-17  -0.6767830407548548
7647.3432301849225        -20266.97022366007       0.744057233293369        0                        -0.6681158830991151
7747.431666238457         -20295.346759649212      0.7501470984838127       0                        -0.6612709959599217
8794.765166088726         -20200.046140843056      0.5478090973331226       1.7986915704341452E-17   -0.3799337274363947
8898.045034697629         -20198.253055111567      0.5519345201218924       1.8607513938088694E-17   -0.3739154047583934
8998.774116274008         -20189.363081245778      0.8340838601619969       0                        -0.5516376654846138
6392.7234982030905        -20377.143764581044      -0.6436822113888869      0                        0.7652928914393757
6495.122601862689         -20401.358293984747      -5.938052326330082E-7    -2.5710726473424977E-17  -5.097009254477017E-7
6283.710433432672         -20411.425943686732      -0.633520807518675       0                        0.7737256511282921
5297.238692583029         -20616.239000655205      -0.5414970574463244      1.180727561422607E-17    0.8407026385043112
6027.788067794911         -20416.117653886424      -0.6117979050559301      0                        0.7910141074176592
6164.536468169674         -20478.693176956338      -0.6213538287237338      6.975596943375288E-18    0.7835300989660012
5835.126675088608         -20458.77483031587       -0.5938969740205715      2.5995260798573893E-18   0.8045410924056383
5498.821423038418         -20627.283484650245      -0.5591506483231558      1.5819174391856743E-18   0.8290660625575703
5677.1414208188           -20618.966885738188      -0.5750884161980074      0                        0.8180912595671759
3774.270980213719         -20406.612294478142      -0.4018614501315849      0                        0.9157004816296612
3645.236145171593         -20382.023703685576      -0.38945442709906064     0                        0.921045735332106
4038.9839668319323        -20407.941654267754      -0.4281754492007356      0                        0.903695622301648
3895.4887710498965        -20421.441222892023      -0.41362803382704844     0                        0.9104459601710445
3519.5516415437783        -20401.785971778107      -0.37628181585764425     7.546468621118938E-19    0.9265052582610044
3392.9835267325843        -20409.61854347811       -0.36324160320769966     0                        0.931694979262273
3253.2739084449913        -20397.48438792069       -0.34918722384310025     0                        0.9370529759302472
3107.1608418271326        -20432.539308829797      -0.33344840972422335     0                        0.9427683452834588
2335.6428773094676        -20385.97684156976       -0.2534636638062971      -1.1536433368660544E-18  0.9673449064497515
2946.6942167745474        -20405.146363159605      -0.31736437862293965     0                        0.9483036655181316
2469.979402043587         -20401.37490729865       -0.26745593830115105     0                        0.9635700891279475
2639.8096258446244        -20396.004806260713      -0.2854306354015768      0                        0.9583993668651534
2784.029358338563         -20414.128093515308      -0.300248277332994       0                        0.9538610834336221
2149.4866879882547        -20305.88162790938       -0.23473131062169364     0                        0.972060291418314
2043.4889867845873        -20281.51398248526       -0.22368994479114673     0                        0.9746603551738261
2192.4283684742672        -20410.765335343665      -0.2378622908185085      -2.511932123694677E-18   0.9712988879082604
2255.767642537479         -20516.433066874873      -0.2431157483706058      -1.3235134697997445E-18  0.9699972840686283
1429.7662869822045        -20280.25208332933       -0.15719961086586623     -8.930942033208746E-19   0.987566848789056
1746.471449410506         -20275.053792380662      -0.19167824939042044     0                        0.9814578179023637
1942.9132594127207        -20314.801654290586      -0.21241098317643456     0                        0.9771804200449936
1832.2609768353268        -20307.924920119996      -0.20058179138477372     0                        0.9796769583478516
1540.6503852194435        -20304.197177659356      -0.16902677015884693     -9.019950278991013E-19   0.9856114596704738
1656.3769789609535        -20300.890351350754      -0.18162202899438706     0                        0.9833684142233485
667.2810684111518         -20291.82756652915       -0.07357722432987986     -4.253380519127881E-19   0.9972895222742406
544.1390386518771         -20304.351506127474      -0.05994272809802139     0                        0.9982018172607815
837.4908268021532         -20284.196291997687      -0.0923025976441842      0                        0.9957310025168331
757.0342643124309         -20345.045986466685      -0.08313793109167174     -5.807059598552135E-19   0.9965380490700173
1154.9233723319246        -20297.32581634448       -0.1270128815562233      -1.4305162739221703E-18  0.9919010674136861
946.5313556212606         -20320.38204159605       -0.10408500253403567     -5.957837290548854E-19   0.9945684038804412
1056.1571654960148        -20294.217081314855      -0.11625452501312059     0                        0.9932194543715658
1341.1267441193252        -20349.9736641056        -0.14695632824366        -8.150720748621724E-19   0.9891429806408283
1230.5125075965416        -20375.072173491302      -0.13467908843750329     0                        0.9908892682334361
5174.382652355922         -20757.505149525587      -0.5262649045187444      6.932504829091497E-18    0.8503206704055947
4559.279670504186         -20519.032554807796      -0.475823935002276       2.2579076053683236E-18   0.8795405498841994
4729.687205146482         -20596.237058822306      -0.48984746712110416     1.2119526213828472E-18   0.8718081499593987
4396.51863644738          -20563.68104930943       -0.459062751126573       0                        0.8884038410052594
4255.524658653505         -20585.920268689762      -0.4448934437593442      0                        0.8955835072089947
4110.698891017803         -20588.67276768453       -0.43078709378403085     0                        0.9024535844165934
4993.338691278207         -20779.62583158389       -0.5091806924659429      2.7256017430897548E-18   0.860659636014045
4782.685438708467         -20785.588640901075      -0.48963552311697495     1.2696820548599007E-18   0.8719272003351911
409.11626739201785        -20425.62417790774       -0.044794763043523096    0                        0.9989962015321279
81245.16105753343         -25173.385087994142      -0.5139803881914934      0                        0.8575577662818917
69821.24815036665         -13628.66717036026       0.7942459593264575       -2.7926158318385985E-17  -0.6075072202312947
72250.28592049517         -21187.911284982365      -0.528488349437937       0                        0.8489004079695205
77479.0211638512          -58914.27888050759       -0.6725908485202233      1.3484997170480824E-17   -0.739973663634736
58556.29039633533         -80482.7500610831        0.9997553022358775       4.568796789248401E-17    -0.018589565188926904
65577.0807550372          -74149.57659043389       -0.9664133224039633      -2.1488460508944187E-17  -0.2568042139321957
71714.53741976495         -67199.32119094992       -0.8623585705760034      4.970365967115242E-18    -0.5062344754989209
80913.8513203767          -41939.53610485056       -0.17099212308738962     7.831009119610996E-18    -0.9851119754046795
78560.59027326462         -33881.647524901295      0.08428690313007443      2.6671366317630246E-18   -0.9962487810665557
74785.59466023985         -49262.07633625838       -0.3501176088443314      2.121778390022452E-18    -0.5673219119935867
16830.052320321527        -107147.95826885675      -0.33488373887561296     -2.1649246958966275E-18  0.9422307644082162
25126.086062400613        -102128.50550175003      -0.5079412242997922      1.7822707220358437E-18   0.8613720036705143
50720.86957009826         -86418.3877243956        0.9557591461411796       -8.16178463456938E-17    -0.29384714734302264
33456.9846575977          -97061.53095206282       -0.45287853170401093     -6.352789257698271E-20   0.48919779113826783
41951.734837252276        -91867.75072809709       0.5592318823066974       1.3431241127849314E-17   -0.3628434776227461
20205.48388749448         -12902.163288808933      -5.820719065784784E-16   1                        -1.0377204476448449E-15
20200.59020448889         -13008.845073123244      -6.612216862091623E-16   1                        -1.1505913793328386E-15
20193.85125658232         -13108.156846012826      4.073701304608511E-21    1                        3.7830171640250115E-20
20192.28230717176         -13203.782208512848      -3.0395469631808593E-16  1                        -4.85884376065295E-16
20195.327129129393        -13303.25165486042       -1.816785419986716E-16   1                        -2.863442164699945E-16
20193.108100747606        -13405.467849580999      4.497750157745281E-16    1                        6.983988417421151E-16
20186.880344226345        -13503.997652924534      -1.4080375997481776E-15  1                        -2.2106204604501326E-15
20175.63970120239         -12685.536736926913      3.8854325173476834E-16   1                        6.698789556918863E-16
20212.672814772603        -12781.797165668486      5.489854135377555E-20    1                        8.685406079874302E-20
20168.70622978628         -12489.383906755806      1.6430928747851688E-16   1                        2.9199695722997633E-16
20198.316810587           -12585.516087102646      -3.8984949283712386E-16  1                        -6.861779516037695E-16
20196.818451445026        -12389.245077423147      -6.953882039300604E-20   1                        -1.6811107893279952E-19
20316.52124743878         -12858.976476634993      -1.1029916612905192E-16  1                        -1.9008937490790935E-16
20427.45103712383         -11719.861669830614      -9.171628472730108E-16   1                        -2.27854412195071E-15
20399.321820185178        -11863.21908400266       -7.401697548823315E-16   1                        -1.7055407587846763E-15
20392.560434112882        -12021.203184356475      -1.0555178048222208E-15  1                        -2.309827735213677E-15
20277.519222771112        -12284.02990929788       -2.610050953547754E-16   1                        -4.923173224765608E-16
20342.51359880704         -12161.680261515317      -3.495149360795196E-16   1                        -7.579814339339E-16
20187.24153595256         -13600.189831357304      5.233455517964812E-19    1                        7.648745591226792E-19
63096.65579632765         -12421.651496949024      0.777203456750135        -1.417181252246052E-17   -0.6291843703096168
20793.13334518374         -8483.747949373177       -1.553158872076345E-5    -5.8393115303273584E-18  -1.2110745309194353E-6
20901.405723097596        -8011.013692832923       0.07205026986340878      -1.5358788863645087E-17  -0.4224715662854267
20883.06074815855         -8279.53519339024        -0.03926645254646134     -8.990304126920036E-17   0.33101249152061674
20836.258183239777        -8830.598175035604       4.80440371504696E-5      -4.296046731199295E-18   1.0776215239594045E-6
20915.896425010273        -8658.007688460346       0.01841692083013698      9.595797088816585E-21    -0.33282416741688986
20814.31833659341         -8994.452581373534       -0.0015793163703442473   1.0122490711695757E-18   -0.3333295909869444
20746.0373969462          -9316.916324931903       -0.024441924617414908    -1.494045567485161E-17   -0.4278738808096912
20804.756481250046        -9148.796044860048       0.00957932717856693      -3.61217455404671E-17    0.33319566024093855
20785.751454685338        -9490.938527948843       0.026625446418011085     5.076668755143209E-21    0.3322682604215381
20975.66434536909         -9423.72382731081        -1.543623942845569E-5    -1.697670302788156E-17   9.245176183133216E-7
20584.927892635773        -10778.83559695066       -6.724567026812222E-16   1                        -2.3616685326776237E-15
20526.144515587537        -11246.952167314837      -2.4929790287247794E-16  1                        -7.832204818156297E-16
20557.913922422456        -11370.676302958369      -3.5077309530121763E-16  1                        -1.0008626455026105E-15
20567.367452586193        -11515.522633685314      2.6684741517478417E-16   1                        6.588023883912159E-16
20567.10380203703         -11123.85750797421       2.758465513909439E-16    1                        7.896237533892212E-16
20588.382228191873        -10957.372390368088      -6.283232967912004E-16   1                        -2.095714064585458E-15
20565.933307784544        -10241.343886773766      -0.19119228128002555     1.028380918648068E-15    -0.9815526021847552
20542.44636766755         -10112.779485561392      -0.1763100777468369      2.1148312723092237E-15   -0.9843346752139303
20600.585309503847        -9990.142084694962       -0.15753351403853047     -5.163144474828474E-16   -0.9875136403494653
20592.954051498982        -9847.77461494841        2.4288947562863448E-6    1.5196314917755535E-19   -3.4158270266019625E-7
20794.481036703444        -9646.250680580497       -5.014409669993012E-5    -2.0871046095298993E-17  5.0967065599594186E-6
20747.76543762282         -9788.778859637589       0.07380366963717318      -3.803347979637254E-17   0.5954435452746132
20703.98875820375         -10304.508844984537      -0.19176908744753066     2.1161766529851465E-15   -0.981440071515993
20737.049561993375        -10444.8240067217        -0.20714556198563472     1.8817554067386507E-15   -0.978310132098354
20720.932422032623        -10617.654484975874      -0.2286174406664365      3.610634584574402E-15    -0.9735163390744747
20573.561909864864        -11653.650299360677      -6.529534123511117E-16   1                        -1.635380392353906E-15
20699.824336765334        -11582.54750441165       -1.6692762767293516E-16  1                        -5.372069529862438E-16
21226.264509233166        -6916.199226774066       -0.301006712950436       -1.2830033479200305E-17  0.6869458927534151
21107.50517439872         -7513.19526906855        -0.11780979733056454     -8.21418567545571E-17    0.4120610375757723
21319.846653524874        -7299.792644209871       -0.06576211388688705     -2.6744148748034078E-17  0.1888792884197978
21212.566873882068        -7856.426502931847       0.14249747347832994      -9.80088529978036E-18    -0.6512595077437158
21975.47733312342         -3055.159815253342       -0.3977772664582943      8.576050186895192E-17    0.15951830727312627
21742.433201013642        -3933.657213579666       0.2887835871529801       1.6330109849658717E-17   -0.16648078425437426
21676.438923745096        -5342.069479233614       -0.7042578233072744      4.45942803547586E-18     0.7099429339132898
21879.219023659956        -4628.340837033629       0.533519316935121        1.416088689959333E-17    -0.39974703961348906
21801.081002005274        -6539.756318296593       0.35595499068144104      -1.49932793561334E-17    -0.6192716242194098
22026.892787136865        -5856.564397687211       0.6281470050629598       -3.3860035217823888E-18  -0.7780941187305271
23033.08914018228         -2727.5873637732802      0.3152248098036397       7.78137698996216E-18     -0.1083779674755216
24009.934086063608        -2159.889056975954       6.00159542331243E-5      1.667938999494511E-17    2.075268381931857E-4
6642.772854824186         -20389.208060325167      -0.4740154985624194      -7.702777820231239E-18   0.5343345274516331
6767.011339187799         -20415.682954725475      -0.6726075109573794      0                        0.7399994152316909
7190.93227002283          -20412.46468477553       -0.23518737495356642     -2.1588256958886707E-17  0.23621602601350167
7041.574325566806         -20403.217554285813      -0.4960129198047821      -8.802757122803422E-18   0.5139798287667536
6892.414998383455         -20411.092736195467      -0.6826324087691358      0                        0.7307619263369162
7341.672617334659         -20400.372507162352      0.7171711568392926       0                        -0.6968970715660551
7485.383951865518         -20424.619197186086      0.7268753025993459       0                        -0.6867694612473425
9396.934552630506         -20186.507627350533      0.5709146298356321       1.6433773104056126E-17   -0.34423964008164226
9299.0572133714           -20187.39978934486       0.5673569219219018       2.1218787887625947E-17   -0.35007223184285025
9197.707628922815         -20191.8370433107        0.5635269276880832       1.5396518153850335E-17   -0.3562047812084501
9096.522562478016         -20187.866050224573      1.4674707280818802E-7    5.4593686646149934E-17   2.269817660679093E-7
9497.044960772422         -20190.152974838336      -9.049731740096156E-7    5.095687382136022E-17    -1.536004718490543E-6
9597.280278235985         -20186.93869289776       5.970496258315509E-7     6.435205159839242E-17    1.0383705389416242E-6
9994.729888780153         -20190.036017753293      0.8865249143956812       4.534005561508496E-23    -0.46268085757026833
9695.305216047296         -20189.411933566127      0.5812270403273923       6.041890235373086E-18    -0.3265265257617966
9895.899130752581         -20189.064356407496      0.881806098431115        -2.5806311043651517E-17  -0.4716121336690295
9795.374363537829         -20194.314949141266      -0.2922334411191325      2.4976602906357555E-17   0.16034564840426777
7853.800195566016         -20288.649843553303      0.7578033409201329       0                        -0.6524830231645941
7945.687792964172         -20261.37004932394       0.7650863826707479       0                        -0.6439276564996156
8040.749317165762         -20284.87531354208       0.5138168777295243       1.4113863629964133E-17   -0.4247783661649769
8737.16577502257          -20304.217670904043      0.5431057721735103       1.7764787220585448E-17   -0.38662716441149536
8642.845572488888         -20267.25890529818       0.8101702850374245       0                        -0.5861945997947202
8140.050864131186         -20296.44587710581       0.517979799293477        1.4596928909708083E-17   -0.4196919964058343
8250.158031637648         -20290.625170170435      0.784438730318819        0                        -0.6202063186470228
8345.672081726483         -20263.163681745795      0.7915952085910495       0                        -0.6110458455766176
8548.047678520588         -20294.280858267084      0.8033653021502455       0                        -0.5954865161018316
8441.874580042706         -20299.341793548894      0.7964924838785624       0                        -0.6046484287749138
7642.20802818436          -20400.18581750532       0.7390078959486337       0                        -0.6736967606931762
7793.556759533292         -20409.398394438736      0.7493690784532284       -1.3150019114620228E-17  -0.6621525363276507
8844.026112349062         -20309.84108168009       0.2736343457169374       3.680647457449719E-17    -0.19035586676563263
8954.065534950714         -20295.876501130344      0.27595243530965013      3.3358023894345244E-17   -0.18697958307237597
9046.739241187717         -20264.02504431942       0.16686922407263816      4.118594964224638E-17    -0.11024818480252593
6395.311455401414         -20503.94200338407       -0.6396650542341681      0                        0.7686537686440783
6536.388855821869         -20545.774354457568      -0.4331905464674041      -6.623567901862232E-18   0.5067449006934396
6258.232427243137         -20592.639649826124      -0.6254126405899395      4.05255124550505E-18     0.7802941890569878
5357.914348045094         -20845.72091108892       -0.5401914478226066      6.662671651950372E-18    0.8415421377147695
6050.011064877746         -20630.165858927427      -0.606823752561561       3.2563816460000888E-18   0.7948364061364178
5847.092123555865         -20722.40464415763       -0.5865940472040263      3.593806181962375E-18    0.8098811054031442
5618.939024962155         -20814.887050913563      -0.5640499233049429      1.6889526532766294E-18   0.825740671294764
10094.862877738045        -20193.971083016935      0.8911144381874739       -2.754310622334999E-17   -0.4537786441245905
10194.818716811782        -20188.502745515052      0.8958792697166968       -2.845031827792189E-17   -0.44429757364165856
10292.993053556236        -20189.655807913525      0.9002592217907855       -3.671997226480372E-17   -0.43535426189548404
10392.527305348416        -20196.988831474126      0.9044178538007689       -6.069705300372625E-17   -0.4266478002130658
3822.4152847465207        -20523.579682801254      -0.4039504196957366      2.07483685331217E-18     0.914780878718565
3704.509423232286         -20524.88747928789       -0.3921758353210841      0                        0.9198902703362006
3591.62683460787          -20501.54095939908       -0.3813886290814611      9.469840211455635E-19    0.9244147946973887
3947.967249851942         -20590.9259554447        -0.4147980297806036      0                        0.9099135045090988
3485.389727382405         -20537.26188188867       -0.3698630431283761      7.613792891718987E-19    0.929086285950249
3340.8069749425667        -20531.55284914669       -0.35540250732034906     0                        0.9347133544654526
3037.8283395379717        -20603.75562455949       -0.32306047134590166     0                        0.9463783183278683
3209.2752795051856        -20597.44750809711       -0.34070380876857415     -2.0670030094548322E-18  0.9401706807919377
2383.6288262235935        -20540.05443269523       -0.2562320956634801      0                        0.966615284886147
2295.0403695460777        -20620.020168187086      -0.24581904454126158     0                        0.9693157357674422
2850.8869952619693        -20613.280366214345      -0.30362186137661523     0                        0.9527926025110774
2511.7537280582187        -20566.825888816595      -0.26921494040439137     0                        0.9630801137588526
2685.190101596524         -20552.73294028874       -0.2875707842681419      0                        0.9577593841695453
2935.018431617389         -20799.62368127347       -0.30896067906882924     -2.2253972354978923E-18  0.9510748059954817
2022.7457937339655        -20432.93029856204       -0.21949365003070095     0                        0.9756139264028463
2189.3595509217453        -20612.22682826255       -0.23479825153985426     -1.5611304450305594E-18  0.9720441242901658
2136.048662466178         -20530.244319876605      -0.23020170064505957     -1.4943787100381692E-18  0.9731429368704212
1458.210648453497         -20414.827789869738      -0.1590256994328722      -9.01412949399962E-19    0.9872744403988714
1746.1941562904142        -20394.74531029785       -0.19031666189681795     0                        0.9817227539120026
1870.1423314429367        -20467.342520676677      -0.20276409566086653     0                        0.979227609285282
1608.8160949026096        -20441.889847789025      -0.17498544276699268     -1.9393094863918487E-18  0.9845710192313383
663.792194711075          -20458.911105938267      -0.0725064212253849      -7.375648059659929E-19   0.9973679364196927
862.6712350050524         -20433.777710886323      -0.09427091131906469     0                        0.9955465775111579
1076.3227117754013        -20457.8252372408        -0.11728573691659111     -1.5407832010321833E-18  0.9930981991715486
1311.4026241389604        -20499.826678383226      -0.14252483785262882     -8.196128883957073E-19   0.9897912216090772
5119.125355474186         -20942.196145302085      -0.5160524506688542      2.9088781888457005E-18   0.8565569759851043
4531.859614934474         -20745.40652650688       -0.4672558174335531      0                        0.8841221473427278
4342.442308079631         -20724.33178001806       -0.4497954616819474      0                        0.8931315908391623
4183.700555221625         -20770.40747488361       -0.43335417883623467     0                        0.9012236920035055
4054.100847904815         -20738.716207554306      -0.42166921699982096     0                        0.9067497274041217
4862.82867105224          -20978.770543014518      -0.49182059146442114     1.3413755911190728E-18   0.8706965418773928
4630.917492728733         -20938.890974430986      -0.47150980139769205     0                        0.8818607995877489
540.0914738267195         -20699.282562910346      -0.058214678945780966    -3.618060919221094E-19   0.998304062652655
5274.304122483458         -21076.6559518563        -0.5261919587046177      3.745265257807419E-18    0.850365810274818
72494.19477008392         -29240.338845764396      0.15354299557075698      2.8552103231936376E-20   -0.9880873440906025
65385.41815817895         -18912.177896030433      -0.5187157669038309      -1.5237135779114792E-18  0.854928097459367
66993.91403034466         -24784.702843691         -0.05172978008236604     -3.9137425309028135E-18  0.19317689930410714
69017.15958623694         -57397.003737034625      -0.7728172084909039      2.7360350266280665E-17   -0.6345845885268467
49420.90037732929         -77597.0861738265        0.9761735057731779       -4.4180925349959637E-17  -0.2165489833067349
56711.4936972408          -71269.02152104847       -0.9962292064532301      0                        -0.0857779076584898
63147.07315400238         -64698.63766732759       -0.9277359049856565      0                        -0.3731254697693547
71152.80812551775         -38931.69568037122       0.051504233677719204     -4.915006839363609E-17   0.13372281456910493
66099.4786456274          -48116.27126609503       -0.6467325978271737      1.1441588408143487E-17   -0.7626664558658866
16690.329379414263        -96979.80080610797       -0.35781633157735343     0                        0.9337575636238157
24914.60758520859         -92112.54651044932       -0.5427386157662516      4.600031713988113E-18    0.8398762714194392
41201.173530996966        -82443.01824878341       0.8752080039701182       -2.0230016986937558E-17  -0.4835861445095755
33033.70064970543         -87360.10640830161       0.7201059790834653       0                        -0.6938097067840361
20191.79295526919         -13700.817258993355      -4.0809258428126377E-19  1                        -6.879625552798119E-19
20188.840849355413        -13802.263182626883      -4.8880688623826526E-15  1                        -7.17644816051734E-15
20188.37288555422         -13900.8374894727        -0.5697273004105537      3.1217388684100946E-15   -0.8218338047784851
20190.750263584276        -14001.740494591817      -0.5776176210122008      5.56568103549891E-15     -0.8163074685912665
20186.622680177927        -14102.387792767135      -0.5856975255033557      4.840108807749295E-19    -0.8105297083645079
20307.397742559504        -12966.275774417345      -5.811689154953216E-16   1                        -1.0452981119878462E-15
20301.22530130944         -13072.290736737617      -1.4134730291906055E-16  1                        -2.3482023049664606E-16
20277.315139688733        -13158.724588345061      -1.8774682847930558E-16  1                        -3.0654787466104945E-16
20296.977030180333        -13248.895784417391      -3.749254990409392E-16   1                        -6.05936911032557E-16
20299.573634761135        -13359.253616607542      -2.372602745770325E-16   1                        -3.7743479130155583E-16
20291.358704774542        -13466.512242754705      6.726024395733144E-19    1                        1.1036350089825894E-18
20270.374809781817        -13553.350400523097      4.831808514907879E-16    1                        7.435913196915832E-16
20395.142261708963        -12924.277962903772      -3.128945980456684E-16   1                        -5.4151684224133305E-16
20278.53248972684         -12674.545553536746      -2.645038380365674E-16   1                        -4.662464156724641E-16
20336.150792716424        -12758.844129581847      3.6456964473140414E-16   1                        6.410151984874552E-16
20267.374444164594        -12483.147143185568      8.841917928271151E-20    1                        2.430490967269391E-19
20319.438642121986        -12576.991889905137      2.0234487759397664E-16   1                        3.656131786230793E-16
20320.690263762845        -12386.47131262975       4.989272131532972E-19    1                        1.0298022682817085E-18
20443.50519449548         -12820.40725564337       -1.224003316154584E-16   1                        -2.1761064121637873E-16
20574.63321094473         -11798.428772708468      -9.72528905523124E-16    1                        -2.2979572285924395E-15
20557.33821357865         -11957.734995878835      -5.619623296513315E-16   1                        -1.301830908877361E-15
20515.10636777534         -12121.785256354953      -1.0243904349352684E-19  1                        -2.110249676815556E-19
20438.46156930565         -12292.608681752912      -2.3428645969202456E-16  1                        -5.205517151703012E-16
20293.31988490127         -13643.773717742471      -6.807719940200705E-16   1                        -1.0380738492727056E-15
59877.44804437603         -17072.804736185997      -0.5118606855844254      -5.821245358989493E-18   0.8588730138071444
56461.36181468908         -11597.259670280604      0.7457147663366182       -1.834634210976948E-17   -0.6659574242849261
21060.55814046238         -8476.540212194774       -0.031397694499357115    -3.8452226442091927E-17  0.3318513210787414
21176.60266371166         -8213.78015905274        4.071013971712288E-4     -2.4644434498488266E-17  6.0178412029820993E-5
20985.543133326326        -8935.504391064882       -0.002885663842367104    -1.6316505803836477E-18  0.1999791915614091
21123.976602589173        -8686.874453770288       -0.01227640017385912     -3.396103227301912E-17   0.1996228857578231
21016.820037652004        -8799.266125728633       -0.007432738834365944    -3.881494244078611E-18   0.19986185559043984
21026.52776881591         -9082.584760584126       0.0021282029017505814    -3.292587250208454E-18   0.33332653784119054
21014.549371943376        -9263.593863651708       -6.988732024142709E-5    -2.0753957019490627E-17  2.400102222762287E-6
21148.74006325105         -9373.26160265183        -0.008641097274717477    1.2623592848781207E-17   -0.19981324420870528
21003.13686250508         -9598.42201183561        0.02770365465226852      -1.2164346598701814E-16  0.33218009928419573
21155.770922883486        -9499.210632844966       0.036491113634753526     -8.834882611455232E-17   0.5988893022347046
20772.680839474353        -10876.200357191308      -0.2558716538499948      -9.723468108430289E-15   -0.9667107595212355
20690.510628842912        -11267.52471068968       -8.993443765239078E-16   1                        -2.6802976315056103E-15
20734.31146501038         -11455.391658670154      2.9722325689666743E-16   1                        8.028696269582057E-16
20783.728524660968        -11089.741468536495      2.2168985594081372E-16   1                        7.331793732818661E-16
20739.389466527944        -10147.83833598099       -0.17031825189919053     3.3324217028301166E-16   -0.9853891000572507
20784.494068464533        -9938.898208965336       0.09398949961241314      -1.266876929287352E-16   0.660007891119506
20978.44511753559         -9808.329033363281       0.11321291015105082      -3.3543125728071686E-16  0.9935707377545885
20909.0162777608          -10322.05505272163       -0.18316665303338556     3.0036666189812543E-18   -0.9830818633430471
20956.618341529895        -10558.767242793609      -0.2095249543184461      -1.1844662409834818E-16  -0.9778032992042073
20959.114847361652        -10778.250668484832      -0.23520053372672198     -6.197147471774107E-16   -0.971946863128676
20744.746883001084        -11714.73730901622       -4.944451080168468E-16   1                        -1.2235328535233735E-15
20879.133973364158        -11573.435621325887      -1.2970130067988547E-16  1                        -4.57797448957598E-16
21706.646809201255        -7181.786166410541       -0.12382438066495018     -2.295702466039225E-17   0.30948175763196134
21483.364576066273        -7630.502896234978       -0.18099063170940333     -3.184824608416723E-17   0.6416281892526012
21519.78633034374         -8093.046449734014       0.18645176903635882      -9.10346787555695E-18    -0.9824639766647579
22716.767219816735        -4082.637784397302       0.3665351668554144       -2.1198706441003406E-20  -0.2220923257106359
22457.97806714631         -5250.185671309915       0.7286083827270445       0                        -0.6849221015028121
22404.24553353659         -7035.242586161046       -8.637054001133145E-4    -6.043913839347686E-18   -4.110630013993144E-4
22665.768626516612        -6177.74197739444        -0.5892983964608254      0                        0.8079064770341097
24103.49299320685         -3611.057429139774       -0.29735306718339777     4.0022586873027044E-17   0.1506749073843776
25453.082188904096        -2912.208332370898       -0.3140490151054916      3.187015449910567E-17    0.1117825361833209
6683.5443843509165        -20558.818461460753      -0.44074806766516694     -6.961450817392433E-18   0.5001855472665592
6815.990560766771         -20536.16704494474       -0.6723592360665804      0                        0.7402250035722723
7252.289603246932         -20528.35363949449       -0.14123186979909946     -2.673759801856912E-17   0.1416105912800459
7113.023127893975         -20563.267473628934      -0.6943964742504264      0                        0.7195926134259527
6945.682868519863         -20576.398872505637      -0.4540918812062764      -7.598312170255448E-18   0.48810347966450235
7384.702949896626         -20571.52606695427       0.714421401480125        -1.7520410666960614E-17  -0.6997156981896525
7556.740303949478         -20586.055971216527      0.7264258365035693       0                        -0.6872448619056933
9440.811865568276         -20289.728055578424      -3.08128899188335E-6     5.584722952553796E-17    -5.0872272724563255E-6
9347.676138295279         -20265.341230461174      0.5106560058719933       1.9479796193979694E-17   -0.3150086402969482
9254.424072649444         -20294.5767509631        0.8450102738248129       0                        -0.5347500692992279
9138.884123557516         -20294.23171000671       0.27951582983999257      4.049365840066022E-17    -0.18160950363045325
9550.715741439872         -20290.43432135067       0.574080212291377        1.7366133952051466E-17   -0.3389341444957232
9644.520581419934         -20263.95049481051       0.520117162488883        7.152671801357191E-18    -0.29912896426880337
10039.380954890796        -20301.984401064106      0.8851753334932586       -3.3938521002504787E-17  -0.46525759313039483
9943.623686141565         -20265.426787628436      0.8817226530187934       7.886132159303756E-18    -0.47176812350544595
9739.277550019508         -20302.151305953816      0.29015855825686543      3.07880937544795E-17     -0.16407047931204374
9846.699031601613         -20295.032440595638      0.8760579036427734       0                        -0.48220591999700463
8769.312216486926         -20423.306966642744      0.2708379444713494       2.713474411918162E-17    -0.19431396967124095
7938.061147834595         -20389.735002692196      0.7600548040993633       0                        -0.6498589786671414
8070.536415454662         -20409.72277387899       0.7683449256257872       0                        -0.6400359947187126
8633.143311729298         -20403.365098051512      0.3449557751200239       2.2219620806074252E-17   -0.25432062826758933
8187.890618510844         -20410.01690944745       0.7761702660737821       0                        -0.6305233678793941
8333.592372073535         -20395.091552196747      0.7862208691388022       0                        -0.6179455820154047
8478.005704676338         -20412.460117053062      0.7948668253432819       0                        -0.6067839227922854
7723.334372777212         -20586.43209794335       0.7382865276331224       0                        -0.6744872078589714
7869.0485747707335        -20530.670142392602      0.7503776238687652       -1.633893545385704E-17   -0.6610093937218674
8894.638010590537         -20413.192004872275      0.5469239227588171       1.4122721867788365E-17   -0.3812068561731194
9042.170694605322         -20400.584739552927      0.5924376200487375       1.2690343859399595E-17   -0.39902599964048796
8817.885424058284         -20536.166717111075      0.4869473189460945       1.66623686810085E-17     -0.35054573060787086
6405.690915845016         -20695.310013768205      -0.6342274631457532      1.0760336713648223E-17   0.7731465063753863
6596.062645053796         -20725.846426999677      -0.6486121520543203      0                        0.7611190886726039
6224.738476622193         -20813.187846456403      -0.615583909720865       0                        0.788071337651763
5522.473047567844         -21085.22723798729       -0.5476654174201528      3.387336021573867E-18    0.8366974031869453
6014.53846090027          -20916.447961866128      -0.594776176670027       1.1677012518342492E-17   0.8038913353070982
5785.722611046833         -21017.590830591656      -0.5723290355076541      0                        0.8200240450548612
12197.90778579878         -20198.282380367225      0.9661914875285585       -1.1839800581913188E-21  -0.2578255396359464
12098.49894805333         -20188.865648850486      0.9638343758197708       1.3126900050212992E-17   -0.2665019616457733
11998.621584767714        -20187.724483267753      0.9612062898217902       0                        -0.2758305061413174
10145.8975641837          -20293.152931612338      0.8904541042259017       0                        -0.45507305795862724
10241.266569481964        -20264.809671933035      0.8956811938118381       -8.685478619043138E-18   -0.44469674861479486
10336.230876465956        -20297.0361912438        0.8989788218277504       -2.9884399531068156E-17  -0.4379920968984088
11896.57462599157         -20193.126778649414      0.9582765990338351       -1.2311808972064529E-17  -0.2858425428150124
11794.339280385278        -20191.811881867867      0.9553799094179526       2.383154999144525E-17    -0.29537980325800495
11696.062290798596        -20185.639630959493      0.9526101716221346       0                        -0.30419378783002887
10494.913641082292        -20196.384488201027      0.9088329106940997       2.3530434243721434E-17   -0.4171603291454638
10595.812133257072        -20189.568236874326      0.913253392786823        8.103086125846278E-18    -0.4073919984491368
10692.887529478628        -20190.41141571236       0.9171931571125865       -8.362240325764834E-18   -0.3984428594351012
10793.034919284948        -20198.01223814343       0.9209718656155598       -3.4555569723923265E-17  -0.3896290830101128
11599.82732831234         -20186.083150696144      0.9496598289347045       -1.6783222954742675E-22  -0.31328295372376147
11500.460852970702        -20191.653399453997      0.9463927690614599       1.0847442246149249E-17   -0.3230181517186643
11399.321943006793        -20189.711961981302      0.9431435429794686       -2.1002231418573583E-17  -0.33238570518054744
10897.856947040787        -20198.60118364775       0.9250239766986006       -7.136731573662349E-23   -0.37990872885093707
10999.58330194842         -20191.48338403367       0.9290529722191355       -6.464073929278268E-17   -0.3699467186401437
11299.661294268075        -20189.910742495482      0.9397905158274596       -3.0513421667796126E-17  -0.3417510587356607
11197.861311128045        -20193.672708855465      0.9361694749591106       -2.9532879435300776E-17  -0.351549020462512
11097.141276862336        -20190.08012397578       0.9326681528997033       -2.858714114555613E-17   -0.3607355211903225
10437.895469842832        -20305.567800925903      0.9031972443991508       -1.5444565792651485E-17  -0.42922574152852166
3790.3877028057636        -20673.754002772577      -0.39728901894751806     8.749689667175E-19       0.9176935376271064
3603.447235709289         -20661.745760355163      -0.37911712859916374     8.141157498644444E-19    0.9253486878017511
3937.946670843106         -20777.29365368652       -0.4094741691308153      0                        0.9123217039495082
3392.3009530633535        -20757.803082147617      -0.3560192681115058      0                        0.9344785952359052
3174.1317481985334        -20787.913699527093      -0.33346900127194923     -2.10427449239658E-18    0.9427610531128902
3045.218987625042         -20962.414598550014      -0.3172512225207494      0                        0.948341527516883
2406.445203266725         -20715.815261521544      -0.25601520211001577     0                        0.9666727480040277
2239.999874088201         -20715.570883807748      -0.23873478185786512     0                        0.971084805898695
2642.634826669264         -20835.252454468915      -0.27854866752768126     0                        0.9604220894294282
2859.837663347683         -20989.447108604865      -0.2980684731804985      -2.6718161475703354E-18  0.9545444805165191
2019.9412059707913        -20678.86570256643       -0.2159668794016224      -9.017806896667825E-19   0.9764006697027116
1511.004125362869         -20613.80981490933       -0.16273043217648142     -9.742813116147385E-19   0.9866705464157368
1760.5258927670618        -20591.0699361703        -0.189790191230655       -2.2000387898222418E-18  0.9818246599274575
874.9100896303096         -20715.204166070165      -0.09418664658818114     0                        0.9955544898693487
1251.239007526128         -20787.451390682596      -0.13393348175235084     -1.645653176822291E-18   0.9909903024141083
5020.282483560356         -21197.103478469202      -0.5001676595613095      1.4589509989232262E-18   0.8659285343584004
4347.456023688265         -20956.66644342502       -0.4444091801660689      0                        0.8958238590394735
4044.0839816584303        -20942.574629670504      -0.41593566032027035     0                        0.9093940339822476
4629.757715260221         -21228.022718307424      -0.4641098718630526      0                        0.8857775512413266
728.6361566153349         -21063.12142330359       -0.07691934324904513     -4.993416125648361E-19   0.997037231575728
5317.227949589493         -21319.926842336674      -0.5233254645686661      4.911056311053193E-18    0.85213286891662
64814.73469349682         -31631.833862813117      -0.14866778813233716     1.5073702027106788E-17   -0.9888087211127713
60272.957007163575        -24377.329844013948      0.09685350921668803      7.924960734722951E-18    -0.9950511038373191
61045.61677581285         -55782.87129681504       -0.8597972967156361      0                        -0.5105708726296623
40814.40400941319         -74296.85002323554       0.9136520780742637       0                        -0.40628948091704603
47940.03650695106         -68579.58169573621       0.9934714729606275       -4.608156325676269E-17   -0.11295174741434766
54816.55068992156         -62394.031667683565      -0.9775059319084356      0                        -0.21053427973884853
62087.55769203975         -39804.498559498585      -0.5092342822427326      3.6136030109827446E-17   -0.8605912606388316
58508.13503391724         -47519.48198659232       -0.7667933424525571      -8.951903535742895E-18   -0.641846157943169
16511.171239617663        -86941.1408019061        -0.3870206870802173      0                        0.9220307350102922
24668.872372190737        -82204.68140410144       -0.5856672318617046      4.288006836965379E-20    0.8105110973992146
32761.02425903446         -77916.76042051011       0.7714547199460071       0                        -0.6361785345414499
20188.422756218213        -14200.028445152626      -0.5932044014919006      -4.945460978047481E-16   -0.8050518850016021
20294.86990401442         -13758.654298609208      5.939151247582238E-15    1                        8.91358144085329E-15
20270.250595235324        -13852.470289225621      -0.5622260909329431      3.8807204883494356E-14   -0.8269835683530786
20292.506015146417        -13947.511957803743      -0.5688102146743375      1.2367228959221504E-15   -0.8224688069614254
20289.1531744491          -14058.458649221293      -0.5777254270520501      -7.155765052171504E-16   -0.8162311746326208
20264.13249229788         -14152.839676772786      -0.586217447301942       2.567039912417439E-15    -0.810153753409318
20426.3510113155          -13031.261934806962      -4.700254250558852E-16   1                        -8.039351988751691E-16
20402.822542060316        -13160.655050655787      4.798726975065912E-16    1                        8.007480358553341E-16
20415.33132713314         -13308.26044005779       -8.773290476708588E-19   1                        -1.3385963778921622E-18
20408.927193273183        -13426.066326394919      -1.7626832306796077E-15  1                        -2.8266736250491117E-15
20394.24617150247         -13552.63428337524       -2.4197330402322346E-15  1                        -3.849015866853948E-15
20565.25662382829         -12948.601789333716      -9.737017356773273E-16   1                        -1.8472688809177355E-15
20429.69183500367         -12658.424914211484      -1.0775779763311241E-15  1                        -2.0808623940398324E-15
20423.277631127832        -12483.325751489247      -6.096533883340741E-16   1                        -1.2646018516623918E-15
20618.23910059421         -12773.19551263863       -1.016326735496545E-15   1                        -1.957154903245045E-15
20745.66170025458         -11881.34581581106       -8.804878672175943E-16   1                        -2.1589364175127064E-15
20716.745748199162        -12060.427862039398      -7.8142572976563035E-16  1                        -1.817361813004941E-15
20648.86411841696         -12237.685018267199      -1.0598050303654154E-15  1                        -2.289682010430661E-15
20590.6743949947          -12392.076400011676      -1.1261858186142033E-15  1                        -2.416796840022402E-15
20782.216729551026        -12896.209573246124      -2.2052744415067445E-15  1                        -4.282875252773009E-15
20421.882662446595        -13697.220632128683      -7.278149920153994E-15   1                        -1.1236232149456597E-14
53516.71862358592         -19124.99511801684       0.012038787414220613     -3.909983304463443E-18   -0.1443075913042266
50088.517416893636        -11830.986489278193      -0.644223049823101       0                        0.7645131491333745
21388.154436687684        -8577.698726202034       0.04081276606832751      4.457764289087314E-20    -0.4266235749200059
21227.38830103141         -8903.739639139034       -0.023594413909350527    -1.6799827715968444E-17  0.7138958892352841
21291.252577186824        -9227.097435583679       0.01369928412514836      -2.4006686825335052E-17  0.9999061440280569
21286.11449711013         -9452.326440411092       0.009451863650296986     -2.037857864904512E-17   0.19977655054588495
21269.191331693743        -9676.852972463035       0.011430571513548293     1.9692661897469147E-17   0.1423991288313749
20999.488681528284        -11035.273745482342      -0.26231682049971267     -3.7238309487884303E-16  -0.9649818024519853
20972.086148948674        -11318.864470724697      -0.2947221121010127      4.643476147507697E-15    -0.9555829698117845
21069.263074364288        -10125.147067114473      -0.0643517871197108      -2.3055891783080807E-16  -0.4237125578792111
21275.344392256546        -9917.320013957338       -0.022268228699625053    4.6913733760911765E-17   -0.19875650559683708
21230.418073764387        -10464.328123725862      -0.1840179414116014      4.487594057822343E-16    -0.9829228650750909
21159.16221678252         -10892.336192004557      -0.2382537872734428      5.01844571558708E-16     -0.9712029274067115
21150.570914156946        -10694.106261927353      -0.2155441780360719      3.5646776060533514E-16   -0.9764940800614633
20938.034309757677        -11766.132695424929      2.010636158913102E-16    1                        5.274014224560854E-16
21119.91016639286         -11589.743448771223      -0.3162250752648076      4.096291575984283E-15    -0.9486841766487174
22040.001092070783        -7828.490559673097       0.2620278205517152       6.796520426316239E-17    -0.9650579798778595
21818.028339644           -8451.37985430938        0.14084378607004763      3.795683794230327E-17    -0.9900316068936652
22811.42776451815         -7753.1703249355505      -0.06222566799586412     -6.93888448319825E-17    0.19007708601733025
23782.35562419457         -5411.830138917499       0.7243717782803138       0                        -0.6893490266153883
23448.716905995338        -6957.374908671707       -0.16410737226974773     6.544491715903105E-18    0.2901581769983446
25498.48091282085         -4833.394675383483       0.8084625737146052       1.8309217701255913E-19   -0.5883816489769434
27420.856893757733        -3917.6354114280034      0.29833627456852646      8.703825200504929E-18    -0.1485829788805578
12298.21240074155         -20198.197412336955      0.9686661573875216       -6.991338643660746E-17   -0.24836641288681024
12396.597846878018        -20191.982530532583      0.9711098947119287       -1.2981813348503168E-16  -0.2386327137178437
12796.095851029206        -20193.925835713413      0.979551695051109        -1.6351189691409516E-17  -0.20119263482082972
12695.846232010057        -20200.430935163633      0.9774625521777964       -9.507053476041E-17      -0.21110887821371496
12492.17314846349         -20193.15697390768       0.9732566405399385       -1.0405809966407854E-16  -0.2297205064105866
12591.743746521506        -20200.48580262721       0.9752959635168655       -1.3802279874660135E-16  -0.22090220181531048
12891.762673120662        -20193.127784701912      0.9813651504021489       -8.424855942483763E-17   -0.19215212969416884
6802.975921884369         -20717.43060266853       -0.2851381051094828      -1.2623525057656524E-17  0.3199526968895922
6687.51628445518          -20892.88911688002       -0.6504065562794541      0                        0.7595862687295336
7231.117051086565         -20694.137464951342      -0.6988062083546401      0                        0.7153110308543794
7016.542648437817         -20765.032626382126      -0.6802421578869865      0                        0.7329874424499631
7440.050293768362         -20782.242392758475      0.7112663911613306       -1.8198222993174038E-17  -0.7029225517113301
7639.2094455915485        -20775.120255431124      0.7258556052156798       0                        -0.6878470933521607
9492.107073218358         -20413.45121798411       0.284677712250909        2.2851848277032646E-17   -0.17340620358510472
9347.440761528624         -20402.478780248188      0.6046718017727727       1.4011220630496093E-17   -0.3802316301823385
9195.740541501787         -20426.500631669536      0.8373308910730289       0                        -0.5466964220259191
10075.302751700598        -20412.54029527355       0.8834778642304967       -3.4471782639596846E-17  -0.4684729042570781
9632.529689424257         -20398.384491994893      0.12313454211813493      5.120174787251118E-17    -0.07242960560625349
9929.94387509022          -20400.7396872096        0.12525005985997617      2.255011521082497E-17    -0.06870652455757413
9776.075584067965         -20418.497557233215      0.2895335866439202       7.535148062814528E-22    -0.16517086214582166
8689.014693382738         -20573.059390830673      0.5349979593640365       1.7804631766898303E-17   -0.3977708243250068
7993.50571118611          -20551.171822681998      0.7582257525886735       0                        -0.651992105023724
8123.3973313316255        -20527.385190973077      0.4606675163071798       1.774016843475598E-17    -0.3844287177901148
8525.116276053168         -20581.914757836657      0.7920128600797849       0                        -0.610504403112228
8246.941224649156         -20554.95256609106       0.7750422824518736       0                        -0.6319093758909905
8384.671521852275         -20535.677625274184      0.4707828880300992       1.9316208036799302E-17   -0.3719724061671747
7896.7848825224555        -20716.613394206735      0.7459161157556539       0                        -0.6660398872661103
8948.2561142964           -20574.781551760065      0.5453840816570299       1.4513160954876537E-17   -0.38340663323507257
9113.839277087272         -20591.199504338005      1.389875476024797E-6     4.5963843362810117E-17   2.045917237310698E-6
8804.82275669172          -20727.44814395042       0.34471979675480735      2.400250778347228E-17    -0.25464039674217837
6460.259519895598         -20944.85601075588       -0.6305557079959458      3.865795678941961E-18    0.7761439730533143
6214.631055711594         -21040.29329655772       -0.6076203600258517      0                        0.7942275946188302
5685.652131693585         -21313.027261284064      -0.5551227873197684      1.842579938035832E-18    0.8317683009438909
6020.162781242942         -21245.816456971         -0.5852686503255516      4.062064423090375E-18    0.8108393996182838
12246.129242388159        -20307.261270859297      0.9652550400945238       2.7481685528561773E-17   -0.2613095994276426
12147.010878118512        -20300.709022566618      0.9628270386005134       1.6975891002106391E-22   -0.27011866350415664
12048.629673573729        -20264.372913759697      0.9609564362804004       -3.0997215756886087E-17  -0.27669970513602327
11950.533933185901        -20292.522518745314      0.9576512526330984       7.035673763591747E-22    -0.28793068234249714
10229.753514479022        -20397.109392871356      0.8911683740651121       -1.8026958601854898E-21  -0.4536727078325838
10353.997914213818        -20409.760506755         0.8964198927912608       -9.122482704844039E-22   -0.4432057929274933
11839.949252074262        -20297.55570369905       0.9543632952486344       -4.835332222027296E-17   -0.29864812066635843
11738.278491815578        -20285.66983747289       0.9516036586745401       -1.2875862362505126E-16  -0.30732796154291303
11647.735532863562        -20263.47418804309       0.9493438878783913       -5.458712377394823E-17   -0.3142390520559396
10548.954159599174        -20293.548322927625      0.9083149402088364       -1.6002241516996452E-17  -0.41828694597874433
10643.309185822918        -20267.81203237898       0.9129840044721913       0                        -0.40799535159044353
10730.999054278469        -20298.68978438679       0.9156915486793746       8.486290685298828E-18    -0.4018818070521404
10841.940947195968        -20309.991915787366      0.9198087698664864       -1.759011551620428E-17   -0.39236695366852725
11556.550248199399        -20289.118509807035      0.9458678567455664       -1.1048194104199917E-17  -0.32455199483454295
11447.935613074998        -20296.690541691118      0.9421381753478872       -1.0674589386010909E-17  -0.33522478656791654
11348.845289826902        -20271.043492091667      0.9394412285964083       -1.2406472001489298E-17  -0.34271004818794537
10956.234609034413        -20301.238865778203      0.9244814962815173       -3.6488544041083776E-17  -0.38122691779290224
11048.65759738702         -20269.35963510494       0.928807534971164        0                        -0.3705624943059801
11253.379903360308        -20296.02086467447       0.9355119659413434       1.0031078249716852E-17   -0.35329500602386266
11139.145762349146        -20296.690369775595      0.9314089912612409       -9.670958715916E-18      -0.36397429873248205
10479.196042367776        -20407.561321131805      0.9020099779481373       -1.5694664152026678E-17  -0.4317151824740375
3711.44849427305          -20974.57126218166       -0.38305985732766434     0                        0.923723452426181
3355.8491670006015        -21082.230599513292      -0.34595718687879895     0                        0.9382502302412943
3013.3817986430763        -21195.51585727559       -0.30991706524390183     0                        0.9507635759315768
2257.9949651405527        -20962.23090934319       -0.23733222030218068     0                        0.9714284888222612
2656.726185551242         -21163.47412562061       -0.2748700591265263      0                        0.9614813019511518
1732.902524222912         -20981.529666190738      -0.18284455634863783     -2.4167785605937533E-18  0.9831416667104017
1192.8027040063635        -21117.41078385988       -0.1254329724713926      0                        0.9921020186678554
4954.037516236731         -21506.200924527115      -0.48618769298618547     0                        0.873854342285406
4060.4544524915013        -21322.772100606777      -0.40896058445986594     0                        0.9125519545384265
4505.820774699245         -21616.248441248084      -0.443294672363222       0                        0.8963757628124384
998.5409868205721         -21551.019295082966      -0.1024570368543648      0                        0.9947371605346529
5440.755849091671         -21742.565095955997      -0.5224564656617702      1.5442657015949482E-18   0.8526656699254636
12991.302235891757        -20198.322925731594      0.9830720222104067       -1.7378148916483765E-17  -0.18321953586792286
13096.178180893543        -20198.32576632907       0.9848513144083583       1.7955779795199764E-17   -0.17340094522899366
13198.217867128806        -20192.36257907748       0.9865604638363606       1.6697221834975034E-22   -0.16339660576513682
13395.298978847597        -20202.76418371827       0.9893075021835488       -9.849597807072675E-18   -0.14584466148751998
13295.36847129481         -20193.95835252313       0.9879993628802252       -8.892379944529764E-22   -0.1544579500622295
57975.75603452185         -32443.593216484078      -0.3463986823734619      1.0902034757910353E-17   -0.9379804994306243
53871.48861886574         -26649.13184595515       -0.1932918423368599      -4.317720211118996E-18   -0.9809875189601854
47905.94525792252         -24566.80795016462       -0.0767664664494212      -2.0138196153352716E-17  -0.324189632034651
33993.252152436165        -70760.86289201265       0.8398941395130197       0                        -0.5426495333648804
53349.373080506295        -53845.31219249939       -0.9292202789311443      0                        -0.36935730728696786
39299.51165739785         -65840.27519048477       0.9441783559082814       -2.1429847863960503E-17  -0.329116612356444
46456.22907854605         -59988.325864917395      -0.33305723303347146     -5.0007823103651663E-17  -0.021213177776247743
54670.7149770135          -40543.09741375425       -0.6794132321218193      1.2283885063471002E-16   -0.7336647102720137
51796.65667498599         -46945.62822538005       -0.8645543106579856      0                        -0.5024432607392988
16225.9405820924          -77072.5275042159        -0.4208735432133414      1.2467819424934181E-18   0.9070703052670707
25186.042310797147        -71828.25197550275       -0.6628031225576956      0                        0.7486308584779212
20196.758539820767        -14300.53239888297       -0.6005612860523434      1.918758214959472E-15    -0.7995787271819962
20294.74588801013         -14243.529723601605      -0.5918855628258874      -4.1501738660950335E-16  -0.8060220093039266
20403.170907949527        -13855.431385665326      -0.5565248490348355      1.4679484106498701E-15   -0.8308309631258023
20413.33826410606         -14016.133438645695      -0.5688921295640851      3.5314147155241983E-15   -0.8224121486870382
20394.745471802195        -14158.447182117729      -0.5808878878828534      2.029457944971543E-15    -0.8139835748152552
20586.30564943267         -13115.466998514692      7.13157961333611E-16     1                        1.2395145019178243E-15
20590.15611080458         -13263.449582209272      -1.0199012529917024E-15  1                        -1.731151552491487E-15
20527.04397774312         -13384.234340460232      1.0017546743849823E-15   1                        1.6492927023962898E-15
20526.00934372469         -13485.50303511402       -7.851221183015878E-16   1                        -1.272315989408359E-15
20569.147759884294        -13605.456651328948      1.2260961069419115E-14   1                        1.9645735761022223E-14
20767.733162988225        -13060.338451413008      -2.299952107209565E-15   1                        -4.315669845245429E-15
20654.728822155495        -12576.095070033698      -6.06545535355242E-16    1                        -1.3036604506356437E-15
20834.035398531298        -12739.434473363395      -3.124172397671802E-15   1                        -6.3432550577437235E-15
20941.967614995272        -11973.777960087815      -5.336575502308336E-16   1                        -1.3957691417513118E-15
20894.12527105227         -12187.36142096562       -1.1059201409929357E-15  1                        -2.672865916345813E-15
20799.33357125532         -12380.60267658167       -1.545510583874274E-15   1                        -3.4053612959066946E-15
20942.80262679142         -12842.64104158342       -1.0553424034064353E-17  1                        -2.083088475243145E-17
20959.924801126916        -12981.13940134444       -3.953555916550256E-15   1                        -7.734076979991239E-15
20583.689525595735        -13776.7989552921        -0.5421115009238259      -1.3853669674226362E-18  -0.8403065600984984
43874.33682533524         -10495.82966441187       -0.6226470846911153      0                        0.7823141899652549
46075.648787809136        -17387.538430058798      0.1520504200420972       4.970624154850546E-18    -0.9880749800065871
21756.367898703953        -9011.808109439236       0.04419418943807466      -3.004226162307817E-18   -0.9990223579131229
21563.373832382855        -9482.349879395833       0.02370384586432635      -4.185523878314838E-18   0.6662450210815201
21542.08148674186         -9823.919662583305       -0.017259545881629944    -1.7269498221739763E-19  -0.19925402219809613
21277.68713389273         -11123.397280579647      -0.2580329221731324      1.1193860550875426E-15   -0.966136089350402
21299.987201527758        -11397.407807422664      -0.2870734202580587      -5.938903140865869E-16   -0.9579085580940829
21567.734124240254        -10277.260701086865      0.02059999347951209      -9.081677127987873E-17   0.14136418921133295
21447.541091346266        -10776.849082627901      -0.21032695509178984     4.569802037099107E-16    -0.9776309893808675
21184.421731597133        -11840.167242770263      -0.3387952593152364      3.725841805489727E-15    -0.9408601071776457
21445.79763316177         -11642.452854958909      -0.3058047777206592      2.365866726964593E-16    -0.9520941875426706
22536.48212995238         -8654.145557950487       0.14414913818174332      4.760071161959519E-17    -0.9895518637124099
23729.959364831862        -8247.067457547117       0.27053689932091635      2.864837284612803E-17    -0.9627042274248709
30118.624263934566        -5326.912592397612       0.8110870863446172       -3.600371985879504E-17   -0.5845261747043168
25134.007869155266        -7088.958322062765       0.07169869233171247      1.4554017078929682E-17   -0.12348380473283213
27556.889731271698        -6505.869203292931       -0.6602883970168714      0                        0.7507496898799073
12351.61275845743         -20296.636623918534      0.968079925823519        -1.4204443359174894E-17  -0.25064168982501284
12442.184838498142        -20271.08157084049       0.9707090237986984       -5.2629318902838766E-17  -0.24025817472718763
12841.297872008556        -20277.54558134266       0.979104497614626        1.9870219766641183E-17   -0.20335776893589802
12752.071378231318        -20302.99941687781       0.9769143702851518       -6.439345307421251E-17   -0.21363125409225778
12639.794099941311        -20313.148296379073      0.9743832042318946       -3.10862136758938E-17    -0.22489413119872784
12529.01926070747         -20302.907019037993      0.9721165797080831       -4.504928298896568E-17   -0.23449809017849707
12927.782646184392        -20299.47316407756       0.9804126604167247       -5.950697051254437E-17   -0.19695434534475634
6895.285018057756         -20973.005623622837      -0.44268598577909407     -7.798120722810327E-18   0.4984712139453282
6674.113190182799         -21100.524171704525      -0.6426511101217832      0                        0.7661589443679977
7202.829483676973         -21011.64877388143       -0.6861304222981894      0                        0.7274784955567671
7751.741165156205         -20936.799328962756      0.7283070143592091       -1.2232595620620355E-17  -0.6852509608077575
7521.512812714536         -21030.61616046673       0.7088288109350566       0                        -0.7053805251546398
9553.571617845015         -20529.63806622029       0.8535069467775127       0                        -0.5210814624729401
9428.59283088155          -20566.30268882398       -9.48570358237181E-6     3.948623867017527E-17    -1.5027386595238093E-5
9275.045756563852         -20588.384350579927      0.5576022190545773       2.1503540131803156E-17   -0.3654096448205691
10127.889237292797        -20589.182908371415      0.8805546550447212       -1.4116770027933217E-17  -0.47394461096882456
9987.128385358365         -20540.89098666273       0.8752536999341173       0                        -0.4836640953778616
9671.166636403294         -20570.29345692582       2.47055319444837E-5      4.8772576423894624E-17   4.1337829714123885E-5
9841.53561368578          -20572.05456586128       -6.3476971128295645E-6   1.9312977765678236E-17   -1.1047235752977466E-5
8583.808175277027         -20766.154661391643      0.7894477035717169       0                        -0.6138178180953426
8123.995635073554         -20711.623649250087      0.7614906003411397       0                        -0.6481759377027753
8356.087855005311         -20742.994978815706      0.7757203691134212       0                        -0.6310767728691246
7954.246807497144         -20970.783624597436      0.7411923135474533       0                        -0.6712927447498537
8691.097252182813         -20980.406366706284      -1.4295475606773689E-5   4.124820164560846E-17    -1.835330961297288E-5
9015.665025636376         -20779.698210247898      0.2717443924688609       3.0047263021421505E-17   -0.19304428736457413
9204.731343609894         -20779.718798023157      0.826123698428408        0                        -0.5634888026481255
8905.939724436807         -20983.8349604164        -4.267831421878032E-6    4.4129304150723835E-17   -5.728190628329077E-6
6419.064071398605         -21345.941202924652      -0.614978787362748       0                        0.7885435099822485
6016.353973620969         -21595.054494518725      -0.5747339171471036      0                        0.8183401662382624
12287.55565195435         -20410.004873229766      0.9642712239049067       2.7819757056735097E-17   -0.2649169772868436
12168.020963945099        -20418.011730492384      0.9609811677604725       0                        -0.27661379813117964
12031.145130867515        -20400.588961993646      0.9575982241496482       -4.401851735644295E-17   -0.28810699079121754
11888.316321063081        -20412.001726586088      0.9532382857203903       -1.2274009815710988E-17  -0.3022197368537903
10282.91997715779         -20567.43579025194       0.8884811561093007       -7.407790188991774E-18   -0.4589131011882513
10405.716276567651        -20529.42590482714       0.8951814922309543       0                        -0.44570179881155064
11771.658358207902        -20410.24072145335       0.9497753930487546       1.1833637473132007E-17   -0.31293242316099
11649.053847679063        -20387.059986202497      0.9464984672903302       9.755371492093118E-18    -0.32270830239460774
10642.134100100538        -20394.774980369948      0.909326747461989        -7.084101110343811E-18   -0.41608275859511096
10771.957012955625        -20432.98083207716       0.9135936479246065       -4.3113830362634064E-17  -0.4066283869398592
10901.246159381939        -20432.360061451505      0.9187833175603465       -5.391006334600181E-17   -0.39476222557731316
11494.288314295729        -20409.749792755356      0.9409236411362443       -1.0840468756146676E-17  -0.3386188133717934
11345.03320980311         -20401.06415441478       0.9360582314398095       -2.658499125968001E-17   -0.3518451145576333
11048.116660400052        -20406.983921093553      0.9251339072615046       -7.259255256516317E-17   -0.3796409497165466
11189.717824957112        -20424.02496494936       0.9299376723718545       -2.954033724574592E-17   -0.36771717908433943
10532.755954004164        -20563.626306796734      0.8997868918083339       0                        -0.43632962996871294
2883.311398896282         -21517.609655271073      -0.29155818508911374     0                        0.9565530030684567
3671.027990161777         -21562.38529463867       -0.3666522949904545      0                        0.9303578691121439
3251.386174770076         -21452.32542403603       -0.32878221181789985     0                        0.9444057290696402
2283.624431546724         -21475.110533043895      -0.23352433484753746     0                        0.9723506757756442
1645.3789711312854        -21603.993782642225      -0.16798220331115754     0                        0.9857898099709357
2673.7465745996806        -21808.598625977138      -0.26655066563894314     -5.2992718869375036E-18  0.9638209052961131
4802.073965162456         -22018.188877792298      -0.4601810535913226      0                        0.8878245817592774
4082.780224345315         -22006.05758500682       -0.3963215086031672      0                        0.9181113233576829
1377.1765645534879        -22204.740634140468      -0.1362024910925411      -2.071157642933435E-18   0.9906800328939793
5363.202592682262         -22338.821778781345      -0.5005094806395509      0                        0.8657307646620547
5908.302800922677         -22059.577173636753      -0.5531154511151808      0                        0.8331044429388766
13803.198545454623        -20187.849646578354      0.9942741419991722       -3.3512908266281027E-17  -0.10685939329016308
13703.74024613869         -20190.45147433544       0.9932198786493803       -3.2504053070052777E-17  -0.11625090199352828
13604.00887691792         -20199.718215971927      0.9920019004701642       -5.2522684494817215E-17  -0.12622293318361893
13499.795368887419        -20204.73057391519       0.990669334094501        -7.119694976290385E-17   -0.13628745250720617
13038.183365494273        -20306.877841140787      0.9823178255100303       8.795922710936272E-18    -0.1872209618861547
13153.679875481472        -20299.35629185175       0.9844112736273637       5.632216610406241E-23    -0.17588190234602938
13247.4323924284          -20270.109458726663      0.9863119437784341       -1.1270409352067061E-17  -0.16489011222410105
13445.08554944418         -20316.573708747215      0.9886587872984683       -3.9875256655915593E-17  -0.15017923031665667
13335.290106309518        -20304.755007084565      0.9872082906533909       -2.892116195071264E-17   -0.15943584840570854
41537.81550413266         -21808.87638673603       -0.1212721462611504      7.33934988049228E-17     -0.3115082156577545
49617.05808080821         -32767.480982289333      -0.5647610990718184      9.575844635256413E-18    -0.8247086494822614
42806.074498425536        -28354.292568593683      -0.5721428161392846      6.925700666703992E-18    -0.8197678010443581
30999.112405551798        -64297.38916229436       0.8378183466323456       0                        -0.5458623658897187
45473.494749931335        -50635.929587966915      -0.9761561231357146      -5.556473638921108E-17   -0.21616439245676175
37464.14883814756         -57119.055269605655      0.9752841530610805       -3.496421840408177E-17   -0.2196166633871705
46866.268194113814        -42178.38515850359       -0.8624935216438846      -5.372322363239013E-18   -0.5056261102347513
41305.495102689834        -45037.52462170806       -0.972601993407111       0                        -0.23237925206336968
15466.6525712685          -67873.83383551738       -0.45234582939927553     0                        0.8917332335996809
22187.441833005978        -62671.708609867404      -0.44693419148467606     -8.246284867976704E-18   0.4947241764611236
20198.83381702068         -14404.161103240926      -0.6083535209166455      -3.1236459250718985E-16  -0.7936661721986514
20193.80694293591         -14504.026597848633      -0.616089785826398       5.009137924393442E-20    -0.7876759328903086
20194.00791942886         -14601.107266275494      -0.6233153800041572      -9.445814715452103E-20   -0.7819705470928823
20199.98032050845         -14702.96228877102       -0.630561955907149       1.6309642020880436E-15   -0.7761389173311953
20307.01586754047         -14354.00007781074       -0.5998178948548601      -3.303942162465807E-16   -0.8001365458664388
20417.949300127915        -14295.25195971784       -0.5904650781850319      2.4570202593234754E-15   -0.8070631883147983
20199.649846823693        -14807.875281315542      -0.6382256244452932      3.634986020236711E-16    -0.769849369425879
20193.40428105102         -14907.326526583593      -0.6456657877330279      3.2950808644132545E-16   -0.7636201215390773
20585.10672039199         -13947.983197197014      -0.5558487952282217      -6.862196834829326E-16   -0.8312834127552199
20564.461786155032        -14107.597116324303      -0.5694125996172571      -1.4589311515487357E-18  -0.8220518777091134
20526.55463114757         -14230.894279061988      -0.5807295119758233      2.2428584159159667E-15   -0.8140965745596043
20765.514445599103        -13228.495182669401      -4.4415947199841325E-15  1                        -7.96312990957564E-15
20696.31885578964         -13438.959034634421      2.0702110719167774E-15   1                        3.4792543488493863E-15
20757.724184843515        -13685.707278260992      -0.5268790374708122      3.724506784666981E-15    -0.849940273229053
20967.35129316158         -13149.310513469245      -1.643660410138451E-14   1                        -3.0715255401501136E-14
20956.70245162264         -12555.64208912787       -5.666904801674764E-18   1                        -1.220513991035254E-17
21018.402679235813        -12732.651984150538      -5.861665427742651E-16   1                        -1.2013536272364686E-15
21172.172901365822        -12105.891306562093      -6.114826294234127E-13   1                        -1.555824720706596E-12
21085.690546570062        -12365.70991272581       1.948695085644342E-15    1                        4.450670591706985E-15
21117.720103505875        -12861.052516426062      -2.484438482286894E-14   1                        -5.081581762918151E-14
21129.599390564832        -13029.173913202201      -0.4539940574045456      1.7349419510872258E-14   -0.8910047065534658
20771.55516168295         -13870.049798598411      -0.5412979436183368      2.5603122757542914E-15   -0.8408308566735672
33600.025470422195        -6786.66138717403        0.7370674653751309       -2.7024877352824636E-17  -0.6753955626989044
38277.230554120004        -8575.741318670236       -0.6667584420499387      0                        0.7449980910686276
39038.482061867464        -15545.437581424092      0.067251778562124        1.9299307480092394E-17   -0.9971973149968856
36115.842163596775        -20958.101509094882      -0.4204634938800241      2.110223113261813E-16    -0.9070790663407173
22153.956992170562        -9760.937472259922       -0.04301277823799371     -9.478341192863977E-18   -0.9990712720309025
21664.82752940305         -11279.287461978112      -0.255695977412514       2.4073922359467204E-16   -0.966756980542365
22087.15197851869         -10712.06183055896       5.875395374603151E-4     -3.1445798275986717E-17  -1.0108362338715852E-4
21488.600955157148        -11962.933153299104      -0.33650841802964865     -2.5583450568209493E-18  -0.9416804366001553
21737.557780599254        -11723.492169620362      -0.30039472613611123     -1.6747957345587907E-16  -0.9538149154959085
23445.634133189047        -9526.155363948552       0.057597119749717214     6.652244449612426E-19    -0.9983303939092837
24954.215985855084        -9128.599608837983       0.1922470534953875       3.591221187855233E-17    -0.9813180169352483
29737.00031345122         -9070.433219925095       0.2797201864374005       -5.273901158447731E-18   -0.6569426651472542
26724.62970718807         -8881.51276222856        0.31008365457597237      8.248047741577551E-20    -0.9506467794718884
12438.996570284353        -20401.292085712106      0.9682039654745427       -2.5003515999664838E-17  -0.2501621021430674
12838.332802614274        -20399.87498742949       0.9770774873378255       1.4151535579601453E-17   -0.212883963339524
12700.55979503312         -20435.243986578425      0.97358341534355         -7.906195139480814E-17   -0.22833162741762478
12569.112874511038        -20438.801005139332      0.9705714184401678       3.1912807035189E-21      -0.24081345321537947
12964.99755370644         -20423.64791016322       0.9791958316054937       -3.43242033728598E-17    -0.20291752344975134
6897.4760666056445        -21361.86902613912       -0.651688614786708       0                        0.7584861774085804
7308.488039464988         -21297.339556204843      -0.6844915579027046      0                        0.7290207531378636
7759.570013546157         -21192.540550546888      0.7203578336021669       0                        -0.6936026022823304
7567.542015580726         -21360.085196177224      -0.7013620766563202      0                        0.7128051480879904
9543.461859297619         -20699.75847537264       0.564995475345858        1.7668967964206996E-17   -0.3538708147581069
9359.929784773978         -20764.1057003767        0.5569332097772931       2.2312055439638976E-17   -0.36642849380059195
10186.287288689296        -20764.10937468318       0.8780150572167722       -2.171829342962411E-17   -0.478633007075024
9971.765936774655         -20735.639061450423      -0.1240720311635766      7.53070890258455E-17     0.07081168799254348
9726.438690092747         -20764.75069943578       0.5700488984426478       1.8792412451172764E-17   -0.3456713624377185
8446.525922375193         -21032.45217059624       0.2572794755954831       3.4077877920228476E-17   -0.2119395518769236
8188.852831554437         -21041.92492307931       0.7546646879627558       0                        -0.6561106557310139
8004.536317130053         -21225.19990153884       0.7360703299917222       0                        -0.6769050230901416
8613.562806703754         -21203.40807486494       0.46611087702278364      2.183843139419103E-17    -0.3778103269997025
8803.755840126147         -21166.506790388037      0.47381828635042644      1.7319318846231767E-17   -0.3680981280484975
9116.400937696166         -21021.206302999348      0.27104619345965764      2.6249106803915173E-17   -0.19402337464414868
9307.721838756806         -20958.28772392729       0.16519232045570148      1.3323151906709296E-17   -0.11274528784659996
8996.410312898613         -21219.726845443533      0.5330713323093162       2.049705283470424E-17    -0.4003490884929115
6575.116558223177         -21926.222676421592      -0.6097908777088464      0                        0.7925613207515873
12332.790517000001        -20577.48555635715       0.9620893797799906       -2.8196066065435626E-17  -0.2727343400080939
12210.67972030885         -20530.910490237347      0.9597955945519997       3.258188894951253E-17    -0.28069986596845947
12085.605160033208        -20558.595764067602      0.9557400971914597       2.6114029326611253E-17   -0.2942122781492347
11937.55049018461         -20572.27883620961       0.9511200515512664       -6.234801130921495E-17   -0.30882137807316096
11818.80976772492         -20530.186697446778      0.9484742725842643       -1.4417640989551127E-17  -0.3168541499212187
10393.875631704152        -20715.02665400355       0.8891534689018779       -1.3218602975444694E-17  -0.45760911200444604
11696.587645573425        -20548.950454249152      0.9441887066706514       -2.3127572509033236E-17  -0.3294050449560045
11565.516794045026        -20528.98838246539       0.9403869103715712       -3.995587019869003E-17   -0.3401065361413959
10686.781220196835        -20581.76724273106       0.9058635564927218       -1.2038651947767364E-21  -0.42356961001912535
10828.027963955576        -20581.10282245586       0.9117352117011618       1.3206908510315233E-22   -0.4107784108807933
10960.981361945742        -20567.389132014563      0.9174435130744053       -1.8364156236209662E-17  -0.3978660567044628
11433.436489214711        -20572.679492548956      0.934824900593323        8.439835608565817E-22    -0.35510900346710494
11263.151596530563        -20593.834387906016      0.9282107379634961       -8.082537804786208E-17   -0.37205486425402556
11100.404038513652        -20580.580667452723      0.9224818509566632       9.5985451876711E-18      -0.38604045336637355
10588.832453088025        -20753.201737716896      0.8967327000254582       -2.462858736001432E-17   -0.4425725488932692
3210.0103501676385        -22092.978797704876      -0.31406811334400403     0                        0.9493995821429841
2313.966309163806         -22297.089970794066      -0.22607051298381495     -9.189270012815185E-19   0.9741087262726075
4620.307670227213         -22530.470877406973      -0.432776751045821       0                        0.9015005517977172
3866.3692244139675        -22569.93853663782       -0.3654200944788898      7.240518123753744E-19    0.93084134042779
1873.9469094894553        -23090.174779092104      -0.1764834832933808      -1.933060642467703E-18   0.984300068366546
5260.145744908706         -22983.45705742548       -0.4766799454494139      0                        0.8790762648424996
6146.085030995307         -22695.221822506115      -0.5549863633454729      4.3359526138174276E-18   0.8318580443567639
14298.404509236918        -20181.990506426195      0.9981365956204954       0                        -0.06101914433533015
14199.566424629314        -20175.925250747714      0.9975798978370704       0                        -0.06952946759276359
14116.129372178364        -20159.913911258554      0.9971197606443413       -5.90618316766047E-17    -0.07584314467966366
13900.751808389323        -20199.47814674264       0.9951061920208746       -2.3009587762204426E-17  -0.09881126241622341
13836.02376134805         -20293.632792612625      0.9936731916866296       -1.1240524513563114E-17  -0.11231022777143951
13749.602572087835        -20269.00719373337       0.9929781942946887       -5.259961927929677E-17   -0.11829752855627966
13663.53740193438         -20297.00374937082       0.9917153350765315       -6.398456541204013E-17   -0.1284550260833983
13555.683413291992        -20311.93380928723       0.9902097336069965       2.0626427093203433E-17   -0.13958754504183257
13094.12185040653         -20425.61755372245       0.9815708859611934       8.924198893810852E-18    -0.19109838557661493
13503.451465055157        -20436.21059434433       0.9880545821712392       2.0230134981926002E-17   -0.15410432100028065
13247.418573156154        -20404.895239506677      0.9845128105910208       -2.4061096533452844E-17  -0.17531263958238524
13381.194611011708        -20440.686217889626      0.9861738050080094       -9.745294720920204E-18   -0.16571428471098945
37400.449324538866        -25623.16271633279       -0.6116777114308022      1.0446901226128175E-16   -0.7908805054442364
42863.40048448318         -34654.282927171545      -0.7744879661055268      7.116396193478552E-17    -0.6321376707262023
37769.992763764974        -30661.697688284392      -0.7840308142077518      4.3534645439858916E-17   -0.6205154792038737
28047.34167387172         -57498.63269041769       0.8393944518644026       0                        -0.5434652801160494
37108.376138821935        -49485.05024102884       0.9986493586039216       -1.0593264296346397E-16  -0.049594775342496324
31580.536892720906        -51614.90340786609       0.9474145473507736       7.927924649239178E-19    -0.31984059692782374
39876.55924311002         -39972.525195362425      -0.9334750509844337      0                        -0.35831141253538185
36612.41853258015         -43997.22360055291       -0.9961525233927508      -4.87999492189525E-17    -0.08732451978903202
13808.311755190754        -57911.04831350996       -0.46304369244712396     1.1930680754923672E-18   0.8859954566641697
21262.887230304303        -55349.95438784873       -0.7019773258866332      6.467696019418497E-18    0.7121339956988678
10226.740967923346        -51426.55507570639       -0.38607257338343065     0                        0.9223904309661103
20191.97911512719         -15002.246016054678      -0.6525012293740066      1.3616830267310674E-15   -0.7577876649686944
20302.101338793535        -14463.683360693809      -0.6083401703320668      -5.529745911627833E-16   -0.793676405436249
20275.528101513773        -14552.611382086205      -0.6161750608583151      -2.9358084305345996E-16  -0.7876092266869619
20302.385844832646        -14645.344436192327      -0.6218920420901711      -4.335884165398858E-16   -0.7831029861224291
20310.157194617885        -14760.93582712002       -0.630051170518735       1.3347850957901006E-15   -0.7765536178968347
20569.60698120284         -14346.03335134961       -0.5877168591998818      -1.2150213305029554E-15  -0.8090666788509484
20432.411530899313        -14416.691192250706      -0.5991039557558888      -5.735106681190135E-16   -0.8006712484544319
20301.630890192268        -14871.793833216949      -0.6384663404784376      1.3683452176790684E-15   -0.7696497459991268
20277.115143180145        -14958.097116444993      -0.6457231393280883      7.587762090937852E-16    -0.7635716252827299
20774.42467686261         -14061.888488656246      -0.5565055551828612      -4.203890925890518E-16   -0.8308438860083079
20692.60433275913         -14230.226037685643      -0.5733675853376061      3.393674098421346E-16    -0.8192982428588045
32491.611460661326        -23811.988577145283      -0.6794620616101975      1.057448967036993E-16    -0.733588592598832
20938.159084071936        -13773.7964200255        -0.5260420301033164      1.4560348389586883E-15   -0.8504585686685543
20985.26565442409         -13343.443219496934      -0.4878834605453451      3.158148571772924E-14    -0.8729087643913096
20978.71795095489         -13580.588080580623      -0.5082162526994547      2.7033282797903835E-15   -0.8612294863675235
21219.84447365401         -13192.060382387892      -0.4641759222569419      5.994395553302329E-15    -0.8857430156313932
21238.784933304843        -12644.364034322401      -0.41405274094935646     -4.3317855591086055E-18  -0.9102528502031593
21453.024150819478        -12320.397948795211      -0.3733453605057946      4.9707714878193635E-15   -0.9276924089172581
21382.575915420108        -12961.774743519281      -0.4363202059429386      2.3714436560627746E-15   -0.8997914198121765
20990.124123288013        -13971.32881396361       -0.5397210750420687      -8.126803159525573E-16   -0.8418438931983526
33484.6017630049          -12207.642726865592      0.17697059446985403      -1.795444568881689E-18   -0.9837271247755152
33767.26372634858         -17186.61264914523       -0.25787042723792764     1.0307056077589076E-16   -0.9661361152059009
32627.284478155278        -20321.408697135736      -0.5082324998302873      -2.891537247544535E-18   -0.8612031970610605
22975.57582380902         -10623.189163106239      -0.039171147381701084    -1.3257315474051047E-16  -0.33102141261795354
22317.789093186653        -11565.559590613004      -0.25444654989223164     2.750376160357051E-16    -0.9670844993413892
21938.631533399417        -12145.197397087768      -0.3328406777045488      -3.128876914142943E-16   -0.942982829202143
24292.7434041434          -10675.85902662118       -0.054063814278199424    1.7014768244252133E-17   -0.9985229493309635
25598.64677898653         -10395.175502860775      0.04679342688708535      1.8963366991090746E-19   -0.9988958315709769
29391.78273656163         -12675.230413187654      -0.0445022547757487      6.455104457796511E-19    -0.9988934584930552
27282.4485217755          -11109.203454329285      0.03746223316362008      2.588557316866657E-18    -0.9992920258618326
14395.527007569623        -20186.17611737044       0.998618383549884        0                        -0.05254829672733311
14493.020989183338        -20195.813444209292      0.9990085167330669       -1.376856876538044E-16   -0.04451946479457313
12478.970912868645        -20585.616928461033      0.96565578985359         -2.949411524149945E-17   -0.2598247303417456
12891.039026273971        -20533.432332229753      0.9759525905231936       -5.0233299127729456E-17  -0.21798288779178404
12776.60072064448         -20562.566119355397      0.9730277861397578       -6.464788033676653E-17   -0.2306879418491495
12627.270379084473        -20594.654765600648      0.9690656467617728       -4.63014413539875E-17    -0.2468030969435988
13000.101238230425        -20577.729440522275      0.977440393369251        -1.7301581532892E-17     -0.21121144175447196
10283.1519278686          -20971.55673547717       0.5842425166836396       2.2574606386541828E-17   -0.32109986798205703
7353.07981874705          -21722.478624359723      -0.48183531111167316     -5.554173883420714E-18   0.5272933821334705
7832.023338300474         -21542.83190055993       0.7141839762307423       0                        -0.6999579165786093
9529.297226320963         -20987.0325593417        -0.11970161038651873     4.0841400960515506E-17   0.07797241366469483
10055.19950407296         -21006.608465905178      0.28806145467492533      1.403866715604424E-17    -0.16772509717983164
9796.922520096025         -21026.81963521526       0.2835094839138809       3.243637433720807E-17    -0.17530967689119836
8332.911316001737         -21421.370659449574      0.751811405179771        -9.523298733520227E-18   -0.6593776254136161
8794.146018334135         -21416.864799034804      0.780860073832192        0                        -0.6247059102072295
9316.589696267509         -21255.866737934062      -0.35016020755247135     1.457046525972937E-17    0.24710580390518208
9041.629660530933         -21474.08148188853       0.47650667146899695      6.348744481800366E-18    -0.3646112515633483
7084.683737256357         -22417.940617015527      -0.6340018881186685      1.287824647205431E-17    0.7733301177838102
12369.032189055304        -20751.230739932125      0.9595288779162147       1.4251102980602486E-17   -0.2816102381406316
12186.417136210202        -20701.01103337842       0.9555501587885329       -2.3087112316565254E-17  -0.29482856773778654
11992.34335462294         -20733.134172429338      0.9491669917439998       0                        -0.3147729615731829
11800.348828906759        -20707.205162778602      0.9437946451642338       0                        -0.33053238717955213
10481.950415618752        -20958.092290943387      0.8859856510663106       -1.5995415593867235E-17  -0.4637126503032791
11578.649264892438        -20717.435274543124      0.9362350059018468       9.573424744498216E-18    -0.3513744509640641
10756.882853475723        -20765.018742617387      0.903635240442162        0                        -0.42830286886128494
11007.686708616571        -20701.446726963382      0.915641942907353        -1.3459520032949944E-16  -0.40199481330798675
10890.201659291008        -20707.333795413015      0.9107494767899121       -5.405867175753841E-17   -0.41295930808521114
11356.740104788905        -20776.022145489336      0.9269414999872355       -2.2080574172066603E-22  -0.3752058791029202
11139.840644134452        -20774.336796227275      0.9188238543031574       -9.752981935168038E-18   -0.394667853152407
10675.377777411253        -20954.30127578136       0.8947413325381449       8.487974955721115E-18    -0.4465847575020017
3149.029885993371         -23263.459723940192      -0.29051904131867123     0                        0.9568649676959938
4357.9355677404155        -23236.340762408818      -0.3952974789896155      0                        0.9185512905257588
5077.74032267656          -23618.723403551452      -0.4474329479659171      0                        0.8943146849599455
2520.6981510561463        -24258.71001200868       -0.2230244245396801      -1.380892056578356E-18   0.9748034542974576
5997.633820064466         -23479.510419029943      -0.5232448048416675      7.994345685549306E-18    0.8521812601598894
6782.69687992045          -23102.260784331662      -0.5926793262066902      3.8472465338612E-18      0.8054378800974339
14345.930507921883        -20263.88842065331       0.9979897171107123       -4.727652530673729E-17   -0.06337605427784604
14018.652952562865        -20205.875227826822      0.9960762590754405       3.0656194256257504E-17   -0.08849906597196681
14251.243996901994        -20284.8032849642        0.9972828267843381       -2.5502294452489512E-17  -0.07366792008585493
14134.075547590946        -20259.57878415922       0.9966087695692168       -7.393202116102295E-17   -0.08228584034463178
13941.887011770681        -20316.267277185656      0.9945344647621961       -3.480144544129934E-17   -0.1044087982547748
13870.810043412203        -20396.30540878365       0.9931011113739767       -5.434108702228695E-17   -0.11726117046728439
13749.89258697363         -20392.88908265207       0.9917649473768044       -3.7419713336288094E-17  -0.12807141675280861
13618.453170304347        -20418.825481115862      0.9898407734077906       1.0481279071312813E-17   -0.1421803163761
13146.886701232768        -20598.119962683526      0.9799539580637063       -2.7135868388048236E-17  -0.1992240779054958
13567.975543731734        -20544.70932763777       0.9876714993019686       -3.7032995747731224E-17  -0.15654075447359572
13452.455742932434        -20585.198050573         0.98540592044632         -9.924501915869393E-18   -0.17022094606432261
13303.547531232498        -20596.690617662513      0.9827871142669986       2.845703390879077E-17    -0.18474166469850337
33682.59263106807         -28145.549282483214      -0.8073848033839609      -1.7743216409270315E-19  -0.589948906001671
36223.55938351775         -35478.29179744252       -0.9223221949248673      0                        -0.3861196763097999
33687.84586725708         -31962.201592081186      -0.9053408824928363      -2.4378710632556415E-17  -0.42452027196915976
25280.068894121727        -50642.224480356526      0.8485966257781317       0                        -0.52892722295988
30946.2258175839          -45973.099214670394      0.9796052000670604       -7.722411238146011E-17   -0.19988037262340605
33589.31497872625         -39788.963230072855      -0.9937250497558107      0                        -0.110729177158843
17078.840903029133        -49277.01961869322       -0.6466323357877772      0                        0.7624935656771749
10312.858284285368        -45807.03494477404       -0.44071094265172167     0                        0.8975834529848141
9149.162066772962         -41184.771648361566      -0.4338984587354062      2.2633425835057245E-18   0.9008896905938553
29327.497894095475        -26899.468765747384      -0.8786220398197297      6.9246507416828396E-18   -0.47749954111039833
20194.346080998144        -15099.947313743294      -0.6592950429934766      4.187899855774255E-16    -0.7518843299810977
20187.99101992002         -15200.200051642836      -0.6665650875236646      5.170533737178398E-16    -0.745446834825966
20297.413562606478        -15046.342284152388      -0.6511274069919387      -4.411712175188643E-16   -0.7589684440482599
20429.39862364229         -14834.193143263257      -0.630254209837522       0                        -0.7763888391285424
20405.808572009017        -14550.546889779456      -0.610344567077812       2.05994934037365E-16     -0.7921360402452547
20429.666307981974        -14704.16260140339       -0.6207251813780746      -2.0099251515721145E-16  -0.7840282176529269
20763.056465319194        -14401.061029414406      -0.5834553363660722      5.280435657901298E-16    -0.8121452216147582
20592.06503859978         -14490.517944713152      -0.5977246036445208      2.4948686959304156E-16   -0.8017014984369645
20402.106160040636        -14963.201110574146      -0.640732747528719       5.42712340390146E-16     -0.7677639902789971
20957.521743384026        -14233.881073354787      -0.5619485757340563      1.2588131993164073E-15   -0.8271721566194097
28202.26442453839         -23725.739742856673      -0.8087111590075685      -1.2022267377143877E-17  -0.5881200480254803
30366.604313300624        -21336.81056148524       -0.6373402385958542      1.8780889198833204E-16   -0.7705647946877812
21192.67399959034         -13761.308128723875      -0.5135835438288686      5.110055707001849E-18    -0.8580395817449289
21252.780681466076        -13470.96302197733       -0.48664270680575084     9.131858404284486E-15    -0.8736010813568859
21452.19677742613         -13273.54127015561       -0.46081073013543705     1.6304049074807961E-15   -0.8874984063492155
21798.43813198675         -12705.969057850962      -0.3934226956169708      -2.242400422429077E-16   -0.9193575838545908
21724.26492471134         -13178.101206180036      -0.4401855354943386      3.331861048776357E-15    -0.8979068006792484
21308.793651464406        -14094.454951539357      -0.5353422444415364      1.1221521817926983E-15   -0.8446351405209066
30580.42687188612         -15613.382468925993      -0.25794696763020003     -2.447112123902176E-17   -0.9660677264888567
30448.510175506945        -18554.131855736974      -0.4763531323767514      6.583640889468782E-17    -0.879216367604219
28208.738039364333        -14894.797035352845      -0.3007266196612342      2.375018233849261E-16    -0.9536726344566245
23536.53110801249         -11816.96534926914       0.0765451073419392       -7.380464869285268E-17   0.3244354458763879
22599.120600507056        -12440.66213691679       -0.3299688938882171      1.016611782111688E-16    -0.9439909838092984
25176.509919879936        -12145.044428015966      -0.17786825167681566     -1.9669464035617058E-17  -0.9840370120523935
26909.619233306243        -13367.000507965142      -0.22085594962035496     8.152687400819555E-17    -0.9753037002544745
20187.67930352151         -15300.130225028663      -0.6734825823904226      9.640393834996908E-16    -0.7392030916769112
14440.273977056226        -20288.179126126877      0.9983842308589627       -4.04895616533056E-17    -0.05682364504629367
14592.945440835023        -20201.29069922659       0.9993531592566368       -5.673250621251838E-17   -0.035961955169102125
14535.514181498851        -20306.244516642306      0.9987637562188526       0                        -0.04970873397998951
12531.480543596395        -20767.409645077973      0.963443667761168        -2.9955899238622444E-17  -0.26791098025895993
12425.811327333644        -20913.319118291798      0.9577375158123143       -1.739834736909557E-17   -0.28764360942705514
12875.102577731765        -20703.502870969678      0.9727392751089895       -5.466978766440703E-23   -0.23190148313395667
12706.886389662019        -20778.30041748061       0.9675536555880716       -6.316914394948965E-17   -0.2526656197366588
13028.160294608104        -20782.919088951912      0.9746575543507392       7.253340565086911E-21    -0.22370212326705466
10383.490314425344        -21152.48877012689       0.8756694536341803       0                        -0.4829109687200022
10194.626412528858        -21223.323632537802      0.8645018149685879       0                        -0.5026296810521718
7975.3647164860795        -22078.47701021713       0.5054351617851526       -2.072966093234983E-17   -0.5047155496077246
9596.551841176224         -21349.53977976327       0.5531043799550942       6.208338795800797E-18    -0.37218268530402
9902.2819221386           -21317.3472453952        0.5646732431047904       6.805118816695713E-18    -0.3543847628038716
8808.278577129779         -21829.8064957054        0.32973092839149615      1.7366060972517033E-17   -0.27377159057527034
9293.699479659022         -21650.003116883152      -0.26760267230240026     2.886763827917589E-17    0.19874590001865164
7650.768949055873         -22963.18275864749       -0.21912170537492207     -1.6047466074512897E-17  0.251188941251276
12256.352881496361        -20945.151696992365      0.9523035969315298       1.3775401666827429E-17   -0.30515217194345634
12075.949607386596        -20896.155541789114      0.9480389370107403       0                        -0.31815430930804606
11879.173485884034        -20945.973531871525      0.9407210395693769       -2.4566913659520707E-17  -0.3391812444876286
11700.115243517186        -20901.521611645618      0.9358437106332295       -1.3950300728771033E-17  -0.3524153001792037
10566.974389215144        -21201.978572554468      0.8827400137888408       0                        -0.46986173963306554
11497.83350332709         -20986.644336168178      0.9266970585089839       5.517231377607269E-22    -0.3758091805755737
10947.005839198007        -20877.593243709343      0.9083809157805998       -6.911987113893675E-17   -0.41814359579824373
11227.529130634177        -21011.202585542465      0.9159432885421288       -1.0086940649751969E-17  -0.4013076919572239
10775.301121655017        -21165.812030488793      0.8930514889342691       -7.408187106057726E-17   -0.44995444422716047
4213.741420414807         -24403.59841117772       -0.36350930250408153     0                        0.9315801411556596
5721.010054853927         -24485.47992634959       -0.4786929356013215      0                        0.8779770901845391
3342.927262899704         -25821.36089925236       -0.273258192211219       0                        0.9619165050742643
7034.312862230242         -23955.44830445925       -0.5888677329582951      3.23914021034159E-18     0.8082260091202682
6789.388947423213         -24990.49608791136       -0.5464414029528395      2.3743500220470353E-18   0.8374925431369995
14341.30667336497         -20391.075193715456      0.9972542708552291       -3.354454768818441E-17   -0.07405347499380519
14057.179529075556        -20351.45756868436       0.9953151077796409       -2.398701247831444E-17   -0.09668419932199196
14190.872251413986        -20391.027886089607      0.9961488275819209       -9.976357500740127E-17   -0.08767845207462795
13967.95949648419         -20451.021938115155      0.9936280296503489       -3.490023654222459E-17   -0.1127090817826415
13838.752734861397        -20524.594710861922      0.9914827528086873       -2.2334336103539954E-17  -0.1302380532658133
13695.234299310298        -20570.28053314188       0.989152873318695        -3.2049378459052844E-17  -0.14688972078852516
13207.97071976291         -20800.86783573532       0.9779948263785728       1.836692865585363E-17    -0.20862911935956818
13572.500986632613        -20718.490618234835      0.9855610354405211       0                        -0.16932051901864545
13386.064319930889        -20774.4009276689        0.9816933287666306       1.938768120012231E-17    -0.1904683835755451
29831.58220530055         -30701.69216361819       -0.9483975340158842      -4.136069364872159E-17   -0.31701715693473115
30889.475821052554        -35379.62254915269       -0.9868975734315857      -6.709459056298367E-17   -0.16073301230773132
22711.60775789976         -44154.892020562256      0.5801564132960939       7.236385639147811E-18    -0.3281855842546936
27422.95246285019         -39324.96680745352       0.9865080542705117       0                        -0.16222831128710943
14553.99245909875         -41658.35608422514       -0.4590853168666572      -3.948226605075852E-18   0.5469978595350022
10810.349711791121        -37451.41952184377       -0.5546463109965973      0                        0.8319391134474646
26316.966134859515        -28635.955788121028      -0.971664117644426       0                        -0.23622733458613152
26694.42573333254         -25916.44979486931       -0.9159774049263923      0                        -0.40118799879548483
25292.38134860638         -24138.606191493294      -0.9028300141612836      0                        -0.42995590526665195
20298.17569594635         -15150.629396977241      -0.6584328169411906      1.3572199919681392E-16   -0.7526395053119229
20264.89456914083         -15251.126615426267      -0.6668458508021259      6.042405862058494E-16    -0.7451956862849479
20421.051364694795        -15104.103051229531      -0.6499448833912863      -2.839972518730644E-16   -0.7599813455645118
20542.980464191165        -14910.374920145878      -0.6309056184289232      5.100941510235797E-19    -0.7758595873303024
20951.204670293206        -14457.18423962676       -0.579564168317347       5.653896054565662E-16    -0.8149266019208531
20590.379312214627        -14795.009995178101      -0.6204547896622669      -1.829408071749046E-16   -0.7842422151289138
20604.033741753094        -14642.572602318158      -0.6086158566610111      8.431994654804692E-16    -0.7934650171051087
20792.233772814172        -14565.056845067626      -0.5946539568702687      -4.4167067504863506E-16  -0.8039817561871634
20575.89784508622         -15035.447168614191      -0.6384723849226649      1.0549508416932812E-15   -0.7696447297999276
21222.444283701647        -14421.023952597483      -0.56485761398456        2.2272677366042357E-16   -0.8251883781498085
26054.76516060314         -21797.236650896233      -0.8020617449142441      6.985898491133158E-17    -0.5972009968234439
28072.03707553327         -20311.655017532135      -0.6655132591631724      1.2572599065816744E-16   -0.7463389571806748
21687.985232747018        -13674.83705051906       -0.48384359349008554     2.820112595292409E-15    -0.8751541640138869
22297.069731418145        -13239.86126947953       -0.4197721306672065      1.8336033943816047E-15   -0.9076287341024599
21675.898908276184        -14359.883706888277      -0.5401581590391745      4.000289402319851E-16    -0.8415634159205904
27802.066265354108        -17322.01809032665       -0.49632604699273664     3.049916835046104E-16    -0.8680820491026203
26359.795089713567        -15496.353696358789      -0.42578552713183804     2.118389611501316E-16    -0.9048225163464153
23557.911298561598        -13355.32500901811       -0.37100108927700587     2.2626458992991663E-16   -0.9286215766936473
25039.11854500562         -14316.41706363985       -0.3875835359266467      3.762456225510333E-17    -0.9218301062437065
20192.037698787943        -15402.126896680966      -0.6802594217386869      2.2554910969661455E-16   -0.7329714308829068
20293.588625162825        -15347.031307836607      -0.6722325958700139      3.557560694520261E-16    -0.7403400138063977
14467.053091037747        -20416.98680615829       0.9978976151333852       0                        -0.06481009260791316
14694.759441119315        -20200.368525642487      0.9996423473416174       0                        -0.02674278595147636
14793.23433274947         -20195.0969283192        0.9998469006288476       -4.519689401014066E-17   -0.01749784822423275
14640.673509669337        -20309.109498352405      0.9991797660877846       0                        -0.04049436994523888
14579.054738341889        -20426.37141991166       0.9984580262219179       -5.593444456244468E-17   -0.055511875254125764
12391.14483641274         -21120.590972993366      0.952471823751258        0                        -0.30462667840660046
12580.912063574287        -20981.3359007016        0.9604880023347194       -1.5198131980018648E-17  -0.2783213469358859
12847.827796971598        -20986.069827278126      0.9670697019750459       -9.169737069387687E-17   -0.2545115972127451
13083.946692709223        -21034.480922554547      0.9715930958947095       -1.764869722254327E-17   -0.23665763106645443
10393.20456512334         -21409.841605452453      0.5789826184014254       2.3780998519148158E-17   -0.3304898637100521
10124.56064300342         -21521.461726970523      0.8520594475753087       0                        -0.5234449365612459
8739.708163822133         -22611.043837181795      0.7406959215450716       -9.087504055651818E-18   -0.6718377917313101
9768.873009890132         -21764.55197676332       0.11822580892523385      1.7171882295078367E-17   -0.08019319045463212
9260.60541016237          -22072.91491142672       0.7884068549361785       0                        -0.6151540573196558
8281.315414984016         -23601.25786939203       -0.4550873700064553      -7.653903803858309E-18   0.4871721175239235
9155.658273473276         -23244.949161769964      0.44762894192883157      1.5017955703459733E-17   -0.39953618478737646
12069.167980007694        -21150.574529163165      0.9420824053077596       -1.1177258454644067E-17  -0.3353814436259329
11746.008376468344        -21148.827379045677      0.9313464684252862       -2.3665613022186898E-17  -0.3641341972556604
12269.914596502005        -21362.5001245377        0.9435705963234449       -6.664833801620765E-17   -0.33117142793482685
10716.3057706069          -21465.32756568865       0.8820360336425348       8.76410592514889E-18     -0.47118193298970645
11427.726160054379        -21309.574954549764      0.9159003154273119       -2.1587874671048078E-17  -0.4014056671194755
11041.570261446957        -21279.28946724889       0.9011183129219447       -4.79847333924499E-17    -0.43357317173531973
5467.538800046856         -26107.335213946564      -0.4306098853311862      0                        0.9025039860038414
4437.153385089081         -27920.403562369404      -0.3297595176836918      0                        0.9440069833577689
7676.390614123584         -33890.56559915879       -0.44903836536902414     0                        0.8933744465049992
5883.741107728024         -30633.55607603771       -0.39149000750221585     7.252933832953356E-19    0.9200761747814924
7566.864916891576         -26186.524060225405      -0.5709550050580443      0                        0.8209655532654829
7899.737700795238         -24700.82410888524       -0.628372639579802       0                        0.7779068688332808
14393.82495731699         -20525.89257757097       0.9967888229205301       -1.4237780238534995E-16  -0.08007522434336978
14257.795078568877        -20552.104010886273      0.9955339400114519       0                        -0.09440428875364894
14099.945820580295        -20516.099789828782      0.9943833927997562       -1.2080726621052248E-17  -0.10583791645196274
13970.862894372489        -20640.380302568476      0.9918765286449062       1.1586441031435998E-17   -0.12720434974241301
13791.841003169453        -20721.775518282317      0.9887389441157062       -2.1908752990701177E-17  -0.14965057440888474
13292.687752699825        -21021.81761970165       0.9761868886037187       -9.387564590341823E-18   -0.21693121240499633
13701.364668230408        -20963.193648199795      0.9844058693632906       0                        -0.17591210778416175
13487.7079311677          -20924.42730829711       0.9813295942091254       -3.587040637703491E-17   -0.19233358957971675
25085.114883470567        -33187.355004123616      0.9986443637094328       -2.5754794840545267E-17  -0.04725276113831731
20782.228181329418        -37607.61882989057       0.901173913220027        -2.6830085812816247E-17  -0.4329358425413718
11321.368551789656        -33888.4966918861        -0.6291363045845741      0                        0.7772461726548323
15212.566214098979        -35129.34000665938       0.5528240381989302       1.0409355710771036E-17   -0.4520769378961442
24316.1151680877          -22434.27918502858       -0.876990077320674       0                        -0.48049499482587477
22852.422509262382        -29318.242828502858      0.3332723354302219       -1.1462511030642056E-16  -0.01065800936651057
24333.018864562917        -26182.47848612817       -0.9658229805458312      -2.376203849454925E-17   -0.2591119614413798
23872.562174599585        -24612.098000835587      -0.9456150397731014      0                        -0.325287421320277
23572.878312113917        -23546.200689627804      -0.9279876432027732      -1.3598397948596522E-17  -0.3726074335515303
20188.889946303414        -15502.904550692205      -0.6871934817763828      1.0599632645097776E-15   -0.7264744441986261
20400.35909582175         -15255.432724873128      -0.6614016978615459      -1.0933888705221263E-16  -0.7500318597020355
20593.010535596553        -15192.601898036344      -0.6488549490815939      2.0295839610880283E-15   -0.7609121163525003
20722.026634794576        -14928.690549031608      -0.6245471976315579      6.541411662993681E-16    -0.780987065144105
21038.32298612811         -14648.150646899323      -0.590245373390473       -1.9707058542706477E-16  -0.8072238703445217
20814.27700085283         -14750.123940946076      -0.6074719417592457      3.1207412884221977E-19   -0.7943411314110002
20777.606611064468        -15116.702572823346      -0.6356382315560857      -4.3088715483135333E-16  -0.7719870617194889
21415.615499026095        -14724.809703607343      -0.579546306748114       8.824253685704161E-16    -0.8149392647070409
24232.043579452362        -20779.052536550844      -0.8177111144188798      3.6708517816770823E-17   -0.5756236511757263
25558.012113896406        -19133.99320389104       -0.6921351105933206      -2.2850746116885826E-17  -0.7217275254790941
22506.742888966222        -14295.537695285047      -0.4980572149375147      1.2481091163058049E-17   -0.8671401625071368
21968.99004512503         -14845.527633303096      -0.5646543574534123      2.0168375558935754E-15   -0.8253270242377702
25380.711719724113        -17040.399151144175      -0.5769513207301692      1.6935635760901643E-16   -0.8167710000246619
24849.205414351112        -15746.291116451093      -0.5090373673934567      4.200094948153903E-18    -0.8607383167789795
23751.309014908034        -15235.134504285916      -0.5175187642935584      2.771237588620649E-16    -0.8556663315259588
23751.42554258364         -19229.830742955954      -0.76325420116321        -2.2954893362415607E-19  -0.6460964980237086
20294.087635936205        -15461.615195681306      -0.6800050703249539      7.731999836944763E-16    -0.7332074082787664
20422.845233707885        -15411.813360616676      -0.6712190455177828      -2.3180748777427587E-16  -0.7412590570690399
20268.249361106093        -15551.769969796997      -0.6871560571275547      1.2530876530885604E-16   -0.7265098435539218
14888.159424091536        -20196.436282869297      0.9999581466807065       -3.0993853964874237E-17  -0.009148999178162224
14512.344018647558        -20564.158002982487      0.9973676210110051       0                        -0.07251086928977321
14747.752349466238        -20301.12024613781       0.9995418345297429       0                        -0.030267477747294266
14836.248195122627        -20278.336249105265      0.9997897294940824       -3.6472298116107063E-17  -0.020506013874065206
14693.887641027346        -20419.84076359059       0.9989995648729154       -8.68230750234551E-17    -0.0447198753893713
14624.834777215938        -20541.985461916724      0.9981581820393821       -8.463897726072474E-17   -0.0606650061083089
13205.745352223417        -21293.858981573252      0.9698097936278977       -1.8284711906242575E-17  -0.24386254104280278
12618.29473738479         -21318.86102481992       0.9546845375186858       -9.890037957600975E-17   -0.2976194723454159
12921.167196745053        -21321.25146376988       0.9625771911252974       -5.601067423852674E-21   -0.27100758162387734
12368.93154268512         -21623.798784836217      0.9407843451523956       0                        -0.3390055633930877
10373.269860960365        -21894.469364836386      0.36597729450479877      1.4903967628502717E-20   -0.22301139405617046
9715.818687952857         -22566.5823613958        0.11410270935820022      3.58055331963648E-17     -0.08595776543356817
9198.628403726249         -24106.01824298813       0.7257970130959285       0                        -0.6879051499535486
9842.820696881132         -23339.843497892092      0.7835971831442875       0                        -0.6212676800914774
11902.033886019679        -21598.675310875817      0.9259091218237671       5.533769973142084E-21    -0.3777455958204131
11151.30752845596         -21829.28654443744       0.8911190102241662       -4.335375780083738E-17   -0.4537678885259491
7304.3459304779           -28391.277429761354      -0.5136408092292584      0                        0.8579142738279157
9688.116680376894         -31195.450218642694      -0.5987759505645887      0                        0.8007705149143495
9109.621149503753         -26844.35230830044       -0.39123200983383877     -1.534086597046316E-17   0.4548956234485466
9528.412115675754         -25365.28894837592       0.7132009859429151       -6.959710951119922E-18   -0.7009409951050831
14390.58962923173         -20708.359928225236      0.9955074323270766       -5.607130921889519E-17   -0.0946833439319167
14153.701237782576        -20714.498604399105      0.9931982761393082       -3.6610199586695575E-17  -0.11643525606039168
13972.977073357019        -20914.29125392357       0.9890076222479287       -2.959830416883649E-17   -0.14786444644953503
13839.802772267056        -21169.141240436147      0.9839282110371681       0                        -0.17856443434029323
13528.565793555232        -21267.36074951598       0.9769920231745387       -2.2598432660293928E-17  -0.21327561958361868
19621.92774539566         -32218.64877051353       0.9451251241109505       0                        -0.3262924135507324
13155.673722987256        -31746.682992744085      0.7504152537538848       0                        -0.6609487218619475
15905.436680250272        -31317.32891835158       0.5125292582917556       2.1719890298813346E-17   -0.3120129888919111
19794.917033967777        -28593.262269027826      0.9871685301873794       -3.511121973104677E-17   -0.15945400955444222
22880.040100590504        -21592.074757495597      -0.8891661080663721      4.257156017210242E-18    -0.4575791150051757
22995.25462862609         -22777.595314113554      -0.9218217698477247      -3.018326259337636E-17   -0.3876098650174971
21520.45374423186         -26704.576733676942      -0.9986135775632844      7.04920432559226E-19     -0.05228568679858085
19552.866130758033        -26802.46050148729       0.9962599194737501       0                        -0.08633675013630418
22546.399525004817        -24975.60819029238       -0.9753830392328184      0                        -0.2205035856018789
22414.730885376848        -23501.354650025343      -0.9518092361684722      0                        -0.3066889734513053
20190.98577642483         -15600.66985900903       -0.6936331447990215      -2.005348078594297E-16   -0.7203284389516097
20596.43201634128         -15351.41456895527       -0.6597666186324104      3.6797394641770376E-16   -0.7514705607057235
20786.716280570836        -15292.511301722603      -0.6476672596186926      5.16801036937461E-16     -0.7619232999311287
21034.39024403455         -14970.687802729508      -0.6141197941619365      -1.180812864901651E-16   -0.7892127929281114
20948.488659232906        -15230.762949491698      -0.6364990461023405      1.6233620244417967E-16   -0.7712774860673977
21496.216360899256        -15099.271466630486      -0.6038003727715672      1.4521747090901577E-16   -0.7971354199975637
21885.973969139195        -15363.409805682439      -0.6062935398728418      7.734754564740077E-16    -0.795240853579531
22003.990420163213        -20831.214103652528      -0.8886082443669113      7.570145499670989E-18    -0.45866595301131213
21809.84999115598         -21620.83223667289       -0.9187399486894838      0                        -0.3948625356657683
21366.309692081923        -20753.765757794965      -0.9039737482926492      0                        -0.42758790172183586
21472.91210098093         -21191.64292145388       -0.91494534337816        -1.2167246438578936E-17  -0.4035776093608326
22834.005132143826        -20098.530088008778      -0.8350035163906525      1.3000122157398154E-17   -0.5502416500245634
24000.098831604253        -17900.586733391174      -0.6830518611987677      4.739662971126066E-16    -0.7303616228552458
23135.437858064288        -18414.33062301601       -0.7444492514826371      4.7085575642636927E-17   -0.6676780299620108
22596.897855957606        -15392.305957526385      -0.5779993220515506      4.2776317377955373E-16   -0.8160365176521474
23715.092702404225        -16643.151166826738      -0.6166056990368226      1.8301370271827726E-16   -0.7872685708847571
23096.57806158444         -15914.250698557105      -0.5928846928837226      -1.7091766144188472E-16  -0.8052873186259173
22732.460589547383        -19028.79372690089       -0.7903907753634615      6.678757144380565E-17    -0.6126025607578538
22500.099152119477        -18362.298412485008      -0.7653601276271258      1.2638896635862278E-16   -0.6436019798918122
20580.77745177229         -15503.18257266802       -0.6707990544594019      1.1238787744850748E-15   -0.7416391475908853
20399.32630245514         -15554.118690051353      -0.6818295976717251      2.7371839972102055E-16   -0.7315110369645126
20299.357588784947        -15645.27017334652       -0.6920795422830364      -2.9924807165100914E-16  -0.7218212426767311
21191.75152010272         -21113.92727335988       -0.9199615816966784      0                        -0.3920084908323832
20996.282354415947        -20840.709063786166      -0.9167768995700629      0                        -0.3993996416560548
21557.60580089639         -20357.337117822426      -0.8849493629673425      9.787170848858939E-18    -0.46568717179294566
21063.0691928657          -20533.667291383703      -0.9052250197568988      0                        -0.42493252653561947
20818.33389635219         -20600.05217638814       -0.9140427027921421      0                        -0.405617953925228
21267.314648877044        -20385.220348798215      -0.894391968379591       0                        -0.44728402353640623
20827.82225964716         -20349.75799739337       -0.9056679739268146      0                        -0.42398763847985305
20650.72950811738         -20411.831692982712      -0.9125921151399642      0                        -0.4088711633329944
14987.534297112281        -20203.530365209834      0.9999995842196298       3.1913533072268786E-17   -9.113621929534799E-4
14921.854992472841        -20307.01847394995       0.9998836859532415       0                        -0.015251669963756362
14600.607384612827        -20714.92092986186       0.9970708485841303       -3.575378382176011E-17   -0.07648339601366276
14827.383311185771        -20405.413067685506      0.9994988856675524       -9.038076842486897E-17   -0.031653976942937645
14738.158984409834        -20585.15461326814       0.9985393520053217       -4.367179291069916E-17   -0.05402923581800396
13055.94311131928         -21574.49148774021       0.9611253501845225       -4.20108162027075E-17    -0.2761123582094162
13294.113880194429        -21585.852594001182      0.9667158854257526       0                        -0.2558522569245998
12715.076221770314        -21719.652906344338      0.9491014557866162       -1.3624860994811004E-17  -0.31497009841383655
12293.858879949243        -21932.087454392         0.931400363304167        -8.468790933982318E-18   -0.36399614206037456
10749.368942579282        -22799.329385335815      -0.12156821190010543     6.467285956818287E-17    0.07503929628821478
10441.15872231328         -23978.297995577737      0.265979789000957        2.810152054714125E-17    -0.20090570457865206
11858.884961065178        -22398.65012211893       0.9045182008087025       -3.7841064173772283E-17  -0.42643119814206837
10132.934926471713        -28450.48957879302       -0.672782800083448       0                        0.7398053545434075
12041.787950075588        -29539.858026706475      0.743824866299123        0                        -0.668358251932145
10923.736864364946        -26467.668912422036      0.5066298561408681       1.2571105331334581E-17   -0.433305617537475
11652.476450499304        -24957.692282115524      0.35618965329025026      2.3066194538110963E-17   -0.23831373475939316
14454.10372369333         -20973.45147634916       0.9939897188275122       0                        -0.10947333057660101
14217.818229298082        -20954.283367779488      0.9916450119108511       -9.877099544848146E-17   -0.12899665271442337
14059.828204175741        -21219.825993515766      0.9866612934177478       -1.2903492797863398E-16  -0.16278654095673312
13850.894704156624        -21455.95438229723       0.9801917314020004       1.1002862498627822E-17   -0.19805076455247753
13556.209287502394        -21724.64022162146       0.9701898825849381       -1.0123907672722031E-17  -0.24234584219522096
17315.780753358657        -29194.15304633245       0.9373691930426652       -2.8888994597447536E-17  -0.3483142784848628
14512.294046439687        -29415.09972701187       0.5664407329980338       -7.970527435018023E-18   -0.3515433692469781
17895.727187524077        -27308.768974444472      0.9740252055720978       -3.0974238754196193E-17  -0.22642693709048548
21227.19454866416         -21507.099423504835      -0.9302131772502954      0                        -0.3670196146205423
21970.167973514366        -22601.64940045531       -0.9409821524566718      -1.739830552705515E-17   -0.33845276299656
21229.672059931585        -22023.978735086243      -0.9435768857372873      0                        -0.3311531287959873
18582.87390271058         -25863.874185585828      0.9947856244064837       -3.5237557418550737E-17  -0.10198399258229403
19970.358785355864        -25541.820344701388      -0.9998686816114039      -7.170153895466032E-17   -0.016157084015004396
21128.954662787855        -24931.106715196158      -0.9910758896580191      0                        -0.13328189562665543
21348.047411401414        -23801.314825761663      -0.9755182993989016      -2.171852523554973E-17   -0.21990855502324377
20199.526018817025        -15703.094790875935      -0.7000327896693285      1.2955663706661207E-20   -0.7141107005890452
20796.173368444324        -15460.707172075092      -0.6588793621878377      4.716574867050613E-16    -0.7522486152469107
20707.587306669502        -15596.908434922516      -0.6718576917892218      6.536008563791894E-16    -0.7406802556844936
20981.386863798754        -15430.95588024538       -0.6490575002338802      -6.096161743755043E-16   -0.7607393406541064
21219.110953032316        -15297.93205976593       -0.6297666402385999      -1.4102707066054662E-19  -0.7767843442395024
21577.069181896542        -15542.257460576126      -0.6317668525319964      3.6116076626982585E-16   -0.7751583983417532
22020.186083028944        -15795.04232314319       -0.6302595268820451      9.081162773607573E-16    -0.7763843406611138
21976.026687541613        -20045.880965949953      -0.8601990969856282      0                        -0.509958081891228
22092.987949857845        -19341.40397154564       -0.8268925237738882      9.695038669985914E-17    -0.5623593355702362
22693.10517446668         -17550.143499347017      -0.7130330631040281      -5.744705337666819E-19   -0.701128333007212
22457.223696732915        -16383.638609770887      -0.65159680091645        2.972368755641004E-16    -0.7585645227995396
22013.948056642137        -18633.873562999168      -0.796584670071652       1.314491577526624E-16    -0.6045267026530793
22001.040924521723        -18075.730982038134      -0.7687009710010179      4.0146614942257087E-16   -0.6396079289488521
21822.668201056404        -17581.570143337485      -0.7486126716839153      1.0664876442604845E-16   -0.6630075499646725
20562.30048977922         -15644.133212957253      -0.6810693077863096      5.207630922485704E-16    -0.7322189534067399
20687.207905733358        -15724.625761368325      -0.681220917739796       -2.4480517083748384E-16  -0.732077905689377
20427.111065905618        -15701.715975313195      -0.6905065201122063      1.2224588380368104E-20   -0.7233261669573389
20311.622028451904        -15760.61845424272       -0.6991596470101421      3.768520453707367E-16    -0.7149655844586823
20913.386815190133        -21206.43740454795       -0.9296363988730706      -1.3379529829114977E-17  -0.36847810460542396
20485.61779254143         -20440.928157416547      -0.917966343047131       -8.63490434135833E-18    -0.39665827901430384
20610.62391254522         -20580.56062567427       -0.9189643896567379      0                        -0.39434052145380394
20341.90193078614         -20323.42181873062       -0.9181265651647604      -8.439523279087571E-18   -0.39628728153870313
20347.499573998182        -20459.34449123528       -0.9221853565274726      -3.00152978584278E-17    -0.38674819650441555
20624.843009903023        -20836.404479242363      -0.9262692614711198      -7.370888695439562E-18   -0.37686231745650417
21557.913606156213        -20004.217868258704      -0.8716713067378352      0                        -0.4900909255174267
21295.980994080943        -20106.13399062549       -0.8835304348845344      1.0138676259400676E-17   -0.46837373446019637
20481.826684485804        -20275.81009464354       -0.9128146631330071      0                        -0.4083740800552589
20629.114172009242        -20221.301814552735      -0.9069405824815376      0                        -0.4212585644185332
21021.48241788034         -20179.669462132806      -0.8942986270540269      0                        -0.44747061209653466
20784.204370658124        -20152.025546920137      -0.9001853015452536      0                        -0.4355070857869664
20324.26539016529         -20161.076107090703      -0.9134125064265314      0                        -0.40703512426646626
15092.696985347146        -20204.25885738271       -0.9999653398958883      3.2922837809385E-17      -0.008325745996682966
15032.667189260288        -20317.5999001485        0.999980099749321        1.6071986947749706E-17   -0.006308617169018228
15195.384024072662        -20197.66228536042       -0.999839585326748       0                        -0.017910972731409847
14958.985258933835        -20443.056182285352      0.9997346493142546       -1.0942494946963791E-16  -0.023035371413832828
14653.660899242459        -20977.26256009815       0.995746548451848        -7.00323057147825E-17    -0.0921346751767003
14772.990024617262        -20770.175976892715      0.9978499059561529       -2.919655742782547E-17   -0.06554049908028038
14873.937423109717        -20595.50503557977       0.9990826011971011       -1.5145974277393686E-17  -0.042824652498744314
13143.528687714093        -21951.799451428982      0.956174592819966        -2.3095481774161247E-17  -0.29279652156183283
12603.785215438655        -22315.267301379045      0.9328622393971847       7.770426878261114E-18    -0.3602328428286758
11815.159604789098        -23495.715174459005      0.3753022287133328       3.886516918776419E-17    -0.20692936033432002
12496.680670224301        -22820.18968395339       0.9177075750146713       -1.833834709688595E-17   -0.3972553179449869
12581.12383014438         -24101.278212538888      0.89048000928618         -2.9349867569142103E-17  -0.45502012190079216
12886.9400644657          -27529.87142604145       0.3535447599291935       2.6997001058713065E-17   -0.24221561603337266
12537.713585723763        -25890.24902026071       0.846535657925058        0                        -0.5323251859925368
13014.757483448311        -24866.022249935646      0.8892828208059828       -5.638463861150987E-17   -0.45735527174011215
13537.92254565969         -22107.67705170084       0.963119476535202        3.618746493093891E-17    -0.269073899065036
14567.769573208978        -21244.00132619166       0.9927968020928586       -8.138277070037044E-17   -0.11981027012776095
14311.20400975274         -21286.757519966068      0.9893569796030056       -2.520491553403711E-17   -0.14550850880994065
14146.044629645457        -21574.431991149886      0.9835514060299081       -5.978435110294816E-17   -0.18062821355864103
13862.837531027717        -21875.767659367008      0.9741503425798698       0                        -0.22590041295920316
15768.145107500633        -27162.703951895226      0.9310519611253226       8.577116938456804E-18    -0.3648438049239084
17309.08102148151         -26004.440928606156      0.9794414613739854       0                        -0.20172233368198328
20818.726000198112        -21614.382212397817      -0.9426423589538616      0                        -0.33380427078935776
20936.55304298437         -22722.889168655798      -0.9642025280080752      -2.4330002789717576E-17  -0.265164262969996
20615.54080307255         -22077.01996883081       -0.9575301537211806      -2.349487814216661E-17   -0.2883327139335743
17679.355940869158        -25005.341000403263      0.9930830406018055       0                        -0.11740744441952243
18929.675093039114        -24739.115872394992      0.999961129634584        -7.67641572738967E-17    -0.008764324679002415
20165.571877086226        -24334.773359005907      -0.9944311251734956      -5.098010038447698E-17   -0.10538552380851628
20204.152051107238        -23303.993788543503      -0.9843341460629146      -4.018565768320065E-17   -0.17631191123319445
15293.622461185601        -20196.728143570053      -0.9996463252256996      -8.737197079038002E-17   -0.02659368060668761
20201.63784769483         -15809.523239004791      -0.7068825603199383      3.603950130286143E-16    -0.7073309304536934
20895.652584008           -15697.805779987752      -0.6707592527053078      1.8576951094134944E-20   -0.7416751341806571
21233.6183717932          -15634.93062017511       -0.652429169901214       -2.26618969607699E-16    -0.757849680668666
21555.186927893435        -15899.397618664425      -0.6568216925106399      1.059527348751114E-16    -0.7540458870626355
21859.009377555914        -16172.893266379893      -0.662543819739356       8.469112001562451E-16    -0.74902314234023
21641.63863927215         -19694.70872205292       -0.8568570712324236      4.8966410888368285E-17   -0.5155539609606553
21521.088874470293        -19356.934667452006      -0.8466281138924703      0                        -0.5321849364953796
21560.305272839872        -18970.974824008204      -0.8283374776417126      9.084457932330563E-17    -0.5602293363238668
21539.132840173388        -18618.272281281774      -0.812686299810865       1.334329004741857E-16    -0.5827014152087069
21763.74041401164         -16561.480788638182      -0.6907532416777956      2.66356519750062E-16     -0.7230905317483302
21913.17990485385         -17039.841177748578      -0.7141656108194843      7.021660368832404E-17    -0.6999763794098285
21548.434608070987        -17343.005521058152      -0.7459268404684751      4.2482171905187235E-17   -0.6660278420425099
21636.80593672803         -18346.18496157615       -0.7959467220562154      2.1616325083743055E-21   -0.605366631922784
21534.372126231967        -18085.004826830474      -0.7864562301501473      2.9213854942304125E-16   -0.6176460050875247
21600.6245587118          -17804.543102662294      -0.7693655986979997      3.582904484048928E-16    -0.6388087057691245
21445.4569950251          -17554.00574282767       -0.7616219399081757      3.3187132610166606E-16   -0.6480216164994815
20571.792906139388        -15784.247843420095      -0.6899515163960964      4.873428469141906E-16    -0.7238555816983046
20735.393795202282        -15851.271584678592      -0.6875759943498002      8.737540137504777E-16    -0.7261124209925088
20434.759200179054        -15831.115791302225      -0.6986714289377195      -1.8627566619616E-16     -0.7154426831833645
20308.244585042932        -15873.57298157442       -0.7066332924162052      3.5668336468310126E-16   -0.7075799524982104
20570.05633828602         -21227.130862976126      -0.9384453065650287      -1.64362248058722E-17    -0.3454277769156655
20403.862420293088        -20620.8461901169        -0.925583451427946       0                        -0.3785436134644703
20200.1240732014          -20089.22669347277       -0.9144892139720366      -1.2531612761230587E-17  -0.4046102784555599
20124.42979949903         -20126.20882613758       -0.9177434378381089      -9.802847052380991E-18   -0.39717374309958037
20189.44112919637         -20215.496562855304      -0.9188188887618101      -7.047326948012325E-18   -0.39467942529320904
20083.142049925922        -20187.09776290205       -0.9207765824863419      -9.642377764929701E-18   -0.3900903548947038
20220.794559137987        -20390.852801425895      -0.9234207655079311      0                        -0.38378912127640724
20260.085546833758        -20535.230722686025      -0.9267407767172811      0                        -0.3757013872845941
20361.09682598407         -20919.136715726225      -0.9351622521865965      -1.6043181345807864E-17  -0.35421961713355515
21314.99857011496         -19822.654976340247      -0.8722281452528927      1.9618838137577523E-17   -0.48909921457669664
21049.80493255775         -19904.58634139947       -0.8834816033674434      0                        -0.4684658413069138
20459.331313295355        -20096.300977087914      -0.907517154976424       0                        -0.4200150138353233
20621.682202897682        -20041.934873619048      -0.901044851342547       -2.3248079965447974E-18  -0.4337259188881193
20840.782019190272        -19967.002237112916      -0.8920129847422992      7.408939925779983E-18    -0.452009767082717
20286.515693427118        -19995.129929171857      -0.9089780668909785      0                        -0.4168439431787273
20170.5493581509          -19994.609526866843      -0.9122039959220803      0                        -0.40973634172118595
20105.543068769686        -20042.83920871436       -0.9155772080415406      -1.2306429038139056E-17  -0.4021422336602933
20042.545556382775        -20105.085786017924      -0.9192830353741409      -1.6048146128040247E-17  -0.3935971300621601
19993.167098564543        -20184.624828368287      -0.9230893134183172      -1.572197802923458E-17   -0.38458564625688374
15148.68781340389         -20310.26403864225       -0.999989821455893       0                        -0.0045117460992876255
15086.327411749267        -20440.712723976805      0.9999326070203148       -1.1360258909283711E-16  -0.011609425357334542
15243.763071351925        -20278.481975621384      -0.9998802712159423      0                        -0.015473946348818168
15337.47651103937         -20304.54292517727       -0.999768560396315       -7.036281471787057E-17   -0.02151336286379045
14744.395736021304        -21172.40696630998       0.9950893340905249       0                        -0.09898086849591627
14748.949873186244        -21415.994186995067      0.993169636518147        0                        -0.1166793233084284
15011.996679537808        -20595.10496054149       0.9995311643776849       0                        -0.03061777069605005
15124.728235744533        -20556.764951660334      0.999844811291182        -3.916771628802858E-17   -0.017616820355526815
14838.465979216917        -20988.876233463856      0.9970486415446169       -1.181265802665502E-16   -0.07677236810783554
14934.664226948584        -20782.240289749087      0.9986337026217331       -3.058169431862627E-17   -0.05225629600620266
13241.6505521139          -22635.014597215806      0.9454196964040271       -2.3874389765404312E-17  -0.3258532144793029
12877.154147626456        -23392.98674501395       0.9178176426438373       -3.437561805441598E-17   -0.39700194747451434
13268.499509586547        -24007.680788237507      0.916920000039546        -6.983818572539984E-17   -0.39906932426000497
14210.657065840554        -25629.990230788906      0.9144988032527047       -3.2833814043119696E-17  -0.4045690992345304
13899.985219909053        -24394.72228398335       0.9286808924481154       9.484840764090698E-21    -0.3708774969790906
13834.159966742642        -22372.633024160055      0.9653346955113532       3.2760683799840616E-17   -0.2610140703232389
14496.780771714846        -21633.867644524133      0.9880139289054254       -7.90916661568016E-17    -0.1543644998362975
14251.113885272393        -22019.556192539538      0.9793767449722274       0                        -0.2020418712848279
16198.73181373102         -25101.687107799215      0.9724637008349039       -3.4939362332583043E-17  -0.23303315966024926
17117.43540077378         -24178.593845897834      0.9939684098789059       6.07294603495012E-17     -0.10966359111254542
20418.23416467915         -21600.76444353219       -0.9510767436257009      0                        -0.30895464202657064
20147.584024589945        -21942.138910125675      -0.9637732700613784      0                        -0.2667228097989776
20150.767965254105        -22528.221932882414      -0.9741647718923913      -2.730739469631624E-17   -0.22583811475644744
18132.449318274997        -24012.56139071938       0.9997631555200526       -6.456207586615553E-17   -0.021748943619862838
19216.330045517814        -23692.511041179503      -0.996808432209439       -7.345339711094403E-17   -0.07982684305520636
19407.6419643995          -22744.25240377573       -0.9873453159532082      -2.91562369554987E-17    -0.15858258457302726
17434.316840495754        -23414.173999916675      0.9993728597258005       0                        -0.035397670431356804
15391.816702712616        -20202.315076231138      -0.9993978618445579      -3.5962072106755716E-17  -0.03469744829238084
20195.862137147757        -15913.836768061781      -0.7138352790752944      5.137406863565997E-16    -0.7003136395434661
20882.19214253351         -15932.823042350683      -0.6868489955031303      6.908074615006492E-16    -0.7268001454203183
21159.29760533331         -15927.014136146765      -0.6750338670648899      2.576821622508077E-16    -0.7377867128147606
21514.61491927302         -16226.466132213021      -0.679922501249577       4.7121797949053584E-17   -0.7332839499560265
21397.0600644884          -16475.33229293224       -0.7003896575298354      0                        -0.7137606795543406
21292.82267026852         -19546.172405673802      -0.8619732585152508      4.6137365477128734E-17   -0.5069537420212112
21202.1328694547          -19252.705356418144      -0.8527174242034531      9.057962996767829E-17    -0.5223724517123121
21120.74079050253         -18978.167543946733      -0.8435889780517792      0                        -0.5369894103623942
21192.62455697942         -18700.522118807115      -0.8286608222265242      0                        -0.5597510332805088
21291.98037767748         -18439.80593901824       -0.8128852316224761      -8.137402174693395E-17   -0.5824238747093294
21432.2286604507          -16724.9575911762        -0.7142795591635597      8.086251035140365E-17    -0.6998604580687772
21372.204348299518        -17060.619261195352      -0.7365540070101076      3.6689876789188144E-17   -0.6763787137042061
21204.62059561782         -17323.51263053771       -0.758080287589977       -2.8436025650202436E-17  -0.6521612281198504
21295.62079175103         -18189.934237318223      -0.8005159057173494      2.2688815421579043E-16   -0.5993114963598786
21279.282496534597        -17955.50917851741       -0.7891918416472095      1.771237489460295E-16    -0.6141467380900204
21240.239793340606        -17717.758243293953      -0.7782047872344401      3.9915617263679677E-16   -0.6280105910091246
21159.4452654747          -17534.511465185777      -0.7714279840900555      0                        -0.6363166353502898
20572.49512509999         -15919.387095479033      -0.6987216583152741      1.2878761157088439E-20   -0.7153936265226339
20732.427774611566        -16016.509087407358      -0.6984155068176309      2.7164364436715877E-16   -0.7156925149721446
20417.289490434483        -15947.152397783912      -0.7068837178205837      -8.808317440592425E-17   -0.707329773553635
20289.160239840912        -15979.810783690447      -0.714222537843956       3.3874760724157653E-16   -0.6999186852782179
20251.97005885264         -21225.135917945838      -0.9456979489277292      0                        -0.3250467011508888
20210.35793181279         -20695.686606080988      -0.9326293512571796      -3.155516881917991E-17   -0.3608358166992514
20065.822993188463        -20305.108117541124      -0.9248660223158088      -6.775256478570674E-18   -0.3802930972098927
20117.91324892674         -20509.423524571055      -0.9296017121612307      -1.569270498695428E-17   -0.3685656735970057
20111.77714087024         -20924.422035933938      -0.9412350958791821      0                        -0.3377520984143503
21051.19054323112         -19680.16950414688       -0.8749010130135307      0                        -0.48430177944942504
20829.80542175305         -19784.601882029077      -0.8856531320820382      1.0061761626748609E-17   -0.4643474205065831
20450.488764525828        -19935.586314956738      -0.9022830334231458      0                        -0.43114420604077713
20624.878628454848        -19863.22120246631       -0.8946481949817423      2.1366134364180445E-17   -0.4467713120559638
19921.830841646475        -20266.081054950013      -0.9274304812608071      -1.5317375216547486E-17  -0.3739955913138409
20303.750976351963        -19859.504548014684      -0.9038715633702424      0                        -0.42780392317905797
19904.528092999117        -20161.044154838313      -0.9247014291386186      -1.850194570982617E-17   -0.38069313992929615
20195.910901119583        -19902.777671216572      -0.9084232004656063      0                        -0.41805177736875326
15434.56648192724         -20307.95274964169       -0.9995594459334541      0                        -0.02968018298361072
15241.399769792593        -20425.009533021286      -0.9999946410196173      -2.5494931113854236E-17  -0.003273531741342188
15375.449201293693        -20401.670066831804      -0.9998578216145606      0                        -0.01686226551777628
14805.8481520831          -21628.19067387842       0.9918864635854096       0                        -0.12712680475489127
14905.476135586036        -21228.63426872059       0.9960170345733865       1.495572560506068E-17    -0.08916307653468582
14918.481925035121        -21460.023980856793      0.9944456564721712       1.2535281022237381E-20   -0.1052512510763591
15236.338838153464        -20609.049364720024      0.9999271969748225       -1.0089652963248019E-16  -0.012066470315294541
15095.574229484046        -20752.803205778917      0.9993591342586343       0                        -0.03579538165067115
15019.608852885855        -21002.537339012615      0.9980774030147533       -3.110103379640086E-17   -0.061979689065208204
13969.707262142081        -23280.48710482139       0.9527701697735873       -4.3025832907557084E-17  -0.30368375801293707
15036.304778527774        -24189.431046133264      0.9625313845336647       -1.5462417786606875E-17  -0.2711644025397404
14390.010464273564        -22439.023013275037      0.9760259316476922       -9.155154573904637E-17   -0.21765386643583512
14767.698288194317        -22044.860245934356      0.9871038317292987       -2.4264347438352738E-17  -0.16008054071884334
16252.157710769641        -23543.12673367993       0.9906223638818954       1.1130835157994858E-20   -0.13661369220692435
16935.11779982042         -22783.047337553326      0.9994719232092518       -3.7153971083165906E-17  -0.032481588818895964
20105.527763075657        -21518.77878891688       -0.9557538846535379      -4.3183212017695454E-17  -0.2941674542033168
19876.98570468294         -21758.112039275376      -0.9652320817573917      0                        -0.26139436451389
19708.744207811           -22145.464266234478      -0.9750873458238615      0                        -0.2218210756640208
19285.24570209291         -22187.418605367457      -0.9819346544117231      -4.0834459487819806E-17  -0.18922020317250657
18478.35999800916         -23037.181788989277      -0.9975452135904194      0                        -0.07001192078492868
18837.719926512815        -22353.468263386025      -0.9895189515246821      0                        -0.1444023409521715
17650.053426804818        -22612.300921404323      -0.9993394417885925      -2.9737628883428506E-17  -0.03633730222896837
15492.379711960253        -20204.755761620567      -0.9990651969937147      9.258131980731729E-18    -0.043228824495108814
15535.487495868174        -20310.868230614018      -0.9992706802694963      1.863310868741199E-17    -0.03818516284054022
20185.434900162927        -16011.601830116533      -0.7204797700412356      8.173926841204268E-17    -0.6934759552640557
20932.345580488152        -16128.238325724895      -0.6973880587582895      -8.970765852500036E-17   -0.7166937116244202
21155.780559732197        -16291.702961291967      -0.6986257411818372      7.026392701020411E-16    -0.7154872717604236
21118.935768974443        -16572.05399134183       -0.7175217617516519      3.990570183716832E-17    -0.6965360688466844
21014.365892852624        -19470.9227417167        -0.8677908682105339      6.00784050314237E-17     -0.4969295794583628
20937.064808549658        -19306.04223712898       -0.8635828526267227      5.263232759862528E-17    -0.5042069559461186
20963.808497498823        -19136.068098446987      -0.8556519473710241      3.3872884034299394E-17   -0.5175516801226603
20867.154968968553        -18979.4794162148        -0.8521547772785304      3.389672854970408E-17    -0.5232898185765319
20938.41857727377         -18829.25544978513       -0.8432025396505488      9.399297555616261E-17    -0.537596009223451
21004.141832462967        -18485.736394591553      -0.82523663339305        0                        -0.564787117493771
20900.797546237416        -18643.763546924518      -0.8361422414609848      9.591956904662837E-17    -0.5485126712329963
21008.79679362821         -18263.487035119993      -0.8144545198898437      7.872892206520861E-17    -0.5802273881145128
21089.762324126048        -16830.87599048876       -0.7341985393188799      -7.368851893974007E-17   -0.6789348079756591
21025.79743675232         -17074.590575642487      -0.7509048653035526      -7.151054909370172E-20   -0.6604103812833974
20934.32289501912         -17254.745571623524      -0.7646333972730147      -1.14913422429286E-16    -0.6444654840552102
20946.682620682976        -17443.110276230997      -0.7745069582496528      6.270143327949892E-21    -0.6325653823861073
21009.337029452345        -18049.019399532433      -0.8038165154125977      2.4577807138303136E-16   -0.594877293301343
20988.801216751315        -17827.73965959205       -0.7933191285134887      -3.625263584276581E-21   -0.6088060042333208
20967.828227546124        -17630.240310978526      -0.7837604272333706      -8.842883301368236E-17   -0.6210632687277402
20725.897370568855        -16181.490611498713      -0.7091665719718228      1.0170183850902287E-16   -0.7050409707447847
20546.242633776597        -16085.843864712233      -0.7104498832528786      1.4592346470849593E-16   -0.7037477949980359
20367.991121227387        -16070.227181208831      -0.7167346780786872      0                        -0.697345969252633
20261.140932932096        -16063.265571221587      -0.7206563495380073      2.9233484864224596E-16   -0.6932924531298175
19976.446502450624        -21184.418415794928      -0.9507900758412404      0                        -0.30983578890679625
20008.8736456173          -20671.20887230614       -0.9368860559315833      -3.0116105485608945E-17  -0.3496348280849942
19928.95702394992         -20429.50263032228       -0.9320517683388659      -2.5886842161649433E-17  -0.3623251275201976
19884.954968138358        -20898.378811077393      -0.9457962827782033      -1.4319109884223998E-17  -0.32476050249640936
20807.531816622202        -19599.51574153001       -0.8793272743260968      1.6637450924334094E-17   -0.4762179579972465
20613.899530467577        -19694.167451310692      -0.8888101011120223      8.90707956393936E-18     -0.4582756841573998
19824.4490267854          -20319.6775253782        -0.9315103024665359      -3.569924991550541E-17   -0.3637149379428558
20414.72602230176         -19759.698731523706      -0.897126206782051       0                        -0.4417743401168733
20280.123013444507        -19758.86550762206       -0.90104112079916        0                        -0.43373367236116245
19814.0457204576          -20196.944450430517      -0.9281473953069197      -1.2874282422707168E-17  -0.37221285872677706
20195.316833037683        -19805.335080514447      -0.9051112219452069      0                        -0.42517487667930615
15474.789268689336        -20423.564437375328      -0.9997195396544823      -3.6383452697541124E-17  -0.02368208428364399
15389.034683376378        -20548.817717825124      -0.9999814114361539      -9.065523424647656E-17   -0.006097108314321515
15114.342868898322        -21673.166091128314      0.9945834324009013       -9.386919719779876E-17   -0.10394081946632253
15118.501444668913        -21288.527517425446      0.9971713090063624       0                        -0.07516211000467539
15333.201980810345        -20762.305773366214      0.9998747217718339       0                        -0.015828198880095724
15243.335210335405        -21009.145468443778      0.9990731118839462       -4.9690821160953825E-17  -0.043045308430789304
15198.604228788401        -22786.317041089005      0.9849388851564727       -2.372881277590638E-17   -0.17289353864492335
15274.090190658339        -22022.575277199634      0.993345031003118        0                        -0.11517547433309831
16205.431827656334        -22638.80008997757       0.9967372471875731       2.054849909224613E-17    -0.08071017123644582
17203.219005673738        -22283.983029138417      -0.9997049389914545      0                        -0.024287077136353467
16765.740693479776        -22291.987585629377      0.9999350159892355       0                        -0.011393797458071682
19803.475876219894        -21445.184501180192      -0.9602450711497226      -2.0187150627892786E-17  -0.27915836213873163
19600.281075872124        -21716.48454009581       -0.9694271686619264      0                        -0.24537919734628066
19391.500643269093        -21927.488132103736      -0.9765304372937187      -4.250505224383183E-17   -0.21537937196357473
19061.08301815321         -21932.976357439897      -0.9815336913490885      0                        -0.19128924062152786
18725.94190639731         -21895.3615887519        -0.9855008800910113      -7.027688183572222E-17   -0.16967024754639037
17575.752979474993        -21965.796657132305      -0.9970189671783695      0                        -0.07715550043151813
18243.77337641018         -22163.443626470293      -0.9934673267125324      -1.5070482818281817E-17  -0.11411478746244351
15573.366108766684        -20404.03249875493       -0.9994284183280893      -7.64099849985761E-23    -0.03380586178054785
15640.053458725057        -20319.708680055282      -0.9989196289439409      -5.758340052023722E-17   -0.046471216548941534
15597.746829330827        -20205.46561697201       -0.9986325910663664      -7.637328894481204E-17   -0.05227759519670922
20182.09832809767         -16105.48781857333       -0.7265173790843084      3.137929457582525E-16    -0.6871480899406245
20836.708670702883        -16378.099906790909      -0.7169313192996123      1.0362396220779911E-16   -0.6971437879898712
20827.741705125183        -16655.786137995387      -0.7341958593794667      -7.357973457075909E-17   -0.6789377145663572
20747.05731327628         -19423.230364708885      -0.8743438881478423      4.6444132289476035E-17   -0.48530687443281195
20757.95946966586         -19247.284624354175      -0.8669476877127839      4.237877826767044E-17    -0.49839914270872376
20742.621152121315        -19093.11763994788       -0.8610815199063526      3.23668536519168E-17     -0.5084669264491929
20699.833508799486        -18976.113920028667      -0.8575621356590453      3.9096629128203374E-17   -0.5143803875701906
20734.895519929174        -18862.57441684315       -0.851512322612948       3.899887552554131E-17    -0.5243345895715527
20745.145757815044        -18722.818788854252      -0.8450273385380465      9.131708151830418E-17    -0.5347231018874196
20837.820915907832        -18370.14550287918       -0.8256342468771468      2.970057657109773E-17    -0.5642057149746234
20792.830804347435        -18496.694224800267      -0.8331219072870099      1.437734539845566E-16    -0.553089401196045
20725.595051940392        -18598.82018413032       -0.8401294854862927      5.563587273380953E-17    -0.5423858831876763
20719.50042547652         -18139.93345323116       -0.8187581246209855      -7.529266261363026E-17   -0.5741385940660052
20761.66602515412         -16897.248385581275      -0.7509922134247883      -8.694343975092726E-17   -0.6603110469793922
20761.97360726631         -17121.315908109824      -0.7637880341379656      3.1789447643092985E-17   -0.6454671403728282
20716.149278884117        -17319.317039073987      -0.7765229394003672      -2.5646988243333596E-17  -0.6300889773639232
20741.99822380728         -17514.420454772808      -0.7860807530607022      -8.625043564871114E-17   -0.6181238088581797
20762.656594965785        -17918.531699742696      -0.8062613758924128      -2.6472256649818088E-17  -0.5915594518786125
20717.09015490779         -17710.36455150776       -0.7972864348560555      2.3474682380618832E-17   -0.6036011385581589
20574.735183232777        -16307.35558126038       -0.7231576452299409      3.028560102817581E-16    -0.6906830058458382
20412.374296716993        -16195.523130659592      -0.7227869782190686      4.761358154160726E-16    -0.6910708950235246
20281.73913366323         -16149.767339185195      -0.7252364810833783      3.146636587788435E-16    -0.688499851921878
19726.89380349162         -21127.55195538714       -0.9547936967681171      0                        -0.29726922054105154
19810.825009801974        -20647.79795471697       -0.9410001195658223      -2.8729878156903184E-17  -0.33840622113732216
19733.465138276126        -20427.969370553732      -0.9368574656311147      0                        -0.3497114323792302
19674.615044632585        -20849.95214735646       -0.9493172714456845      -2.0473254973078888E-17  -0.3143194477657822
20602.34242898465         -19544.398655029705      -0.8835407177768607      0                        -0.4683543523743485
20444.770120319798        -19618.657598753573      -0.8911155414103468      1.638373535081965E-17    -0.45377647710199054
19723.94640959689         -20277.89012063446       -0.9328315794298944      0                        -0.3603127035890785
19639.60718422403         -20335.541659508755      -0.9365800345629485      0                        -0.3504537611920996
20310.971614191218        -19667.41906091404       -0.8968800409217222      6.756474454352835E-18    -0.44227388754942537
19713.83718627599         -20175.19959289475       -0.9300802028848418      -1.7615920337742672E-17  -0.3673565243479149
20198.303493782932        -19707.022666391564      -0.9015942101952671      0                        -0.4325828011982607
15551.42556906746         -20519.412950819114      -0.9997462277561486      -3.7001286732384746E-17  -0.02252730482993175
15525.99300018968         -20696.909601137377      -0.9999817053769223      -5.460933380410135E-17   -0.006048784360192845
15482.475896375789        -21694.302318540766      0.9972444889668658       -4.153420393802978E-17   -0.07418435459551259
15430.268000303437        -21340.375328660615      0.9986370788666967       -7.396582304562353E-17   -0.052190695871047896
15511.172632066226        -20957.561908073392      0.9998749566409986       -5.373760743937169E-17   -0.015813459249445567
15840.866119684006        -22093.113471219527      0.9973325502740208       -1.8309028397213714E-20  -0.07298818934559123
16356.60590492735         -22084.276149039346      0.9995625945330996       0                        -0.029570679652068405
17091.81970693647         -21945.376609461273      -0.999192202310358       -1.189414471334723E-16   -0.04018497198482591
16691.41119226762         -21807.305742158573      -0.9998360670553875      0                        -0.018104609809531814
19534.720407746416        -21365.761267611004      -0.963817631603708       0                        -0.2665624879940103
19302.14921241623         -21655.09689138103       -0.9734292962385528      0                        -0.2289877251312518
17280.439406626843        -21653.955614456623      -0.997040453232479       -5.057346932440094E-17   -0.07687851863052034
18992.676388176194        -21618.977031105962      -0.9778072145482745      -3.27263575311161E-17    -0.20950662046424318
18723.476129816685        -21549.52989791608       -0.9807811853183935      -1.1055831762436261E-16  -0.19511086520882917
17577.454365123827        -21510.845587660697      -0.9937889478856686      -6.121215067399285E-17   -0.11128116619547168
18426.448320225132        -21638.877668172336      -0.9860520348809994      0                        -0.16643708295546622
17983.51156874906         -21590.67121133452       -0.9906287198448264      -5.796740924460175E-17   -0.13658177429438378
15665.074751483397        -20446.608194910907      -0.9992692557933381      0                        -0.038222424002749576
15752.163981369025        -20346.942117311446      -0.9985493449071394      -5.939022471781684E-17   -0.053844264527464526
15716.474168643463        -20204.58652740583       -0.9980414782048863      -8.472269940276475E-18   -0.06255562908338225
20183.16448358617         -16203.59849978236       -0.7325652063176267      -1.507166144656456E-16   -0.6806968620435692
20556.227686167156        -19434.704011871745      -0.8807621312876867      1.9199746227739398E-17   -0.47355893782073977
20626.453080788408        -16518.250375072017      -0.7339539753842432      -1.1070447824443905E-16  -0.6791991997434615
20609.21800557419         -16697.934526637022      -0.7453552654390464      0                        -0.6666674767691966
20580.628099035708        -19318.71209882037       -0.8754588669728651      0                        -0.48329263474442136
20582.091264807343        -19177.42910597789       -0.869744562921852       5.384771647339979E-17    -0.4935021724625152
20579.055841927464        -19045.625828876007      -0.8644315878083736      7.310694647834288E-17    -0.5027504639885599
20575.440061050904        -18899.772298261494      -0.8584081329375618      3.1986510140614774E-17   -0.512967324180369
20579.13255508045         -18767.51141874729       -0.8525870302664434      7.624644070734136E-17    -0.522585260181732
20583.121890787836        -18630.669886621065      -0.8464191147829275      4.4581970751412857E-17   -0.5325173049788019
20648.61092642258         -18349.114679906128      -0.8312770120294571      4.7518286459394216E-17   -0.5558583677610004
20603.339626134886        -18494.128797909772      -0.8395628817106554      4.584075473804471E-17    -0.5432625195214332
20515.918142988874        -18231.61079603267       -0.8303958518687485      2.3508261366009174E-17   -0.5571738734545265
20524.81786990087         -18096.578422339135      -0.8236327865004226      2.9000082695494166E-17   -0.5671234714294178
20528.124117403182        -16849.03144253201       -0.7573693805048237      3.1526803611220885E-21   -0.6529866925116151
20573.90459822138         -17969.27785317933       -0.8156354894383767      7.524211696984018E-17    -0.5785661111080678
20567.03110878801         -17009.44806894069       -0.7650119935102903      9.419103814694732E-17    -0.6440160284833943
20577.894552346097        -17166.590706382864      -0.7733969571679289      6.031690031294385E-17    -0.6339220323767288
20536.415289757257        -17292.007785514223      -0.7818767060245587      3.3459838583864104E-22   -0.6234330881801442
20563.98978158286         -17416.011717724465      -0.7875178545879034      2.8235745444323636E-17   -0.6162918354460821
20572.89977346539         -17565.696177970833      -0.7951137237369069      -5.466060392712689E-17   -0.6064603560956241
20567.30614498536         -17814.85528141345       -0.8081544345802545      -8.762068599322332E-21   -0.5889706342382565
20534.5499779693          -17688.926591085852      -0.8029399330396849      9.484133769471356E-17    -0.5960599490781148
20474.652145291002        -16440.689627365897      -0.7353483182475983      -8.805444325932618E-17   -0.6776893465419134
20393.241871464747        -16336.827937824402      -0.7322785048128324      4.118360521478666E-16    -0.6810052792369583
20284.07311912344         -16260.815471052585      -0.7320157717677859      4.517731224680907E-16    -0.6812876843365459
19500.187660020725        -21055.943179486545      -0.957884003759223       0                        -0.2871554160271086
19633.396043245535        -20610.33133068688       -0.9441743775688493      -1.3800163942690709E-17  -0.329446114644749
19580.36886491411         -20441.831495206654      -0.9409461972992649      -2.7664978087144518E-17  -0.3385561296289355
19483.096745539562        -20785.920820643507      -0.9519788341857741      -1.9632807577350053E-17  -0.30616384196323854
20446.249468269616        -19496.257462184436      -0.8865008728471055      1.9021113061278785E-17   -0.46272691961334567
19541.981784767842        -20317.335251731627      -0.9384631017891968      0                        -0.34537951055754723
20322.857624270433        -19555.316610922488      -0.8924410897955816      2.404564476152176E-17    -0.4511639401743796
19618.091775851586        -20212.99271129018       -0.9336185186697045      -1.223653096127751E-17   -0.3582686995487519
20207.055564634382        -19605.596527281425      -0.8977226623795195      1.3272284960808547E-17   -0.4405610300216702
15680.29682804028         -20596.60365896671       -0.9996253674369736      -7.64861328332107E-17    -0.027370102802154492
15700.415682951701        -20792.789415554424      -0.9999103531666055      -4.761154738453449E-17   -0.013389276942135304
15823.11314525348         -21487.909460997653      0.9995541112753243       -4.7798573603779984E-17  -0.029857004030851512
15758.643607394017        -21096.440536169266      0.9999849340276207       -3.821182120539943E-17   -0.00548349759982995
16279.579691549015        -21590.17385621169       -0.42857114955628245     0                        -6.436805702748671E-4
16953.730353335402        -21555.989940916228      -0.9983064663821741      -3.889337744984433E-17   -0.058173582910385484
16654.639476804165        -21402.08155432583       -0.9989585767767696      0                        -0.04562621238476735
[truncated: 7,072,791 more chars]
