# Supplementary material for: Unexpected large eruptions from buoyant magma bodies within viscoelastic crust
Source: Nat Commun. 2020 May 15;11:2403. doi: 10.1038/s41467-020-16054-6 (PMC7229005; doi:10.1038/s41467-020-16054-6)
Supplement: Supplementary file 3 — Source Data [file 41467_2020_16054_MOESM3_ESM.zip › DATA source file material/README.txt]

File explaining shortly structure of data files behind figures
23 March 2020

-------------------

Fig. 1 uses files Fig1_VONC_GPS_check.csv, Fig1_Cum_seism_mom_check.csv and Fig1_seismic-data.csv

File Fig1_VONC_GPS_check.csv file structure. Contains GPS data plotted in Fig. 1a (the data is detrended - see Supplementary Figure 1):

first column: timestamp (date, time)
north, east, up, Dnorth, Deast, Dup: these columns represent changes in the respective columns referenced to 0 and Dxxx are corresponding uncertainties, in mm.
yearf: time stamp in fractional years
hlength: sqrt('east'**2+'north'**2)
hangle: arctan2('north', 'east'). In degrees
Dhlength: sqrt('Deast'**2 + 'Dnorth'**2). Uncertainty in hlength
direction: east*cos(theta) + north*sin(theta) horizontal movement in direction theta calculated with theta = mean('hangle'), between['20140501':'20140815']
Ddirection: sqrt(square(Deast*np.cos(theta)) + square(Dnorth*np.sin(theta))). Uncertainty in direction

File Fig1_cumulative_seism_mom.csv: Cumulative seismic moment shown in Fig. 1a
Column one is date and time; column two is the cumulative seismic moment (Nm).

File Fig1_Seismic-data.csv. Data used in Fig. 1a,b and c. Contains magnitudes of seismic events from 2013-09-12 13:25:39 to 014-08-15 22:45:00.
Columns are:
date, time, longitude, latitude, local magnitude

-------------------

Fig. 2b

File Fig2bFig4asig3.txt contains the minimum compressive stress sigma3 used to obtain panel b of figure 2 and panel a of figure 4. 
Values shown as a colour scale.
First column contains the radial distance expressed in meters.
Second column contains the depth expressed in meters.
Third column contains the value of the minimum compressive stress sigma3 in Pascal (negative values for tension)


File Fig2bFig4adirectionsig1.txt contains the directions (unit vector) of the maximum compressive stress sigma1 used to obtain panel b of figure 2 and panel a of figure 4. 
Values shown as a black dashes.
First column contains the radial distance expressed in meters.
Second column contains the depth expressed in meters.
Third column contains the radial component of the unit vector.
Fourth column contains the out of plane component of the unit vector (close to zero).
Fifth column contains the vertical component of the unit vector.

-------------------

Fig. 4 (see also data for Fig. 2b)

File Fig4bsig3.txt contains the minimum compressive stress sigma3 used to obtain panel b of figure 4. 
Values shown as a colour scale.
First column contains the radial distance expressed in meters.
Second column contains the depth expressed in meters.
Third column contains the value of the minimum compressive stress sigma3 in Pascal (negative values for tension)

File Fig4bdirectionsig1.txt contains the directions (unit vector) of the maximum compressive stress sigma1 used to obtain panel b of figure 4. 
Values shown as a black dashes.
First column contains the radial distance expressed in meters.
Second column contains the depth expressed in meters.
Third column contains the radial component of the unit vector.
Fourth column contains the out of plane component of the unit vector (close to zero).
Fifth column contains the vertical component of the unit vector.

-------------------

Fig. 6

Data is provided in an excel file (name beginning Fig6), with explanation of all columns embedded in the file. 

For transition from pressure in MPa (left vertical scale) to depth below sea level (right vertical scale), see data for Supplementary Fig. 2


-------------------

Fig. 8 

File Fig8asig3.txt contains the minimum compressive stress sigma3 used to obtain panel a of figure 8. 
Values shown as a colour scale.
First column contains the radial distance expressed in meters.
Second column contains the depth expressed in meters.
Third column contains the value of the minimum compressive stress sigma3 in Pascal (negative values for tension)

File Fig8bsig1minussig3.txt contains the absolute value of the deviatoric stress (sigma1-sigma3) used to obtain panel b of figure 8. 
Values shown as a colour scale.
First column contains the radial distance expressed in meters.
Second column contains the depth expressed in meters.
Third column contains the value of the deviatoric stress in Pascal.

File Fig8directionsig1.txt contains the directions (unit vector) of the maximum compressive stress sigma1 used to obtain panel  a and panel b of figure 8. 
Values shown as a black dashes.
First column contains the radial distance expressed in meters.
Second column contains the depth expressed in meters.
Third column contains the radial component of the unit vector.
Fourth column contains the out of plane component of the unit vector (close to zero).
Fifth column contains the vertical component of the unit vector.


-------------------

Supplementary Fig. 1

The GPS data (for 2013-2019) as plotted in the right panels (filtered, detrended) are in file Fig1_VONC_GPS_check.csv for Fig1a. 

The detrending of the time series is based on the polynomial 
p0 +  p1*x + p2*cos(2*PI*x) + p3*sin(2*PI*x) + p4*cos(4*PI*x) + p5*sin(4*PI*x)
where x is time. For each of the individual components of displacements (north, east and up) of the GPS time series, a fit of this polynomial to observations was made to, using scipy.optimize.curve_fit package (https://docs.scipy.org/doc/scipy/reference/generated/scipy.optimize.curve_fit.html)
First the periodic part of the polynomial (p2...p5) are estimated and removed from the whole time series.
Then the (p0 and p1) linear components of the polynomial are estimated for the period 15. jan 2011 to  1 may 2011. This determines the background velocity prior to any signs of inflation.  
The estimated constants are as follows [for p=(p0,...,p5)] are: 
p_north = (-2.57628959e+04,  1.27933295e+01,  1.10158454e+00, -1.24826793e+00, -3.05965254e-01,  1.47921771e-01) 
P_east   =  (-2.04483371e+04,  1.01546450e+01, -9.41667574e-01, -7.31632571e-01, 1.81308968e-01,  2.02731917e-01)
p_up     =   (-6.88043205e+04,  3.41688923e+01,  5.37515740e+00, -5.52269441e+00, -6.35354908e-01,  3.70651435e-01)
To create the detreanded time series, the polynomial with the appropriate constants was subtracted for each component.
 

The GPS data (for 2013-2019) as plotted in the left panels (unfiltered) are in file SuppFig1_VONC_GPS_unfilt_check. 


-------------------

Supplementary Fig. 2

Data is provided both in .txt and an excel file (names beginning with SuppFig2), with explanation of all columns embedded in the files
