# Supplementary material for: Unexpected large eruptions from buoyant magma bodies within viscoelastic crust
Source: Nat Commun. 2020 May 15;11:2403. doi: 10.1038/s41467-020-16054-6 (PMC7229005; doi:10.1038/s41467-020-16054-6)
Supplement: Supplementary file 3 — Source Data [file 41467_2020_16054_MOESM3_ESM.zip › DATA source file material/Fig8asig3.txt]

% Model:              ModelChambreNovembrev2.mph
% Version:            COMSOL 5.2.1.199
% Date:               Dec 10 2018, 10:42
% Dimension:          2
% Nodes:              61474
% Expressions:        1
% Description:        
% Length unit:        m
% R                       Z                        -solid.sp1 (N/m^2) (minimum compressive stress sigma3, negative values for tension)
200000                    -200000                  -57.16136358616254
200000                    -189468.617661471        -185.75445479502284
192852.36223577632        -193154.06523538864      -159.17781545141565
189468.6176614709         -200000                  -186.31851004186538
200000                    -178937.23532294182      -255.0156877853129
190705.83886142573        -184102.99667032587      -221.59764509461698
178937.2353229418         -200000                  -266.04894746692133
184087.35465598493        -192198.71184514635      -219.6051799364268
200000                    -168405.85298441266      -301.8488945807604
191449.8832837723         -173093.57026311354      -282.10645805443954
168405.8529844127         -200000                  -337.66837287896107
173649.6780111461         -191877.09335601333      -291.6921936334642
200000                    -157874.4706458835       -335.02210291888485
191373.24058355961        -162871.87055591692      -323.84947839704455
157874.4706458836         -200000                  -409.3723149295675
163142.00214864404        -191696.1100990978       -362.7020977830095
200000                    -147343.0883073543       -357.27085969520726
191340.45590394214        -152535.24842772295      -354.24176045400014
147343.08830735448        -200000                  -484.1466074401324
152604.33465598858        -191626.07076724453      -436.1057974673725
200000                    -136811.70596882515      -369.76372373652686
191369.5896919724         -142044.86347974036      -374.70427634323437
200000                    -126280.32363029597      -372.7975783856329
191402.80936960914        -131531.91807929383      -385.48006667256703
136811.7059688254         -200000                  -563.1620047689498
142063.8008061692         -191545.64525384558      -513.5528145338363
200000                    -115748.94129176681      -366.1334219496212
191425.532672332          -121008.81297387012      -386.556659968913
200000                    -105217.55895323763      -349.2414173754866
191436.88428304438        -110482.29712906342      -377.4768198259744
126280.3236302963         -200000                  -646.6324930053491
131535.79174640003        -191494.68631227044      -595.8547154291552
200000                    -94686.17661470847       -321.4796339047889
191440.33319816805        -99955.81818667821       -357.51956024052174
200000                    -84154.79427617931       -282.25705659904565
191435.23356904744        -89435.15278656426       -325.8986559084585
115748.9412917672         -200000                  -734.0995552507633
121004.48131809327        -191477.98914241965      -683.3113947963799
105217.55895323813        -200000                  -824.5365485917893
110472.06209899233        -191470.17512061252      -775.5060061456999
199999.99999999997        -10435.124649138756      104.12156953036641
200000                    0                        108.56624002498266
193212.9751082869         -7074.319127264052       24.311343994446695
189759.22100897494        0                        -14.65757106551635
200000                    -73623.41193765015       -231.18563960965125
191427.3172160772         -78915.27768327044       -281.8593745176577
200000                    -63092.02959912099       -168.25911322379307
191414.6099733126         -68389.82787906118       -224.9379493567633
94686.17661470904         -200000                  -916.4014057783464
99941.94326275203         -191466.78190824424      -871.5020354748748
84154.79427617995         -200000                  -1007.694478011389
89411.42839480798         -191461.70495747312      -969.9065110585856
200000                    -20966.500245004365      66.94630141453811
192213.48522003394        -15783.812570217618      41.43712972315004
179518.44201795047        0                        -2.1862761803699806
184092.16931242569        -9152.658416963886       5.971741987080827
200000                    -52560.64726059183       -94.31421125209125
191399.4515361963         -57853.36551522134       -155.39541811611664
200000                    -31497.88258353352       30.60923144153591
191839.8020488767         -26241.47728448429       29.016453195231065
200000                    -42029.26492206268       -16.432271990895867
191510.75710605472        -36743.956198803025      -5.410226298115812
191412.35452429028        -47302.81071991848       -76.14307622538338
73623.41193765088         -200000                  -1096.0474213803534
78879.94172966976         -191460.4159837106       -1068.7781587361735
63092.02959912179         -200000                  -1178.8695489593595
68348.56739542249         -191462.7873065849       -1165.6483181862188
169277.663026926          0                        -0.44965857336989457
173580.6205378624         -8370.325065030318       1.180518417476119
42029.26492206362         -200000                  -1317.6767788065174
52560.647260592705        -200000                  -1253.5511466220435
47340.63111393947         -191506.97298209323      -1340.8323052442568
57832.120556483096        -191470.69742209083      -1257.47827015625
159036.88403590154        0                        -0.2950392333842273
163788.35469444818        -8394.551989906371       0.5979023868442569
0                         -200000                  -1436.993245012612
10435.124649138716        -200000                  -1429.3604424693613
6742.704792851238         -192954.35964477292      -1512.890160120825
0                         -189658.73435453422      -1554.1322946429937
31497.88258353454         -200000                  -1369.2341340238
36901.917640461455        -191608.47250253134      -1411.8418976791625
20966.50024500546         -200000                  -1406.9738854630887
26494.37152415501         -191679.44501146217      -1468.2060730703777
20000                     -298.75316904477535      -105010.36785555776
20000                     -398.75949813591853      -103367.16221571066
20080.839661977738        -349.77271671392015      -102677.03066266543
20000                     0                        -109901.24114832678
20000                     -98.74070731265519       -108289.90933416299
20076.001183754717        -73.38594117853869       -107199.31341578005
20000.000000000004        -198.7468399536321       -106651.65921149742
20086.354365320534        -157.6967167823733       -105649.90462144447
20082.526690151055        -253.1418810834533       -104195.89471570431
20112.07837911971         0                        -107654.16809258862
148796.10504487707        0                        -34.203736207700025
153722.0022712901         -8416.828980688682       -11.934450226918159
15669.832077789644        -190890.47279129224      -1518.2245422251196
0                         -179317.46870906837      -1674.2764660170694
7608.567237327838         -184222.59107803815      -1610.112997047897
20000                     -1498.8291181384939      -85373.16388119673
20000                     -1598.835447229637       -83760.72097955758
20086.758449884506        -1551.6848174271101      -83391.65292778578
20000                     -1698.8417763207804      -82154.67704188597
20087.9586216072          -1650.8044473020416      -81819.08072534682
20000                     -1798.8481054119234      -80555.7212991178
20089.466880984808        -1750.2174640281892      -80245.56750759926
20000.000000000004        -1898.8544345030666      -78964.35860240842
20088.70393552661         -1849.5293499158633      -78708.40966011689
20000                     -1998.8607635942099      -77381.18780518905
20088.023420693244        -1948.737578759609       -77178.52525615825
20000                     -2098.867092685353       -75806.90220029089
20089.151957926653        -2048.4010452058815      -75629.5779346852
20000                     -2198.8734217764963      -74242.10753474334
20088.929840580007        -2148.4730013364024      -74098.22365379738
20000                     -2298.8797508676394      -72687.12325415143
20086.442044113068        -2246.616594537087       -72628.10438312149
20000                     -2498.892409049926       -69608.77598719984
20000                     -2598.898738141069       -68086.41090114604
20096.42661587128         -2549.4958558147646      -67983.52323495917
20000                     -2698.905067232212       -66576.10273118275
20094.6642402268          -2649.5823356933433      -66518.45320080403
19999.999999999996        -2798.911396323355       -65078.26200138605
20095.01905392992         -2748.633727278166       -65061.900397924015
19999.999999999996        -2898.9177254144975      -63593.34008210226
20095.378521231272        -2848.4352935311144      -63606.78253204688
20000                     -2998.9240545056405      -62121.78768181586
20095.200176077265        -2948.522335673783       -62164.28199442203
20000                     -3098.9303835967835      -60664.06568202811
20095.792630891785        -3048.8951792555567      -60725.318954296024
20000                     -3198.9367126879265      -59220.63347502701
20095.509527597238        -3149.5896216003566      -59301.684128549714
20000                     -5999.113927239923       -25848.381944602676
20000                     -6099.120256331065       -24930.12112952645
20094.05199323119         -6050.0021208459975      -25482.719860145047
20000                     -5899.10759814878        -26785.656815221835
20094.54871291269         -5950.079822135637       -26394.041408561865
20000                     -5799.101269057638       -27742.030250820244
20094.847921637283        -5849.881658039606       -27326.062235933798
20000                     -5499.082281784211       -30726.549330062786
20000                     -5599.088610875354       -29712.394778402242
20099.4712180387          -5551.122675373884       -30215.347268193203
20000                     -5699.094939966496       -28717.575056935817
20096.93456633105         -5651.3669878065475      -29227.628832798957
20094.940157758472        -5750.496081744016       -28268.627505828234
20000                     -5399.075952693069       -31760.026031598067
20100.550238786156        -5450.0637077419215      -31229.085419637257
20000                     -5299.069623601927       -32812.813406351495
20099.81588250198         -5348.991190912659       -32262.03352941059
20000                     -5199.063294510784       -33884.931082312025
20097.605703057307        -5248.740603951986       -33306.42726749513
20000                     -4399.012661781641       -43153.82019016662
20000                     -4499.018990872784       -41928.854491504746
20096.296872643958        -4451.648502385245       -42273.000515447195
20000                     -6199.126585422207       -24030.744240289918
20095.340638359092        -6150.067418777998       -24590.45563147413
20000                     -498.7658272270618       -101723.19572514568
20088.231033242926        -446.3871925322716       -100993.3681230721
20000                     -598.7721563182049       -100079.00386102959
20092.633920147975        -547.0868792303262       -99302.81776828809
20000                     -698.7784854093481       -98435.16252249743
20091.318523182206        -648.3465976380716       -97704.13355750234
20000                     -798.7848145004914       -96792.33836274546
20088.37864333473         -748.6324715968084       -96146.78036555159
20261.8357066879          0                        -104718.2453473473
20177.84412265346         -102.58655839172347      -104759.97339934985
138555.32605385262        0                        -79.74499206219411
143552.1855546216         -8398.030311944241       -46.18927342773423
0                         -168976.20306360256      -1810.4273626502043
8164.546474385302         -174280.1582811523       -1729.129562045413
20000                     -6299.13291451335        -23150.09156370182
20096.566790441077        -6251.0391680590865      -23708.87223883037
20000                     -6399.139243604493       -22288.08285208204
20095.83865508532         -6351.577479108226       -22846.748032009575
20000                     -6499.145572695635       -21444.60525741927
20095.16583959603         -6450.781014478576       -22013.773922643206
20000                     -7399.202534515916       -14655.64746562118
20000                     -7499.208863607058       -13986.89276687505
20095.73776258534         -7450.57985864684        -14581.319233872846
20000                     -898.7911435916346       -95151.33490379057
20090.740875952008        -847.3804939277176       -94527.7404644569
20000                     -998.7974726827778       -93512.3535873373
20093.48938750764         -946.7723847000403       -92896.44894878393
20000                     -1398.8227890473506      -86991.23819554303
20090.84063857534         -1454.3199422663695      -84872.54345179848
19999.999999999996        -1098.803801773921       -91876.00047895136
20095.900383457833        -1047.5636714068155      -91252.01289872306
20000                     -1198.8101308650641      -90243.15725796901
20098.57570727188         -1149.777138634752       -89586.04595460574
20000                     -1298.8164599562074      -88614.6975942771
20099.256980088714        -1253.051454944957       -87938.18934792203
20096.29574407407         -1355.3666710212553      -86360.93670100709
20000                     -2398.886079958783       -71142.4108996537
20097.888975066577        -2445.7862798626097      -69515.30636593988
20090.027267561323        -2344.1621889448757      -71115.27539838792
20000                     -4299.006332690498       -44397.26417882383
20097.652326507803        -4350.295775903461       -43492.4562247814
20000                     -4199.000003599356       -45658.920675137015
20096.806762706983        -4248.763506553609       -44738.1247064736
20000                     -4098.993674508213       -46938.543585327854
20095.565852438205        -4148.615235892274       -45986.26748296977
20000                     -3998.9873454170697      -48235.92811853866
20095.653289289174        -4048.8755980684778      -47242.38456176257
20000                     -3898.981016325927       -49550.865790660784
20095.366975046596        -3948.8401277404178      -48520.64258177287
20000                     -3298.9430417790695      -57791.90421565087
20094.83455282396         -3249.6652524687674      -57902.98425247282
20000                     -3398.9493708702125      -56378.299135974106
20095.876259889832        -3349.5695517420027      -56510.42074870466
20000                     -3498.955699961355       -54980.25454650371
20096.49531098036         -3449.766161719273       -55131.75425772555
20000                     -3598.962029052498       -53598.1191623385
20096.099144367534        -3549.4695470521983      -53780.63168851876
20000                     -3698.968358143641       -52232.260394967314
20096.358225315787        -3649.24981687013        -52440.37902325714
20000                     -3798.974687234784       -50883.07205206188
20095.8426766287          -3749.517062188555       -51113.26599834585
20094.872010046845        -3849.245707784652       -49811.065480196434
20000                     -5099.0569654196415      -34976.395035536254
20095.688705147175        -5149.749254186672       -34356.911383051054
20000                     -4999.050636328499       -36087.20173391609
20095.192783686187        -5050.6325206392485      -35426.54168003316
20000                     -4899.044307237356       -37217.3377745561
20094.40401049725         -4950.499499461564       -36526.33440750939
20000                     -4599.025319963927       -40722.585318372294
20094.616929613778        -4551.394659375739       -41090.89153499077
20000                     -4699.03164905507        -39535.146403126986
20094.40774316635         -4650.77040991612        -39927.352748790094
20000                     -4799.037978146213       -38366.69481062533
20094.04371264906         -4750.684299953348       -38775.86488844237
20093.503299301425        -4850.481337176417       -37644.11088863524
20461.94026325205         0                        -100920.00130762882
20336.8571719102          -183.951361845717        -100544.11088255074
128314.54706282816        0                        -135.90870150712115
133353.62341065455        -8398.214663767563       -87.40242610173327
0                         -158634.93741813675      -1976.0522364203673
8365.163298296924         -163977.3443218745       -1875.0153533548726
20000                     -7599.215192698201       -13334.59149036034
20094.344618258427        -7549.740693757951       -13930.317599387721
20000                     -7699.221521789344       -12698.484521148896
20095.46205523115         -7649.243739733021       -13299.963947902404
20000                     -7799.227850880486       -12078.269130296647
20096.596105337423        -7750.457085271155       -12674.73411100338
20000                     -7899.234179971628       -11473.78380247238
20095.084191793925        -7851.788237780543       -12056.533644766634
20000                     -7999.240509062771       -10884.875697517107
20092.326662423704        -7951.541960938546       -11459.073168666078
20000                     -8099.246838153913       -10311.34095845229
20089.303331078958        -8050.4660374342975      -10880.138668462523
20000                     -8199.253167245055       -9753.005410400694
20084.647376857432        -8148.06452428468        -10317.3105846814
20000                     -7299.196205424774       -15340.996075422552
20097.386468632114        -7350.142595385198       -15257.179308983394
20000                     -7199.189876333631       -16043.07033631837
20096.832021658953        -7249.468434639425       -15944.924292069487
20000                     -7099.183547242489       -16762.12999641006
20095.877909862942        -7149.954985731609       -16640.07598641054
20000                     -6999.177218151347       -17498.401837014066
20096.47325813812         -7050.657685588426       -17354.027108670485
20000                     -6899.170889060204       -18252.057806353074
20096.85125225485         -6950.813518455576       -18087.930264139082
20000                     -6599.151901786778       -20619.453665415906
20096.513766005563        -6550.2096202953135      -21200.000396174622
20000                     -6699.15823087792        -19812.39936091579
20098.067057704666        -6651.021789017174       -20393.405768529934
20000                     -6799.164559969062       -19023.315678967523
20097.659849859152        -6751.791126381361       -19601.213494474665
20096.72234272426         -6851.342441069547       -18834.645416593034
20729.319201739756        0                        -96052.71082683043
20596.329562133156        -238.2985661192068       -95156.35237490588
118073.76807180369        0                        -207.12318483919384
123100.96953425789        -8415.559284280429       -138.3758984899584
0                         -148293.67177267093      -2186.0612381992664
8343.274358772149         -153617.04283163065      -2058.2001016244267
20000                     -8299.259496336197       -9209.889089201322
20084.51360092516         -8246.799627509532       -9777.25583104498
20000                     -8399.26582542734        -8681.40672162937
20091.201632617198        -8343.33929578832        -9285.321733872453
20000                     -8499.272154518483       -8167.482512512939
20092.60759149923         -8443.448337085394       -8771.321792176714
20000                     -8599.278483609625       -7667.853621419847
20093.291972822848        -8542.994064172273       -8271.753135760797
20000                     -8699.284812700767       -7182.585578941363
20094.10837752298         -8641.359525738751       -7792.332095370549
20000                     -8799.29114179191        -6711.086247350489
20095.773658958453        -8736.851820202446       -7342.6830335086115
20000                     -8899.297470883052       -6253.55377223184
20096.478478258814        -8842.307510963608       -6856.656096655351
20000                     -8999.303799974194       -5809.484940200674
20103.587308677557        -8946.014245277149       -6415.960332674355
20000                     -9099.310129065336       -5378.74501152336
20101.25737347234         -9051.169909099357       -5949.624181787786
20000                     -9199.31645815648        -4961.364523216588
20099.595112484636        -9152.72182866468        -5515.032479531042
20000                     -9299.322787247622       -4557.09224591748
20098.76138123805         -9252.929701806988       -5102.134456820713
20000                     -9399.329116338764       -4165.719537423312
20097.5517572844          -9352.978802038206       -4701.130759482205
20000                     -9499.335445429906       -3787.144348102302
20096.231904922653        -9452.308107590206       -4314.9309476304725
21086.590430856802        0                        -89914.63851852583
20918.10278662422         -310.35523607609974      -88861.09822629514
5099.0569654197925        -20000                   -794431.0947717894
4999.05063632865          -20000                   -808075.4298307443
5055.187319995511         -20091.520671808863      -786754.3313617944
5199.063294510935         -20000                   -780800.1366803133
5154.574240670063         -20090.971455447634      -773677.3746285053
5299.069623602078         -20000                   -767191.9329383293
5254.4854745423045        -20091.117889630634      -760430.1157880785
5399.07595269322          -20000                   -753616.8060313076
5353.964579007149         -20090.380739291195      -747399.0366450291
5499.082281784362         -20000                   -740084.6344487419
5454.122158044126         -20090.7356248655        -734149.7878230656
5599.088610875505         -20000                   -726599.8717730806
5552.715128906771         -20088.935139922534      -721440.2987808796
4899.044307237507         -20000                   -821722.010664032
4799.037978146365         -20000                   -835360.7111816
4856.375685989137         -20093.55723064078       -812773.0874791327
4955.594355422955         -20091.7030729199        -799929.7726718419
4699.031649055223         -20000                   -848981.207786247
4756.59063588314          -20096.717856363903      -825467.2680877171
4599.025319964081         -20000                   -862574.4461775405
4653.435974618131         -20100.622445330107      -838412.9925731751
4499.018990872938         -20000                   -876129.6758526316
4549.314580075075         -20097.122335379903      -852682.4098553687
4399.012661781796         -20000                   -889629.5604621597
4449.0097318551525        -20095.202492526823      -866153.7168519817
4299.006332690654         -20000                   -903063.9521083737
4349.40027392786          -20096.658923627212      -878887.5801856952
107832.98908077921        0                        -300.00982354342835
112847.74651503353        -8424.48929334265        -202.7417743401602
0                         -137952.40612720515      -2459.0058882663857
8402.737318406937         -143277.63088253228      -2292.485487329283
20000                     -10499.39873634133       -3675.8866829830463
20000                     -10599.405065432473      -3654.013358148402
20094.59437945514         -10551.725368773967      -3672.3352221799105
20000                     -11299.44936907047       -3445.7777018509273
20000                     -11399.455698161612      -3408.281209528895
20092.806010939974        -11349.444502161685      -3435.6104420413526
20000                     -11199.443039979327      -3481.3649683772455
20092.788849299523        -11249.707826701948      -3471.7598918001095
20000                     -10699.411394523615      -3630.1592988191283
20094.913065775414        -10650.416165211778      -3649.673166055875
20000                     -10799.417723614757      -3604.323596765023
20094.880712571343        -10750.038483242908      -3624.86921672195
20000                     -10899.4240527059        -3576.5163348653173
20093.923988829578        -10850.064837429592      -3597.970292333983
20000                     -10999.430381797041      -3546.7484195543852
20093.81665422612         -10950.253122687687      -3569.185371595116
20000                     -11099.436710888183      -3515.027103960509
20093.26248310288         -11050.522508691181      -3538.4380142334776
20092.37789259569         -11150.186481076918      -3505.9536336327
20000                     -10399.392407250187      -3695.7788224938436
20096.077119325404        -10452.841501712366      -3693.3129877885644
20000                     -10299.386078159045      -3713.6787099519574
20097.432612231347        -10352.592309760494      -3712.650405868239
20000                     -10199.379749067903      -3729.588599537521
20096.748399502263        -10252.244432320762      -3729.8866229825494
20000                     -10099.37341997676       -3743.52645637605
20096.13991959994         -10153.076294444349      -3745.030032489838
20000                     -9599.341774521048       -3783.844454721977
20096.273248527417        -9551.777150317854       -3945.4297748343415
20000                     -9699.34810361219        -3779.650679319944
20096.189548181606        -9651.840446485536       -3793.2435036560296
20000                     -9799.354432703334       -3773.543464427768
20096.117947662668        -9751.549132731576       -3787.408435206797
20000                     -9899.360761794476       -3765.502120724799
20097.630101732182        -9851.604626811928       -3779.8591531106467
20000                     -9999.367090885618       -3755.4995601877745
20098.757978985992        -9952.850464183257       -3770.2538924158544
20097.547200452296        -10053.74717442467       -3758.5033165316613
20000                     -11499.462027252754      -3368.8968516824752
20092.899698817426        -11448.921777422865      -3397.7232467347217
21563.975871305556        0                        -82324.73947650705
21336.201328399038        -402.5873636540102       -81386.47560469915
6299.132914513501         -20000                   -634370.7853837135
6199.126585422358         -20000                   -647265.6317843964
6250.435452554463         -20086.07527890206       -631932.7314990152
6399.1392436046435        -20000                   -621589.7049684293
6348.462619694098         -20090.19121703761       -619258.3059351154
6099.120256331216         -20000                   -660262.6781075675
5999.113927240074         -20000                   -673359.5276339768
6055.907260493077         -20091.032147905793      -656041.7797094403
6151.992815599504         -20087.90347592516       -644172.0924029147
5699.094939966647         -20000                   -713176.486122795
5660.071715302444         -20092.03007933764       -707003.96492757
5799.101269057789         -20000                   -699826.4098766163
5755.992725753501         -20092.12339192814       -694519.1679252005
5899.107598148931         -20000                   -686549.9184363327
5855.36163844138          -20091.788979673893      -681687.4938966256
5955.874587561044         -20091.762362839057      -668760.1975577291
4199.000003599511         -20000                   -916422.7271578368
4248.3574473689305        -20098.466453695877      -891659.4703795972
4098.993674508369         -20000                   -929694.6000062848
4147.114836141192         -20097.867932024696      -904808.2922770246
3998.9873454172266        -20000                   -942866.0025443673
4047.1659529612184        -20096.598429208625      -917831.8224734478
3898.981016326084         -20000                   -955924.6273793121
3947.48783131842          -20096.78630152059       -930440.6071845647
3798.9746872349415        -20000                   -968858.8676294455
3847.1621122898555        -20096.64007904065       -943078.5109150951
3698.9683581437994        -20000                   -981656.6802569124
3747.0851002760974        -20094.64450099019       -955936.2632446481
3598.962029052657         -20000                   -994303.7857154567
3647.793337790941         -20093.086033849264      -968484.53432396
3498.9556999615147        -20000                   -1006787.1219357405
3548.428568181292         -20093.795842628067      -980418.7249901677
3398.949370870372         -20000                   -1019095.0774329696
3448.2536303856           -20094.899139567966      -992192.7704757679
3298.9430417792296        -20000                   -1031215.4428416403
3348.0682030530897        -20094.387456991117      -1004139.3461632069
3198.9367126880875        -20000                   -1043134.0820056522
3248.7599965137374        -20093.766295216577      -1015823.5586851699
3098.930383596945         -20000                   -1054839.3451311989
3149.2716968261752        -20094.510296049426      -1027019.543540066
2998.924054505803         -20000                   -1066319.3255484009
3048.9369377124804        -20094.430370304795      -1038283.7472216816
2498.892409050091         -20000                   -1119905.693155606
2398.8860799589484        -20000                   -1129776.609999574
2447.6021425374615        -20093.101337440567      -1100860.6592952516
2598.898738141233         -20000                   -1109736.739469223
2547.549451482873         -20093.262176503216      -1091143.1777459926
2898.9177254146603        -20000                   -1077561.3019217697
2948.7506474936654        -20093.419741017828      -1049527.8516092442
2798.911396323518         -20000                   -1088553.1398107114
2848.4230030373365        -20093.588331014285      -1060272.2816487083
2698.9050672323756        -20000                   -1099282.1515243442
2647.399482814045         -20093.025456323685      -1081251.3364393967
2747.6202099009697        -20093.578071102307      -1070855.9313756358
2298.8797508678063        -20000                   -1139337.7184459611
2348.136164415108         -20093.03513003048       -1110216.7865528902
398.7594981361009         -20000                   -1249900.5410536919
298.7531690449585         -20000                   -1251484.6040598466
348.79346992099374        -20080.328714013038      -1226176.7127625754
198.74683995381613        -20000                   -1252610.220836765
249.756650052493          -20081.365099824106      -1227159.1101672994
98.74070731265672         -20000                   -1253274.3579193435
155.20245914825145        -20086.779619403         -1226349.622902515
0                         -20000                   -1253468.6507088663
70.11835082307316         -20076.335990629177      -1229919.104829609
0                         -20113.336314768436      -1218823.313268585
97592.21008975472         0                        -424.8357515917368
102607.58881459707        -8399.605690742586       -286.18381257627647
0                         -127611.1404817393       -2820.5585481363014
8425.107898859007         -132907.12537238837      -2600.4294192042653
20000                     -11599.468356343896      -3327.6446228907175
20094.931017998817        -11548.969712459011      -3357.9848605906263
20000                     -11699.474685435038      -3284.5260018679473
20096.542697005225        -11650.392235371719      -3315.8260922664654
20000                     -11799.48101452618       -3239.5535101194764
20095.296554819164        -11751.73138580077       -3271.5524299947733
20000                     -11899.487343617324      -3192.753704772673
20092.429987057072        -11851.583786243888      -3225.928171299951
20000                     -11999.493672708466      -3144.1651067143416
20089.011404216457        -11950.750953353287      -3178.776332452007
20000                     -12099.500001799608      -3093.8328220882663
20083.95236987335         -12048.650034076907      -3130.3234402294343
22201.857929239028        0                        -73185.25789703376
21892.811152890707        -527.5421795467246       -72492.47123480214
6499.145572695786         -20000                   -608926.5109750155
6448.656691907876         -20092.676833241672      -606601.7236969335
6599.151901786929         -20000                   -596387.9691381988
6548.634017579879         -20093.130948389193      -594287.3663427675
6699.158230878071         -20000                   -583978.8707632032
6647.485822123771         -20093.313719746093      -582256.2273091009
7099.18354724264          -20000                   -535732.3472120696
6999.177218151498         -20000                   -547576.6923025443
7048.751199041289         -20095.117500475342      -534652.1170960128
6899.170889060355         -20000                   -559568.7634134578
6948.182000225825         -20095.770447835865      -546289.1806808455
6799.164559969213         -20000                   -571704.2238037989
6746.393266430378         -20094.96384318156       -570219.306432719
6846.927007221512         -20096.361187396556      -558148.023006061
7199.189876333782         -20000                   -524040.35152548226
7148.965263381836         -20095.765645651954      -523104.3606642562
7299.196205424925         -20000                   -512503.46203464706
7248.96655216713          -20095.472702267016      -511796.0022643206
7399.202534516067         -20000                   -501123.86763932835
7348.309702544061         -20094.494667400188      -500751.79392763687
7499.208863607209         -20000                   -489904.96785034664
7447.920606619908         -20094.723629447373      -489747.219224284
7599.215192698352         -20000                   -478849.0627360403
7548.422000815648         -20094.528645120492      -478826.91122851754
7699.221521789495         -20000                   -467958.1228595889
7648.861026263833         -20093.925407960105      -468092.839661774
2198.8734217766637        -20000                   -1148578.9363666482
2248.8035426225547        -20094.95126112302       -1118737.9160099458
2098.867092685521         -20000                   -1157491.61833307
2148.658068421887         -20096.847230493488      -1127011.458920262
1398.8227890475246        -20000                   -1209819.4646675948
1298.8164599563822        -20000                   -1215742.7153444893
1348.2465722752033        -20089.03072243502       -1186921.9954974086
1998.860763594379         -20000                   -1166065.8809769272
2047.859306517147         -20097.745743316846      -1135275.1732475383
1898.8544345032365        -20000                   -1174290.462415911
1947.0067026647394        -20098.72004114038       -1143178.5955874254
1798.8481054120941        -20000                   -1182154.1533305047
1846.8224077662878        -20098.10763421297       -1151109.5975912847
1498.8291181386671        -20000                   -1203489.3405345099
1447.2331359708594        -20091.807913106666      -1180266.5796053
1698.8417763209518        -20000                   -1189647.5740803238
1747.7400575418462        -20096.631435342417      -1158851.0849234299
1598.8354472298095        -20000                   -1196762.1518030807
1547.4006271785183        -20095.719444093054      -1172847.1993548837
1648.2534668124897        -20096.632964553046      -1165860.147521067
698.778485409528          -20000                   -1242443.1587984015
598.7721563183857         -20000                   -1245373.531798565
650.112259343622          -20093.053313368557      -1215751.352195043
498.7658272272433         -20000                   -1247859.0427279482
548.2910723592121         -20093.35825239534       -1218324.0706289692
446.71108266394094        -20088.902457795823      -1221870.5216629517
798.7848145006704         -20000                   -1239069.4547567798
750.7512046866974         -20091.79735330967       -1213056.5230640548
1198.81013086524          -20000                   -1221251.8119087822
1249.619510200123         -20091.04692242731       -1191789.0863648837
898.7911435918128         -20000                   -1235257.0916956489
850.0805801192165         -20094.927688400534      -1208671.372932358
1098.8038017740976        -20000                   -1226342.385673872
1150.4958765521521        -20094.988459614862      -1195723.6014904876
998.7974726829551         -20000                   -1231012.3285117478
949.4031905957303         -20098.127214404423      -1203866.957047247
1050.1133009829944        -20097.82190606056       -1199625.8244018091
0                         -20265.20828251873       -1174237.084824869
96.6485876544576          -20181.564018974437      -1198372.6177209194
87351.43109873025         0                        -598.3936555438389
92480.24729897028         -8215.34245939181        -397.78125232539554
77546.05455514728         0                        -836.2623392663955
82739.88840739492         -7599.79464805861        -552.3433477859825
0                         -117269.87483627349      -3309.1603505217568
8424.510767992177         -122519.33267957096      -3012.32818657089
20000                     -12199.50633089075       -3041.8666642475655
20082.63830649664         -12148.348448297253      -3079.8394916984253
20000                     -12299.512659981892      -2988.1762625691285
20089.981557381154        -12244.382856550757      -3030.740050180746
23054.19543872213         0                        -62562.00718942122
22634.869144677323        -700.4942065278718       -62257.85891663271
7799.227850880637         -20000                   -457235.0815695657
7749.034216802679         -20094.222438344597      -457495.8150418677
7899.234179971779         -20000                   -446681.1543059911
7848.963406253065         -20093.642532663926      -447133.22244083835
7999.240509062922         -20000                   -436297.3709200554
7948.245958803424         -20092.719718512544      -437011.99805839104
8099.246838154064         -20000                   -426085.4746215193
8047.472297994326         -20093.758037104853      -426962.30650576786
8199.253167245206         -20000                   -416046.2103984617
8147.4979521893365        -20095.060924462046      -416990.28920639213
8299.259496336348         -20000                   -406179.8442578174
8247.98597718805          -20094.458135001245      -407226.1653268445
8699.284812700918         -20000                   -368451.4390912754
8599.278483609776         -20000                   -377623.2740594593
8647.325541856504         -20095.622443589466      -369941.48804006045
8499.272154518634         -20000                   -386968.2611636647
8547.714948235647         -20095.475667122922      -378985.5911753381
8399.26582542749          -20000                   -396486.85478233546
8348.07709555653          -20093.72413459827       -397669.6344961132
8447.84799547581          -20095.008410232236      -388231.04344884044
8799.29114179206          -20000                   -359452.8789498112
8747.163667611716         -20097.53145914104       -360986.8865161838
8899.297470883203         -20000                   -350626.7254163322
8847.900582605691         -20098.4842849291        -352156.7132940032
8999.303799974345         -20000                   -341972.11940073466
8948.670933564696         -20096.471502217148      -343579.98917953885
0                         -20468.718411473077      -1117705.8628078497
172.41219200918982        -20354.61548740207       -1148427.8283821496
69277.15573235141         0                        -1122.5460989587905
73943.42750557157         -7211.434154049162       -743.521686436719
0                         -106928.60919080768      -3985.795369943907
8431.285609459253         -112196.38158537305      -3569.67635610859
20000                     -12899.550634528747      -2632.4253566511284
20000                     -12999.556963619889      -2567.86091365277
20099.986014318194        -12951.405999214         -2619.9186398740108
20000                     -13099.563292711031      -2501.8718886295787
20097.961411126467        -13053.239744833241      -2554.081353099678
20000                     -13199.569621802175      -2434.512579351118
20096.22495031323         -13152.553218107765      -2488.5218392652246
20000                     -13299.575950893317      -2365.8369058377775
20096.221238990005        -13251.643308811277      -2422.193189175442
20000                     -13399.58227998446       -2295.880748753965
20096.115815367164        -13351.709956494662      -2353.92882315192
20000                     -13499.588609075601      -2224.6873286443174
20094.437324622486        -13451.64094635548       -2284.109159232932
20000                     -12699.537976346463      -2757.155354047621
20000                     -12799.544305437605      -2695.5287588483025
20096.94916556946         -12742.642853036823      -2748.8603507833045
20102.289721719233        -12846.205989882294      -2686.385211477783
20000                     -12499.525318164178      -2875.8301707726314
20000                     -12599.53164725532       -2817.2638168943263
20090.495483489627        -12544.336027437224      -2864.9556564025274
20093.28990614732         -12642.92821934994       -2807.855191624545
20000                     -12399.518989073034      -2932.8179826398896
20090.710561333057        -12344.726275179444      -2976.9588565523322
20091.082112132473        -12444.47100601782       -2921.829216676906
20000                     -13599.594938166743      -2152.3054681297776
20093.26379712098         -13550.711621475202      -2213.814077810695
62937.07692443022         0                        -1421.8866291387865
66350.67137412715         -6609.36935879838        -980.87900655985
24193.08802566536         0                        -50781.898161913785
23630.05572431411         -936.7138543745318       -51014.540543494804
9399.329116338915         -20000                   -309054.4576617636
9299.322787247773         -20000                   -317031.07162966626
9348.655265382682         -20093.328122979023      -311009.33763273415
9199.31645815663          -20000                   -325175.31517056143
9248.792377495158         -20094.071043910128      -318901.1718601167
9099.310129065487         -20000                   -333488.4704687752
9148.405083905402         -20094.29280747857       -327008.2562288767
9048.530830928892         -20094.343532153343      -335242.2662219983
9499.335445430057         -20000                   -301244.5491422758
9448.269878759078         -20093.800969440144      -303270.60117180034
9599.3417745212           -20000                   -293599.42573412956
9548.203642348506         -20093.996274629706      -295674.13091701065
9699.348103612341         -20000                   -286117.59521287854
9647.850629581459         -20094.104960878234      -288258.77311058616
9999.36709088577          -20000                   -264634.42744214967
9899.360761794627         -20000                   -271637.12015083287
9947.375735156511         -20094.757615041985      -266902.19496334833
9799.354432703485         -20000                   -278797.6214666268
9847.508530380683         -20095.35920562535       -273856.10148671287
9747.486155205324         -20095.338077347038      -280982.6769265823
10099.373419976911        -20000                   -257787.96523327005
10047.171954003168        -20095.444630998914      -260087.02927641908
10199.379749068054        -20000                   -251095.25533829292
10147.090339758322        -20095.225467904005      -253426.54789601706
10299.386078159196        -20000                   -244554.35639836648
10246.706990229775        -20094.733285867263      -246935.3963819969
10399.392407250338        -20000                   -238163.3194580055
10346.335051133769        -20096.25849257514       -240567.70938235152
0                         -20741.424217148367      -1047136.319383917
240.70309090855946        -20603.1694048801        -1081187.1473994527
0                         -96587.34354534186       -4954.73613762138
8387.20552688586          -101912.91599100064      -4345.414317789827
20000                     -13699.601267257885      -2078.78301139912
20094.05840485611         -13650.15655703027       -2142.664486239423
20000                     -13799.607596349028      -2004.1568524917166
20094.52374086114         -13750.457172965342      -2069.727552267955
20000                     -13899.613925440171      -1928.4652637546799
20094.123466996512        -13850.52758282656       -1995.6282708044334
20000                     -13999.620254531314      -1851.7569008293565
20094.334494474275        -13950.505192920324      -1920.7643274793543
20000                     -14099.626583622456      -1774.077694201039
20094.041057008224        -14050.728844819436      -1844.5785867087736
56893.337694989044        0                        -1807.9229960399787
59855.62361568591         -6128.126300269898       -1256.4702531407936
25714.874988851778        0                        -38495.16940257876
24955.62481193735         -1258.7321658909837      -39488.59529740412
12199.506330890901        -20000                   -146072.0502179663
12099.500001799759        -20000                   -150168.53377239103
12148.873238538801        -20096.448369514303      -148277.90835824175
11999.493672708617        -20000                   -154372.66989583863
12049.097556748411        -20093.521482397657      -152378.94186753253
11899.487343617475        -20000                   -158686.63085564363
11948.487099164811        -20094.738069809104      -156626.40153220287
11799.481014526331        -20000                   -163112.35386334787
11847.643787439682        -20095.380582190304      -160992.24448372505
11699.474685435189        -20000                   -167652.22417469262
11747.588430610775        -20094.101122890726      -165435.214694837
10499.398736341482        -20000                   -231919.64583671946
10446.714653485711        -20097.382099925304      -234304.13830784068
10599.405065432624        -20000                   -225821.02580884704
10547.299693488769        -20096.05796813187       -228194.00100756017
10699.411394523766        -20000                   -219865.45874094786
10646.99251780997         -20094.974045369745      -222273.23598488598
10799.417723614908        -20000                   -214050.7104355143
10746.60405545763         -20096.35925547915       -216476.4244464417
11599.468356344047        -20000                   -172308.84450884606
11648.643567285746        -20093.099696547015      -169941.22264434048
11499.462027252905        -20000                   -177084.58108801566
11549.558378722877        -20094.052297466642      -174565.23097106194
11399.455698161762        -20000                   -181981.68805351574
11449.60235992614         -20094.795651377168      -179345.60828595012
10899.42405270605         -20000                   -208374.0909189325
10847.546821967855        -20097.71164729754       -210742.42634694497
10999.430381797192        -20000                   -202833.2145299105
10948.806745210693        -20096.623458924503      -205141.6609307224
11299.44936907062         -20000                   -187002.77405441867
11349.428121418765        -20094.69656271283       -184257.9471405919
11199.443039979478        -20000                   -192150.11508406742
11249.095207753819        -20095.291341558823      -189299.2704440976
11099.436710888334        -20000                   -197425.99484398027
11048.875352581012        -20095.153513923335      -199738.6135412126
11148.667854966052        -20095.33759497309       -194471.3659357836
0                         -21106.852971358574      -961106.7736479858
324.6384015387652         -20929.886426688005      -999980.6334877129
0                         -86246.07789987607       -6406.134900303256
8371.330476435644         -91637.17961981177       -5465.503888377682
20000                     -14199.632912713598      -1695.4740652550038
20093.85312934676         -14150.465285691944      -1767.8639767665481
50849.59846554785         0                        -2339.295185810186
53630.26241519648         -5837.644123012651       -1604.5641457811325
27748.28459623801         0                        -26642.910957520555
26729.20090007427         -1693.8179409485736      -28526.907739279395
12299.512659982043        -20000                   -142080.43439857205
12248.722006952334        -20098.21255807571       -144278.31186486283
12399.518989073185        -20000                   -138191.42353484934
12348.287869186277        -20097.180656930355      -140386.33959248316
12799.544305437756        -20000                   -123618.56619481766
12699.537976346614        -20000                   -127118.87232306153
12747.605870156256        -20097.55735094312       -125755.56718944765
12499.52531816433         -20000                   -134403.0239683434
12447.086898347019        -20096.279102519307      -136621.0583247687
12599.531647255471        -20000                   -130712.97704390586
12646.866436575698        -20098.683365200315      -129307.75648134545
12546.227788715587        -20097.576456327424      -132944.0504535557
12899.550634528898        -20000                   -120210.11342385512
12846.911580731741        -20096.36998363211       -122343.29301010632
0                         -21596.531484124273      -859361.6713766335
442.2522528612408         -21366.215496352335      -902844.9374939193
12999.55696362004         -20000                   -116891.31188997556
12946.118179333018        -20097.156147053956      -119029.09021492954
13099.563292711182        -20000                   -113659.92183933868
13046.921775719695        -20098.055805643195      -115750.18480586169
13199.569621802326        -20000                   -110513.9144062733
13148.180690224634        -20097.16368048417       -112536.3191428347
13299.575950893468        -20000                   -107451.46449228725
13248.152177407517        -20096.62396624256       -109447.66821074778
13399.58227998461         -20000                   -104470.49770676601
13347.76889473487         -20098.52811824753       -106461.63633054977
0                         -75904.83118154612       -8725.169029928482
8047.670351699342         -81557.0691021832        -7140.568253819729
20000                     -14299.63924180474       -1615.992229358264
20095.726595937515        -14250.254666751745      -1690.9733974611936
44814.42406189609         0                        -3086.4529733718446
47485.00027246777         -5473.861257241918       -2080.6948109799573
30465.369702828637        0                        -16315.608993665615
29168.86336554094         -2233.6097241745233      -18904.851113859568
0                         -22252.706035078845      -743526.5533300653
606.6835509358067         -21950.946335485143      -790161.9229499982
13799.607596349178        -20000                   -93320.76350592554
13699.601267258036        -20000                   -95995.64771263627
13751.07396356132         -20093.706005509648      -95097.58002374641
13599.594938166894        -20000                   -98744.44077144186
13651.327407697523        -20096.87480506879       -97805.52954598879
13499.588609075752        -20000                   -101568.81011151017
13448.689152157873        -20100.447182303298      -103517.37130356347
13550.41907486351         -20099.774362682594      -100616.88935528616
0                         -66127.81846914427       -12486.749838828464
7632.7001815176145        -71854.69618674675       -9723.23705213207
20000                     -14399.645570895882      -1535.6694940253499
20097.68501742948         -14351.005883666547      -1612.5663142862832
20000                     -14499.651899987024      -1454.547394937889
20097.440549174735        -14451.604682756282      -1532.6454554510576
20000                     -14599.658229078168      -1372.6756002284226
20096.774774274832        -14551.12638635088       -1452.6395383966337
20000                     -14699.66455816931       -1290.1103324837034
20097.76509298779         -14651.015560721347      -1372.313309314377
20000                     -14799.670887260452      -1206.890661780777
20098.578553998403        -14752.220795918574      -1290.2038250090088
20000                     -14899.677216351594      -1123.0528856946985
20097.354720538216        -14852.986634636994      -1206.9135274017954
34095.99584120633         0                        -8340.074942227291
32275.15468018121         -2870.0507921769254      -11720.875131087212
38947.23142690628         0                        -4126.793655338621
36436.44518911506         -3668.470484138186       -6553.870013158064
41652.86244993732         -4678.707266748789       -3441.3068929878605
0                         -23131.987112827304      -617795.4930780424
827.7325897417186         -22735.635992575622      -664987.161386679
14299.63924180489         -20000                   -80989.90819796124
14199.632912713749        -20000                   -83322.41961335046
14249.792159109526        -20089.12762254088       -82649.11843457678
14099.626583622607        -20000                   -85720.03963977705
14153.143243479615        -20085.677804418665      -84907.95644153048
13899.613925440322        -20000                   -90717.896327317
13851.376542592368        -20096.585224537954      -92477.3639620628
0                         -58066.35919746001       -18035.26430015694
6781.735025371006         -62641.48398325332       -14004.883798941111
0                         -51798.45618196085       -25494.449364642263
6026.679673931689         -55671.500154586574      -19633.177762477968
20000                     -14999.683545442736      -1038.6412830533664
20095.93947254858         -14951.971065392465      -1124.3755447231517
14399.645570896033        -20000                   -78720.62335973927
14348.366959289173        -20092.022342280598      -80402.6263482434
14499.651899987175        -20000                   -76512.94696415619
14447.157413983978        -20095.247435369147      -78213.47822759974
0                         -24310.23340740642       -489031.2574742783
1116.1858706286175        -23784.741985809345      -534086.7720361865
13999.620254531465        -20000                   -88185.00535072025
14054.11200862414         -20089.100041964844      -87325.30159219875
13954.013416359443        -20098.47754839707       -89864.70847697741
0                         -45697.28719557525       -38339.694289358325
5242.734739932974         -48991.74174493974       -29210.431689147692
20000                     -15099.689874533879      -953.7095902911084
20095.927139181636        -15050.52923227253       -1042.2914307919734
14599.658229078319        -20000                   -74365.24561462681
14546.593314565362        -20098.333493787057      -76068.889304342
0                         -25889.09641603962       -365989.76211813703
1480.8873184738773        -25182.323125838495      -406514.38850646047
0                         -39729.495331455124      -62678.76027925425
4940.774962548444         -43572.80616920934       -42652.48242643212
20000                     -15199.696203625022      -868.3125474574445
20095.25606197568         -15149.990789607305      -958.6479946996905
14699.664558169461        -20000                   -72275.91054312566
14646.805751490467        -20099.310076373276      -73954.05692797601
0                         -28004.790289768745      -257619.61003428776
1974.1894813864446        -27051.9409657882        -290869.6226373502
0                         -34638.83374826552       -105914.23887119182
5127.834916141136         -37434.24152175554       -71523.27022703692
0                         -30839.83929550436       -170263.24803873993
3614.830252384109         -32649.71834114121       -125868.40550822373
2650.17772799556          -29516.95078943022       -196016.10920996708
14799.670887260603        -20000                   -70243.5293419879
14746.698081240787        -20098.275957995163      -71891.3916438247
20000                     -15299.702532716165      -782.499979636119
20093.77032514103         -15249.97583050416       -873.7046342082249
14899.677216351745        -20000                   -68266.73435129452
14845.419119537066        -20097.63251418387       -69909.49999649257
20000                     -15399.708861807307      -696.3094274098161
20094.481044553562        -15350.396060473113      -789.1000838183994
14999.683545442887        -20000                   -66344.02735159454
14944.384652112889        -20099.072722860434      -67987.93100042499
20000                     -15499.715190898449      -609.7804438593072
20094.745754566375        -15450.879501623747      -703.8584081602239
15099.68987453403         -20000                   -64473.91330374548
15045.172529140293        -20100.48049405249       -66084.03275773335
20000                     -15599.72151998959       -619.4185450591236
20094.87855683873         -15550.715401648105      -618.7822195859329
15199.696203625173        -20000                   -62654.98655543455
15146.613535604569        -20099.691632723054      -64207.574733443944
20000                     -15699.727849080733      -848.9281204648878
20096.93790808702         -15650.944885935676      -688.6030556726233
15299.702532716316        -20000                   -60886.011835637015
15246.911469157714        -20098.607691585694      -62400.99941122
20000                     -15799.734178171875      -1086.095560261382
20098.88465421459         -15752.721440971056      -914.0401018940969
15399.708861807458        -20000                   -59165.691558028455
15346.393659003288        -20099.511940242537      -60669.28918210796
20000                     -15899.740507263019      -1330.7555071320487
20098.056413404844        -15854.824456186965      -1149.4822736242397
20000                     -20000                   -15379.367625956147
19899.993670908858        -20000                   -15849.963882376622
19948.99132153748         -20089.74408998526       -15951.678736905844
20000                     -19899.993670908712      -15008.470250022014
20094.812642574678        -19948.44104550456       -14757.479201923486
15499.7151908986          -20000                   -57492.649308775784
15446.401310149608        -20101.101850522526      -58979.97952098344
20000                     -15999.746836354161      -1582.7584497704577
20094.78858144735         -15955.27081347248       -1390.785501086455
19799.987341817716        -20000                   -16333.784161465723
19853.39963560811         -20088.786385671396      -16409.00412774045
20000                     -19799.98734181757       -14635.881233540194
20097.315095889146        -19851.524363108878      -14391.660227578855
15599.721519989742        -20000                   -55865.49672832901
15548.14550969263         -20101.79084550854       -57303.10976280664
20000                     -16099.753165445303      -1841.9740463709993
20091.792694304502        -16053.693958507652      -1634.8838008812509
19699.981012726574        -20000                   -16831.662369566984
19756.29151982619         -20092.679634786724      -16904.686105325098
20000                     -19699.981012726428      -14261.839677249112
20098.345046271235        -19752.719707757915      -14024.337709567937
15699.727849080884        -20000                   -54283.03839809425
15652.760458730654        -20100.615400746636      -55616.593135723124
20000                     -16199.759494536445      -2108.308123634631
20090.44895367401         -16151.898060019577      -1884.330687504409
19599.97468363543         -20000                   -17343.74165841973
19656.936984845026        -20096.849111938147      -17427.056785119818
20000                     -19599.974683635286      -13886.539796560799
20100.62647048152         -19652.712424672518      -13646.21542440741
15799.734178172026        -20000                   -52744.200940309325
15754.68756977284         -20092.307751361495      -53977.750511532824
20000                     -16299.765823627587      -2381.6241984956923
20088.70271000935         -16251.52819905283       -2145.086295067324
19499.96835454429         -20000                   -17870.48687603258
19553.786728037147        -20102.44663574586       -17989.85415259029
20000                     -19499.968354544144      -13510.22303044406
20102.58358005717         -19551.24377633155       -13263.372418301054
15899.74050726317         -20000                   -51248.09197567118
15851.41794083272         -20088.389399042677      -52486.2166770189
20000                     -16399.77215271873       -2661.6250024879005
20083.070810968973        -16349.204092214823      -2412.6935662019864
20000                     -16499.778481809873      -2948.236471526578
20080.978500132558        -16449.77531726429       -2691.111097794408
19399.962025453147        -20000                   -18412.292528660135
19448.96936187164         -20100.101248106825      -18546.56805182355
20000                     -19399.962025453002      -13133.139350238802
20101.99435644481         -19449.255584643357      -12888.759684469951
15999.746836354312        -20000                   -49793.460035391814
15950.11770431417         -20093.861122995997      -51060.34468978429
20000                     -16599.784810901016      -3241.24864417501
20092.08057228215         -16544.094853959567      -2939.4753102880327
20000                     -16699.791139992158      -3540.582664508931
20097.130045857786        -16643.738687990015      -3216.215832778555
20000                     -19299.95569636186       -12755.467313256757
20099.189059178647        -19348.525450629084      -12527.310306991632
19299.955696362005        -20000                   -18969.666965534667
19347.481800765472        -20097.70128675426       -19100.82638681211
16099.753165445454        -20000                   -48378.871324698
16054.09536717311         -20097.413447631367      -49587.820471529216
20000                     -19199.949367270718      -12377.41606028381
20096.67304604308         -19249.501408766628      -12170.295356864497
20000                     -16799.7974690833        -3846.0333810438424
20101.869282109834        -16747.23752257674       -3509.6804559977954
20000                     -16899.803798174442      -4157.322245384471
20098.818879741157        -16851.90423846057       -3826.169346208586
20000                     -19099.943038179576      -11999.223014358786
20096.161434020054        -19150.609030447944      -11805.453280331569
20000                     -18999.936709088433      -11621.113361781185
20095.76622573809         -19051.08159830626       -11437.880075135172
20000                     -18899.93037999729       -11243.36411635008
20095.213480917653        -18951.895281229994      -11072.48500443166
20000                     -18799.924050906146      -10866.21638297675
20095.882077097685        -18852.69971487699       -10703.101303595262
20000                     -18699.917721815003      -10489.905985858428
20096.30228261081         -18752.963899073733      -10333.609620162768
20000                     -18599.91139272386       -10114.720248925507
20096.370541992274        -18653.524794303088      -9967.653166094427
20000                     -18499.90506363272       -9740.902835620247
20097.394525275926        -18553.884169051093      -9599.087237766846
20000                     -18399.898734541577      -9368.696798797959
20097.80969466378         -18453.457251499014      -9231.536682821672
20000                     -18299.892405450435      -8998.391999155881
20097.397930304174        -18353.44932457202       -8870.20817637378
20000                     -16999.810127265584      -4474.202036230786
20096.744919049088        -16953.205894532774      -4137.500623905569
20000                     -18199.886076359293      -8630.226369047456
20097.731552794456        -18253.988964724773      -8510.58902809879
20000                     -18099.87974726815       -8264.465182979373
20098.092914564455        -18153.845889389293      -8150.900915832539
20000                     -17999.87341817701       -7901.384288403967
20097.537969604276        -18052.65317943352       -7793.04739807711
20000                     -17899.867089085867      -7541.22593514491
20096.14357861194         -17951.431888032774      -7440.460143925222
20000                     -17799.860759994725      -7184.260241185744
20095.61821976893         -17851.22675946726       -7091.91351157499
20000                     -17099.816456356726      -4796.465502786737
20095.778862399213        -17052.26606140526       -4445.79868178472
20000                     -17699.854430903582      -6830.739136753583
20097.2364838109          -17751.581094777375      -6742.819290197822
20000                     -17199.82278544787       -5123.929336825478
20097.2821044169          -17151.48222306249       -4754.8683085116745
20000                     -17599.84810181244       -6480.93863472265
20098.386180350702        -17651.514858204704      -6397.576705003685
20000                     -17299.82911453901       -5456.361859103166
20098.713039237286        -17251.922633337246      -5072.795495390182
20000                     -17399.835443630152      -5793.509413412702
20097.62491745519         -17352.295476123672      -5401.049494982172
20000                     -17499.841772721295      -6135.110730166906
20096.23497362757         -17451.743481989735      -5731.954136131276
20097.17729099815         -17551.289926287674      -6061.988438994226
19199.949367270863        -20000                   -19543.061419946385
19248.09023800617         -20095.40929813453       -19659.435979599642
16199.759494536596        -20000                   -47003.04636041995
16151.984133741096        -20084.391253915433      -48146.04989726957
19099.94303817972         -20000                   -20132.913061525393
19148.566795694795        -20094.780358690125      -20241.53169253208
16299.765823627738        -20000                   -45665.80670588664
16253.003316122058        -20084.591057339007      -46774.560874175026
18999.93670908858         -20000                   -20739.71870447403
19048.323040264502        -20094.041103876618      -20844.041009158354
16399.77215271888         -20000                   -44365.62927442769
16350.566162319954        -20086.92481336805       -45499.31336576087
18899.930379997437        -20000                   -21363.95856401885
18948.421766588017        -20093.374481119215      -21461.950426675754
16499.778481810023        -20000                   -43101.48785087818
16449.59656241695         -20087.91859048057       -44232.04435061156
16599.784810901165        -20000                   -41872.43977616205
16548.53222278278         -20090.47506285176       -43009.287951913495
16699.791139992307        -20000                   -40677.5128686749
16647.228608381727        -20093.18552759039       -41823.923704872745
16799.79746908345         -20000                   -39515.7157423477
16746.354114388352        -20094.714164565998      -40659.25388199734
16899.803798174595        -20000                   -38386.1694366183
16845.919118161328        -20097.069357898617      -39525.92925553639
16999.810127265737        -20000                   -37287.96345649015
16946.706047052678        -20098.829870167403      -38407.19052903815
18799.924050906295        -20000                   -22006.11023662311
18848.551647377157        -20094.532628724442      -22105.16582969468
17099.81645635688         -20000                   -36220.188400209125
17048.487381954892        -20098.37839119538       -37296.93925070224
18699.917721815153        -20000                   -22666.66526554615
18748.089821719805        -20095.576395034754      -22770.08981475337
17199.82278544802         -20000                   -35182.07132429083
17149.928908540718        -20096.267678838154      -36212.451976429955
18599.91139272401         -20000                   -23346.18049213178
18648.03748737582         -20094.80875307225       -23443.032296136025
17299.829114539163        -20000                   -34172.85520871155
17250.239859287038        -20094.71249752994       -35172.558850013425
18499.90506363287         -20000                   -24045.216003217385
18548.897777949183        -20094.38988060736       -24130.353526399547
17399.835443630305        -20000                   -33191.7453438093
17350.169128152473        -20094.942309846276      -34174.4548829912
18399.898734541726        -20000                   -24764.301253922193
18449.284585833502        -20095.91103460323       -24849.384427064786
17499.841772721447        -20000                   -32237.94534898405
17450.103462884475        -20094.74649861881       -33201.7197642444
17599.84810181259         -20000                   -31310.670489636293
17549.872199166854        -20094.168277481385      -32255.28744070593
17699.85443090373         -20000                   -30409.210761998704
17649.976424644825        -20094.743009958638      -31337.671177256037
17799.860759994874        -20000                   -29532.847656579583
17750.133650535103        -20094.54727124609       -30441.200201292395
17899.867089086016        -20000                   -28680.872406117025
17849.644502983978        -20093.613778946936      -29571.31126584177
18299.892405450584        -20000                   -25503.96801419668
18348.37453848863         -20096.982803760056      -25596.320333719803
17999.873418177158        -20000                   -27852.641100434925
17949.260912390982        -20093.79261810766       -28729.844592531314
18099.8797472683          -20000                   -27047.515654386294
18049.215344992637        -20093.830870757378      -27908.216890365857
18199.886076359442        -20000                   -26264.830921976234
18247.71939788054         -20095.625316723854      -26351.19651223655
18148.460429449802        -20093.9145819167        -27115.06315772078
183611.39560664093        -176372.53769838897      -277.33762352955216
178910.41053082663        -184058.12132042492      -265.624582400629
182803.80501191548        -167702.67409260062      -315.6536175456078
173866.6763558244         -173763.86919993875      -318.9964144311889
168415.46779789904        -183309.7192855773       -327.510867123592
182650.64051682447        -157609.86858007443      -351.47314634171244
173909.56773392519        -162666.55070805846      -355.12576088111933
166394.75980108161        -167138.3384680366       -370.4183632563414
163021.328008482          -175099.14282648443      -370.4195304032847
157902.73772324866        -183363.98960547493      -395.7551662541196
182688.45614001018        -147266.85476034402      -378.8253696645352
173739.11323638743        -152563.8666377894       -385.7990900455422
163947.77595285792        -157810.04798990075      -405.57192179240394
157383.27643809747        -166457.54502253834      -418.3801544505439
147300.50807087152        -183150.9287456754       -470.5519189811016
152453.5886746789         -174823.381204696        -437.3269273142086
182776.2868583979         -136778.698260523        -397.07989710607416
174101.52409865483        -142036.92671350148      -409.41456191104174
182835.5538115704         -126265.62546135564      -405.8800239562397
165310.45914339807        -147206.39711298508      -426.7914200725793
136784.40796796538        -183011.41296063745      -550.8328018159906
157467.52489539838        -150440.16003661457      -453.79593821270265
152727.02640082987        -157895.33967374056      -462.819214745909
147226.2699995871         -166202.99609085853      -483.38034257445474
142004.75532155542        -174602.59418124688      -512.6492703863886
174221.94052218014        -131519.46922533718      -425.2369112577018
165575.6778140121         -136748.07816210092      -447.1440605267748
182859.8337463931         -115745.42320380476      -404.7229224187848
174261.96963019494        -121007.24035260746      -431.87730006409043
182868.2233849948         -105227.27274696068      -392.75055927074203
156944.85580676788        -141779.91786851923      -475.4571191139311
126257.31375881354        -182968.99205588977      -637.6261301703239
131499.38645652824        -174473.25386662743      -596.9047398713508
147918.34443458478        -147721.11079148532      -514.0551648956927
142205.3104637244         -157309.42885037832      -533.8706020769624
136777.23689746176        -165951.43534259446      -561.9995638023553
165653.83150047844        -126268.29126418653      -460.61065337086944
157040.9586355781         -131551.4067038899       -493.44008460842764
174284.76200957876        -110494.56594335647      -428.06974767345554
165697.90883405667        -115755.94334351052      -464.79521871088065
182859.3118852149         -94720.24104028729       -368.9867854330253
174281.02494212528        -99996.7943385172        -412.5800058249169
182853.28105918516        -84208.63575470343       -332.29396443129264
148356.16991763577        -137012.35440403948      -533.4303631342428
115725.56675440072        -182951.44210219395      -730.877265909419
120962.25061074937        -174420.60081759267      -689.8508479295642
126225.46786005083        -165882.76840603136      -652.4188725870284
140885.92021674075        -140812.91058319822      -577.7618276271949
136873.18336557833        -148563.18162657146      -592.3259786840941
131579.42810988647        -157224.6294020708       -619.2877009303969
105199.0577524748         -182942.55396843713      -830.0357159673598
157079.82396644138        -121031.96922247522      -504.95959007126186
148341.7777312657         -126317.90102963637      -551.54977100879
165717.07687163673        -105249.64260808745      -457.83281269565776
157133.7088684444         -110499.79642060725      -506.43580182225634
174250.76151523425        -89524.3715003557        -384.1080941228559
165679.4728977857         -94788.96508995682       -438.1429831261846
182845.03948057152        -73694.07405396173       -281.81025689827885
174233.42324431468        -79043.5437725989        -341.11151683378597
182797.3400295841         -63173.255175616614      -217.30296184058804
139232.73344998076        -131568.99611774558      -609.3818911526756
110458.23498728097        -174428.34150821186      -790.5642173728471
115733.9071786013         -165926.81964039456      -752.8053117595967
121077.29616496914        -157399.59378944532      -716.9162685830379
132097.34546006983        -139144.8694452385       -654.1930226400726
131916.03160823957        -131820.38600001292      -673.1085334489225
126506.97092480259        -148679.17100504294      -683.7999359554457
94669.66334911589         -182931.36997704618      -934.1951622961677
84135.69498908437         -182920.14605252448      -1041.765780690869
99936.85740018926         -174415.69296009702      -898.8746906050518
184096.30450568738        -20776.307514486776      16.653428210896173
176597.13759561308        -16096.676532064363      5.783278709349596
148513.24825364488        -115722.58988293119      -560.3983646300582
139828.39066057297        -121020.55729141038      -621.8195535204187
157163.6800745693         -99997.2134576116        -495.60728073514474
148585.36878945614        -105240.8094980778       -558.7921918349159
165586.97110741175        -84399.30816054183       -404.18185437378975
157072.27049835774        -89571.60037526782       -470.8217554838204
174244.1737555489         -68533.73041748449       -282.40956462096335
165511.5010716459         -74095.18581729934       -354.3846707226285
182759.4738289781         -52606.46205302058       -139.51164149876138
183013.30494498214        -31367.930312430148      0.0716770975762137
182797.231497773          -42024.62741086248       -56.40919449710234
174117.62796228708        -57963.293301045815      -208.24520477017737
73596.38703549265         -182921.45875494773      -1150.3932263336903
63070.67480839142         -182924.59964745818      -1256.8635288863804
131668.39114000832        -124861.3131457092       -689.2286808881261
105210.47577730812        -165931.31018236734      -863.5378556216943
110521.56090190711        -157518.90997779855      -827.9605013013701
125455.35493422287        -132047.2917813958       -736.4404785629123
115896.44201456668        -149165.2643053337       -792.2596082159744
121365.86886579271        -140545.23012133478      -757.1701811837887
89403.72999832325         -174387.12585328362      -1013.4733943746901
78854.09030451754         -174363.10723450402      -1132.283877279066
94680.63652083767         -165877.36650196926      -983.4862289531548
173775.67419637035        -25616.521395829448      0.9387878602061781
168245.46806739728        -16710.928977284857      2.3442205179172793
140111.3767551031         -110224.78703493654      -627.9386442619492
131947.60130461093        -114631.48264462374      -702.5931471777294
148604.63708977468        -94746.46101225489       -543.4175559316241
140055.6279981542         -99940.48354234027       -624.1502970170912
148178.2028023875         -84512.75004123323       -515.282080517751
156773.5409999167         -79373.14660497363       -431.46889555294683
165441.65507435496        -63805.401910086664      -287.774679761429
156737.6875359003         -69514.51647965773       -374.6680823685433
174030.98780333178        -47321.67623593222       -120.67515096298264
174056.51077900096        -36804.92894507043       -37.99227113414404
165288.5689717676         -53333.86127154626       -203.42432947570398
166553.17228096642        -32558.991709658934      -25.98668890216217
42195.10943401748         -183008.4984523569       -1446.3973914799742
52583.266066368225        -182929.91214486226      -1357.241585110802
68287.1748092946          -174361.01039378482      -1252.2022166556787
57776.53298728752         -174401.7318624785       -1368.1961075995011
124596.76849003766        -117400.5758319862       -779.5636014037038
120327.65140750774        -124651.52870894127      -813.8219525004911
99931.65767503247         -157420.73050573282      -952.1289240790762
105117.28449019526        -149088.4171620269       -919.7404644466301
115355.25561633454        -132361.91533796123      -852.015691555122
110279.56600386847        -140777.3288670369       -886.1508999054519
84150.90620192736         -165820.72933916067      -1110.6826850614138
73608.02172866571         -165777.03825228004      -1242.412721511631
89451.10353486762         -157289.5529954408       -1085.91991772848
163213.57043422066        -25032.46910915576       -5.081586661360752
158517.45094586897        -16755.02977172289       0.40328054574903965
131739.0618482901         -104794.60898601306      -710.8350978994017
123741.61893365352        -109487.05357768704      -802.4990277360631
139802.2169736319         -89752.68127210438       -606.6743554677302
131491.25299642634        -94883.84724551898       -706.3641982567857
139262.08100504955        -79486.93152742331       -572.5483893570332
147554.47024759458        -74145.67945537536       -468.7168127580006
156687.36410395778        -59369.41002625403       -297.7927759974672
148197.79135737548        -64703.84951777257       -397.73671009028726
164145.58278668896        -41929.74365430046       -101.86451500146515
155864.55145829087        -49823.49524356905       -212.9794127141788
158130.39399890014        -33350.59908967484       -45.025911803453084
32024.26705274517         -183356.6302071031       -1517.4579032403146
23404.298954293008        -184012.02775144327      -1559.9177537323947
37111.207250323496        -174401.5684529622       -1569.5961884739836
47281.325868570086        -174244.76079193846      -1477.9322107464138
63174.47212216717         -165847.11292271066      -1372.4406150457519
52743.69409240862         -165907.070704471        -1497.8188586852918
115206.61528752891        -115007.53710641689      -907.6108991018916
110030.32524664896        -124111.56844378862      -953.2136108410979
94496.69978528253         -148850.73684388044      -1060.9035616532738
99408.25624146889         -140586.6925562395       -1033.5599312893667
104550.21990324676        -132312.49180719297      -998.8293648591401
78908.4920156265          -157234.29768913504      -1228.420514777434
68416.44918159384         -157192.21043723918      -1374.7817390791758
84173.29044356736         -148647.47143978707      -1210.6237757618935
20188.279528324754        -6099.848777519909       -25134.67591208228
20149.505871305326        -307.9322285541308       -102081.22884243458
20170.901107950038        -391.70514406800675      -100379.6686845327
20181.89215405716         -220.82941032458953      -102846.87359184313
153300.1011058708         -25039.938530147458      -11.685446013049946
148468.26755653377        -16757.89263405094       -23.490505456268803
123103.54238694526        -99617.3086608259        -816.4342920036701
115015.42539747075        -104585.41693199408      -932.4078646294843
131183.93320309866        -85130.94178756967       -685.7271320221081
123063.13556843798        -90067.05922426053       -807.5170505444303
130431.75458523071        -75623.25292734036       -651.072998395149
138125.2666004581         -68530.34944461152       -516.038884350222
148241.63381258553        -55357.72829058505       -313.8603988986487
141387.1454441816         -59698.45376185507       -409.71752329498395
152898.386334725          -41235.99284027362       -135.97534520573552
147926.1061716008         -47718.736224428445      -234.930705865898
148180.96834720313        -33261.742079221534      -70.07706173210818
16077.5209284403          -179435.69441211567      -1642.7317210930669
26099.906242367928        -174570.0966393249       -1649.0551054109876
108066.86411675574        -108684.55649008443      -1038.3037292241165
32685.874042422343        -167039.34398344092      -1691.1686907001997
42017.331845329405        -164535.44951772853      -1632.0400607834285
58176.91770517078         -157372.5168892999       -1514.8059584064504
49505.28205155352         -158033.99522677797      -1622.4345150928723
99753.71588109572         -124140.54497552988      -1114.9447367596558
104667.65342062803        -116132.05976043636      -1069.5776602873411
88879.18287749046         -140075.057000732        -1195.9187837338443
93931.09589309838         -132191.9342821173       -1165.4778292638023
63116.132375129775        -148619.34789027885      -1537.1968808121617
73451.6547031419          -148333.60802160093      -1377.0518936462242
78803.76567717321         -139699.94586339392      -1366.3979611058728
20177.553796312855        -797.3459536227346       -93924.55191115807
20173.256798754122        -1506.0487644332097      -82981.64855552847
20172.329093539418        -1603.5233019303248      -81494.8396848608
20178.886155571952        -1701.8344929015561      -79909.1137740455
20180.761107703944        -1801.6640822893335      -78366.83071509267
20173.972203777656        -1898.854434503061       -76971.41973594969
20176.616004781732        -1997.8604636931127      -75446.4380560761
20181.27753845477         -2097.5154774594744      -73901.25231197148
20176.626514646672        -2200.476466882984       -72413.49598232454
20163.068641890408        -2288.834737414122       -71235.1763764827
20197.485582893645        -2500.857923143322       -67800.66604637027
20189.40177258604         -2602.8575146459134      -66395.61189396748
20188.567755513814        -2698.4992470636685      -65027.17653419497
20193.14051135612         -2797.2227800588753      -63583.27766888199
20190.657995183166        -2898.1408542136         -62176.05725916236
20191.255531682415        -2997.5155629388923      -60778.789753521734
20194.777687396967        -3099.5605182568092      -59338.382067069884
20189.713526342497        -3201.295363827714       -57973.34788366894
20187.78846040063         -6001.833578754165       -26003.422903363175
20192.425423457647        -5900.70730704009        -26921.48890118273
20189.447553361275        -5800.081330939414       -27847.56084449422
20203.292549281632        -5502.723609248705       -30695.27951002929
20199.16213012726         -5605.2610276405585      -29697.25520287348
20191.062284200078        -5703.931412997664       -28751.771250821374
20203.491355637478        -5399.832412751929       -31715.10515074954
20200.06972697909         -5297.337416033063       -32751.648037336767
20192.956627741496        -5198.433855818294       -33773.863924787496
20190.364279658334        -4505.765792324163       -41406.18941940685
20197.414215595825        -4404.774715527766       -42570.75211934869
20195.03934090101         -6201.16398277328        -24261.938590131136
20263.9534635175          -6051.614641431035       -25625.904828240127
20294.733915046418        -6144.088363802336       -24853.724331588775
20185.121327370172        -492.20517126996907      -98559.64624432445
20191.215193652166        -598.0136558439405       -96807.61845184129
20175.722737920107        -698.7784854093347       -95494.28919715487
20251.53301811384         -757.6246650146111       -93351.21536158523
20258.2647030024          -319.6677152901394       -99923.6274787265
20263.444050801645        -434.2658400476095       -98091.34306046483
143288.6746356942         -25080.195683385242      -30.26875607623543
138343.43494952837        -16772.049329943766      -52.81970581393216
106238.33781920532        -101185.08634316172      -1091.9213910590117
113575.2214869857         -93896.45520989635       -963.3446906861684
123075.55045173492        -80975.13862660927       -779.1262239059397
116563.51496073024        -85126.99011249591       -899.2006713025366
122901.9890800949         -73332.49710781843       -741.583505675396
127084.58521270061        -67024.44781980327       -634.0525969533147
132919.15991582142        -59272.38702542347       -489.78002514506306
139387.05714654506        -50836.7848249104        -332.6433741257411
143246.17870750092        -41427.24002792877       -188.05963521632154
138222.07530052794        -33436.48630391925       -112.88192339743948
16734.53439440526         -169206.57127486184      -1768.1430818151314
25010.3104910752          -164014.27426859262      -1792.088088760455
99361.34616003008         -107661.81887243521      -1206.2131714297177
33329.679387075594        -158471.0777345495       -1802.0453378337745
42206.54705040673         -153480.43526566628      -1775.6851162785526
52105.4757010088          -148635.3632537978       -1707.1060147344672
90406.03562233178         -123826.5424807803       -1285.5251474674099
94936.96520062043         -116268.6730788636       -1248.8180689319427
83335.23299649447         -130480.72437361762      -1366.0966298956737
83969.9682387879          -123198.21339472508      -1421.0662748711607
58470.88358777774         -141267.32783485207      -1707.0652009766031
67991.14914502896         -138693.1405102517       -1568.607427503038
74992.08389731614         -131969.6738343742       -1513.4215092254194
20195.300226545685        -6304.994873006276       -23379.448123468737
20189.999171666186        -6404.269194331478       -22545.146792671323
20190.688747164746        -6500.3040582259555      -21762.380354268676
20196.303273833844        -7403.080935262854       -15162.71539409087
20188.88134069298         -7502.300958594637       -14496.159325059605
20186.187033374135        -893.7356147123384       -92286.08349998579
20273.336538183157        -837.7590816098074       -91785.22212523111
20189.43594330442         -994.3603313336876       -90673.5430434426
20188.914984706746        -1415.4085345989695      -84169.9709084931
20195.352429702252        -1097.0964716183878      -88990.76383662851
20202.434370801635        -1203.6790471423562      -87242.47887217057
20199.45578839975         -1312.5091179702517      -85609.29850951262
20243.33351536664         -1562.2625105882405      -81228.24900846418
20272.7232420421          -1481.4210596904477      -82068.52124633286
20263.35669444607         -1648.5995198803978      -79683.58504245251
20277.147836754513        -1756.6010729709142      -77910.88473737008
20274.854728888702        -1863.108857874165       -76361.96473412536
20248.33910866303         -1949.5095064524721      -75380.80057707049
20275.504443857226        -2039.2095155047505      -73766.12200878088
20203.708412434848        -2382.408069169717       -69467.9768182554
20280.836468936322        -2150.672372133714       -72087.24692951607
20258.934153101047        -2270.409589186073       -70569.90489083808
20315.62577876088         -2459.818229029927       -67329.58301729313
20293.237373200074        -2566.4635085117347      -66023.04657531304
20266.56140336138         -2652.171027904298       -65042.032729600774
20293.30395889447         -2740.4241396708767      -63588.93330645789
20198.09529503454         -4299.003236293636       -43824.81974152012
20192.05385728837         -4196.986872445058       -45073.30480964666
20190.976819772586        -4099.188503677583       -46273.43221306563
20194.028919813438        -3998.5503864550788      -47509.42046747174
20189.875304715697        -3898.2078174667927      -48785.9281070034
20190.250599569965        -3299.5217529620495      -56631.807961372564
20196.42325297953         -3400.5322853960947      -55235.243046679556
20193.460974105394        -3501.147854235692       -53911.98642512281
20193.00259212728         -3598.7574843326256      -52627.89684059165
20195.638458328227        -3699.7902108774542      -51299.317269960266
20190.45091062719         -3800.7671874555967      -50023.4650301108
20296.606269904478        -2849.094873736779       -62061.63468471624
20272.98938878547         -2947.9372540440627      -60879.09719830532
20298.96476024667         -3041.8363168084493      -59415.793413290754
20298.380597573214        -3158.0132833011244      -57858.34851516813
20265.455704530847        -3251.326864844381       -56820.08050373862
20294.403571506413        -5958.756895933687       -26464.676973218437
20311.173316965673        -5452.743499275336       -31160.95342823944
20295.017393724924        -5843.731057797013       -27495.555108669603
20270.296886797056        -5751.9932209414355      -28325.66718695277
20308.537023530196        -5558.154131081133       -30149.025485517486
20297.880578400993        -5664.887498216228       -29141.4347266055
20191.023888756128        -5102.889704560258       -34776.537096243985
20192.54350239022         -5003.025601997144       -35838.8237199879
20187.32342029156         -4901.274073640777       -36948.36334220189
20188.430368801546        -4602.44203098099        -40294.10288405227
20190.984224479882        -4702.353606288314       -39152.65857645274
20186.896578837885        -4802.752329458111       -38035.52937672488
20308.670808579554        -5347.731181405567       -32189.732885008518
20299.865931159675        -5240.37315263844        -33266.93162622315
20275.076718283424        -5151.564345025765       -34192.52004239212
20269.422806674967        -4556.697279061681       -40635.9751833061
20296.92149537535         -4467.800557390255       -41579.80446124095
20306.66536811113         -4354.3738230953495      -42857.62860755179
20301.905043694613        -6256.26300139967        -23914.52335106954
20402.652253816843        -6055.380213533523       -25696.50787712294
20417.20826455541         -6199.9066612981505      -24493.82155667954
20306.45543442865         -535.2483845596382       -95819.03417556209
20296.11241647856         -666.3612733249569       -94017.07069132083
20358.285984503666        -769.8006066421486       -91472.67636280274
20419.893914689055        -406.2797664356997       -95804.06762632399
133161.19010268056        -25172.470976183555      -53.555174041821566
128138.04941265163        -16813.331811036922      -88.06335398446335
98778.58053045072         -99403.44775861065       -1252.7323210384052
102564.81619527779        -92941.50016819267       -1182.7516762997973
108228.44708143639        -84923.31737683293       -1057.960280825265
114404.57240983371        -76605.29601504638       -905.0017807386827
117883.9103897034         -67312.92477672483       -778.9975998778258
122954.50149417507        -58994.07942513725       -614.8229889108854
128576.36355764828        -50567.220228702026      -436.5182036079452
133413.34243083603        -42016.571071716746      -267.59145323572176
128038.96966723428        -33658.31300619848       -180.86446462776692
16708.141392060013        -158824.6077554565       -1926.05907905381
25114.607118689717        -153670.0450007806       -1957.0589033170056
91041.39808359015         -109504.92434323906      -1376.6773028171547
91799.62394896016         -102453.98433265054      -1403.686394029666
33677.36262202345         -148411.5644311109       -1964.8814460447581
42497.980757390105        -143456.8768620033       -1935.6687315371225
50764.586379632965        -138217.04280770625      -1892.1243850632727
84679.84643800603         -116155.25889764498      -1468.3951541778886
76698.00142083866         -122548.41532324595      -1583.3978056513936
59060.69486822858         -132651.3702771732       -1826.444441467335
67578.57523765734         -128033.55462806305      -1716.1682547838288
20189.05232249402         -7598.198938691331       -13885.767219279973
20196.106127185198        -7699.115742457281       -13278.098685148909
20195.841566289448        -7804.725104273758       -12637.215281563464
20187.75177302771         -7906.003364842173       -12014.804530458487
20182.72664514803         -8002.737115062803       -11442.080782372808
20176.305609490264        -8102.009882337258       -10863.591252910437
20158.59605548733         -8190.81440568683        -10319.002132796475
20198.04089117264         -7299.544917354219       -15858.102329111634
20192.95751627962         -7199.084874645159       -16532.2348471724
20192.805607009326        -7102.531687835969       -17207.113500357656
20196.934035005575        -7002.713731980989       -17930.47179759677
20193.745688338375        -6902.21276711577        -18658.606406481773
20197.71757069253         -6600.858861906021       -20970.828926474842
20199.422485106774        -6705.056925650061       -20160.069657705477
20194.39085560547         -6805.201939913167       -19385.242848811427
20294.073239296624        -6365.099900115823       -23006.866344014386
20269.997286112597        -6452.680154436743       -22264.718794929162
20296.16571089873         -6543.02190332113        -21583.991481597037
20305.3190324677          -7353.5851434880715      -15757.710713355647
20294.72920168364         -7462.477747200108       -15024.44849734318
20265.15853482185         -7549.8824635182245      -14392.691669739428
20293.129867686337        -938.7278762352055       -89951.09271680795
20373.418308994926        -869.2505001802407       -89770.56241170951
20272.986327391038        -1042.3420062289467      -88687.2159029003
20301.007697002493        -1382.8804482774194      -83172.51222604177
20313.226076724543        -1144.9634460385714      -86558.49452124194
20309.097100299685        -1265.0043889698607      -84821.65943202628
20334.832545815807        -1571.729965027264       -79941.43669842783
20392.50337118322         -1473.5917359286657      -80649.35971009189
20372.416540893584        -1695.604756174789       -77679.61091919911
20375.081925534487        -1828.6731833721053      -75728.49496755168
20340.215828542547        -1948.3412262497072      -74390.90057954297
20384.327321337678        -2067.047031162355       -72220.77489135276
20348.207841714902        -2345.6170815566497      -68641.6947045225
20386.62086071693         -2206.1909410205617      -70234.52470852471
20397.54386696314         -2530.3790085135165      -65623.82653580011
20453.63638258105         -2433.177531783464       -66461.58926277184
20392.80583463535         -2652.697347833432       -63990.99196095172
20422.14197859567         -2792.8595614282044      -61864.6231140162
20299.826297408028        -4239.103975208408       -44224.13114580582
20272.432513949243        -4147.431084993071       -45404.95082531824
20297.12100367324         -4054.7091369932496      -46432.777952495315
20296.415239283673        -3941.415060343083       -47814.40278410406
20269.184729859724        -3850.334809482468       -49054.55974384339
20300.690762951108        -3344.844982814178       -55368.3664253189
20303.774638581446        -3458.59897498335        -53868.4586875999
20277.631299458088        -3550.0858496898936      -52826.53871886675
20301.44009420447         -3642.9938115285936      -51515.923967160015
20298.63394808266         -3757.4115411443295      -50085.717080133334
20403.69824248711         -2949.605854470216       -59914.720021011504
20432.787791084596        -3098.0601817759525      -57763.65573279189
20408.55794863363         -3255.7436709246595      -55879.08789247156
20420.027321666632        -5402.294870175249       -31600.63454912614
20424.912282633988        -5899.26144724229        -27054.708307877543
20423.42814183604         -5505.864286256833       -30618.097044720256
20399.33899191135         -5751.595633394112       -28359.551653862865
20419.500513872637        -5618.562941412646       -29571.899489664152
20295.906119513915        -5064.080416399529       -35075.94840188718
20292.921953898604        -4949.086297885086       -36286.991635559454
20264.835735750195        -4852.077124963916       -37370.0210956735
20291.650538593356        -4647.849060534853       -39563.11363056095
20291.501240159447        -4759.844687984302       -38327.81799710088
20418.326745701517        -5294.0813248373         -32646.74005280973
20404.623216769098        -5153.112463381503       -34052.422714370885
20393.184080541425        -4561.103348804995       -40296.926601086205
20424.478221670408        -4424.088385527575       -41735.21165991213
20423.604077325406        -4291.527825851915       -43230.66723475492
20415.658517811316        -6322.022332432243       -23496.002986339347
20530.126573755308        -6265.815738779465       -24052.61913551201
20580.121005246263        -5981.349611875441       -26407.823134821927
20565.198978345754        -6147.085538078933       -25033.799541023753
20493.550910139777        -638.6325692285025       -91250.25478060167
20478.27777405922         -836.2907257035884       -88647.04587194376
20711.865373206267        -529.2199342057646       -89297.72728056605
5011.142744343226         -20169.806741595912      -780984.4450765902
122935.93665044692        -25274.449722617668      -83.45777599931425
117878.0827325757         -16857.319937535438      -131.17347736271134
93172.20776054673         -93029.7389197964        -1414.1746613713092
98487.58504369779         -84558.43333167005       -1287.2789324516855
103776.59377641334        -76411.11368735465       -1133.7123176514876
108486.51746634775        -68010.80727351118       -971.2615829002219
113050.71399538705        -59273.395228383364      -787.3642705235206
118158.17300133001        -50659.94637710556       -580.109713838622
123006.05762837334        -42185.93342801058       -376.3719562079095
117639.89836147072        -33819.324562718444      -283.31828470674947
16771.881147089935        -148461.2819047245       -2124.6768548037016
25236.158498341465        -143282.0161603655       -2167.182873290945
84055.5249178951          -106861.99416365878      -1569.8880622494069
84325.1427333242          -98320.74779534791       -1636.3231938906094
33752.67240492484         -138126.95541602702      -2178.4671938940787
42234.26779182459         -133024.5374006881       -2154.4119616654957
50558.793120034374        -127793.81424269514      -2100.301199106892
76184.41176242732         -112176.41266889572      -1722.0303349293015
67823.85070368534         -117503.50342251881      -1869.3183691226152
59140.664228919115        -122579.80238681292      -2003.8569265487595
20296.36919358125         -7639.256845357122       -13917.975257063585
20305.951458456544        -7753.357406319902       -13251.059966334307
20171.653744998643        -8388.159668587978       -9315.613632725548
20198.434858280158        -8283.102819783488       -9951.203580276624
20295.36043487062         -7868.035577117927       -12544.669099210863
20265.761355752096        -7957.32703033186        -11945.616375158712
20284.911139115455        -8049.074414492695       -11484.346055896078
20258.745281587904        -8171.1738990779095      -10735.925080702471
20173.202940729105        -8587.115350786438       -8322.18862757033
20200.300129494593        -8487.310799011662       -8905.79551146321
20178.512353379803        -8783.008162118153       -7409.538279744711
20202.957966508784        -8682.41860318163        -7963.164214664223
20217.686587531934        -8880.945872152426       -7096.839708671104
20210.654721647446        -9003.192450399356       -6534.406012067685
20202.352990178977        -9108.011328336814       -6059.372203128823
20199.76581146339         -9206.74570266603        -5642.452452981306
20199.912413617352        -9307.749076029691       -5238.086446689078
20194.1301340498          -9407.4001570621         -4830.432649250321
20192.904448861784        -9504.090317923203       -4461.836459982645
20189.74464203218         -10506.546779307571      -3689.1880028498904
20301.337660280657        -7242.071118319717       -16491.354826360814
20274.681824124957        -7151.105430073461       -17052.084304066262
20302.235418225424        -7061.913376655441       -17733.14837877041
20302.515014861212        -6948.528120192618       -18540.96100094936
20277.91097733561         -6855.0672847194555      -19174.00379528192
20307.602933128892        -6655.595990623363       -20727.359801766655
20303.15156774795         -6766.024524876476       -19882.39521163149
20391.78901331692         -6450.233204483042       -22446.591282919104
20419.85868060474         -6598.479978123505       -21332.99690851464
20425.310979751517        -7296.746886749006       -16401.738292366572
20416.956663606976        -7417.626250368624       -15601.76481480903
20395.756364678473        -7548.390731968234       -14729.793934513169
20460.736579420198        -1026.6000510177562      -86193.13523691229
20443.351695383448        -1349.3478525063217      -81791.45088345303
20406.492613891834        -1200.8150931623215      -84413.07393671997
20471.562858075486        -1599.0012333821132      -77873.53783185036
20532.381389240134        -1461.7639102442904      -79047.21479074017
20511.85420097771         -1768.8943073395242      -75023.69716131598
20473.169339437783        -1939.2127848829098      -73082.0361599977
20524.067178997626        -2105.7272027509657      -70249.78245807269
20507.60966613476         -2287.9471326948674      -67940.80019189876
20534.61012865678         -2564.347375727005       -63997.5475442477
20618.221013255854        -2410.9563631788174      -65290.869054007686
20569.06984379733         -2707.9310798809774      -61834.09084432869
20577.780966908937        -2861.3958171067893      -59794.377825148986
20406.598338540425        -4145.375245862959       -44967.77120068869
20422.274190680087        -3996.29454062772        -46656.03117836301
20576.317289486644        -4219.695382439056       -43544.70861090813
20406.287758159488        -3850.3751963687046      -48464.88873122282
20440.21606316016         -3403.4770688206204      -53809.26706434431
20415.45155441655         -3551.687844021017       -52087.53069088845
20428.801737316844        -3700.208031153161       -50186.05080002991
20586.743470804846        -3013.379167646064       -57802.05995258224
20599.94786798587         -3169.8490360492565      -55762.459774510855
20602.758903572576        -3323.6535946614395      -53856.58160322812
20517.598481274435        -5362.877406060032       -31914.60872982153
20519.730939929657        -5449.185321463278       -31105.600245074194
20579.907570676332        -5804.6764920959495      -27908.672818657928
20556.189708627724        -5554.522525666501       -30121.880734781735
20531.633230669475        -5676.364219011035       -29034.665344103734
20419.24743698604         -5024.804085547418       -35331.68731798265
20398.005942661963        -4849.327737826652       -37182.364943263085
20416.731366310563        -4704.729033258758       -38683.63804604121
20570.51129585915         -5253.633930869371       -32904.58570455936
20545.134400919127        -5111.423588909091       -34307.50400430449
20535.49344504736         -4637.022916097158       -39145.15816772734
20564.350895601096        -4509.841076766206       -40423.78532672839
20572.126193422475        -4362.3238307456195      -41992.127790475824
20702.09010664223         -4291.161119234091       -42355.26744213189
20558.740155754007        -6394.586318955551       -23065.150037991498
20726.66605915364         -5856.695170117198       -27468.01587827169
20693.826952310053        -6265.477843132451       -24174.22227394808
20735.485958500434        -6071.967287754876       -25715.813385452446
20711.823151350032        -871.8801998626657       -84715.47078996485
21048.32153719342         -692.1066715788637       -82174.23204198318
5209.415698068295         -20168.611145451563      -755540.3955606059
5111.9394722997595        -20197.05459371415       -764064.9259224912
5409.182752393082         -20168.949673180097      -729752.4548801223
5311.032393604903         -20197.072955637617      -738592.2817599882
5607.58572373301          -20166.697271595986      -704602.5660742288
5510.901514775709         -20197.536887260077      -713065.4398386782
4814.107401693316         -20175.765891372386      -805503.7688692573
4914.829390603218         -20199.64835085671       -788920.7110193527
4718.549590309743         -20212.89074917506       -811901.7046817044
4599.198814394551         -20199.852816357037      -829159.837050731
4497.078212379242         -20189.87423407008       -843785.860146565
4400.940732889002         -20190.6513828831        -855837.8500915371
4300.566346269235         -20198.925966405342      -867025.0152035314
5018.5914025727425        -20270.215561484634      -765439.8330745375
112544.19748162932        -25416.617756420655      -157.11621185716493
107561.30921272592        -16912.218321276017      -184.8559298826127
83101.74076462029         -89810.05296207039       -1739.249491912229
99012.56551756074         -68090.93706593443       -1213.4931212647145
89143.55095842868         -83767.05374839784       -1563.072254406294
94039.89449008393         -76277.87608944584       -1404.292852381789
103492.60521218223        -59636.97375304906       -1007.3633911556835
107828.55776439479        -51005.04646835698       -779.1933128537421
112600.96632519386        -42390.22011761291       -529.6863781389633
107106.26258337744        -34132.84124778941       -440.35719792699115
16826.31471442136         -138096.76590370908      -2381.2062980991172
25274.112982899474        -132925.48430584115      -2438.492735966916
76094.16352969297         -102738.98657074803      -1844.5002001533094
76310.62068402137         -94292.1623944779        -1941.225247967264
33718.62297240459         -127782.49299707559      -2455.290875141282
42142.168634485424        -122630.65527941572      -2426.5208965258475
50635.64189650339         -117332.89261801112      -2350.440611668398
67755.0835644458          -107250.31763555769      -2044.6136708156644
59193.55672529796         -112110.89390452272      -2221.4459518497547
20427.269256570737        -7686.824920872455       -13962.164835048936
20425.434292333266        -7822.329784812674       -13158.986936265217
20280.849260072297        -8381.080108535323       -9698.24995386949
20346.549161855783        -8258.938790389435       -10528.927125403481
20391.422163364667        -7964.470772127184       -12257.412077179086
20391.23490070749         -8115.631036188624       -11421.682613390205
20275.908801323778        -8581.295327491362       -8683.97240552403
20325.733604010144        -8482.325537331912       -9324.810403829746
20282.967307204064        -8772.005850476218       -7805.0864862446515
20324.542924044646        -8673.149859901869       -8397.844875597146
20343.781745126766        -8857.648000689403       -7610.356493323081
20328.15221460214         -8961.06887545116        -7104.019382055993
20315.389519130385        -9072.677929656244       -6584.76617569994
20292.218713591014        -9162.691637829872       -6133.1889186094795
20309.922836733822        -9257.546623961105       -5808.407837845883
20188.593023298443        -10601.799373234546      -3667.9423287401055
20184.45799099971         -11399.589294357553      -3424.485981007581
20188.133759234115        -11300.174268414892      -3461.454326595476
20184.669262752162        -11200.121473672109      -3496.2376915418768
20192.960658123542        -10700.13168838151       -3644.708709086797
20188.7107516231          -10800.813501081184      -3618.278623778801
20187.13237333168         -10900.486849123627      -3590.5208595496806
20189.573080625545        -11001.633059573289      -3560.8310053301307
20184.796886153174        -11102.221164179273      -3528.8083540429275
20196.95584549376         -10407.469281518688      -3709.961609286614
20197.775613906637        -10304.198493863121      -3729.1450590559884
20192.385963813922        -10204.595473289688      -3745.235626626624
20193.23755344476         -10109.001010017297      -3759.4666938770956
20195.508763779115        -9604.67042594106        -4103.953002093777
20191.97769487591         -9705.08406310344        -3800.561502430371
20193.4340413438          -9802.697546156653       -3793.457059677197
20200.338338394136        -9904.560676181774       -3784.748632440494
20200.189799595955        -10009.30314468558       -3773.067896200429
20302.693658490974        -9369.919028313669       -5342.542260534123
20278.43882390402         -9458.263029959646       -4924.053817667789
20299.416325167647        -9550.884713473595       -4652.406673866214
20296.00067432391         -10469.186264663706      -3704.3288808275015
20267.20502377307         -10556.264389926504      -3683.6591150096488
20187.162618221588        -11497.005345845544      -3387.061461718018
20412.214102342903        -7152.402798119904       -17336.971053147437
20434.439809122396        -7014.2141294291505      -18329.34285439451
20411.076576121428        -6855.340686081034       -19415.177049399972
20430.159148986626        -6720.239665575976       -20433.88023560984
20564.16155009272         -6531.042797323274       -22027.293237710128
20547.142232066024        -6660.197913151912       -21043.167411585448
20566.18052464216         -7245.888103986857       -17019.51132362607
20560.80504228308         -7370.105882053723       -16212.332679161513
20526.671506404564        -7482.8758221775815      -15434.770076492214
20564.320283369616        -7602.092921432801       -14792.228796480442
20672.922742337396        -1280.7176986248433      -79748.34149216683
20684.213926641954        -1606.864038224899       -75250.12236802407
20703.396897715786        -1916.5651153605836      -70937.56873265657
20689.278988642807        -2217.4002113845154      -67165.84066752053
20711.93661221952         -2567.1337141126223      -62482.28312578469
20790.4586295153          -2393.69217269402        -63984.79330686173
20757.79560816624         -2764.610188139318       -59650.68321258074
20727.33881388096         -2924.977807530237       -57915.76182028248
20605.93523740126         -4071.7025873071348      -45086.63176554869
20563.82174977643         -3926.7695707773187      -46897.514411707234
20747.549783588074        -4156.08168563261        -43644.3208027873
20599.947366767778        -3781.674827109086       -48415.20570512818
20611.080119152877        -3486.5629192308506      -51838.546858409485
20578.56493781092         -3633.1717418100866      -50265.44940971823
20778.35615112098         -3075.9171242929265      -55742.32181365279
20790.482942698593        -3252.3404769944996      -53580.38582932009
20758.94727719385         -3394.061407719828       -52117.33334066116
20656.961914289834        -5416.968589799647       -31322.577045620357
20703.229368259344        -5652.463502485969       -29205.056249221387
20611.823142283465        -4960.828983017684       -35690.85529937469
20590.569108472708        -4773.229909042052       -37614.068112837296
20750.373829317377        -5171.04215320137        -33486.443285708076
20718.903488857195        -4636.878133039401       -38717.68068583306
20742.188314035793        -4437.618001469197       -40694.64616944378
20879.65955676477         -4282.699107871046       -41866.00684503304
20725.212860397674        -6446.068191251308       -22822.45725689853
20847.01118715963         -6337.1116623307325      -23717.4689851844
20877.870905761283        -5782.969359644385       -28053.97368131187
20909.670569411635        -5971.548898238868       -26533.08189267635
20882.828204753227        -6177.829024219257       -24931.649808061145
21098.990056283947        -1136.6515270416         -76120.5621742683
21515.441905126398        -913.8569564626027       -73399.86373955656
6207.865319878091         -20160.912467937116      -629710.7984645019
6397.375601296986         -20184.96208732448       -604229.0024073307
6296.032460219227         -20177.444512512462      -617248.1230130972
5217.205632168811         -20270.302639296697      -740580.7780268048
5117.585751157657         -20318.200066301564      -746358.3831227806
6012.4962315145385        -20169.522317542964      -653082.5106818589
6116.95658896713          -20197.11549837456       -637207.1212643497
5808.793254152666         -20168.5779977143        -678794.6939103508
5713.829454820121         -20200.830720939175      -687000.487597732
5913.300395974346         -20198.270125561874      -662304.839258114
5416.784202424366         -20270.895070907744      -715593.9960660576
5316.325130717703         -20319.47340497422       -721718.252362771
5618.461462444556         -20274.753769196184      -690085.0632625618
5517.623339037787         -20322.14442660973       -696695.5198209737
3695.314194122382         -20185.82291386277       -943715.489807311
4195.336153986644         -20200.54562997313       -879874.1664124687
4093.9030104635003        -20194.16060479995       -893623.2540679602
3996.485456056667         -20192.554005517162      -905937.5852878778
3896.2396737827853        -20196.200615361748      -917477.998356349
3794.3803030414697        -20193.26047188979       -930363.1843512225
3597.999859895222         -20185.166822873816      -955388.8704437545
3498.905956518456         -20190.85405293878       -965783.6938914222
3396.9447711398407        -20192.09514905431       -977251.4433627758
3297.1304777822515        -20187.33832918658       -989588.3311922271
3200.4174194961706        -20188.002445610564      -1000232.9350212137
3099.7471132605224        -20192.497871204905      -1010234.2447693275
2998.047798768597         -20187.590178145187      -1022258.2555984557
2395.971443519663         -20185.035713038546      -1082370.615230392
2495.9058147816927        -20188.759470240893      -1072237.0122850842
2595.9439964571275        -20186.46361213543       -1063307.797412676
2898.745576164345         -20186.429210780017      -1032973.0461457596
2796.0957728308986        -20190.263548857023      -1042604.8572053104
2694.2277391156986        -20187.079481111108      -1053562.656896904
2298.4752244845986        -20186.712734514807      -1090655.4047704956
1298.317290422035         -20175.736022249177      -1165034.8485251844
4824.980792670957         -20277.90759336875       -788480.6001497605
4923.694368651331         -20320.29802478286       -769947.8980723362
4641.689311984043         -20309.681955677563      -806244.1000775625
4740.97563387686          -20332.403977053207      -790563.0727029219
4535.912865996169         -20291.14268469101       -822213.0785127203
4448.521107019529         -20266.90142157652       -836978.8002685707
4361.470158012826         -20298.25994116964       -842371.77379006
4248.483564695006         -20311.62611483952       -853748.6542286124
5021.992078783357         -20426.427843855312      -742966.0369212447
305.1913202618328         -20148.739901356712      -1206316.2742177045
391.4080477521179         -20173.15876660781       -1197835.220884166
219.50200174906118        -20182.961031212373      -1197151.0371937742
97331.03069031866         -16845.584070445035      -253.1528814121732
102117.18795030323        -25611.430279690358      -287.7109583762231
94573.57164581791         -60021.07980971109       -1273.5107917454682
75512.09968159071         -86100.14736886066       -2062.1575933050844
81697.6298933246          -82835.10156857953       -1833.39714364975
89706.32661740051         -68187.68195241269       -1519.1400595761122
84606.8782793718          -76284.160497208         -1737.6508580183574
98004.10884013237         -51420.25369852301       -1037.3453301735442
101970.87018856805        -42639.14601252257       -751.1941561581399
96470.16306064275         -34760.84334107708       -683.8889744255107
90289.74100041634         -53753.8224367079        -1336.065164533708
16847.7860108772          -127728.15133787745      -2718.4755662800235
25257.483858102984        -122588.24490735692      -2793.088221141867
67934.19679780182         -97532.28351758771       -2211.8368794965513
70013.06869398846         -90184.53368413638       -2250.7730025959027
33661.87862362531         -117422.80237878139      -2813.485166198107
42103.9143479774          -112145.71541726805      -2771.6819975306607
50664.06169896557         -106733.33812884234      -2660.0637220646377
59344.891715730555        -101458.22525036268      -2472.55500850254
20195.20109599385         -11598.619077831268      -3346.7764003354387
20196.09494099946         -11704.288405606609      -3302.300253416122
20188.400963339413        -11805.472942812257      -3257.010416864045
20182.527019249766        -11902.733932340458      -3211.885374567002
20175.159049118556        -12002.556951132672      -3163.7213716095052
20158.09365075418         -12091.55214988996       -3117.9835818375986
20575.783947005286        -7755.521835343993       -13913.63925695322
20561.99097775308         -7907.071368820733       -13017.79406480372
20442.488748638872        -8386.618875769467       -10151.844922589173
20515.137515041388        -8218.783690502036       -11213.291702889428
20543.745335707044        -8058.786857165582       -12138.036759491648
20429.12108052117         -8575.322575851738       -9184.285788148916
20431.75946466544         -8754.706942508394       -8350.194481366363
20458.745195178126        -8919.519759688648       -7693.079664367964
20425.638786610267        -9032.667092072417       -7103.635858863908
20436.064823058467        -9169.192890489401       -6571.113886220209
20430.94805463402         -9329.616316071919       -5914.434514554708
20292.88228862035         -10645.703156214588      -3664.59521392056
20287.07091662381         -11356.82620911209       -3448.3166611875263
20263.728650179277        -11447.64594950561       -3412.4780255027304
20288.116919180426        -11245.979297624668      -3487.9925754227465
20262.37957795562         -11152.797346483965      -3517.831179078741
20298.317919940597        -10752.026957554572      -3638.353918747887
20265.35453149075         -10852.147009125654      -3609.4763370428154
20291.81879015194         -10948.027425247312      -3583.76835511124
20287.212554858586        -11058.677078899127      -3549.8805674371083
20306.276825965448        -10359.464628851287      -3726.80164282095
20298.91688282949         -10248.758812439097      -3745.9758950902165
20273.18879726345         -10160.167552642197      -3758.293552097601
20301.585371920806        -10073.092294272512      -3773.036900201461
20298.169776300132        -9664.865585758516       -4239.439582173055
20273.69593340272         -9755.20372281212        -3843.0545440418573
20302.52325100354         -9848.564369445106       -3799.306928576008
20312.002306790007        -9962.880849196174       -3787.912649313737
20403.689601473758        -9459.210555355623       -5333.410214758553
20428.205251605505        -9614.325535522525       -4843.91560855984
20423.11901955381         -10425.575234510583      -3721.1929088304046
20392.702689125206        -10559.797273867598      -3690.7030025759877
20292.96324753105         -11538.309345616088      -3379.35812815693
20604.991394887238        -7102.741188335458       -18033.436617794057
20631.06620877233         -6940.359648446125       -19173.203951031817
20592.557300538803        -6785.997268522125       -20196.316054374216
20741.11873297658         -6634.694763634398       -21460.522349251394
20680.652217274685        -7331.561402206109       -16687.541922116747
20713.109411313544        -7221.770466456933       -17438.843793245534
20695.519178084658        -7476.1633250645245      -15825.604722786195
20739.102802945952        -7673.504571546289       -14745.180075806995
21046.68794981301         -1600.3810643645031      -71184.69668417262
20982.43665237991         -2167.5354096609963      -65035.03686777121
21001.464449925632        -2561.2651050555965      -60198.27800470408
20936.01787240378         -2909.586740466086       -56634.26567338562
20784.664195873538        -3933.800702473947       -45906.59968008807
20936.649744045575        -4134.034172892593       -43184.3108393056
20837.543911400542        -3645.7250875363216      -48834.80048458079
21010.9860945025          -3167.1569596423037      -53199.0061541248
20941.240239467028        -3378.589718197633       -51247.38766478157
20981.099776761177        -5475.055288851001       -30554.395406129202
20862.4572656757          -4850.592651012664       -36315.19525652532
21024.62561164413         -5128.791821356681       -33474.45213158806
21015.999642927           -4542.804741158821       -38880.91170175075
21088.781246795326        -4250.347536088522       -41486.193490736696
20925.79644334406         -6476.245526369859       -22752.055729815318
20999.12330504191         -6306.771498522955       -24010.180475006637
21113.21185165464         -5818.533388892311       -27686.132400516766
21111.181755046644        -6112.983449654171       -25448.423319832782
21586.23366830806         -1516.5656518680516      -66254.75996282416
22130.093687683217        -1207.6883450863663      -63486.82904070683
6499.066095196052         -20188.11778215534       -591723.0364418055
6597.940569782237         -20185.662234361596      -580177.5668119815
6693.065166785012         -20187.598605258827      -568797.1303046603
7098.290214935188         -20190.739352316246      -522087.25440387806
6998.549410007064         -20189.719164806625      -533401.1854190022
6896.1144187520795        -20194.95783055617       -544671.0812107577
6791.823654848901         -20194.203732902704      -556743.9561240004
7199.298977453626         -20194.54973280951       -510595.69139046426
7298.709098016442         -20189.539493768752      -500020.6470069976
7395.586896905907         -20189.1400237874        -489536.58975188405
7496.291199631261         -20192.442740433256      -478563.0454465794
7598.448619720796         -20188.216421720015      -468038.76565460936
7698.447382415412         -20188.149801070143      -457637.2019784954
6447.2541154052415        -20286.28229258499       -588963.3547076852
6229.624025281548         -20261.705262067706      -617014.6700012833
6342.239702520655         -20282.572810385387      -601633.7787452305
5218.425120662556         -20428.074799876245      -719360.2430522386
6020.442324577094         -20269.43145303351       -641434.9670464816
6140.399872476701         -20339.33283389062       -619899.9513308647
5820.868051469507         -20280.989393137846      -664480.0045853575
5722.371735646799         -20330.28551361119       -670815.0070668536
5925.7349903719           -20324.12890727365       -647008.9823650077
5417.973092511827         -20431.757448254095      -695187.0866374009
5623.5730344112035        -20436.078854466872      -670395.5561489572
3739.2490659420846        -20286.179457351645      -918655.9789044587
3645.3779574982173        -20262.875799822647      -934116.1596095085
4133.983127822889         -20304.35548974166       -868753.8991464853
4043.44255610337          -20274.02949114534       -885092.6127502654
3950.7582546676417        -20297.91099930495       -891694.673851228
3841.2465954279846        -20300.355617128513      -904076.2379923026
3552.4869111390517        -20285.134653403344      -940237.010883897
3449.914348090213         -20295.067616578322      -949706.2555838628
3339.86378874171          -20291.176046671553      -962633.3317074198
3248.935700260382         -20265.4522538113        -978009.0717540383
3158.7774700337554        -20295.30922079112       -981210.797428511
2344.958662564278         -20261.955833247146      -1067749.1035658226
3043.175500483397         -20296.091757843125      -993086.7069392898
2948.625562235829         -20263.46760492812       -1010122.8589847222
2440.6899802725807        -20287.16032308558       -1053175.6169090224
2547.4660923522274        -20288.252395534873      -1043302.3213042212
2642.467734713752         -20269.751254187962      -1038841.0517284572
2851.5411902252363        -20291.564416681733      -1013511.1892583305
2734.741026770884         -20291.25475059616       -1024983.2039189149
2199.4190342687357        -20195.0389462708        -1097056.7049069824
2097.439210415261         -20195.686185130708      -1105351.1474245072
2253.4018091816           -20291.05521980926       -1068323.0752294802
1396.417368593396         -20176.293933325458      -1159444.358780235
1995.4101744432853        -20198.07440652457       -1112865.9145354773
1893.2348011956365        -20201.700191365744      -1119691.8668755665
1794.3095532639302        -20194.95850074132       -1128700.8448357682
1493.2111506809595        -20190.724449824775      -1149731.5616749397
1698.5515831908524        -20193.083937109397      -1135884.8117228327
1597.4813064501402        -20196.66193771891       -1141594.1249531035
703.1891605333947         -20182.085398370502      -1188026.730152129
601.211190623484          -20191.879524776614      -1187978.3958165299
494.2766478757275         -20186.701074230936      -1191953.9349589536
804.6278080686125         -20183.17945452685       -1184494.8017639983
753.924775244064          -20257.25707533349       -1164988.3450067693
1202.856871057308         -20187.882699796264      -1166524.2121732223
898.110901425434          -20196.732928079084      -1177251.712724561
1102.5262260446846        -20195.231782643772      -1169226.5186993603
1000.4821617068033        -20200.320528749187      -1172211.124627211
1345.35120598204          -20251.260117655256      -1141552.3928237727
1261.128339793238         -20274.044885266714      -1139678.9322446764
4574.325001726546         -20388.604637877994      -801998.5381527238
4838.078178626381         -20427.2907743489        -764710.9957914843
4681.580295793181         -20434.24881269576       -782197.0734129926
4454.6647484731           -20391.941042586866      -815673.3923299495
4315.907468421741         -20430.364348382478      -825664.7827094775
4183.916067642997         -20438.125045267054      -839596.015676455
5103.871954618407         -20603.200024448128      -709689.1559763615
4917.138075460023         -20610.49448631196       -729708.5815010294
319.57034673281146        -20265.6924164579        -1172092.424992869
433.90541905740093        -20268.588035792443      -1169482.1482084366
87276.46830658619         -16470.73693912794       -343.9567266140328
91878.1990268485          -25482.2252978684        -481.85421172393893
77924.04449455776         -15432.619305961412      -470.10449778039447
85334.08265333729         -60353.13187832251       -1630.1801551372437
67694.46668780886         -83165.83201929447       -2473.223775836024
75670.07773310792         -77337.95237805285       -2126.9092198921276
80751.82064447227         -68046.08779624225       -1895.7565527307816
90480.18290352878         -44590.11430825101       -1139.4128537910055
86829.18309570674         -34031.37206887582       -958.0072206639912
83291.2713482243          -51210.81558600437       -1585.5371695585645
16838.38151097593         -117406.71772393651      -3166.806542619361
25218.76940698884         -112303.24962338521      -3260.1654728239414
61212.93129049755         -90296.5963374997        -2668.051124397893
33601.17545969891         -107131.84044675576      -3275.780926093315
42114.51982626619         -101768.51725227879      -3199.6716443876903
51183.160788849156        -96154.94378276027       -3004.2014148229414
20305.13298527482         -11652.914682911263      -3333.7437699337256
20297.248577062186        -11766.894954025754      -3284.400680506164
20267.112221272582        -11855.741041950141      -3242.104842536234
20284.152318130775        -11950.562280427055      -3200.02464867603
20169.72797548215         -12289.600616703534      -3017.586348006208
20196.926234264487        -12184.565540001926      -3075.8540062380175
20258.1397807782          -12072.322420281122      -3139.0303028654803
20593.4688993602          -8489.475164842012       -10062.084808769789
20742.673562754007        -7845.103759758375       -13779.307250430438
20692.886565354223        -7996.215203716592       -12839.642532288504
20651.10781087075         -8332.280670803964       -10990.075383710137
20715.699132468402        -8160.445912695135       -12026.762399334499
20651.910006798582        -8669.869100633317       -9372.91158446491
20622.52039487492         -8868.064132579235       -8399.168288620023
20553.264893953445        -9283.729478904412       -6469.302398870994
20600.618565189252        -9042.963514831281       -7587.905076712255
20628.14843207948         -9192.31965080341        -7052.482739111731
20586.225619755172        -9405.546620119205       -6099.8135428574205
20417.55037655864         -10704.198740512285      -3657.5597834507425
20413.12815133984         -11303.496358122266      -3476.0894516878957
20384.86002880949         -11444.072086647559      -3423.0198586175966
20393.53318321095         -11162.581354781874      -3523.1799607558924
20401.588622866613        -10856.700176995237      -3616.628490311447
20420.263687476523        -11018.89923456063       -3570.3302232270084
20425.256600140565        -10301.601727779844      -3745.090368009918
20399.168879748926        -10162.507577843837      -3766.9180721267726
20432.001079245256        -10034.761064559689      -3787.7382351306132
20400.214688969885        -9759.025053698344       -4249.25929536413
20436.218239840393        -9907.164095789269       -3870.7401981276234
20597.66231683826         -9552.868517502538       -5588.794924965245
20588.452913911533        -9702.641760330409       -5029.48081962097
20568.555176952093        -10366.482942724597      -3740.8068357694356
20563.187020860525        -10499.479977133551      -3713.224406640578
20534.88284616331         -10632.129281491056      -3681.241787218301
20422.142533362316        -11589.650493651317      -3368.7756737609493
20848.66393670298         -7085.793124065848       -18531.216694237846
20838.813168556524        -6839.066232353259       -20150.638040224414
20993.190236551105        -6660.939895188165       -21499.973022481954
20853.22163474451         -7334.679107983266       -16971.673633350594
20862.674062473925        -7565.995727006024       -15604.956629462704
21071.376510114624        -7234.487141630068       -17904.194698718657
20952.84494866267         -7745.742416297864       -14760.124163341907
21511.819352110797        -2213.698666202953       -59788.78680105796
21319.741941596247        -2912.545704096856       -53956.26436383248
21173.133757383817        -3949.457128800891       -44136.874724554065
21286.284850735046        -3469.7462403881555      -48401.10091672394
21287.537516395427        -5564.48561547005        -29524.00147821855
21245.862778169132        -5264.515198280971       -32004.955437385663
21322.592139159642        -4872.072298985184       -35144.12050930325
21388.737759372685        -4339.760733632691       -39635.26405006715
21228.798934905986        -6429.687830040753       -23252.13007126714
21533.19731627101         -5973.068542201487       -26363.19187732023
22208.1407175121          -2047.0117306107986      -55432.71234963912
22938.337739060706        -1614.356906159564       -52669.08066298176
6554.473787007889         -20286.141451449537      -576504.1250558827
6644.686484976924         -20266.220045285365      -567808.3633629638
6729.6147691479955        -20292.19513711189       -555932.4198448961
7146.879495291113         -20301.63538434084       -508963.29679403716
7047.241075784017         -20268.075107676712      -522217.2365444964
6952.3826449441285        -20294.521373610132      -530748.7932328572
6838.255734409927         -20300.384838942617      -543026.2800021673
7253.933294151233         -20294.679970634537      -497920.2310504283
7346.107306788725         -20269.51802095022       -489743.29192323936
7436.008595780855         -20295.076361171265      -478679.8987710531
7799.397608767781         -20190.797749339046      -447158.5716455851
7898.666198057795         -20185.251105876694      -437428.20162398514
7995.913604567725         -20184.790792374606      -427775.69110520976
8694.235841914402         -20192.327002867463      -362522.01993625745
8094.666615717367         -20191.12431097287       -417822.43000126
8196.304186300835         -20192.310784623038      -407999.30406541174
8297.430430527744         -20186.892993535417      -398666.1334346288
8596.09152433706          -20189.69256593548       -371267.03695621045
8496.325377849229         -20193.566669715376      -380076.16511104984
8396.359542020993         -20187.712626007647      -389427.21536265156
7550.971216047129         -20294.498459106784      -466801.5164503487
7647.3432301849225        -20266.97022366007       -458516.30953210837
7747.431666238457         -20295.346759649212      -446862.96186488174
8794.765166088726         -20200.046140843056      -353583.7468796991
8898.045034697629         -20198.253055111567      -344883.9449252808
8998.774116274008         -20189.363081245778      -336756.407057966
6392.7234982030905        -20377.143764581044      -587006.4164272043
6495.122601862689         -20401.358293984747      -573218.6462495817
6283.710433432672         -20411.425943686732      -596266.3872432294
5297.238692583029         -20616.239000655205      -686273.4995052536
6027.788067794911         -20416.117653886424      -625310.3162872687
6164.536468169674         -20478.693176956338      -603373.7226699773
5835.126675088608         -20458.77483031587       -643090.5266804914
5498.821423038418         -20627.283484650245      -662407.7289755737
5677.1414208188           -20618.966885738188      -643537.5194162985
3774.270980213719         -20406.612294478142      -891664.1851307951
3645.236145171593         -20382.023703685576      -910682.2427365954
4038.9839668319323        -20407.941654267754      -861457.1589002636
3895.4887710498965        -20421.441222892023      -875315.6797707052
3519.5516415437783        -20401.785971778107      -920579.7240893488
3392.9835267325843        -20409.61854347811       -932548.9872423724
3253.2739084449913        -20397.48438792069       -949641.8320378214
3107.1608418271326        -20432.539308829797      -957153.909453515
2335.6428773094676        -20385.97684156976       -1038416.0360155832
2946.6942167745474        -20405.146363159605      -978811.5085235846
2469.979402043587         -20401.37490729865       -1023451.8484769746
2639.8096258446244        -20396.004806260713      -1009733.3389322832
2784.029358338563         -20414.128093515308      -992339.2393492352
2149.4866879882547        -20305.88162790938       -1073103.8015005973
2043.4889867845873        -20281.51398248526       -1087562.4470567673
2192.4283684742672        -20410.765335343665      -1044000.6155308328
2255.767642537479         -20516.433066874873      -1014059.7175468135
1429.7662869822045        -20280.25208332933       -1129017.1117350962
1746.471449410506         -20275.053792380662      -1110762.8710583942
1942.9132594127207        -20314.801654290586      -1086635.737152776
1832.2609768353268        -20307.924920119996      -1096272.9954348328
1540.6503852194435        -20304.197177659356      -1116171.7846241475
1656.3769789609535        -20300.890351350754      -1109888.8729074264
667.2810684111518         -20291.82756652915       -1157679.837764803
544.1390386518771         -20304.351506127474      -1157227.6691857346
837.4908268021532         -20284.196291997687      -1154647.2322035192
757.0342643124309         -20345.045986466685      -1140439.9095662364
1154.9233723319246        -20297.32581634448       -1138423.7345875085
946.5313556212606         -20320.38204159605       -1140784.4205922922
1056.1571654960148        -20294.217081314855      -1143553.8634201877
1341.1267441193252        -20349.9736641056        -1115125.487986237
1230.5125075965416        -20375.072173491302      -1113867.950996926
5174.382652355922         -20757.505149525587      -682299.596456582
4559.279670504186         -20519.032554807796      -783520.5307067662
4729.687205146482         -20596.237058822306      -752754.2924750616
4396.51863644738          -20563.68104930943       -794918.0015942313
4255.524658653505         -20585.920268689762      -807018.1095197215
4110.698891017803         -20588.67276768453       -822350.593858378
4993.338691278207         -20779.62583158389       -698854.2222092007
4782.685438708467         -20785.588640901075      -720443.7614727415
409.11626739201785        -20425.62417790774       -1126241.6116523084
81245.16105753343         -25173.385087994142      -790.4869959622513
69821.24815036665         -13628.66717036026       -646.815895199291
72250.28592049517         -21187.911284982365      -962.6882745145331
77479.0211638512          -58914.27888050759       -2002.9721982728622
58556.29039633533         -80482.7500610831        -3078.8880888425388
65577.0807550372          -74149.57659043389       -2728.8379731117034
71714.53741976495         -67199.32119094992       -2384.281827776566
80913.8513203767          -41939.53610485056       -1467.4449296903115
78560.59027326462         -33881.647524901295      -1298.1377649036738
74785.59466023985         -49262.07633625838       -2003.1951127504535
16830.052320321527        -107147.95826885675      -3771.9103881039287
25126.086062400613        -102128.50550175003      -3881.055211316266
50720.86957009826         -86418.3877243956        -3410.497619106869
33456.9846575977          -97061.53095206282       -3868.5632256171943
41951.734837252276        -91867.75072809709       -3712.4858124412353
20205.48388749448         -12902.163288808933      -2671.2089753390933
20200.59020448889         -13008.845073123244      -2603.611461482658
20193.85125658232         -13108.156846012826      -2538.7385432694714
20192.28230717176         -13203.782208512848      -2475.9792495041884
20195.327129129393        -13303.25165486042       -2410.5675236755956
20193.108100747606        -13405.467849580999      -2340.8497668363275
20186.880344226345        -13503.997652924534      -2271.3769728114216
20175.63970120239         -12685.536736926913      -2796.6341179644487
20212.672814772603        -12781.797165668486      -2745.761782285806
20168.70622978628         -12489.383906755806      -2908.4082035518254
20198.316810587           -12585.516087102646      -2858.492883896238
20196.818451445026        -12389.245077423147      -2967.8221513115454
20316.52124743878         -12858.976476634993      -2717.287336745517
20427.45103712383         -11719.861669830614      -3315.5414474838667
20399.321820185178        -11863.21908400266       -3250.932136332883
20392.560434112882        -12021.203184356475      -3177.5478316005924
20277.519222771112        -12284.02990929788       -3034.4942653770213
20342.51359880704         -12161.680261515317      -3104.337157218022
20187.24153595256         -13600.189831357304      -2204.0504839826003
63096.65579632765         -12421.651496949024      -846.6241689042946
20793.13334518374         -8483.747949373177       -10608.932279479946
20901.405723097596        -8011.013692832923       -13226.810188545966
20883.06074815855         -8279.53519339024        -11812.358871265795
20836.258183239777        -8830.598175035604       -9134.74187861767
20915.896425010273        -8658.007688460346       -10096.84964284194
20814.31833659341         -8994.452581373534       -8379.406631269614
20746.0373969462          -9316.916324931903       -6900.061709638494
20804.756481250046        -9148.796044860048       -7723.235102959181
20785.751454685338        -9490.938527948843       -6354.892604009081
20975.66434536909         -9423.72382731081        -7109.523212943807
20584.927892635773        -10778.83559695066       -3646.552258013415
20526.144515587537        -11246.952167314837      -3502.311365631198
20557.913922422456        -11370.676302958369      -3460.7418979131585
20567.367452586193        -11515.522633685314      -3407.6126754423954
20567.10380203703         -11123.85750797421       -3545.323773049998
20588.382228191873        -10957.372390368088      -3597.4791137675115
20565.933307784544        -10241.343886773766      -3763.841564892709
20542.44636766755         -10112.779485561392      -3783.5983349975722
20600.585309503847        -9990.142084694962       -4112.885796217831
20592.954051498982        -9847.77461494841        -4550.95500421821
20794.481036703444        -9646.250680580497       -5822.584962349629
20747.76543762282         -9788.778859637589       -5199.177982471335
20703.98875820375         -10304.508844984537      -3758.915106183011
20737.049561993375        -10444.8240067217        -3732.157200106471
20720.932422032623        -10617.654484975874      -3692.579087348845
20573.561909864864        -11653.650299360677      -3353.309143276507
20699.824336765334        -11582.54750441165       -3388.728659352423
21226.264509233166        -6916.199226774066       -20049.26418140551
21107.50517439872         -7513.19526906855        -16322.943267750536
21319.846653524874        -7299.792644209871       -17808.86240815327
21212.566873882068        -7856.426502931847       -14619.239617823741
21975.47733312342         -3055.159815253342       -48417.929236885284
21742.433201013642        -3933.657213579666       -41950.257624459926
21676.438923745096        -5342.069479233614       -30769.700336279868
21879.219023659956        -4628.340837033629       -35697.70934930091
21801.081002005274        -6539.756318296593       -22619.069114224567
22026.892787136865        -5856.564397687211       -26744.525109916016
23033.08914018228         -2727.5873637732802      -44401.62829034502
24009.934086063608        -2159.889056975954       -41606.33231871808
6642.772854824186         -20389.208060325167      -557712.2086669911
6767.011339187799         -20415.682954725475      -541846.2829337666
7190.93227002283          -20412.46468477553       -496738.19659090746
7041.574325566806         -20403.217554285813      -513128.4152598648
6892.414998383455         -20411.092736195467      -528557.4079958737
7341.672617334659         -20400.372507162352      -481892.0737288822
7485.383951865518         -20424.619197186086      -465812.28556255624
9396.934552630506         -20186.507627350533      -305216.43067111593
9299.0572133714           -20187.39978934486       -312738.85616506374
9197.707628922815         -20191.8370433107        -320592.84468380513
9096.522562478016         -20187.866050224573      -328802.9044377706
9497.044960772422         -20190.152974838336      -297585.2948919677
9597.280278235985         -20186.93869289776       -290239.8288394328
9994.729888780153         -20190.036017753293      -262305.5111029319
9695.305216047296         -20189.411933566127      -283093.7270383634
9895.899130752581         -20189.064356407496      -269033.8819822109
9795.374363537829         -20194.314949141266      -275921.37923278235
7853.800195566016         -20288.649843553303      -436658.0857509044
7945.687792964172         -20261.37004932394       -429012.08263334725
8040.749317165762         -20284.87531354208       -418701.481459345
8737.16577502257          -20304.217670904043      -355145.3555094973
8642.845572488888         -20267.25890529818       -364460.35440201935
8140.050864131186         -20296.44587710581       -408756.01519879856
8250.158031637648         -20290.625170170435      -398744.4193863938
8345.672081726483         -20263.163681745795      -391095.7514586606
8548.047678520588         -20294.280858267084      -371776.9014432154
8441.874580042706         -20299.341793548894      -380991.7758720817
7642.20802818436          -20400.18581750532       -451598.36473708664
7793.556759533292         -20409.398394438736      -436327.7011346386
8844.026112349062         -20309.84108168009       -346015.01716062403
8954.065534950714         -20295.876501130344      -337383.6689403476
9046.739241187717         -20264.02504431942       -330776.35546690214
6395.311455401414         -20503.94200338407       -575271.0385177928
6536.388855821869         -20545.774354457568      -556256.4034091546
6258.232427243137         -20592.639649826124      -582228.5956601832
5357.914348045094         -20845.72091108892       -652252.0701656966
6050.011064877746         -20630.165858927427      -601233.2206453311
5847.092123555865         -20722.40464415763       -613913.2324439368
5618.939024962155         -20814.887050913563      -628352.5780840745
10094.862877738045        -20193.971083016935      -255603.78410179712
10194.818716811782        -20188.502745515052      -249179.30741006753
10292.993053556236        -20189.655807913525      -242921.6416252084
10392.527305348416        -20196.988831474126      -236660.49311002615
3822.4152847465207        -20523.579682801254      -864891.9068103654
3704.509423232286         -20524.88747928789       -877242.1670439368
3591.62683460787          -20501.54095939908       -893568.4353784673
3947.967249851942         -20590.9259554447        -839496.9808344583
3485.389727382405         -20537.26188188867       -897821.868861861
3340.8069749425667        -20531.55284914669       -913546.7001943339
3037.8283395379717        -20603.75562455949       -928339.1554547818
3209.2752795051856        -20597.44750809711       -913465.8737945658
2383.6288262235935        -20540.05443269523       -998628.3006304419
2295.0403695460777        -20620.020168187086      -987470.9065505071
2850.8869952619693        -20613.280366214345      -943330.6904871549
2511.7537280582187        -20566.825888816595      -982185.0299967686
2685.190101596524         -20552.73294028874       -970736.0114857716
2935.018431617389         -20799.62368127347       -898476.4159691893
2022.7457937339655        -20432.93029856204       -1051321.1256722005
2189.3595509217453        -20612.22682826255       -996901.9966796553
2136.048662466178         -20530.244319876605      -1019841.6907291521
1458.210648453497         -20414.827789869738      -1091869.0804278427
1746.1941562904142        -20394.74531029785       -1079792.362397542
1870.1423314429367        -20467.342520676677      -1053540.2462280581
1608.8160949026096        -20441.889847789025      -1076419.0522968443
663.792194711075          -20458.911105938267      -1112054.0047122927
862.6712350050524         -20433.777710886323      -1112837.9874900987
1076.3227117754013        -20457.8252372408        -1098707.0810006056
1311.4026241389604        -20499.826678383226      -1077600.859074614
5119.125355474186         -20942.196145302085      -665444.8318060144
4531.859614934474         -20745.40652650688       -752635.3667049581
4342.442308079631         -20724.33178001806       -775861.5064544
4183.700555221625         -20770.40747488361       -785215.9571694509
4054.100847904815         -20738.716207554306      -803640.5453356804
4862.82867105224          -20978.770543014518      -686627.9047279069
4630.917492728733         -20938.890974430986      -715210.7618466407
540.0914738267195         -20699.282562910346      -1052623.5895298051
5274.304122483458         -21076.6559518563        -634288.4680568563
72494.19477008392         -29240.338845764396      -1403.869636516277
65385.41815817895         -18912.177896030433      -1210.9853262633903
66993.91403034466         -24784.702843691         -1492.6294324108599
69017.15958623694         -57397.003737034625      -2529.621721793014
49420.90037732929         -77597.0861738265        -3899.034876473502
56711.4936972408          -71269.02152104847       -3463.5158549739613
63147.07315400238         -64698.63766732759       -3006.647126034361
71152.80812551775         -38931.69568037122       -1921.5904953950035
66099.4786456274          -48116.27126609503       -2601.9713891641
16690.329379414263        -96979.80080610797       -4609.322412979353
24914.60758520859         -92112.54651044932       -4718.380581536375
41201.173530996966        -82443.01824878341       -4352.18143993727
33033.70064970543         -87360.10640830161       -4630.669139131757
20191.79295526919         -13700.817258993355      -2133.7240920213717
20188.840849355413        -13802.263182626883      -2059.6613833992947
20188.37288555422         -13900.8374894727        -1987.3229574844652
20190.750263584276        -14001.740494591817      -1913.220036086576
20186.622680177927        -14102.387792767135      -1836.2429824418384
20307.397742559504        -12966.275774417345      -2650.4188245591154
20301.22530130944         -13072.290736737617      -2583.2645937344514
20277.315139688733        -13158.724588345061      -2523.3309145272788
20296.977030180333        -13248.895784417391      -2468.9944683804133
20299.573634761135        -13359.253616607542      -2396.897052265629
20291.358704774542        -13466.512242754705      -2322.9210736096243
20270.374809781817        -13553.350400523097      -2258.221721117774
20395.142261708963        -12924.277962903772      -2691.487961720048
20278.53248972684         -12674.545553536746      -2819.83914982141
20336.150792716424        -12758.844129581847      -2779.8162281273626
20267.374444164594        -12483.147143185568      -2926.3983649622646
20319.438642121986        -12576.991889905137      -2881.4937614698238
20320.690263762845        -12386.47131262975       -2985.785179706932
20443.50519449548         -12820.40725564337       -2760.765151851141
20574.63321094473         -11798.428772708468      -3293.224210621613
20557.33821357865         -11957.734995878835      -3221.7326691971502
20515.10636777534         -12121.785256354953      -3141.4415584815615
20438.46156930565         -12292.608681752912      -3049.0640220988853
20293.31988490127         -13643.773717742471      -2201.2893300622145
59877.44804437603         -17072.804736185997      -1495.1770379435795
56461.36181468908         -11597.259670280604      -1327.6054198614963
21060.55814046238         -8476.540212194774       -11262.474083984247
21176.60266371166         -8213.78015905274        -12747.720856319065
20985.543133326326        -8935.504391064882       -9053.796175413325
21123.976602589173        -8686.874453770288       -10438.001629169547
21016.820037652004        -8799.266125728633       -9709.942406003149
21026.52776881591         -9082.584760584126       -8555.99089626004
21014.549371943376        -9263.593863651708       -7812.167819332314
21148.74006325105         -9373.26160265183        -7721.219798653217
21003.13686250508         -9598.42201183561        -6547.95920568997
21155.770922883486        -9499.210632844966       -7275.212517965735
20772.680839474353        -10876.200357191308      -3626.9039909168278
20690.510628842912        -11267.52471068968       -3503.730903283254
20734.31146501038         -11455.391658670154      -3438.48417477337
20783.728524660968        -11089.741468536495      -3564.735884364887
20739.389466527944        -10147.83833598099       -4033.813639301445
20784.494068464533        -9938.898208965336       -4813.294460138065
20978.44511753559         -9808.329033363281       -5766.141178392085
20909.0162777608          -10322.05505272163       -3994.0895649330328
20956.618341529895        -10558.767242793609      -3713.9280788425544
20959.114847361652        -10778.250668484832      -3658.5554039989
20744.746883001084        -11714.73730901622       -3338.6501257819314
20879.133973364158        -11573.435621325887      -3400.733450996509
21706.646809201255        -7181.786166410541       -18835.196317837628
21483.364576066273        -7630.502896234978       -16209.071697078669
21519.78633034374         -8093.046449734014       -13921.030346221736
22716.767219816735        -4082.637784397302       -36919.34120717411
22457.97806714631         -5250.185671309915       -30071.48030024153
22404.24553353659         -7035.242586161046       -19872.35158205281
22665.768626516612        -6177.74197739444        -24204.171302025134
24103.49299320685         -3611.057429139774       -33980.337908141555
25453.082188904096        -2912.208332370898       -30960.914661395404
6683.5443843509165        -20558.818461460753      -539425.4793530949
6815.990560766771         -20536.16704494474       -527222.4968021887
7252.289603246932         -20528.35363949449       -482812.7990359807
7113.023127893975         -20563.267473628934      -494553.232932207
6945.682868519863         -20576.398872505637      -510727.21819990774
7384.702949896626         -20571.52606695427       -466955.8681137327
7556.740303949478         -20586.055971216527      -449464.24043693935
9440.811865568276         -20289.728055578424      -299678.54477419524
9347.676138295279         -20265.341230461174      -307204.95095792087
9254.424072649444         -20294.5767509631        -313637.17700533714
9138.884123557516         -20294.23171000671       -322638.9339323764
9550.715741439872         -20290.43432135067       -291600.22691983153
9644.520581419934         -20263.95049481051       -285359.96523677144
10039.380954890796        -20301.984401064106      -257754.5985769052
9943.623686141565         -20265.426787628436      -264623.21356666164
9739.277550019508         -20302.151305953816      -277988.18782312743
9846.699031601613         -20295.032440595638      -270710.55087552406
8769.312216486926         -20423.306966642744      -348602.7144876083
7938.061147834595         -20389.735002692196      -423483.60934705974
8070.536415454662         -20409.72277387899       -410130.04491457716
8633.143311729298         -20403.365098051512      -360599.1700398085
8187.890618510844         -20410.01690944745       -399349.9374870529
8333.592372073535         -20395.091552196747      -386879.00330980966
8478.005704676338         -20412.460117053062      -373530.55765283114
7723.334372777212         -20586.43209794335       -433685.9496355487
7869.0485747707335        -20530.670142392602      -423016.7242452926
8894.638010590537         -20413.192004872275      -338730.52129343856
9042.170694605322         -20400.584739552927      -327373.2977733352
8817.885424058284         -20536.166717111075      -341079.66343284416
6405.690915845016         -20695.310013768205      -557338.5178842833
6596.062645053796         -20725.846426999677      -535123.1464382742
6224.738476622193         -20813.187846456403      -565618.1954545162
5522.473047567844         -21085.22723798729       -609164.6627648234
6014.53846090027          -20916.447961866128      -577390.3500297179
5785.722611046833         -21017.590830591656      -590321.0310661733
12197.90778579878         -20198.282380367225      -146430.38873764026
12098.49894805333         -20188.865648850486      -150420.77388170373
11998.621584767714        -20187.724483267753      -154545.64240634168
10145.8975641837          -20293.152931612338      -250992.75758609246
10241.266569481964        -20264.809671933035      -245301.03547407902
10336.230876465956        -20297.0361912438        -239041.75936204626
11896.57462599157         -20193.126778649414      -158867.29916523656
11794.339280385278        -20191.811881867867      -163307.37184251158
11696.062290798596        -20185.639630959493      -167688.8182722222
10494.913641082292        -20196.384488201027      -230452.11282621996
10595.812133257072        -20189.568236874326      -224525.83405377294
10692.887529478628        -20190.41141571236       -218884.35775312176
10793.034919284948        -20198.01223814343       -213155.6191868662
11599.82732831234         -20186.083150696144      -172081.87238752516
11500.460852970702        -20191.653399453997      -176715.4820000146
11399.321943006793        -20189.711961981302      -181562.0103422231
10897.856947040787        -20198.60118364775       -207355.4077243946
10999.58330194842         -20191.48338403367       -201903.30452928293
11299.661294268075        -20189.910742495482      -186454.19014445928
11197.861311128045        -20193.672708855465      -191558.633967054
11097.141276862336        -20190.08012397578       -196761.075802927
10437.895469842832        -20305.567800925903      -232798.54531879522
3790.3877028057636        -20673.754002772577      -841625.8891838524
3603.447235709289         -20661.745760355163      -862488.8810942689
3937.946670843106         -20777.29365368652       -809044.5738572659
3392.3009530633535        -20757.803082147617      -865459.4950509164
3174.1317481985334        -20787.913699527093      -879773.900322629
3045.218987625042         -20962.414598550014      -858332.493138985
2406.445203266725         -20715.815261521544      -958147.3837570666
2239.999874088201         -20715.570883807748      -970127.0862266412
2642.634826669264         -20835.252454468915      -915003.1967969057
2859.837663347683         -20989.447108604865      -868069.3192521657
2019.9412059707913        -20678.86570256643       -993542.3934965718
1511.004125362869         -20613.80981490933       -1039085.0155379263
1760.5258927670618        -20591.0699361703        -1030337.2640149347
874.9100896303096         -20715.204166070165      -1040346.4696931147
1251.239007526128         -20787.451390682596      -1009716.170559419
5020.282483560356         -21197.103478469202      -644738.98396585
4347.456023688265         -20956.66644342502       -740628.1832897417
4044.0839816584303        -20942.574629670504      -772290.5044439478
4629.757715260221         -21228.022718307424      -677086.374605119
728.6361566153349         -21063.12142330359       -962888.206420879
5317.227949589493         -21319.926842336674      -603566.283480793
64814.73469349682         -31631.833862813117      -2037.4156455928435
60272.957007163575        -24377.329844013948      -1964.517983823213
61045.61677581285         -55782.87129681504       -3197.858282833304
40814.40400941319         -74296.85002323554       -4992.390768929673
47940.03650695106         -68579.58169573621       -4473.231305718083
54816.55068992156         -62394.031667683565      -3843.1372812372592
62087.55769203975         -39804.498559498585      -2670.124656290119
58508.13503391724         -47519.48198659232       -3328.0653901193414
16511.171239617663        -86941.1408019061        -5796.038411083606
24668.872372190737        -82204.68140410144       -5874.103202751377
32761.02425903446         -77916.76042051011       -5588.509912850625
20188.422756218213        -14200.028445152626      -1762.6275420907405
20294.86990401442         -13758.654298609208      -2120.8638605137635
20270.250595235324        -13852.470289225621      -2046.8159260943896
20292.506015146417        -13947.511957803743      -1984.3988814832217
20289.1531744491          -14058.458649221293      -1902.0389760228845
20264.13249229788         -14152.839676772786      -1823.7664909806633
20426.3510113155          -13031.261934806962      -2632.004086725498
20402.822542060316        -13160.655050655787      -2547.4804238970055
20415.33132713314         -13308.26044005779       -2455.309229832072
20408.927193273183        -13426.066326394919      -2376.8911631039623
20394.24617150247         -13552.63428337524       -2289.005202630479
20565.25662382829         -12948.601789333716      -2705.0083812699622
20429.69183500367         -12658.424914211484      -2851.8540370770534
20423.277631127832        -12483.325751489247      -2947.4064247520896
20618.23910059421         -12773.19551263863       -2813.5021627473266
20745.66170025458         -11881.34581581106       -3269.015708076662
20716.745748199162        -12060.427862039398      -3187.46047845344
20648.86411841696         -12237.685018267199      -3098.127452399691
20590.6743949947          -12392.076400011676      -3014.7541616803123
20782.216729551026        -12896.209573246124      -2765.9466592027297
20421.882662446595        -13697.220632128683      -2196.969674792108
53516.71862358592         -19124.99511801684       -2268.2373273819426
50088.517416893636        -11830.986489278193      -2241.1243681387327
21388.154436687684        -8577.698726202034       -11471.556355755618
21227.38830103141         -8903.739639139034       -9750.272876806062
21291.252577186824        -9227.097435583679       -8604.986344954277
21286.11449711013         -9452.326440411092       -7750.7136226050425
21269.191331693743        -9676.852972463035       -6925.751068243199
20999.488681528284        -11035.273745482342      -3587.1871383900448
20972.086148948674        -11318.864470724697      -3496.331349665138
21069.263074364288        -10125.147067114473      -4996.533519502853
21275.344392256546        -9917.320013957338       -6138.880154885594
21230.418073764387        -10464.328123725862      -4417.440351164821
21159.16221678252         -10892.336192004557      -3629.8769149195614
21150.570914156946        -10694.106261927353      -3684.664765438516
20938.034309757677        -11766.132695424929      -3327.4943382954207
21119.91016639286         -11589.743448771223      -3403.263041396103
22040.001092070783        -7828.490559673097       -15818.52753908429
21818.028339644           -8451.37985430938        -12767.014764755502
22811.42776451815         -7753.1703249355505      -16619.86905973128
23782.35562419457         -5411.830138917499       -26447.61976993172
23448.716905995338        -6957.374908671707       -20001.819863129112
25498.48091282085         -4833.394675383483       -24583.276801059343
27420.856893757733        -3917.6354114280034      -21637.857981856218
12298.21240074155         -20198.197412336955      -142496.70633845878
12396.597846878018        -20191.982530532583      -138723.28985517644
12796.095851029206        -20193.925835713413      -124384.35704266204
12695.846232010057        -20200.430935163633      -127863.27633767057
12492.17314846349         -20193.15697390768       -135157.14712809154
12591.743746521506        -20200.48580262721       -131551.92697989568
12891.762673120662        -20193.127784701912      -121160.54066061013
6802.975921884369         -20717.43060266853       -514797.3716067979
6687.51628445518          -20892.88911688002       -512955.66641530616
7231.117051086565         -20694.137464951342      -474243.2827331917
7016.542648437817         -20765.032626382126      -490243.2830771179
7440.050293768362         -20782.242392758475      -449136.0043510377
7639.2094455915485        -20775.120255431124      -431353.70571564866
9492.107073218358         -20413.45121798411       -293286.14748882316
9347.440761528624         -20402.478780248188      -304064.7454595385
9195.740541501787         -20426.500631669536      -314842.3276392003
10075.302751700598        -20412.54029527355       -253860.40318466115
9632.529689424257         -20398.384491994893      -283643.1565358487
9929.94387509022          -20400.7396872096        -263437.07550940383
9776.075584067965         -20418.497557233215      -273403.8890559382
8689.014693382738         -20573.059390830673      -350192.4326993476
7993.50571118611          -20551.171822681998      -410593.7488304462
8123.3973313316255        -20527.385190973077      -400017.53410735884
8525.116276053168         -20581.914757836657      -363286.4500603552
8246.941224649156         -20554.95256609106       -387925.6958541864
8384.671521852275         -20535.677625274184      -376832.3523459632
7896.7848825224555        -20716.613394206735      -411351.11554146494
8948.2561142964           -20574.781551760065      -329704.7908846144
9113.839277087272         -20591.199504338005      -316684.53104859515
8804.82275669172          -20727.44814395042       -336028.20204181893
6460.259519895598         -20944.85601075588       -530867.4894564643
6214.631055711594         -21040.29329655772       -546446.8762965379
5685.652131693585         -21313.027261284064      -570797.6658807102
6020.162781242942         -21245.816456971         -546699.3488820463
12246.129242388159        -20307.261270859297      -144641.52796416063
12147.010878118512        -20300.709022566618      -148536.15779852893
12048.629673573729        -20264.372913759697      -152494.6185802468
11950.533933185901        -20292.522518745314      -156561.09971734075
10229.753514479022        -20397.109392871356      -244395.79252332
10353.997914213818        -20409.760506755         -236688.9246021655
11839.949252074262        -20297.55570369905       -161249.91119932965
11738.278491815578        -20285.66983747289       -165692.82779216135
11647.735532863562        -20263.47418804309       -169768.17387710954
10548.954159599174        -20293.548322927625      -226349.47765967358
10643.309185822918        -20267.81203237898       -221112.27863192427
10730.999054278469        -20298.68978438679       -215897.09460169767
10841.940947195968        -20309.991915787366      -209686.4635616185
11556.550248199399        -20289.118509807035      -173886.40209081778
11447.935613074998        -20296.690541691118      -178943.25036744095
11348.845289826902        -20271.043492091667      -183768.778571503
10956.234609034413        -20301.238865778203      -203592.15424031275
11048.65759738702         -20269.35963510494       -198902.82784364256
11253.379903360308        -20296.02086467447       -188365.4210384263
11139.145762349146        -20296.690369775595      -194103.93218107437
10479.196042367776        -20407.561321131805      -229307.00433477407
3711.44849427305          -20974.57126218166       -797963.9758286561
3355.8491670006015        -21082.230599513292      -811035.5143310752
3013.3817986430763        -21195.51585727559       -819199.1431951475
2257.9949651405527        -20962.23090934319       -916671.6950710578
2656.726185551242         -21163.47412562061       -850537.4962885069
1732.902524222912         -20981.529666190738      -943383.9353530435
1192.8027040063635        -21117.41078385988       -937830.9203944211
4954.037516236731         -21506.200924527115      -615191.784278225
4060.4544524915013        -21322.772100606777      -714258.9836401887
4505.820774699245         -21616.248441248084      -639310.1684207941
998.5409868205721         -21551.019295082966      -855615.6718680924
5440.755849091671         -21742.565095955997      -550721.2212576403
12991.302235891757        -20198.322925731594      -117912.3443129313
13096.178180893543        -20198.32576632907       -114562.32659604955
13198.217867128806        -20192.36257907748       -111367.04249543235
13395.298978847597        -20202.76418371827       -105517.89560660277
13295.36847129481         -20193.95835252313       -108429.12573099804
57975.75603452185         -32443.593216484078      -2658.5769024248607
53871.48861886574         -26649.13184595515       -2675.7144937456987
47905.94525792252         -24566.80795016462       -3082.579899920472
33993.252152436165        -70760.86289201265       -6269.6685842496445
53349.373080506295        -53845.31219249939       -4086.67786166758
39299.51165739785         -65840.27519048477       -5917.642254371091
46456.22907854605         -59988.325864917395      -5052.298459433023
54670.7149770135          -40543.09741375425       -3512.6276287222886
51796.65667498599         -46945.62822538005       -4208.493070848945
16225.9405820924          -77072.5275042159        -7551.49064119637
25186.042310797147        -71828.25197550275       -7492.317753315888
20196.758539820767        -14300.53239888297       -1688.3561061484015
20294.74588801013         -14243.529723601605      -1765.6737492858404
20403.170907949527        -13855.431385665326      -2081.944600242571
20413.33826410606         -14016.133438645695      -1970.251373632508
20394.745471802195        -14158.447182117729      -1861.3118374094904
20586.30564943267         -13115.466998514692      -2608.658444888071
20590.15611080458         -13263.449582209272      -2517.8499114772208
20527.04397774312         -13384.234340460232      -2429.4708554860326
20526.00934372469         -13485.50303511402       -2362.663384460967
20569.147759884294        -13605.456651328948      -2293.6087071197035
20767.733162988225        -13060.338451413008      -2670.120662250463
20654.728822155495        -12576.095070033698      -2926.368330599741
20834.035398531298        -12739.434473363395      -2858.6861485533077
20941.967614995272        -11973.777960087815      -3240.7800718580274
20894.12527105227         -12187.36142096562       -3141.9144547913615
20799.33357125532         -12380.60267658167       -3041.4524709319753
20942.80262679142         -12842.64104158342       -2814.7813560141235
20959.924801126916        -12981.13940134444       -2740.6752526222535
20583.689525595735        -13776.7989552921        -2182.369907586684
43874.33682533524         -10495.82966441187       -3516.9153435185085
46075.648787809136        -17387.538430058798      -3109.8248307438757
21756.367898703953        -9011.808109439236       -10337.909249508988
21563.373832382855        -9482.349879395833       -8256.531749280397
21542.08148674186         -9823.919662583305       -7030.151749703497
21277.68713389273         -11123.397280579647      -3564.792791490416
21299.987201527758        -11397.407807422664      -3476.540823405263
21567.734124240254        -10277.260701086865      -5738.977612090882
21447.541091346266        -10776.849082627901      -4104.376064520092
21184.421731597133        -11840.167242770263      -3307.7746476312564
21445.79763316177         -11642.452854958909      -3390.5785465839567
22536.48212995238         -8654.145557950487       -12836.455344630214
23729.959364831862        -8247.067457547117       -14973.507251985955
30118.624263934566        -5326.912592397612       -14238.201928076085
25134.007869155266        -7088.958322062765       -18176.34466146015
27556.889731271698        -6505.869203292931       -16520.912841204376
12351.61275845743         -20296.636623918534      -140584.95331807088
12442.184838498142        -20271.08157084049       -137151.82781116109
12841.297872008556        -20277.54558134266       -123097.46312915417
12752.071378231318        -20302.99941687781       -126184.36524347232
12639.794099941311        -20313.148296379073      -130099.0046978334
12529.01926070747         -20302.907019037993      -134028.37543399245
12927.782646184392        -20299.47316407756       -120301.35732210484
6895.285018057756         -20973.005623622837      -487411.6007398311
6674.113190182799         -21100.524171704525      -498505.47749359545
7202.829483676973         -21011.64877388143       -456802.03137762676
7751.741165156205         -20936.799328962756      -413015.81098470715
7521.512812714536         -21030.61616046673       -427749.4379026174
9553.571617845015         -20529.63806622029       -286513.8713075621
9428.59283088155          -20566.30268882398       -294464.76146263763
9275.045756563852         -20588.384350579927      -304924.39128076256
10127.889237292797        -20589.182908371415      -248069.96131180265
9987.128385358365         -20540.89098666273       -257536.326461183
9671.166636403294         -20570.29345692582       -277673.70677973167
9841.53561368578          -20572.05456586128       -266371.3417585233
8583.808175277027         -20766.154661391643      -351901.7756043778
8123.995635073554         -20711.623649250087      -391803.986367207
8356.087855005311         -20742.994978815706      -371055.1303211375
7954.246807497144         -20970.783624597436      -394357.3860778197
8691.097252182813         -20980.406366706284      -336309.4446456314
9015.665025636376         -20779.698210247898      -318686.2101522892
9204.731343609894         -20779.718798023157      -305117.2506199512
8905.939724436807         -20983.8349604164        -320585.41776604723
6419.064071398605         -21345.941202924652      -502748.23001467896
6016.353973620969         -21595.054494518725      -516975.1108381298
12287.55565195435         -20410.004873229766      -143121.4492189742
12168.020963945099        -20418.011730492384      -147742.31092422127
12031.145130867515        -20400.588961993646      -153202.74362636334
11888.316321063081        -20412.001726586088      -159087.97643848765
10282.91997715779         -20567.43579025194       -239024.19214980133
10405.716276567651        -20529.42590482714       -232260.13768290402
11771.658358207902        -20410.24072145335       -164059.6526710063
11649.053847679063        -20387.059986202497      -169479.1063876981
10642.134100100538        -20394.774980369948      -220089.83999657488
10771.957012955625        -20432.98083207716       -212582.58344287475
10901.246159381939        -20432.360061451505      -205655.44814868635
11494.288314295729        -20409.749792755356      -176443.9350684095
11345.03320980311         -20401.06415441478       -183487.79367039943
11048.116660400052        -20406.983921093553      -198171.9300877051
11189.717824957112        -20424.02496494936       -190949.2764552331
10532.755954004164        -20563.626306796734      -224628.60823311203
2883.311398896282         -21517.609655271073      -773617.949924498
3671.027990161777         -21562.38529463867       -711029.6653402629
3251.386174770076         -21452.32542403603       -758789.9047239042
2283.624431546724         -21475.110533043895      -816929.808502563
1645.3789711312854        -21603.993782642225      -824254.0856820684
2673.7465745996806        -21808.598625977138      -741131.5779236571
4802.073965162456         -22018.188877792298      -572270.3407691261
4082.780224345315         -22006.05758500682       -624048.5195141567
1377.1765645534879        -22204.740634140468      -732204.2769676395
5363.202592682262         -22338.821778781345      -502810.5623483702
5908.302800922677         -22059.577173636753      -487393.5066455613
13803.198545454623        -20187.849646578354      -94188.22726373452
13703.74024613869         -20190.45147433544       -96836.67334192812
13604.00887691792         -20199.718215971927      -99592.10000040244
13499.795368887419        -20204.73057391519       -102525.83761670685
13038.183365494273        -20306.877841140787      -116767.3104500783
13153.679875481472        -20299.35629185175       -113129.76843784265
13247.4323924284          -20270.109458726663      -110165.37805928949
13445.08554944418         -20316.573708747215      -104547.12516564019
13335.290106309518        -20304.755007084565      -107681.60882704362
41537.81550413266         -21808.87638673603       -3362.474899205716
49617.05808080821         -32767.480982289333      -3598.8697731975885
42806.074498425536        -28354.292568593683      -3906.2655109011926
30999.112405551798        -64297.38916229436       -7773.729312591502
45473.494749931335        -50635.929587966915      -5437.1445158737715
37464.14883814756         -57119.055269605655      -7096.034895766866
46866.268194113814        -42178.38515850359       -4870.5550716925845
41305.495102689834        -45037.52462170806       -6426.324966007523
15466.6525712685          -67873.83383551738       -10121.434317408823
22187.441833005978        -62671.708609867404      -10377.268928816879
20198.83381702068         -14404.161103240926      -1608.714372907214
20193.80694293591         -14504.026597848633      -1528.5277255107678
20194.00791942886         -14601.107266275494      -1451.7805144953484
20199.98032050845         -14702.96228877102       -1372.974118445345
20307.01586754047         -14354.00007781074       -1686.1806393105683
20417.949300127915        -14295.25195971784       -1767.6393533524727
20199.649846823693        -14807.875281315542      -1288.5162529741865
20193.40428105102         -14907.326526583593      -1205.204331308408
20585.10672039199         -13947.983197197014      -2065.623633878647
20564.461786155032        -14107.597116324303      -1948.1952080206768
20526.55463114757         -14230.894279061988      -1848.6826186021979
20765.514445599103        -13228.495182669401      -2569.993045367695
20696.31885578964         -13438.959034634421      -2427.862567962135
20757.724184843515        -13685.707278260992      -2281.678833540678
20967.35129316158         -13149.310513469245      -2646.5107597127376
20956.70245162264         -12555.64208912787       -2967.7616491190206
21018.402679235813        -12732.651984150538      -2880.8962587606497
21172.172901365822        -12105.891306562093      -3195.350724230017
21085.690546570062        -12365.70991272581       -3071.1811735164433
21117.720103505875        -12861.052516426062      -2824.0057939335347
21129.599390564832        -13029.173913202201      -2733.6937519914195
20771.55516168295         -13870.049798598411      -2163.7473449703775
33600.025470422195        -6786.66138717403        -9230.109085825385
38277.230554120004        -8575.741318670236       -5662.600232105862
39038.482061867464        -15545.437581424092      -4263.6967162325445
36115.842163596775        -20958.101509094882      -3087.0524834741627
22153.956992170562        -9760.937472259922       -8449.357302129016
21664.82752940305         -11279.287461978112      -3514.380489721465
22087.15197851869         -10712.06183055896       -5560.015406745959
21488.600955157148        -11962.933153299104      -3266.9740399487696
21737.557780599254        -11723.492169620362      -3361.195952185052
23445.634133189047        -9526.155363948552       -10706.939264219262
24954.215985855084        -9128.599608837983       -12431.987542768487
29737.00031345122         -9070.433219925095       -10750.04892567388
26724.62970718807         -8881.51276222856        -12663.632524080449
12438.996570284353        -20401.292085712106      -137456.55129186067
12838.332802614274        -20399.87498742949       -123513.37017922787
12700.55979503312         -20435.243986578425      -128233.67314160732
12569.112874511038        -20438.801005139332      -132815.5971565771
12964.99755370644         -20423.64791016322       -119439.47337201257
6897.4760666056445        -21361.86902613912       -460578.52614937205
7308.488039464988         -21297.339556204843      -430632.4281754317
7759.570013546157         -21192.540550546888      -399540.2085608537
7567.542015580726         -21360.085196177224      -406112.00367066264
9543.461859297619         -20699.75847537264       -283624.26023837074
9359.929784773978         -20764.1057003767        -294662.4275661272
10186.287288689296        -20764.10937468318       -242073.1723680317
9971.765936774655         -20735.639061450423      -255385.46432954216
9726.438690092747         -20764.75069943578       -270307.1155018904
8446.525922375193         -21032.45217059624       -352774.5803204391
8188.852831554437         -21041.92492307931       -372250.11053020944
8004.536317130053         -21225.19990153884       -378634.4967344728
8613.562806703754         -21203.40807486494       -334278.0608034143
8803.755840126147         -21166.506790388037      -322144.32569937524
9116.400937696166         -21021.206302999348      -304788.5492371854
9307.721838756806         -20958.28772392729       -293519.0849946137
8996.410312898613         -21219.726845443533      -307354.22258267977
6575.116558223177         -21926.222676421592      -448264.94470622163
12332.790517000001        -20577.48555635715       -141490.5984087571
12210.67972030885         -20530.910490237347      -146084.27578755983
12085.605160033208        -20558.595764067602      -150939.87393351062
11937.55049018461         -20572.27883620961       -156860.27426723784
11818.80976772492         -20530.186697446778      -161840.09772087698
10393.875631704152        -20715.02665400355       -230753.2552669822
11696.587645573425        -20548.950454249152      -167025.48342002495
11565.516794045026        -20528.98838246539       -172843.5644786702
10686.781220196835        -20581.76724273106       -215938.2521311734
10828.027963955576        -20581.10282245586       -208399.45684422416
10960.981361945742        -20567.389132014563      -201605.61201464655
11433.436489214711        -20572.679492548956      -178669.04944057725
11263.151596530563        -20593.834387906016      -186536.27462004163
11100.404038513652        -20580.580667452723      -194502.29368458877
10588.832453088025        -20753.201737716896      -219541.65845156976
3210.0103501676385        -22092.978797704876      -668193.8222880242
2313.966309163806         -22297.089970794066      -684766.4839249754
4620.307670227213         -22530.470877406973      -533185.4999755447
3866.3692244139675        -22569.93853663782       -573261.7792484784
1873.9469094894553        -23090.174779092104      -596834.396289371
5260.145744908706         -22983.45705742548       -457009.05870654533
6146.085030995307         -22695.221822506115      -425885.0059601556
14298.404509236918        -20181.990506426195      -82032.40354537667
14199.566424629314        -20175.925250747714      -84293.6730652713
14116.129372178364        -20159.913911258554      -86194.13442547023
13900.751808389323        -20199.47814674264       -91728.72847686475
13836.02376134805         -20293.632792612625      -93835.2551982359
13749.602572087835        -20269.00719373337       -95978.07986410649
13663.53740193438         -20297.00374937082       -98401.60026626708
13555.683413291992        -20311.93380928723       -101415.60409686861
13094.12185040653         -20425.61755372245       -115374.16232827028
13503.451465055157        -20436.21059434433       -103355.2597702853
13247.418573156154        -20404.895239506677      -110643.05289108692
13381.194611011708        -20440.686217889626      -106837.52848631807
37400.449324538866        -25623.16271633279       -3760.598658026085
42863.40048448318         -34654.282927171545      -4954.025680358462
37769.992763764974        -30661.697688284392      -5347.121610281724
28047.34167387172         -57498.63269041769       -9972.227821269407
37108.376138821935        -49485.05024102884       -7763.257392783951
31580.536892720906        -51614.90340786609       -9770.425020734803
39876.55924311002         -39972.525195362425      -6519.072805341214
36612.41853258015         -43997.22360055291       -8096.580578184532
13808.311755190754        -57911.04831350996       -15271.74837858285
21262.887230304303        -55349.95438784873       -13505.55136154434
10226.740967923346        -51426.55507570639       -22854.348160958383
20191.97911512719         -15002.246016054678      -1127.0608065997276
20302.101338793535        -14463.683360693809      -1600.444207412663
20275.528101513773        -14552.611382086205      -1521.5536103501195
20302.385844832646        -14645.344436192327      -1459.445748761919
20310.157194617885        -14760.93582712002       -1371.7183676188688
20569.60698120284         -14346.03335134961       -1778.40746734864
20432.411530899313        -14416.691192250706      -1681.8731252551406
20301.630890192268        -14871.793833216949      -1280.361192536381
20277.115143180145        -14958.097116444993      -1200.6960699572621
20774.42467686261         -14061.888488656246      -2035.635301852412
20692.60433275913         -14230.226037685643      -1897.565165371143
32491.611460661326        -23811.988577145283      -2967.199745812425
20938.159084071936        -13773.7964200255        -2261.8080756673094
20985.26565442409         -13343.443219496934      -2535.787341185703
20978.71795095489         -13580.588080580623      -2391.2189464535936
21219.84447365401         -13192.060382387892      -2654.510400717041
21238.784933304843        -12644.364034322401      -2948.201445390798
21453.024150819478        -12320.397948795211      -3113.0272414170686
21382.575915420108        -12961.774743519281      -2795.7908576021755
20990.124123288013        -13971.32881396361       -2145.804594555479
33484.6017630049          -12207.642726865592      -6574.889598938455
33767.26372634858         -17186.61264914523       -3869.722193089958
32627.284478155278        -20321.408697135736      -2235.6339534745443
22975.57582380902         -10623.189163106239      -7206.405176181434
22317.789093186653        -11565.559590613004      -4055.830424271087
21938.631533399417        -12145.197397087768      -3202.8116589785277
24292.7434041434          -10675.85902662118       -8387.879102026522
25598.64677898653         -10395.175502860775      -9629.06264167655
29391.78273656163         -12675.230413187654      -6660.009433789819
27282.4485217755          -11109.203454329285      -8649.754008966544
14395.527007569623        -20186.17611737044       -79859.62206299287
14493.020989183338        -20195.813444209292      -77766.90608555406
12478.970912868645        -20585.616928461033      -136177.71586927422
12891.039026273971        -20533.432332229753      -122080.24472818388
12776.60072064448         -20562.566119355397      -125894.99607888817
12627.270379084473        -20594.654765600648      -130987.85493714809
13000.101238230425        -20577.729440522275      -118696.91533219481
10283.1519278686          -20971.55673547717       -233620.51545903922
7353.07981874705          -21722.478624359723      -403240.0100725764
7832.023338300474         -21542.83190055993       -377323.93961381767
9529.297226320963         -20987.0325593417        -278357.7798338237
10055.19950407296         -21006.608465905178      -246016.7294457377
9796.922520096025         -21026.81963521526       -260937.07149102955
8332.911316001737         -21421.370659449574      -346086.34696975397
8794.146018334135         -21416.864799034804      -314891.8066854444
9316.589696267509         -21255.866737934062      -285573.93166929384
9041.629660530933         -21474.08148188853       -297082.30411023804
7084.683737256357         -22417.940617015527      -384224.46468388726
12369.032189055304        -20751.230739932125      -140151.6941830862
12186.417136210202        -20701.01103337842       -146928.07279882414
11992.34335462294         -20733.134172429338      -154403.27460032998
11800.348828906759        -20707.205162778602      -162223.7700576939
10481.950415618752        -20958.092290943387      -222953.0666101595
11578.649264892438        -20717.435274543124      -171617.0538308836
10756.882853475723        -20765.018742617387      -210503.56291734506
11007.686708616571        -20701.446726963382      -198284.7888820073
10890.201659291008        -20707.333795413015      -204162.47092797374
11356.740104788905        -20776.022145489336      -181240.23312201246
11139.840644134452        -20774.336796227275      -191355.94370281475
10675.377777411253        -20954.30127578136       -212871.08092572086
3149.029885993371         -23263.459723940192      -533801.9494367301
4357.9355677404155        -23236.340762408818      -484016.0516915728
5077.74032267656          -23618.723403551452      -419335.04746855947
2520.6981510561463        -24258.71001200868       -461323.49645569554
5997.633820064466         -23479.510419029943      -384573.1703047532
6782.69687992045          -23102.260784331662      -365307.983757333
14345.930507921883        -20263.88842065331       -81381.01475156556
14018.652952562865        -20205.875227826822      -88806.04126807563
14251.243996901994        -20284.8032849642        -83650.15505370758
14134.075547590946        -20259.57878415922       -86273.49523524837
13941.887011770681        -20316.267277185656      -91248.03673395178
13870.810043412203        -20396.30540878365       -93400.32260706773
13749.89258697363         -20392.88908265207       -96512.19554635417
13618.453170304347        -20418.825481115862      -100123.51698339218
13146.886701232768        -20598.119962683526      -114226.84383194288
13567.975543731734        -20544.70932763777       -101959.35512032597
13452.455742932434        -20585.198050573         -105291.29846362006
13303.547531232498        -20596.690617662513      -109577.49349321029
33682.59263106807         -28145.549282483214      -5611.660103672487
36223.55938351775         -35478.29179744252       -7264.53130085886
33687.84586725708         -31962.201592081186      -7534.785281764681
25280.068894121727        -50642.224480356526      -13305.337140625576
30946.2258175839          -45973.099214670394      -10857.904874558832
33589.31497872625         -39788.963230072855      -9410.972194491078
17078.840903029133        -49277.01961869322       -20041.346673606982
10312.858284285368        -45807.03494477404       -31525.49690760985
9149.162066772962         -41184.771648361566      -45121.5669275101
29327.497894095475        -26899.468765747384      -7466.864800929764
20194.346080998144        -15099.947313743294      -1047.8918206680398
20187.99101992002         -15200.200051642836      -962.0266551456194
20297.413562606478        -15046.342284152388      -1138.5377248562218
20429.39862364229         -14834.193143263257      -1361.8156840513293
20405.808572009017        -14550.546889779456      -1571.5601032769544
20429.666307981974        -14704.16260140339       -1462.5406761162928
20763.056465319194        -14401.061029414406      -1797.0551856970135
20592.06503859978         -14490.517944713152      -1680.1767059033107
20402.106160040636        -14963.201110574146      -1249.8949488249132
20957.521743384026        -14233.881073354787      -1965.171035445866
28202.26442453839         -23725.739742856673      -4898.4086196600565
30366.604313300624        -21336.81056148524       -883.7725659857758
21192.67399959034         -13761.308128723875      -2316.09072025256
21252.780681466076        -13470.96302197733       -2501.3260710636073
21452.19677742613         -13273.54127015561       -2633.5228220354074
21798.43813198675         -12705.969057850962      -2954.080323285837
21724.26492471134         -13178.101206180036      -2715.1175918415743
21308.793651464406        -14094.454951539357      -2134.104836449045
30580.42687188612         -15613.382468925993      -4246.793094835373
30448.510175506945        -18554.131855736974      -2239.6760800106913
28208.738039364333        -14894.797035352845      -4072.6299848312883
23536.53110801249         -11816.96534926914       -5258.907652470353
22599.120600507056        -12440.66213691679       -3079.7333629740097
25176.509919879936        -12145.044428015966      -6186.453531951912
26909.619233306243        -13367.000507965142      -5299.246368154828
20187.67930352151         -15300.130225028663      -878.8905348986326
14440.273977056226        -20288.179126126877      -79408.62535190863
14592.945440835023        -20201.29069922659       -75656.30511820487
14535.514181498851        -20306.244516642306      -77436.83734101472
12531.480543596395        -20767.409645077973      -134403.23979298634
12425.811327333644        -20913.319118291798      -138057.43737779433
12875.102577731765        -20703.502870969678      -122895.34028785831
12706.886389662019        -20778.30041748061       -128472.62354803806
13028.160294608104        -20782.919088951912      -118223.72906891491
10383.490314425344        -21152.48877012689       -225693.91037746132
10194.626412528858        -21223.323632537802      -234792.35538188877
7975.3647164860795        -22078.47701021713       -343767.03676818457
9596.551841176224         -21349.53977976327       -266363.28523833887
9902.2819221386           -21317.3472453952        -249353.4201815531
8808.278577129779         -21829.8064957054        -301016.5826544723
9293.699479659022         -21650.003116883152      -277182.22381552955
7650.768949055873         -22963.18275864749       -325369.2512963054
12256.352881496361        -20945.151696992365      -144075.6571478255
12075.949607386596        -20896.155541789114      -150856.57160231812
11879.173485884034        -20945.973531871525      -158372.75234782498
11700.115243517186        -20901.521611645618      -165776.4233618778
10566.974389215144        -21201.978572554468      -215588.4207518442
11497.83350332709         -20986.644336168178      -173918.04975862728
10947.005839198007        -20877.593243709343      -199917.64357155142
11227.529130634177        -21011.202585542465      -185674.1965005337
10775.301121655017        -21165.812030488793      -205661.44016035736
4213.741420414807         -24403.59841117772       -398986.5620167366
5721.010054853927         -24485.47992634959       -340935.32236889465
3342.927262899704         -25821.36089925236       -334611.14509268076
7034.312862230242         -23955.44830445925       -312693.4790585258
6789.388947423213         -24990.49608791136       -279208.2753539904
14341.30667336497         -20391.075193715456      -82122.84062110554
14057.179529075556        -20351.45756868436       -88569.1276896269
14190.872251413986        -20391.027886089607      -85568.79558161166
13967.95949648419         -20451.021938115155      -91201.88740329101
13838.752734861397        -20524.594710861922      -94750.0665004034
13695.234299310298        -20570.28053314188       -98643.21105673826
13207.97071976291         -20800.86783573532       -112863.21533346198
13572.500986632613        -20718.490618234835      -102395.1684286349
13386.064319930889        -20774.4009276689        -107688.35230130663
29831.58220530055         -30701.69216361819       -9856.00315622084
30889.475821052554        -35379.62254915269       -10663.062246907333
22711.60775789976         -44154.892020562256      -18185.069942163704
27422.95246285019         -39324.96680745352       -14451.511655483506
14553.99245909875         -41658.35608422514       -33032.3393022273
10810.349711791121        -37451.41952184377       -54817.161939935264
26316.966134859515        -28635.955788121028      -13146.608950434036
26694.42573333254         -25916.44979486931       -9661.469973731957
25292.38134860638         -24138.606191493294      -9501.829725855778
20298.17569594635         -15150.629396977241      -1054.5031220871606
20264.89456914083         -15251.126615426267      -957.0124258953686
20421.051364694795        -15104.103051229531      -1146.5787097922778
20542.980464191165        -14910.374920145878      -1347.2085002517967
20951.204670293206        -14457.18423962676       -1810.9747698718015
20590.379312214627        -14795.009995178101      -1452.8792558990172
20604.033741753094        -14642.572602318158      -1572.007014494091
20792.233772814172        -14565.056845067626      -1689.4272296749132
20575.89784508622         -15035.447168614191      -1264.3120133696873
21222.444283701647        -14421.023952597483      -1906.5071297748534
26054.76516060314         -21797.236650896233      -4527.059393875699
28072.03707553327         -20311.655017532135      -1260.206738732931
21687.985232747018        -13674.83705051906       -2441.2241063409456
22297.069731418145        -13239.86126947953       -2728.6493343357693
21675.898908276184        -14359.883706888277      -2041.9790564162238
27802.066265354108        -17322.01809032665       -2062.112824102269
26359.795089713567        -15496.353696358789      -2738.9309549289123
23557.911298561598        -13355.32500901811       -2937.1235904447917
25039.11854500562         -14316.41706363985       -3065.996197019495
20192.037698787943        -15402.126896680966      -795.9900603465966
20293.588625162825        -15347.031307836607      -892.2242637241446
14467.053091037747        -20416.98680615829       -79469.29836719645
14694.759441119315        -20200.368525642487      -73528.87723672579
14793.23433274947         -20195.0969283192        -71501.79826803358
14640.673509669337        -20309.109498352405      -75232.1431578431
14579.054738341889        -20426.37141991166       -77120.25784626871
12391.14483641274         -21120.590972993366      -139042.60858796517
12580.912063574287        -20981.3359007016        -132710.38663932364
12847.827796971598        -20986.069827278126      -124060.58000825104
13083.946692709223        -21034.480922554547      -116877.63175897574
10393.20456512334         -21409.841605452453      -221671.29145132774
10124.56064300342         -21521.461726970523      -233777.6254793346
8739.708163822133         -22611.043837181795      -280901.12848835037
9768.873009890132         -21764.55197676332       -248017.97818748545
9260.60541016237          -22072.91491142672       -268127.45782494434
8281.315414984016         -23601.25786939203       -271477.6672965992
9155.658273473276         -23244.949161769964      -243790.76039916812
12069.167980007694        -21150.574529163165      -150513.87239606815
11746.008376468344        -21148.827379045677      -162935.348826057
12269.914596502005        -21362.5001245377        -142774.84735862364
10716.3057706069          -21465.32756568865       -205138.12716331435
11427.726160054379        -21309.574954549764      -174962.84123983723
11041.570261446957        -21279.28946724889       -192097.5537269133
5467.538800046856         -26107.335213946564      -272274.6544830588
4437.153385089081         -27920.403562369404      -225973.44519990325
7676.390614123584         -33890.56559915879       -90272.10228125135
5883.741107728024         -30633.55607603771       -144162.45253726104
7566.864916891576         -26186.524060225405      -218276.53038591731
7899.737700795238         -24700.82410888524       -251276.95210524718
14393.82495731699         -20525.89257757097       -81584.13841869663
14257.795078568877        -20552.104010886273      -84755.63941129365
14099.945820580295        -20516.099789828782      -88277.390496742
13970.862894372489        -20640.380302568476      -91897.93127605559
13791.841003169453        -20721.775518282317      -96663.41411003064
13292.687752699825        -21021.81761970165       -110817.20254020552
13701.364668230408        -20963.193648199795      -99691.9214772057
13487.7079311677          -20924.42730829711       -105232.3771465655
25085.114883470567        -33187.355004123616      -17681.845310214856
20782.228181329418        -37607.61882989057       -25449.80328851759
11321.368551789656        -33888.4966918861        -70007.760331299
15212.566214098979        -35129.34000665938       -45947.14054967122
24316.1151680877          -22434.27918502858       -8365.82160637414
22852.422509262382        -29318.242828502858      -21791.874382848582
24333.018864562917        -26182.47848612817       -14619.362325951615
23872.562174599585        -24612.098000835587      -13383.565720972532
23572.878312113917        -23546.200689627804      -12272.434744740756
20188.889946303414        -15502.904550692205      -709.9405611203001
20400.35909582175         -15255.432724873128      -1016.915814022437
20593.010535596553        -15192.601898036344      -1150.181863806754
20722.026634794576        -14928.690549031608      -1400.7460815518152
21038.32298612811         -14648.150646899323      -1704.0602101051209
20814.27700085283         -14750.123940946076      -1563.3018002942747
20777.606611064468        -15116.702572823346      -1280.5260324661006
21415.615499026095        -14724.809703607343      -1754.261966788153
24232.043579452362        -20779.052536550844      -5382.832934879905
25558.012113896406        -19133.99320389104       -1751.4367048322404
22506.742888966222        -14295.537695285047      -2206.320378171698
21968.99004512503         -14845.527633303096      -1807.399263688405
25380.711719724113        -17040.399151144175      -1369.2612216408177
24849.205414351112        -15746.291116451093      -1760.0502000075103
23751.309014908034        -15235.134504285916      -1860.8163708058546
23751.42554258364         -19229.830742955954      -3409.3732791934403
20294.087635936205        -15461.615195681306      -798.3358437000048
20422.845233707885        -15411.813360616676      -901.6139641243832
20268.249361106093        -15551.769969796997      -710.5961405440182
14888.159424091536        -20196.436282869297      -69632.59987602058
14512.344018647558        -20564.158002982487      -79191.16514493515
14747.752349466238        -20301.12024613781       -72993.95569583071
14836.248195122627        -20278.336249105265      -71101.62286794429
14693.887641027346        -20419.84076359059       -74701.72068255283
14624.834777215938        -20541.985461916724      -76716.17515565784
13205.745352223417        -21293.858981573252      -113576.9445803773
12618.29473738479         -21318.86102481992       -131264.0152657569
12921.167196745053        -21321.25146376988       -121867.5557233998
12368.93154268512         -21623.798784836217      -138730.8510600911
10373.269860960365        -21894.469364836386      -215788.46730512832
9715.818687952857         -22566.5823613958        -234242.42636165014
9198.628403726249         -24106.01824298813       -221654.32548201538
9842.820696881132         -23339.843497892092      -213284.48818396777
11902.033886019679        -21598.675310875817      -154966.08586314187
11151.30752845596         -21829.28654443744       -182255.28440510508
7304.3459304779           -28391.277429761354      -169471.16555406738
9688.116680376894         -31195.450218642694      -101214.22769241032
9109.621149503753         -26844.35230830044       -167602.7203987522
9528.412115675754         -25365.28894837592       -184881.556508017
14390.58962923173         -20708.359928225236      -82447.70338670338
14153.701237782576        -20714.498604399105      -87818.61496768397
13972.977073357019        -20914.29125392357       -92796.06482740714
13839.802772267056        -21169.141240436147      -96714.82024751094
13528.565793555232        -21267.36074951598       -104782.56391045789
19621.92774539566         -32218.64877051353       -32761.127228651814
13155.673722987256        -31746.682992744085      -69096.4951109216
15905.436680250272        -31317.32891835158       -52150.25495876946
19794.917033967777        -28593.262269027826      -32981.29621905568
22880.040100590504        -21592.074757495597      -9929.361038215056
22995.25462862609         -22777.595314113554      -12265.196372414799
21520.45374423186         -26704.576733676942      -24193.598508661926
19552.866130758033        -26802.46050148729       -33659.391591364445
22546.399525004817        -24975.60819029238       -17987.63627916577
22414.730885376848        -23501.354650025343      -15611.777744803107
20190.98577642483         -15600.66985900903       -628.8754345206617
20596.43201634128         -15351.41456895527       -1028.4000554726083
20786.716280570836        -15292.511301722603      -1152.5726272698887
21034.39024403455         -14970.687802729508      -1477.4611169379896
20948.488659232906        -15230.762949491698      -1260.011641232925
21496.216360899256        -15099.271466630486      -1529.5016911123323
21885.973969139195        -15363.409805682439      -1466.2757499590928
22003.990420163213        -20831.214103652528      -10509.307301860636
21809.84999115598         -21620.83223667289       -13187.535340562748
21366.309692081923        -20753.765757794965      -12341.311944744431
21472.91210098093         -21191.64292145388       -13225.551516410294
22834.005132143826        -20098.530088008778      -6610.039204496629
24000.098831604253        -17900.586733391174      -1639.2471863231342
23135.437858064288        -18414.33062301601       -2872.178673972455
22596.897855957606        -15392.305957526385      -1612.156380063483
23715.092702404225        -16643.151166826738      -1179.6393255469786
23096.57806158444         -15914.250698557105      -1421.0367309107496
22732.460589547383        -19028.79372690089       -4509.426103234322
22500.099152119477        -18362.298412485008      -3565.9383949348107
20580.77745177229         -15503.18257266802       -902.2505562795164
20399.32630245514         -15554.118690051353      -775.3194704893592
20299.357588784947        -15645.27017334652       -649.3926331607669
21191.75152010272         -21113.92727335988       -14040.497029072067
20996.282354415947        -20840.709063786166      -13970.680255696645
21557.60580089639         -20357.337117822426      -10562.171550819929
21063.0691928657          -20533.667291383703      -12779.005799528111
20818.33389635219         -20600.05217638814       -13920.183265180603
21267.314648877044        -20385.220348798215      -11597.947083085588
20827.82225964716         -20349.75799739337       -13085.10651805972
20650.72950811738         -20411.831692982712      -13987.209470397609
14987.534297112281        -20203.530365209834      -67760.0871785526
14921.854992472841        -20307.01847394995       -69585.21366064121
14600.607384612827        -20714.92092986186       -78002.714619698
14827.383311185771        -20405.413067685506      -71947.97206809679
14738.158984409834        -20585.15461326814       -74606.3869485665
13055.94311131928         -21574.49148774021       -117856.7699428233
13294.113880194429        -21585.852594001182      -111253.60364394737
12715.076221770314        -21719.652906344338      -127638.22901411596
12293.858879949243        -21932.087454392         -140138.1947876825
10749.368942579282        -22799.329385335815      -187139.95916890196
10441.15872231328         -23978.297995577737      -181051.49087940986
11858.884961065178        -22398.65012211893       -151897.54600384473
10132.934926471713        -28450.48957879302       -126371.52898757304
12041.787950075588        -29539.858026706475      -91875.93096716858
10923.736864364946        -26467.668912422036      -135743.87000003844
11652.476450499304        -24957.692282115524      -136468.99688138886
14454.10372369333         -20973.45147634916       -82105.85981213536
14217.818229298082        -20954.283367779488      -87217.49665008664
14059.828204175741        -21219.825993515766      -91612.63463803769
13850.894704156624        -21455.95438229723       -97010.9109047635
13556.209287502394        -21724.64022162146       -104522.93719689384
17315.780753358657        -29194.15304633245       -46847.03613330083
14512.294046439687        -29415.09972701187       -68096.88673287012
17895.727187524077        -27308.768974444472      -44310.37597396149
21227.19454866416         -21507.099423504835      -15031.397378474934
21970.167973514366        -22601.64940045531       -15137.433715796315
21229.672059931585        -22023.978735086243      -16476.583811313485
18582.87390271058         -25863.874185585828      -39058.26030199914
19970.358785355864        -25541.820344701388      -30045.0018550058
21128.954662787855        -24931.106715196158      -23343.874313854205
21348.047411401414        -23801.314825761663      -20266.788879239677
20199.526018817025        -15703.094790875935      -753.1409999336589
20796.173368444324        -15460.707172075092      -1028.655220380246
20707.587306669502        -15596.908434922516      -887.0233555086255
20981.386863798754        -15430.95588024538       -1125.6940449692468
21219.110953032316        -15297.93205976593       -1308.1257068201796
21577.069181896542        -15542.257460576126      -1258.4098215887518
22020.186083028944        -15795.04232314319       -1226.2576631557947
21976.026687541613        -20045.880965949953      -8485.910136242535
22092.987949857845        -19341.40397154564       -6409.335414086504
22693.10517446668         -17550.143499347017      -2112.7887111675923
22457.223696732915        -16383.638609770887      -1070.573663554496
22013.948056642137        -18633.873562999168      -4902.436183273584
22001.040924521723        -18075.730982038134      -3732.203106506316
21822.668201056404        -17581.570143337485      -3002.9297490720624
20562.30048977922         -15644.133212957253      -782.3441493549702
20687.207905733358        -15724.625761368325      -777.7336323703421
20427.111065905618        -15701.715975313195      -669.408056391981
20311.622028451904        -15760.61845424272       -820.3249344105825
20913.386815190133        -21206.43740454795       -15418.5950466011
20485.61779254143         -20440.928157416547      -14772.350507222502
20610.62391254522         -20580.56062567427       -14705.05581713007
20341.90193078614         -20323.42181873062       -14993.814254689734
20347.499573998182        -20459.34449123528       -15435.87898665911
20624.843009903023        -20836.404479242363      -15478.337072704895
21557.913606156213        -20004.217868258704      -9548.369655377517
21295.980994080943        -20106.13399062549       -10664.949126806134
20481.826684485804        -20275.81009464354       -14231.198567610669
20629.114172009242        -20221.301814552735      -13444.793716970104
21021.48241788034         -20179.669462132806      -11829.642585675172
20784.204370658124        -20152.025546920137      -12612.371948356717
20324.26539016529         -20161.076107090703      -14507.150431951717
15092.696985347146        -20204.25885738271       -65795.65761049087
15032.667189260288        -20317.5999001485        -67535.59904644152
15195.384024072662        -20197.66228536042       -63889.85665392477
14958.985258933835        -20443.056182285352      -69584.63499586168
14653.660899242459        -20977.26256009815       -77967.92779035831
14772.990024617262        -20770.175976892715      -74740.40673557212
14873.937423109717        -20595.50503557977       -71971.57202808358
13143.528687714093        -21951.799451428982      -115154.19120666853
12603.785215438655        -22315.267301379045      -129331.28347901003
11815.159604789098        -23495.715174459005      -145117.23182179077
12496.680670224301        -22820.18968395339       -130281.62919183055
12581.12383014438         -24101.278212538888      -121317.95822091692
12886.9400644657          -27529.87142604145       -94901.78288564402
12537.713585723763        -25890.24902026071       -111037.15579628551
13014.757483448311        -24866.022249935646      -107925.86067391497
13537.92254565969         -22107.67705170084       -104979.06598775441
14567.769573208978        -21244.00132619166       -80640.22537111405
14311.20400975274         -21286.757519966068      -86161.08154775224
14146.044629645457        -21574.431991149886      -90430.84434198546
13862.837531027717        -21875.767659367008      -97224.67323366315
15768.145107500633        -27162.703951895226      -62290.18094826689
17309.08102148151         -26004.440928606156      -48969.863591783214
20818.726000198112        -21614.382212397817      -17035.997589813196
20936.55304298437         -22722.889168655798      -19536.99064498999
20615.54080307255         -22077.01996883081       -19293.16850878842
17679.355940869158        -25005.341000403263      -45250.54325636711
18929.675093039114        -24739.115872394992      -35287.87531773892
20165.571877086226        -24334.773359005907      -27023.354401516932
20204.152051107238        -23303.993788543503      -24595.01113719649
15293.622461185601        -20196.728143570053      -62144.453460792596
20201.63784769483         -15809.523239004791      -981.2395300664685
20895.652584008           -15697.805779987752      -892.347047281507
21233.6183717932          -15634.93062017511       -1074.7673140478862
21555.186927893435        -15899.397618664425      -1008.791663293172
21859.009377555914        -16172.893266379893      -953.5475688819606
21641.63863927215         -19694.70872205292       -8449.449785340512
21521.088874470293        -19356.934667452006      -7826.7844296869835
21560.305272839872        -18970.974824008204      -6681.366299937699
21539.132840173388        -18618.272281281774      -5805.685570043887
21763.74041401164         -16561.480788638182      -1427.4098393382956
21913.17990485385         -17039.841177748578      -2001.6909771099097
21548.434608070987        -17343.005521058152      -2883.819507764583
21636.80593672803         -18346.18496157615       -4932.354237459118
21534.372126231967        -18085.004826830474      -4501.698188288329
21600.6245587118          -17804.543102662294      -3759.4237264971503
21445.4569950251          -17554.00574282767       -3451.754568572555
20571.792906139388        -15784.247843420095      -757.8643931602496
20735.393795202282        -15851.271584678592      -816.5015862600108
20434.759200179054        -15831.115791302225      -903.3310549897238
20308.244585042932        -15873.57298157442       -1057.2549163155797
20570.05633828602         -21227.130862976126      -16962.971027134536
20403.862420293088        -20620.8461901169        -15735.156741642317
20200.1240732014          -20089.22669347277       -14796.864165926543
20124.42979949903         -20126.20882613758       -15269.026781919873
20189.44112919637         -20215.496562855304      -15294.126816851
20083.142049925922        -20187.09776290205       -15678.416440390083
20220.794559137987        -20390.852801425895      -15770.625922099754
20260.085546833758        -20535.230722686025      -16092.596736729898
20361.09682598407         -20919.136715726225      -16925.43902897878
21314.99857011496         -19822.654976340247      -9763.74313255662
21049.80493255775         -19904.58634139947       -10872.155279845052
20459.331313295355        -20096.300977087914      -13712.669588574594
20621.682202897682        -20041.934873619048      -12876.21812996865
20840.782019190272        -19967.002237112916      -11803.138123641931
20286.515693427118        -19995.129929171857      -14086.022002968588
20170.5493581509          -19994.609526866843      -14587.92166680624
20105.543068769686        -20042.83920871436       -15053.137890194559
20042.545556382775        -20105.085786017924      -15568.659917676438
19993.167098564543        -20184.624828368287      -16091.729238053269
15148.68781340389         -20310.26403864225       -65356.955650724696
15086.327411749267        -20440.712723976805      -67186.64473475724
15243.763071351925        -20278.481975621384      -63477.99241915522
15337.47651103937         -20304.54292517727       -61984.07798047631
14744.395736021304        -21172.40696630998       -76858.24745842975
14748.949873186244        -21415.994186995067      -77548.95767241092
15011.996679537808        -20595.10496054149       -69337.50609968018
15124.728235744533        -20556.764951660334      -67067.5890546258
14838.465979216917        -20988.876233463856      -74352.57521828865
14934.664226948584        -20782.240289749087      -71655.68244887597
13241.6505521139          -22635.014597215806      -111515.54076803521
12877.154147626456        -23392.98674501395       -117992.39854181964
13268.499509586547        -24007.680788237507      -106831.1168605279
14210.657065840554        -25629.990230788906      -84650.41963356268
13899.985219909053        -24394.72228398335       -93539.17258137083
13834.159966742642        -22372.633024160055      -98040.5725439265
14496.780771714846        -21633.867644524133      -83125.90356252268
14251.113885272393        -22019.556192539538      -88838.55097311444
16198.73181373102         -25101.687107799215      -59887.57212837347
17117.43540077378         -24178.593845897834      -49567.326898973726
20418.23416467915         -21600.76444353219       -18830.612759925774
20147.584024589945        -21942.138910125675      -21230.392690421726
20150.767965254105        -22528.221932882414      -22894.83692935124
18132.449318274997        -24012.56139071938       -40106.83184929127
19216.330045517814        -23692.511041179503      -31416.04659899196
19407.6419643995          -22744.25240377573       -27836.670332689446
17434.316840495754        -23414.173999916675      -45174.184774113724
15391.816702712616        -20202.315076231138      -60484.31841454484
20195.862137147757        -15913.836768061781      -1217.8927139901402
20882.19214253351         -15932.823042350683      -899.7073539767847
21159.29760533331         -15927.014136146765      -835.8217003590333
21514.61491927302         -16226.466132213021      -1101.318359341058
21397.0600644884          -16475.33229293224       -1502.1851878479774
21292.82267026852         -19546.172405673802      -9014.859729195878
21202.1328694547          -19252.705356418144      -8412.131820248
21120.74079050253         -18978.167543946733      -7825.771132998937
21192.62455697942         -18700.522118807115      -6834.369828730085
21291.98037767748         -18439.80593901824       -5881.5483813790415
21432.2286604507          -16724.9575911762        -1871.5584385180173
21372.204348299518        -17060.619261195352      -2534.37255457766
21204.62059561782         -17323.51263053771       -3289.705331809859
21295.62079175103         -18189.934237318223      -5218.251668252147
21279.282496534597        -17955.50917851741       -4656.574110008893
21240.239793340606        -17717.758243293953      -4145.12988887768
21159.4452654747          -17534.511465185777      -3842.430515302254
20572.49512509999         -15919.387095479033      -1006.4384101974796
20732.427774611566        -16016.509087407358      -1105.2682288264584
20417.289490434483        -15947.152397783912      -1146.4985420894086
20289.160239840912        -15979.810783690447      -1300.498641845845
20251.97005885264         -21225.135917945838      -18449.262298815014
20210.35793181279         -20695.686606080988      -16875.87503827542
20065.822993188463        -20305.108117541124      -16185.6212697504
20117.91324892674         -20509.423524571055      -16667.205949314244
20111.77714087024         -20924.422035933938      -18136.99504659158
21051.19054323112         -19680.16950414688       -10170.12170405786
20829.80542175305         -19784.601882029077      -11253.316942174604
20450.488764525828        -19935.586314956738      -13196.376584034713
20624.878628454848        -19863.22120246631       -12265.208876707276
19921.830841646475        -20266.081054950013      -16735.139457617664
20303.750976351963        -19859.504548014684      -13533.865172279335
19904.528092999117        -20161.044154838313      -16430.430253058534
20195.910901119583        -19902.777671216572      -14146.354677605357
15434.56648192724         -20307.95274964169       -60348.80331594363
15241.399769792593        -20425.009533021286      -64304.94807522336
15375.449201293693        -20401.670066831804      -61853.30895422065
14805.8481520831          -21628.19067387842       -77027.54533711766
14905.476135586036        -21228.63426872059       -73956.34112872224
14918.481925035121        -21460.023980856793      -74471.9181388809
15236.338838153464        -20609.049364720024      -65322.7031282222
15095.574229484046        -20752.803205778917      -68523.67985990291
15019.608852885855        -21002.537339012615      -70988.43487343371
13969.707262142081        -23280.48710482139       -94361.19600600222
15036.304778527774        -24189.431046133264      -75178.58933824826
14390.010464273564        -22439.023013275037      -86321.65038701499
14767.698288194317        -22044.860245934356      -78705.65106587032
16252.157710769641        -23543.12673367993       -58388.81173890124
16935.11779982042         -22783.047337553326      -48999.98575736509
20105.527763075657        -21518.77878891688       -20134.273132571943
19876.98570468294         -21758.112039275376      -22121.775871489273
19708.744207811           -22145.464266234478      -24284.95185341581
19285.24570209291         -22187.418605367457      -27009.17735269016
18478.35999800916         -23037.181788989277      -35187.74671421254
18837.719926512815        -22353.468263386025      -30587.721994097406
17650.053426804818        -22612.300921404323      -41207.17314648256
15492.379711960253        -20204.755761620567      -58810.97035732449
15535.487495868174        -20310.868230614018      -58692.22331332006
20185.434900162927        -16011.601830116533      -1452.1858680007
20932.345580488152        -16128.238325724895      -1198.2564459152172
21155.780559732197        -16291.702961291967      -1353.7212644052145
21118.935768974443        -16572.05399134183       -1858.0833762399313
21014.365892852624        -19470.9227417167        -9638.764444519875
20937.064808549658        -19306.04223712898       -9367.677806999081
20963.808497498823        -19136.068098446987      -8758.268160220277
20867.154968968553        -18979.4794162148        -8559.051359707233
20938.41857727377         -18829.25544978513       -7888.327981681435
21004.141832462967        -18485.736394591553      -6689.493235956189
20900.797546237416        -18643.763546924518      -7428.570318025376
21008.79679362821         -18263.487035119993      -6041.909367382544
21089.762324126048        -16830.87599048876       -2383.6166502022215
21025.79743675232         -17074.590575642487      -2978.3192096417933
20934.32289501912         -17254.745571623524      -3527.2612021389564
20946.682620682976        -17443.110276230997      -3970.2120976255696
21009.337029452345        -18049.019399532433      -5442.640597551964
20988.801216751315        -17827.73965959205       -4887.856291795749
20967.828227546124        -17630.240310978526      -4409.685871726443
20725.897370568855        -16181.490611498713      -1417.5727633621832
20546.242633776597        -16085.843864712233      -1349.6176839271775
20367.991121227387        -16070.227181208831      -1443.4304107089592
20261.140932932096        -16063.265571221587      -1511.1745058748597
19976.446502450624        -21184.418415794928      -19707.80131677534
20008.8736456173          -20671.20887230614       -17768.957105735924
19928.95702394992         -20429.50263032228       -17299.60293153023
19884.954968138358        -20898.378811077393      -19202.577800919058
20807.531816622202        -19599.51574153001       -10732.196131427987
20613.899530467577        -19694.167451310692      -11738.906599981461
19824.4490267854          -20319.6775253782        -17418.098181651203
20414.72602230176         -19759.698731523706      -12730.15912398587
20280.123013444507        -19758.86550762206       -13274.160424131453
19814.0457204576          -20196.944450430517      -17010.6800454718
20195.316833037683        -19805.335080514447      -13797.719795609586
15474.789268689336        -20423.564437375328      -60297.167066759524
15389.034683376378        -20548.817717825124      -62380.02993818085
15114.342868898322        -21673.166091128314      -71566.31100944293
15118.501444668913        -21288.527517425446      -70255.26450743045
15333.201980810345        -20762.305773366214      -64360.53884358951
15243.335210335405        -21009.145468443778      -66997.04127969315
15198.604228788401        -22786.317041089005      -72311.26841910294
15274.090190658339        -22022.575277199634      -69703.33232669067
16205.431827656334        -22638.80008997757       -57415.49869990468
17203.219005673738        -22283.983029138417      -44744.345125620384
16765.740693479776        -22291.987585629377      -49618.0501604259
19803.475876219894        -21445.184501180192      -21512.957243676192
19600.281075872124        -21716.48454009581       -23570.83195963761
19391.500643269093        -21927.488132103736      -25523.06258607492
19061.08301815321         -21932.976357439897      -27701.996024423537
18725.94190639731         -21895.3615887519        -29955.71468081388
17575.752979474993        -21965.796657132305      -39934.98504868958
18243.77337641018         -22163.443626470293      -34594.690719524886
15573.366108766684        -20404.03249875493       -58576.87962684672
15640.053458725057        -20319.708680055282      -57054.06937239828
15597.746829330827        -20205.46561697201       -57096.35877830442
20182.09832809767         -16105.48781857333       -1679.648309528995
20836.708670702883        -16378.099906790909      -1720.0291336172518
20827.741705125183        -16655.786137995387      -2296.7777748977464
20747.05731327628         -19423.230364708885      -10365.67736416636
20757.95946966586         -19247.284624354175      -9756.427685550874
20742.621152121315        -19093.11763994788       -9305.998524137138
20699.833508799486        -18976.113920028667      -9062.46683411863
20734.895519929174        -18862.57441684315       -8586.80531849399
20745.145757815044        -18722.818788854252      -8111.319561553785
20837.820915907832        -18370.14550287918       -6770.804856951622
20792.830804347435        -18496.694224800267      -7271.6904629837345
20725.595051940392        -18598.82018413032       -7776.002212313275
20719.50042547652         -18139.93345323116       -6375.985168594619
20761.66602515412         -16897.248385581275      -2921.0345233903377
20761.97360726631         -17121.315908109824      -3464.505052532053
20716.149278884117        -17319.317039073987      -4049.32801043721
20741.99822380728         -17514.420454772808      -4526.133982030785
20762.656594965785        -17918.531699742696      -5619.908368609402
20717.09015490779         -17710.36455150776       -5121.62834753002
20574.735183232777        -16307.35558126038       -1792.5498046548203
20412.374296716993        -16195.523130659592      -1685.6176056812108
20281.73913366323         -16149.767339185195      -1695.2981246956472
19726.89380349162         -21127.55195538714       -20857.813567069403
19810.825009801974        -20647.79795471697       -18696.30918364387
19733.465138276126        -20427.969370553732      -18289.929934337517
19674.615044632585        -20849.95214735646       -20161.091660585607
20602.34242898465         -19544.398655029705      -11278.076324535492
20444.770120319798        -19618.657598753573      -12122.642587303897
19723.94640959689         -20277.89012063446       -17774.715758122726
19639.60718422403         -20335.541659508755      -18436.51137591592
20310.971614191218        -19667.41906091404       -12822.5311439438
19713.83718627599         -20175.19959289475       -17435.602480879956
20198.303493782932        -19707.022666391564      -13429.585733809437
15551.42556906746         -20519.412950819114      -59532.49703764552
15525.99300018968         -20696.909601137377      -60824.14666463525
15482.475896375789        -21694.302318540766      -65449.773060843305
15430.268000303437        -21340.375328660615      -65110.34193807677
15511.172632066226        -20957.561908073392      -62253.85603203835
15840.866119684006        -22093.113471219527      -61157.23268142053
16356.60590492735         -22084.276149039346      -54024.60684628864
17091.81970693647         -21945.376609461273      -44850.64630806522
16691.41119226762         -21807.305742158573      -48966.85757923038
19534.720407746416        -21365.761267611004      -22785.99708742948
19302.14921241623         -21655.09689138103       -25196.16027581421
17280.439406626843        -21653.955614456623      -41826.825066304336
18992.676388176194        -21618.977031105962      -27116.538027686172
18723.476129816685        -21549.52989791608       -28774.094595387556
17577.454365123827        -21510.845587660697      -38292.89715843654
18426.448320225132        -21638.877668172336      -31347.884534623227
17983.51156874906         -21590.67121133452       -34855.84737888406
15665.074751483397        -20446.608194910907      -57334.98960495876
15752.163981369025        -20346.942117311446      -55446.47297364816
15716.474168643463        -20204.58652740583       -55213.68262832922
20183.16448358617         -16203.59849978236       -1920.2005936885105
20556.227686167156        -19434.704011871745      -11074.172132140546
20626.453080788408        -16518.250375072017      -2206.6118767955263
20609.21800557419         -16697.934526637022      -2642.360993495245
20580.628099035708        -19318.71209882037       -10594.764065052053
20582.091264807343        -19177.42910597789       -10113.971631124714
20579.055841927464        -19045.625828876007      -9682.507678100743
20575.440061050904        -18899.772298261494      -9207.285137781915
20579.13255508045         -18767.51141874729       -8756.860345393956
20583.121890787836        -18630.669886621065      -8294.728605578495
20648.61092642258         -18349.114679906128      -7203.997783256771
20603.339626134886        -18494.128797909772      -7792.065789714564
20515.918142988874        -18231.61079603267       -7191.947289236844
20524.81786990087         -18096.578422339135      -6738.049780207895
20528.124117403182        -16849.03144253201       -3125.8639315744053
20573.90459822138         -17969.27785317933       -6214.5129023731015
20567.03110878801         -17009.44806894069       -3480.945219099504
20577.894552346097        -17166.590706382864      -3880.365836117238
20536.415289757257        -17292.007785514223      -4300.156334265197
20563.98978158286         -17416.011717724465      -4596.839460745295
20572.89977346539         -17565.696177970833      -5008.632337556228
20567.30614498536         -17814.85528141345       -5760.019165774716
20534.5499779693          -17688.926591085852      -5456.236514623806
20474.652145291002        -16440.689627365897      -2188.9945553052207
20393.241871464747        -16336.827937824402      -2029.6142809934654
20284.07311912344         -16260.815471052585      -1958.449334211944
19500.187660020725        -21055.943179486545      -21897.130893717487
19633.396043245535        -20610.33133068688       -19507.23724429009
19580.36886491411         -20441.831495206654      -19160.895775752993
19483.096745539562        -20785.920820643507      -21006.96303309258
20446.249468269616        -19496.257462184436      -11692.567079911758
19541.981784767842        -20317.335251731627      -18892.5392911711
20322.857624270433        -19555.316610922488      -12377.1549419989
19618.091775851586        -20212.99271129018       -18079.918074587124
20207.055564634382        -19605.596527281425      -13025.775385005649
15680.29682804028         -20596.60365896671       -57859.96303735875
15700.415682951701        -20792.789415554424      -58488.77598825281
15823.11314525348         -21487.909460997653      -59463.75105303627
15758.643607394017        -21096.440536169266      -58929.82207294042
16279.579691549015        -21590.17385621169       -53425.97840078976
16953.730353335402        -21555.989940916228      -45006.76790953773
16654.639476804165        -21402.08155432583       -47932.405923603634
19218.00650942955         -21267.835976621704      -24387.624976893054
17203.43896055981         -21291.76848499647       -41236.32533922566
17499.25800298752         -21157.806996408795      -37667.91295896541
18886.00717843157         -21289.145769834293      -26671.131983829244
18586.306855853214        -21305.287431715933      -28897.494203739265
17762.990904210492        -21275.24174743367       -35635.34300042109
18301.7734386081          -21331.5376845298        -31209.050528412477
18032.6789346657          -21222.955523239936      -33023.866614774415
15793.07634028405         -20485.375580716387      -55549.49051740512
15872.55064053382         -20383.112521598363      -53813.75533644317
15828.345106207984        -20261.372901567738      -53815.6703371375
15809.001484742446        -20164.311071901728      -53563.00028798009
20175.62900433615         -16305.015704269334      -2185.3987155793725
20431.670750358706        -19380.523659125913      -11345.433150119397
20435.293445619704        -16580.40232989405       -2572.6791348650904
20435.2470170092          -16731.26506395878       -2954.213991278799
20408.762109938925        -19249.100826883645      -10971.919282705236
20422.681692401908        -19106.762270351184      -10427.372309825954
20400.42337219766         -18958.150130148762      -9989.33492843859
20427.122761459515        -18819.51972193953       -9421.200086026076
20409.06933944021         -18669.71339996427       -8967.04339310035
20436.45578716738         -18531.080987670593      -8410.808580112762
20392.648786124908        -16828.543929262003      -3272.4303311708873
20422.05884125515         -18360.653282993564      -7882.889208344012
20388.014479824753        -18230.366020010784      -7547.938984488986
20406.56615638089         -18133.506616239796      -7175.171377588944
20411.18998495841         -18011.440839251653      -6764.854821709698
20412.620380498232        -16929.3185428267        -3513.240319071599
20402.493722148385        -17862.87756311999       -6309.786185456658
20393.054316102847        -17052.812014684525      -3888.568948109224
20411.90000926839         -17212.429334755972      -4308.840257204613
20420.64619402614         -17333.809727931588      -4644.711108320168
20399.89090673406         -17460.57404375829       -5065.545453453092
20411.786426853025        -17613.608887143047      -5505.898306357202
20413.140798550536        -17739.154194185903      -5892.428715114565
20340.515252305868        -16465.819130937398      -2402.134602944139
20258.35923551646         -16374.195079730309      -2267.46257091103
20158.446645542375        -16392.21951314743       -2433.8088033439117
19294.074307247185        -20924.916286214328      -22652.185093631353
19478.207589068006        -20400.23995949248       -19566.72568147419
19455.555449903113        -20559.57139926646       -20309.73636615604
19340.690328916557        -20715.04550059793       -21574.86130040788
20319.83852023065         -19443.958432894793      -11993.583970890846
19436.330641737248        -20308.30131138214       -19442.457008280177
19498.800442245363        -20206.605239088192      -18696.23958276802
20209.346112923547        -19500.156436029683      -12634.329311395415
15846.74928738414         -20637.356988881464      -55503.14985282952
15938.22253461217         -20836.85847525291       -55102.578703983156
16105.683104004806        -21114.83932391976       -53933.38482230825
16437.916321736986        -21164.902797613624      -49678.265331063565
16894.452899981003        -21194.818612723277      -44251.70226428935
16659.86728527621         -21052.06028391805       -46416.825633174325
19042.909357600223        -20994.65965831307       -24508.18403116088
17058.448018130908        -20993.060652178137      -41549.67283734597
17295.594616182174        -21017.93809615724       -39129.07587680826
17468.707718890026        -20872.26530766488       -36745.89050070501
17684.72844294914         -20976.66026046967       -35127.94426216932
18767.396647573256        -21007.360411557645      -26434.89266025306
18486.147608524025        -21007.732069470272      -28498.09579158419
17921.381898074203        -21001.28255339445       -33089.168792147
18192.086779252015        -20969.039527972785      -30658.254227182577
15935.554765999183        -20495.31614938452       -53469.34461116065
15972.152607700356        -20385.955472722584      -52361.66021333852
15935.570253767444        -20287.123810348425      -52362.05972615923
15895.39177880992         -20180.480845422655      -52360.087371956324
20305.481535429382        -19335.84448131977       -11664.505804053864
20283.24952384913         -16578.322018625095      -2764.4103618557187
20335.717269448538        -16667.68717930997       -2927.6576274189283
20311.636330091304        -16763.92682994604       -3221.365480327347
20273.79838927245         -19249.110952401687      -11475.562062723879
20298.2101934213          -19159.25604701116       -11062.783681724803
20296.96897747251         -19047.40369414787       -10669.52679850405
20274.888691170283        -18955.966335480218      -10423.651649627938
20298.196120087738        -18866.81591736402       -10024.44471477862
20300.48189375152         -18755.20942470145       -9623.13213863076
20280.225907610642        -18662.70011689346       -9365.804011820088
20304.262799459753        -18572.944603479533      -8971.886758479804
20306.96217756211         -18456.510594982712      -8559.549946700588
20302.08061132454         -16867.410261640678      -3522.4167399119156
20284.235343238524        -18359.668289175643      -8295.474249799441
20300.96870252728         -18266.768028864397      -7925.763324099622
20298.660536114658        -18168.54656300166       -7598.439189110941
20300.79592449777         -18062.49705680289       -7234.6409899956825
20295.094575117397        -17949.320869445928      -6872.677332571885
20294.83921253769         -16970.078636114566      -3825.334499701546
20270.065535311194        -17853.318680732526      -6621.380251922873
20273.41852553875         -17055.85573274838       -4113.09735612663
20302.047471724065        -17758.086385214418      -6226.301591105828
20296.63030609612         -17147.386731691546      -4339.275255211742
20310.733826292108        -17258.22844939378       -4641.964258097961
20300.947350522165        -17363.60703644276       -4982.392657013587
20270.17184472782         -17454.78293108918       -5333.776614281529
20296.598342015397        -17548.624619492         -5568.940899311659
20307.644282036592        -17657.83516625573       -5889.642563649691
20198.29529209417         -16484.47779218465       -2628.5146126664367
20176.672358836233        -16587.030848854796      -2936.5570906120947
19174.0077075239          -20751.235358902617      -22731.68297440127
19373.308718300894        -20425.053859641077      -20260.466053799304
19287.207614262195        -20574.401626224877      -21351.065422682124
20204.6668205868          -19395.727804553844      -12274.277386913833
19332.417927477698        -20300.578723084327      -20003.710778899047
19393.12403275534         -20200.629338816518      -19258.346539099184
16032.937102979027        -20617.288789996564      -52677.11847539747
16184.906422959344        -20762.435796995964      -51249.69389726522
16406.889712908207        -20902.844621105596      -48933.18139711352
16623.655065355433        -20747.785731015698      -45479.62792497667
16836.593305779534        -20873.950760004955      -43525.9594281424
18942.1186447571          -20739.23736722439       -24178.690858731996
16992.78601443069         -20679.05548686035       -40841.4413705034
17243.787436212915        -20781.578974204676      -38616.87000362122
17403.159742464934        -20705.47629618474       -36644.842947374906
17516.93972418955         -20702.287891888125      -35512.08911645003
17641.658678818214        -20764.979061213504      -34607.06929486536
17821.80683572545         -20780.672640147062      -33026.44578030679
18663.01799805121         -20706.707587519155      -25969.204010064626
18393.336652156893        -20757.61487807357       -28177.911448583374
18008.226179466354        -20768.827400837585      -31348.136476814743
18201.06274326883         -20693.326586263887      -29420.961570960066
16072.497509924407        -20449.52012147346       -51257.724876254746
16044.589868276933        -20314.704760808156      -50936.52194740082
16000.394817126087        -20197.12480133263       -50920.64493902216
20195.034823915088        -19296.657033817602      -11952.415819446185
20213.16003067336         -16684.519654125885      -3152.793039792648
20203.93090442994         -16803.935516563724      -3504.462673753023
20192.240543183714        -19201.189411779094      -11615.793553190902
20194.80944825828         -19101.96912650349       -11244.955447723316
20191.167504697147        -19002.333425545294      -10896.727720788307
20191.438244770045        -18905.94414415099       -10545.995857680831
20195.543017215165        -18806.533106911982      -10171.58442109204
20193.447995135273        -18706.52777862919       -9818.616788675916
20194.64667462541         -18609.478739047878      -9466.021419450068
20199.120538733896        -18508.587652528902      -9090.675796176429
20196.405754460964        -18406.469260284262      -8737.054789859929
20197.55972632934         -16908.857031059015      -3819.364131485521
20195.481181042975        -18308.242926871742      -8393.263688470819
20197.917273620926        -18209.851883763582      -8040.786680025158
20197.870982643504        -18108.401985971417      -7688.214310948334
20195.998335788234        -18004.168756192412      -7334.340750963235
20190.611043634108        -17902.004526791057      -7000.451605239268
20191.349187001368        -17007.05220964347       -4121.76934224563
20192.318836189494        -17803.346970902912      -6661.800618250221
20191.995777941123        -17102.708387141374      -4409.434663410284
20199.214355997232        -17704.13548027871       -6311.870236162461
20199.061657389055        -17202.846027419106      -4702.478372822226
20199.871371069872        -17305.64734079915       -5021.174858037185
20192.671243208704        -17405.059471459113      -5352.534144577546
20191.7527713021          -17502.340529322846      -5668.023462300926
20198.343820438775        -17602.606159382893      -5978.987440343153
19129.559655771896        -20588.237537358964      -22369.913455312057
19250.123825156803        -20407.26610158222       -20913.15989235816
19247.117324437662        -20270.448135890467      -20380.037610747146
19294.390935395833        -20192.186200163505      -19786.909214912088
16197.29375335869         -20527.493056738247      -49918.57111116499
16428.383785526497        -20575.39398642893       -47094.35168386556
16629.946297503302        -20546.66099982818       -44420.354253829384
16800.330546412675        -20596.00682105359       -42633.71892924085
18984.085422823744        -20537.247196062195      -23091.210438022248
16928.613883193007        -20522.86863870749       -40804.39595624298
18848.954162259466        -20579.892719174084      -24158.202114960233
17033.06304519676         -20519.77018748513       -39628.34183045222
18716.999112061752        -20527.703295171577      -24845.322327476908
17153.038716054543        -20566.26631502005       -38561.67701487817
17319.12285470589         -20575.415953464413      -36881.98142110917
17465.99365608017         -20562.808902895842      -35359.69889889671
17606.376292736524        -20574.851854161367      -34071.608501081355
18605.892023192268        -20531.586076120242      -25644.969361699008
17755.50768740385         -20587.79003354643       -32757.534926767286
17919.338127640935        -20584.496531420744      -31293.510264498258
18472.494141666713        -20582.454349288935      -26838.517938179586
18325.691523309655        -20568.569354881154      -27892.907158223137
18080.293021118076        -20563.80526169951       -29839.090729418273
18206.741943530506        -20532.102086812796      -28668.49798114199
16164.314107904349        -20359.32372599658       -49499.194853778674
16122.620410667228        -20209.20702759705       -49258.83179950281
19080.621009067374        -20413.20908027557       -21970.50447418276
19151.97768239696         -20293.45759822697       -21042.673895415737
19197.880710499787        -20189.437590691585      -20340.57409520068
16300.72359085851         -20400.995919537985      -47872.41836866108
16438.828339198975        -20366.133440350786      -45886.535862382036
16570.93335825167         -20410.30857978352       -44454.30818380809
16726.42873197022         -20403.809880859168      -42539.39290816482
16862.29533316474         -20416.239370319203      -41021.08728513945
18934.654651860466        -20397.84654605144       -22838.613389888673
16984.85778679955         -20413.76655104327       -39630.77670453979
18793.54081436386         -20410.772348422866      -23826.369817799412
17102.676323952997        -20413.05074092463       -38345.26927423273
18672.93594017409         -20410.331215887192      -24653.166065728972
17247.397128055116        -20399.18840886653       -36758.63888485088
17396.910293530673        -20415.102836685153      -35329.15571790304
17537.32812812304         -20397.16133884232       -33881.274827160596
17691.422275849713        -20422.77440913924       -32567.760920100798
18546.558626688166        -20401.26060060323       -25512.001129202185
17848.183883501977        -20396.15434764107       -31043.471175193125
18002.00008564086         -20409.700840243553      -29789.75482060802
18402.06888026964         -20423.614200404514      -26674.353368282984
18275.93626936719         -20419.746540213393      -27622.250429232703
18144.386521704502        -20394.371073477065      -28549.870633307415
16241.571273278765        -20261.55163181086       -47916.849702993
16214.200952531966        -20162.684382316645      -47740.10835383094
19039.143884618534        -20289.273997241005      -21720.11898394421
19096.9793406016          -20191.110683680974      -20954.359190298797
16353.27479966739         -20272.353712535936      -46492.80338970502
16445.63186539267         -20254.52147064545       -45202.91320265719
16536.90313899485         -20283.737614600934      -44210.369240651344
16643.65312465583         -20290.362336380364      -42937.80450008914
16738.91627653075         -20269.911751663003      -41692.3967097008
16831.86060016416         -20299.407968556156      -40767.59115915024
18944.71272399117         -20263.095922198747      -22208.08678217508
16936.411308875093        -20306.322463688648      -39620.1168242771
18851.524545899138        -20291.43455898565       -22933.722909627017
17046.08682641467         -20304.347905134528      -38403.899005558436
18741.25332864172         -20297.735155782244      -23698.237755697814
17158.004467652416        -20295.376287504692      -37165.09946007951
18633.37173609677         -20292.929819222987      -24421.19988585697
17250.621045795167        -20268.93217816259       -36070.20000968545
18546.41858742727         -20273.78964466576       -24951.806842265498
17349.16729968159         -20297.8519292825        -35222.00885155508
17455.120584976405        -20293.11764913439       -34158.80550267136
17546.21999207318         -20267.450552904396      -33160.6556178794
17648.927309600036        -20296.206349218657      -32346.95715522114
17756.437529265942        -20293.786256019277      -31364.410308875977
18456.142740445364        -20298.192772237995      -25715.535434575595
17848.56001100303         -20267.038229729984      -30425.234779666003
17941.844584868246        -20289.904370150212      -29735.504051303607
18055.40129055397         -20289.58734122846       -28788.383459430497
18343.44518314901         -20304.768974996252      -26585.96791806001
18233.28356423983         -20295.053550708562      -27389.699993649407
18146.471966766167        -20266.766957794513      -27944.559288946584
16301.992934997157        -20173.886345960436      -46626.381181784855
18995.891346468172        -20186.20687179512       -21558.866220304004
16399.37456729212         -20175.253559400026      -45362.028780361165
16499.77848181001         -20175.129026339553      -44085.00724807324
16594.979285208607        -20186.747478062804      -42971.187492823505
16693.757956978883        -20187.658713312754      -41786.281168651214
16791.34704889228         -20191.22467967567       -40660.9511483895
16891.18826741306         -20198.83635288844       -39562.66112634891
18897.70645740184         -20186.801322869247      -22185.838169404135
16994.788260282872        -20200.492601690185      -38421.75855307978
18797.05270631234         -20192.91531660433       -22870.28405627924
17099.78595337908         -20197.15749945443       -37272.189475529405
18694.69672213252         -20192.777653465422      -23558.258938563074
17201.478383041354        -20190.05327347753       -36169.96415981501
18596.091033818226        -20188.02493055275       -24219.056396306984
17300.40479069098         -20189.729575861613      -35160.373260885164
18499.593799977825        -20189.858497382935      -24913.13237808752
17400.835364848677        -20192.944524505347      -34182.02232458385
17500.22301165739         -20188.382493029505      -33200.99838121473
17599.346438822457        -20188.827930260264      -32273.632958801114
17700.902471539743        -20192.571745552264      -31366.48737599503
17800.62922410118         -20187.972454834442      -30459.600781235367
18398.646189039693        -20196.502103971925      -25680.68377619925
17898.12379378202         -20186.937179470915      -29613.20346161038
17998.798444727607        -20190.008282587307      -28783.237469194788
18098.89349421903         -20186.997860486652      -27952.006558198653
18294.450585069317        -20196.011468946286      -26461.75673819202
18194.912233316234        -20188.870110872947      -27198.013201610305
0                         -3404.154365824538       -1794264.8159014687
0                         -3504.278188502791       -1894211.40420615
81.02977048915413         -3454.216277163665       -1843752.409701242
0                         -3604.4020111810446      -1997226.8605821866
81.0297704891542          -3554.340099841918       -1945199.2675550499
0                         -3304.030543146285       -1697314.1982407735
81.02977048915407         -3354.0924544854115      -1745336.4032251535
0                         -3203.9067204680314      -1603289.6946569663
81.0297704891541          -3253.968631807158       -1649879.7790866785
0                         -3103.782897789778       -1512124.8548661775
81.02977048915419         -3153.8448091289047      -1557314.2938005484
0                         -3003.659075111525       -1423756.9734784372
81.02977048915447         -3053.7209864506513      -1467575.2805865519
0                         -3704.525833859298       -2103386.7260473035
81.02977048915426         -3654.4639225201713      -2049751.2911170304
0                         -2903.5352524332716      -1338127.4065482274
81.02977048915575         -2953.597163772399       -1380601.9763154404
0                         -2803.411429755018       -1255181.8705383353
81.02977048916111         -2853.473341094148       -1296337.8289302674
0                         -2703.2876070767647      -1174870.7275705682
81.0297704891835          -2753.349518415907       -1214730.7895791947
0                         -3804.6496565375514      -2212768.7507411563
81.02977048915427         -3754.5877451984247      -2157485.225412715
0                         -2603.163784398512       -1097149.261960118
81.02977048927572         -2653.225695737701       -1135733.5936496418
0                         -2503.0399617202584      -1021977.9500602701
81.02977048964945         -2553.101873059639       -1059304.0349622858
0                         -3904.7734792158044      -2325452.416620489
81.02977048915426         -3854.711567876678       -2268479.7917228057
0                         -2402.916139042005       -949322.7293478131
81.0297704911347          -2452.978050382125       -985405.2361074163
0                         -2302.7923163637515      -879155.2676750309
81.02977049690885         -2352.854227706656       -914005.9193527285
0                         -2202.6684936854986      -811453.237977702
81.02977051881179         -2252.7304050385424      -845080.6806418755
0                         -2102.544671007245       -746200.6005706404
81.02977059963594         -2152.6065823957874      -778610.2705590706
0                         -4004.897301894058       -2441518.4113658327
81.02977048915422         -3954.8353905549316      -2382815.187498813
0                         -2002.4208483289917      -683387.89649174
81.02977088874358         -2052.482759836049       -714581.8850133837
0                         -1902.2970256507385      -623012.5548902806
81.02977188686044         -1952.358937530728       -652989.4687671718
0                         -1802.1732029724851      -565079.2174585602
81.02977519480643         -1852.2351159369473      -593834.0346790174
0                         -1702.049380294232       -509600.08289607364
81.02978564413807         -1752.1112960635362      -537124.0014100868
0                         -4105.021124572311       -2561048.047063775
81.02978264760462         -4054.959195859244       -2500572.513548711
0                         -1601.9255576159785      -456595.27441853547
81.02981678459228         -1651.9874792448556      -482875.55203552986
0                         -1501.8017349377253      -406093.23334228364
81.029902932029           -1551.863662906699       -431113.0145750858
0                         -1401.677912259472       -358131.1417395789
81.03011818286137         -1451.7398180394132      -381869.26097897376
0                         -1301.5540895812187      -312755.3773521437
81.03058338400757         -1351.6158061816807      -335186.111225104
0                         -4205.144947250565       -2684122.6171161514
81.02983001867209         -4155.082966311352       -2621833.1816946813
0                         -1201.4302669029653      -270022.0025873599
81.03143814022998         -1251.4911614200405      -291114.7248394362
0                         -1101.306444224712       -229997.29154555596
81.03326096754074         -1151.3647096807192      -249715.9957666101
0                         -1001.1826215464588      -192758.3099326281
81.02861200107715         -1051.2311229535837      -211059.8967768137
0                         -901.0587988682055       -158393.55607306215
81.00934697743102         -951.0805836211598       -175226.57998257526
0                         -4305.268769928818       -2810822.684577441
81.029922181642           -4255.206736116673       -2746678.3049336267
0                         -800.9349761899522       -127003.63240320589
80.95116389229081         -850.9008204963724       -142308.56581351222
0                         -700.8111535116989       -98702.19466139772
80.84598822770575         -750.767686540613        -112437.36912903498
0                         0                        420.14201943810764
0                         -100.06821744217902      -1930.7737491309392
68.35330363926255         -65.39316191868303       -763.3985707893017
0                         -4405.3925926070715      -2941227.294752816
81.03002413820938         -4355.330566538789       -2875187.9278779514
0                         -600.6873308334456       -73615.9383201742
80.78543629582016         -650.7744343475046       -85753.58707772524
0                         -400.43968547693896      -33672.09355316226
0                         -500.56350815519227      -51886.32892043061
80.87342593155768         -451.7729937829099       -42542.68326014333
80.73263520472499         -551.1087583775897       -62416.827175182116
0                         -300.31586279868566      -19143.88553928673
80.7904166085823          -352.89631368031473      -26282.97212969157
0                         -200.19204012043232      -8468.077156196063
80.85339622940337         -256.0665851739911       -13904.733444762409
89.75785865284693         -152.55350598354147      -4769.178133604474
100.00632909114324        0                        278.5096052577512
0                         -4505.516415285324       -3075413.104751932
81.03007178090824         -4455.454469153394       -3007440.102588371
200.0126581822865         0                        334.4135986606195
152.00233045232255        -74.34408616769474       -944.1347970772663
0                         -4605.640237963577       -3213453.422536494
81.03003711613196         -4555.578384474274       -3143509.9356971146
300.01898727342973        0                        352.64537871214753
249.91588625000432        -78.1808085259416        -1080.127914842059
0                         -4705.764060641831       -3355417.147945781
81.02995170290079         -4655.702250754905       -3283468.6638099267
400.025316364573          0                        361.5829095865586
349.427685421439          -80.68322907659356       -1160.692857020991
0                         -4805.887883320084       -3501367.6083714156
81.02986866551524         -4755.826063089391       -3427382.6297499505
500.03164545571616        0                        358.2281503103871
449.58871802937574        -80.45677161184265       -1161.974899059834
0                         -4906.011705998338       -3651361.2821114403
81.02981532040205         -4855.949852907364       -3575312.045475041
600.0379745468593         0                        354.7594760762873
549.8266508704231         -80.29801655516808       -1166.6507219318407
0                         -5006.135528676591       -3805446.4030061155
81.02978878855355         -4956.073646925119       -3727309.602727967
700.0443036380026         0                        353.41476304396537
649.7442493649231         -80.3276932357708        -1179.1775406543768
0                         -5106.2593513548445      -3963661.440620652
81.02977743721571         -5056.197452754844       -3883418.9937219475
800.0506327291458         0                        352.55790344489014
749.7411764828497         -80.57091247405386       -1198.6444014106671
0                         -5206.383174033098       -4126033.4512026734
81.0297729855792          -5156.321267542694       -4043673.3385710116
900.0569618202891         0                        350.7559094254522
849.8259892642681         -80.78404981081637       -1219.9574611289183
0                         -5306.50699671135        -4292576.296189874
81.0297713431015          -5256.445087050631       -4208093.484621544
1000.0632909114322        0                        347.8477602894481
949.9287751690973         -80.90140734159469       -1240.4682742215234
0                         -5406.630819389604       -4463288.72684126
81.02977076802351         -5356.568908589431       -4376686.164066377
0                         -5506.754642067857       -4638152.336034997
81.02977057632116         -5456.692730891581       -4549442.013143495
1100.0696200025754        0                        344.17428285634816
1050.0137423553504        -80.9618078398316        -1260.9056362132567
0                         -5606.878464746111       -4817129.381100232
81.02977051531307         -5556.81655345378        -4726333.458861369
1200.0759490937187        0                        339.83578977540066
1150.0727845479646        -80.9765157095937        -1281.6573479876874
0                         -5707.002287424364       -5000160.485189581
81.02977049671684         -5656.940376098129       -4907312.480024937
1300.082278184862         0                        335.2045159051123
1250.0791136351093        -80.97636426455821       -1303.7580445192532
0                         -5807.1261101026175      -5187162.228965307
81.02977049126766         -5757.064198766916       -5092308.252111618
1400.0886072760054        0                        330.2466873371627
1350.0854426921524        -80.97625787396233       -1327.6469909421196
0                         -5907.249932780871       -5378024.649353535
81.02977048972689         -5857.188021442626       -5281224.689993151
0                         -6007.373755459124       -5572608.66838912
81.02977407736692         -5957.311838993086       -5473937.897951145
1500.0949363671489        0                        324.9868427555023
1450.0917717099744        -80.97625792490653       -1353.2247563665871
0                         -6107.497578137377       -5770743.481233674
81.02978812565746         -6057.435646441741       -5670293.58246974
1600.1012654582923        0                        319.4341253914112
1550.0981006164402        -80.976258063294         -1380.4789464395014
19.945455367172215        -9600.004303118762       -1.1181068054545054E7
39.89090716908783         -9600.017212749739       -1.1181101604684452E7
31.826768610828214        -9584.798117691147       -1.1178132973108878E7
0                         -9600                    -1.1181079160921603E7
15.167065750954318        -9586.616157552446       -1.1178470769352008E7
0                         -9578.345245345185       -1.1176825346449204E7
0                         -6207.62140081563        -5972223.941159658
81.0298155873923          -6157.559454217478       -5870104.4629540825
0                         -6307.745223493884       -6176807.987160345
81.02984601386676         -6257.683280079586       -6073147.655576318
0                         -6407.869046172137       -6384214.169758107
81.02986035363841         -6357.807126549783       -6279162.093077325
1700.107594549436         0                        313.6010627365963
1650.1044293069397        -80.97625840595622       -1409.3884819249477
59.83635162973785         -9600.03872971681        -1.118115770808606E7
50.657255181887216        -9584.573987076756       -1.1178128393146636E7
79.78178497999541         -9600.068855393229       -1.118123977226293E7
69.8598629080031          -9583.85456147361        -1.1178049730472015E7
0                         -9552.925924337282       -1.1171510788832808E7
22.402691564087366        -9565.752623007462       -1.1174257963716742E7
0                         -6507.992868850391       -6594119.340550379
81.0298506858266          -6457.9309759851385      -6487846.105894703
1800.1139236405795        0                        307.50087257254216
1750.1107576986633        -80.97625915345559       -1439.9323506545113
99.72720345642588         -9600.107591702086       -1.1181343660789547E7
90.15446629912047         -9582.999245524099       -1.1177965946813472E7
119.67260330009977        -9600.154941116938       -1.1181469997662E7
110.17747916810065        -9582.699672267772       -1.1178010485221172E7
139.61798075541222        -9600.210906662602       -1.118161906404115E7
130.19297431554324        -9582.459267214886       -1.1178091036430182E7
159.56333206888542        -9600.27549191616        -1.1181790613124976E7
150.21159646705533        -9582.185647467077       -1.1178182956342863E7
179.5086534879828         -9600.34870100809        -1.1181985347225683E7
170.0078061809954         -9581.965031602469       -1.1178306739390157E7
0                         -9523.139911087952       -1.1164773650472522E7
25.140606263292963        -9535.084905006246       -1.1167559308402026E7
0                         -6608.116691528644       -6806156.581698075
81.02982622743029         -6558.054810855676       -6698855.256490677
1900.120252731723         0                        301.1474319573353
1850.1170859367246        -80.97626050716669       -1472.0912614400734
199.45394125990794        -9600.430538623626       -1.1182202834440796E7
189.88613861705974        -9581.699060968986       -1.1178441835492712E7
219.39919163040398        -9600.521010004255       -1.118244273177192E7
209.8600077240039         -9581.506299997518       -1.1178613713344758E7
239.34440084254186        -9600.620120949412       -1.1182705009952104E7
229.81879938709437        -9581.645375251448       -1.1178871015131537E7
259.28956513550105        -9600.727877818363       -1.1182990340825194E7
249.68494181706217        -9581.888567542228       -1.1179169613254739E7
279.2346807433487         -9600.844287532256       -1.1183298247976258E7
269.4993359766877         -9581.925231737026       -1.117944673128735E7
299.1797438937993         -9600.969357576361       -1.1183629298611065E7
289.250188344936          -9582.129028477371       -1.1179776954092814E7
0                         -9488.237067079534       -1.1156144939992556E7
29.6850114289371          -9504.363404708223       -1.1160254373715067E7
319.1247508069654         -9601.10309600249        -1.1183983479970077E7
309.12452519210734        -9582.531335143145       -1.1180170521149015E7
339.06969769410097        -9601.245511431622       -1.1184360891659811E7
329.0258132660214         -9582.45223454396        -1.1180488035762621E7
359.014580756325          -9601.396613056693       -1.1184761616022497E7
348.9982544234631         -9582.546548353721       -1.118086276333999E7
378.9593961833357         -9601.556410645588       -1.1185185429295763E7
369.1248551707747         -9582.725831225447       -1.1181279272984592E7
0                         -6708.240514206897       -7019913.462867614
81.02980178966757         -6658.178630076388       -6911800.450189192
0                         -6808.364336885151       -7234930.724236958
81.02978530332004         -6758.302442864374       -7126246.373354413
2000.1265818228665        0                        294.555227795893
1950.1234146147356        -80.97626237607504       -1505.84830805058
0                         -9447.338390558965       -1.1144966044359086E7
34.76185608126662         -9468.052343784399       -1.115080863060158E7
398.9041405577715         -9601.724914547865       -1.1185631991437187E7
389.3066797320383         -9582.622636027449       -1.1181660743707158E7
418.8488113230406         -9601.902135703256       -1.1186101210160246E7
409.39032455511847        -9582.795094643889       -1.1182117712523997E7
438.79340428143496        -9602.088085623347       -1.1186593271128146E7
429.365637452812          -9583.216419457194       -1.1182643329821166E7
0                         -6908.488159563403       -7450701.49468907
81.029776661857           -6858.426257002314       -7341710.395939681
2100.1329109140097        0                        287.7393010313346
2050.1297445334762        -80.9762639951715        -1541.1896811634613
0                         -9399.41387928617        -1.1130293883048525E7
42.025177718322006        -9423.612594699138       -1.1137973939326497E7
458.73791509149055        -9602.282776406733       -1.1187108070833646E7
449.2805165866061         -9583.539826492995       -1.118316860753488E7
478.6823394209186         -9602.486220744335       -1.1187646093144508E7
469.16711485313334        -9584.117827126467       -1.1183766031904735E7
0                         -7008.611982241657       -7666671.163637091
81.02977284246901         -6958.550074677165       -7557662.081310463
0                         -7108.73580491991        -7882238.032499301
81.0297713283659          -7058.673895016266       -7773523.425369141
0                         -7208.859627598164       -8096754.876967845
81.02977077238705         -7158.797716755639       -7988669.9401410865
0                         -7308.983450276417       -8309531.5525399
81.02977058024756         -7258.921539096685       -8202432.70992541
0                         -7409.10727295467        -8519838.77259132
81.02977051721061         -7359.045361663689       -8414101.553711677
2200.139240005153         0                        280.7151940000718
2150.1360756898075        -80.97626429367982       -1578.1054078974164
0                         -9343.256590685782       -1.1110782342847861E7
49.74827320414433         -9369.961615925977       -1.112045446652742E7
498.6266729453084         -9602.69843192367        -1.1188207184433317E7
489.08440480344876        -9584.805507130031       -1.118440809422087E7
518.5709113468087         -9602.919423833282       -1.1188790935779998E7
508.88353618616725        -9585.231675260091       -1.1185014384764291E7
538.5150503127982         -9603.149210967456       -1.11894019613749E7
528.2994685526912         -9585.905649602226       -1.1185680079748906E7
558.4590855345369         -9603.387808431075       -1.119003673883977E7
548.5842862834925         -9585.150579607998       -1.1186106636371965E7
578.4030127058003         -9603.635231944763       -1.1190695804457419E7
568.2916326437916         -9583.501261254178       -1.1186355336700654E7
598.3468275214835         -9603.89149785021        -1.1191375465505883E7
588.1737518094185         -9583.308461241848       -1.1186920540423116E7
618.2905256762026         -9604.156623115761       -1.119207763473062E7
608.3462018594305         -9583.45718964416        -1.1187587368594363E7
0                         -7509.231095632924       -8726913.17922183
81.02977049746343         -7459.169184307629       -8622929.421432192
0                         -7609.354918311177       -8929963.811454086
81.02977049152925         -7559.293006975859       -8828138.138368249
2300.1455690962966        0                        273.4988944729027
2250.1424066494355        -80.97626299171895       -1616.590710387747
0                         -9277.452245911076       -1.108449692115768E7
56.12744155546802         -9306.36454218348        -1.1096585402439082E7
638.2341028628551         -9604.430625342198       -1.1192802111210793E7
628.5759821894004         -9583.920733554078       -1.1188342844902607E7
0                         -7709.47874098943        -9128180.051325902
81.02977048981157         -7659.416829651316       -9028925.592122171
0                         -7809.602563667683       -9320741.09613348
81.02977048933091         -7759.540652328816       -9224474.42822983
0                         -9200.343612372535       -1.1048685044760091E7
62.50722357589187         -9237.921961308222       -1.1066930903096946E7
0                         -7909.726386345937       -9506826.96474383
81.02977048920044         -7859.6644750068735      -9413962.28457941
0                         -8009.85020902419        -9685630.990619617
81.02977048916598         -7959.788297685081       -9596573.546275606
0                         -8109.974031702443       -9856373.701910838
81.02977048915707         -8059.912120363321       -9771512.550186368
0                         -8210.097854380696       -1.0018317920361748E7
81.02977048915484         -8160.035943041571       -9938018.103991011
0                         -8310.22167705895        -1.0170784809415236E7
81.0297704891543          -8260.159765719824       -1.0095379153214077E7
0                         -8410.345499737203       -1.0313170702804998E7
81.03064817112826         -8360.289058040786       -1.0242958934667556E7
0                         -8510.469322415456       -1.0444963973697623E7
81.0336306739536          -8460.424187549497       -1.038019562102123E7
0                         -8610.59314509371        -1.056576136884951E7
81.04390634993456         -8560.63247647682        -1.0506707843892893E7
0                         -8710.716967771963       -1.0675283854084369E7
81.05390169292141         -8660.938576202298       -1.0622153490792625E7
0                         -8810.840790450216       -1.0773391865947925E7
80.97658727896082         -8761.362068752267       -1.0726306609493328E7
0                         -9109.988768270505       -1.0999329598309787E7
70.56836912077593         -9155.158053304678       -1.1025156168584758E7
0                         -9011.088295224168       -1.0935546388067082E7
77.81802755348927         -9061.599562837066       -1.0969563341124145E7
0                         -8910.96461312847        -1.0860093155841561E7
80.56910595971243         -8861.899489143749       -1.0819061179329706E7
80.27413089166781         -8962.727920707435       -1.0900582173546048E7
2400.1518981874406        0                        266.1067830068642
2350.1487360308633        -80.97626086151297       -1656.6461548369277
658.1775547711646         -9604.713522768812       -1.1193548532259226E7
648.7923736692363         -9584.887588507581       -1.1189223156196624E7
678.1208770861958         -9605.005334279667       -1.1194317805333309E7
668.7831154162103         -9586.41264637254        -1.1190231497482678E7
698.0640654868408         -9605.306079410162       -1.1195115840441888E7
688.2204273241651         -9587.883061092885       -1.1191228247790495E7
718.0071156442834         -9605.615778353804       -1.1195939447145343E7
708.172555427012          -9587.144279683343       -1.119181626562491E7
737.9500232204169         -9605.934451969268       -1.1196784690347454E7
728.2352629935164         -9585.705231820966       -1.119228468181526E7
757.8927838662435         -9606.262121787719       -1.119765179806239E7
748.2345642576348         -9586.747905692044       -1.1193282167093454E7
2500.158227278584         0                        258.55556712741856
2450.1550641038025        -80.97625903577948       -1698.2795667456278
777.8353932202308         -9606.598810020389       -1.1198543724892026E7
768.7095587897979         -9587.546501020452       -1.1194272315671287E7
2600.1645563697275        0                        250.8622236511419
2550.16139214937          -80.976258102035         -1741.5068183284675
797.7778469066276         -9606.94453956647        -1.1199460102132365E7
789.0825673896082         -9587.53064264998        -1.1195110424093127E7
817.7201405337518         -9607.299334021234       -1.1200399961143956E7
809.1159550934349         -9587.49366593365        -1.1195954212204695E7
837.6622696922253         -9607.663217684505       -1.120136301423966E7
829.0558361544357         -9588.11501103718        -1.1196950622720994E7
857.6042299531744         -9608.036215569382       -1.1202351106002593E7
848.7319745997025         -9588.758011855723       -1.1197962916579051E7
877.5460168663769         -9608.418353411309       -1.1203363776819915E7
868.4443445981792         -9589.0017449348         -1.1198914829155171E7
897.4876259583641         -9608.809657677417       -1.1204399793277765E7
888.4115149320529         -9589.26869551957        -1.1199905431469118E7
917.4290527304744         -9609.210155576227       -1.120545956880725E7
908.4012102566641         -9589.984237024686       -1.1201012604371548E7
937.3702926568552         -9609.619875067658       -1.1206544780932954E7
928.2822775239961         -9590.892454884388       -1.1202179373236477E7
2700.170885460871         0                        243.04394041467836
2650.1677208487426        -80.97625788382628       -1786.3532519573391
957.3113411823999         -9610.038844873392       -1.1207655203968123E7
947.9726400575837         -9591.037654981765       -1.1203195314337438E7
977.252193720635          -9610.467094487569       -1.120878920093847E7
967.7795070746191         -9591.227591337067       -1.1204250430841064E7
997.1928456515441         -9610.904654187863       -1.1209945714155175E7
987.8121937460002         -9592.13593405507        -1.12054910634264E7
1017.1332923193302        -9611.351555046902       -1.1211131491161348E7
1007.5398749018544        -9593.452676979838       -1.1206823198901877E7
2800.1772145520144        0                        235.11805074295626
2750.174049812415         -80.97625795306335       -1832.855333027251
1037.0735286637128        -9611.807828935624       -1.1212341798649406E7
1027.9602397623346        -9593.484604893556       -1.1207948187880537E7
1057.013548530557         -9612.273508518403       -1.1213578842862999E7
1047.5043065255868        -9592.082207666894       -1.120873370655553E7
1076.9533462427135        -9612.748627301007       -1.121483479560346E7
1067.7833400990405        -9592.551123027004       -1.120998151016214E7
1096.8929161566914        -9613.233219634001       -1.1216116626150666E7
1087.5964500227053        -9593.832717818368       -1.121140435897743E7
1116.8322526175898        -9613.727320725326       -1.1217425146079639E7
1107.3245464901488        -9595.090214433956       -1.121284322997801E7
2900.183543643158         0                        227.10199711063345
2850.1803785825064        -80.97625814078368       -1881.062438403064
1136.7713499567765        -9614.230966654239       -1.1218759497594828E7
1127.2292274028748        -9595.370471678842       -1.1214099706297792E7
1156.7102024895           -9614.744194385736       -1.122011932581081E7
1147.2084720716373        -9595.845422738532       -1.1215426991803283E7
1176.6488045124165        -9615.267041785442       -1.1221504822414413E7
1167.2536511493884        -9596.389719807803       -1.121679723731297E7
3000.1898727343014        0                        219.01324511588277
2950.1867069771997        -80.97625861236405       -1931.0388646201093
1196.5871503010544        -9615.79954763498        -1.1222915546683311E7
1187.2840576543738        -9596.641858206773       -1.121812374768667E7
1216.525234107175         -9616.341751647828       -1.1224351626360586E7
1207.2575750832616        -9597.147412285722       -1.1219526591474928E7
1236.4630501560562        -9616.893694485703       -1.1225813569786392E7
1227.1379475835276        -9597.897514146815       -1.122100178383314E7
3100.196201825445         0                        210.8692376490712
3050.1930348526453        -80.9762596790021        -1982.8662665309394
1256.4005926436905        -9617.455417775482       -1.1227301256064052E7
1246.8821518278285        -9598.39443955006        -1.122243295946803E7
1276.3378557338683        -9618.026964126648       -1.1228815368015146E7
1266.6238116294783        -9599.06296073452        -1.1223926325060062E7
1296.2748335551762        -9618.608377149323       -1.1230355809721792E7
1286.559142623075         -9599.874493552057       -1.1225489368139071E7
3200.2025309165883        0                        202.6873285880537
3150.199362460941         -80.97626172569385       -2036.6463615792989
1316.211520197877         -9619.199701472884       -1.1231922310451707E7
1306.782010486507         -9600.294968932738       -1.1227006731000936E7
1336.1479097106856        -9619.800982765164       -1.1233513503642177E7
1327.0217570639138        -9600.814493230713       -1.1228573050588476E7
1356.083996175405         -9620.412267754733       -1.1235128727851136E7
1347.1167348571353        -9602.00139572355        -1.1230305362183109E7
1376.0197733191758        -9621.033604239488       -1.1236775128812267E7
1366.498368848632         -9603.910706415409       -1.12321741859034E7
3300.208860007732         0                        194.48471750181088
3250.2056908308405        -80.97626475214214       -2092.5041427450783
1395.9552339557272        -9621.665041089318       -1.1238447808086097E7
1385.9460511558327        -9604.69463039763        -1.1233820477972843E7
1415.890370825574         -9622.306628293149       -1.124015261580529E7
1404.9704440391001        -9604.322691884689       -1.1235180294976218E7
3400.2151890988753        0                        186.27838824570165
3350.212021337366         -80.97626765495346       -2150.5916271607607
1435.825176646189         -9622.958416983194       -1.124187679040891E7
1425.086213122416         -9604.47987597798        -1.1236772155593745E7
1455.7596441084447        -9623.620459458372       -1.1243634482132738E7
1444.3080244264663        -9605.19102489959        -1.1238445916352784E7
3500.2215181900187        0                        178.08505339551812
3450.2183539209855        -80.97626862017636       -2211.0923826686053
1475.6937658729396        -9624.292809208486       -1.1245413513535233E7
1464.7317265512509        -9605.633818143917       -1.1240176200478308E7
1495.6275345661647        -9624.975520939177       -1.1247228366380082E7
1483.9182667940634        -9605.757872344919       -1.1241753390756926E7
1515.5609427765157        -9625.668650597743       -1.1249064917381944E7
1504.8695359288224        -9606.273174226666       -1.1243595372950442E7
1535.49398305015          -9626.372255399805       -1.1250930128820473E7
1525.3407562067587        -9605.531490927451       -1.124512049142125E7
1555.4266478866746        -9627.086393856865       -1.1252819339934548E7
1546.2223898386858        -9606.8871407121         -1.1247206622201726E7
3600.227847281162         0                        169.9211037197026
3550.22468599981          -80.9762669158192        -2274.2270191837547
1575.3589297346484        -9627.81112580481        -1.1254739217663737E7
1566.620253412548         -9607.688498648002       -1.1249146968015993E7
1595.2908209869108        -9628.546512433364       -1.1256687048656141E7
1586.731128078172         -9608.28803318835        -1.1251039193767913E7
1615.2223139756884        -9629.292616316523       -1.1258661794172013E7
1606.851753825017         -9609.062365103184       -1.125300121099586E7
1635.1534009675165        -9630.049501444102       -1.1260665230564231E7
1626.8135882674417        -9610.285737299013       -1.1255083989174644E7
3700.2341763723057        0                        161.80255280460517
3650.231015132107         -80.97626379967335       -2340.259763087531
1655.0840741579252        -9630.817233254267       -1.1262699039793506E7
1646.5026352339464        -9611.458150995373       -1.1257157095935954E7
1675.0143257817579        -9631.59587867183        -1.1264761836424446E7
1666.1374269091148        -9612.226101881322       -1.1259149380991405E7
1694.9441474563916        -9632.38550611745        -1.1266853563895864E7
1685.8633771572402        -9613.055149804708       -1.1261191230657056E7
1714.8735294320159        -9633.186185512173       -1.1268974601740474E7
1705.6019730940145        -9614.052076211658       -1.1263302265747217E7
1734.8024618487432        -9633.99798836298        -1.1271124777991243E7
1725.312290768535         -9614.873594240808       -1.1265390743608085E7
1754.7309348015087        -9634.820987804345       -1.1273305448009647E7
1745.0825418015395        -9615.86568493826        -1.1267555226036677E7
1774.6589383341163        -9635.655258638411       -1.12755162730657E7
1765.2736333725961        -9616.875431952294       -1.1269793689117141E7
3800.240505463449         0                        153.74500383418297
3750.2373419331147        -80.9762614911755        -2409.5063302776125
1794.5864624330247        -9636.500877376588       -1.1277757237059461E7
1785.5149973532718        -9617.301049797956       -1.1271910174969122E7
1814.5134970208278        -9637.357922282683       -1.1280026414663782E7
1805.586759368287         -9617.716845446661       -1.1274035235717287E7
1834.4400319494175        -9638.226473417537       -1.1282325910214158E7
1825.4923840138124        -9619.00631240947        -1.1276395745648332E7
1854.3660569928431        -9639.106612685347       -1.1284657508186245E7
1845.4667404606307        -9620.495869133916       -1.1278849181734836E7
3900.2468345545926        0                        145.76345814515412
3850.2436690498052        -80.97626110586053       -2482.3435572558083
1874.2915618397878        -9639.998423881629       -1.1287020542372918E7
1865.4660231123423        -9621.101719886525       -1.1281094337379737E7
1894.2165360857014        -9640.901992742985       -1.128941500598204E7
1885.2547724933445        -9621.77666961416        -1.1283364018275334E7
1914.140969224525         -9641.817406998693       -1.1291840692102974E7
1905.0631556969138        -9622.785469077427       -1.1285751947784947E7
1934.0648506400169        -9642.744756424265       -1.1294296854098007E7
1924.9259489828937        -9623.617395814936       -1.1288124252195127E7
1953.9881695966153        -9643.68413289696        -1.1296785901553743E7
1944.8105496557           -9624.645413026981       -1.1290581089074783E7
1973.9109152298608        -9644.63563045347        -1.1299307137834063E7
1964.786677584243         -9625.70121890271        -1.1293084943978988E7
4000.253163645736         0                        137.87251512799958
3950.249998159435         -80.97626192966827       -2559.221338397898
1993.8330767847135        -9645.599345361843       -1.1301860154991455E7
1984.8064807568123        -9626.394979999955       -1.1295518560574576E7
2013.754641640532         -9646.575376087578       -1.130444565158005E7
2004.7123936748037        -9627.334030399046       -1.1298036574044501E7
2033.6755957454154        -9647.563823375063       -1.1307064892547019E7
2024.553729019274         -9628.562397008589       -1.1300659239277462E7
2053.595924964263         -9648.564790379327       -1.1309718707891008E7
2044.2552135735032        -9629.424754261941       -1.130318832546465E7
2073.5156150704843        -9649.578382736125       -1.1312404005192535E7
2064.4069543343753        -9630.06797769787        -1.1305732861056095E7
4100.25949273688          0                        130.08608219108643
4050.2563286129657        -80.97626242186213       -2640.6777235249247
2093.4346517349863        -9650.604708634684       -1.1315122634285117E7
2084.4080521859687        -9631.135130303286       -1.1308412996830821E7
4200.265821828023         0                        122.41746649839286
4150.262658915522         -80.97626169199687       -2727.3579917249976
2113.3530205145807        -9651.643878893386       -1.1317873872029059E7
2104.33176655621          -9632.221526294494       -1.131111722928307E7
2133.270706839726         -9652.696007038496       -1.132066099040793E7
2124.148358948203         -9633.58254235409        -1.1313919370450502E7
4300.272150919167         0                        114.87930402769
4250.26898816878          -80.97626014330712       -2820.0388533350847
2153.1876960015784        -9653.76120938607        -1.1323482010078082E7
2144.278057226097         -9635.042648618894       -1.1316825904210592E7
2173.103973138294         -9654.839605127283       -1.1326339067125311E7
2164.3700424844533        -9635.964375236761       -1.131958987546928E7
2193.019523220554         -9655.931316417234       -1.1329233776961593E7
2184.05905815084          -9636.851573319413       -1.1322325404037444E7
2212.93433103624          -9657.036468467502       -1.1332161900282828E7
2204.089224669622         -9637.989355280193       -1.1325212815068303E7
2232.8483811742035        -9658.155189642568       -1.133512513668262E7
2224.1103089941257        -9638.86957615139        -1.132804308629447E7
2252.761658007084         -9659.287611560365       -1.1338127274579274E7
2243.793043244799         -9639.963019879258       -1.1330930115185132E7
4400.27848001031          0                        107.483520420832
4350.275316501172         -80.9762587457319        -2919.6595451497346
2272.674145673095         -9660.433869197117       -1.1341163583816284E7
2264.0736310698085        -9641.31675196869        -1.133401096214553E7
2292.5858283636167        -9661.594101014733       -1.1344236867255613E7
2284.3059127948936        -9642.185316061821       -1.1336955477661187E7
2312.4966884497335        -9662.768448966097       -1.1347345586662835E7
2304.13889287506          -9643.144301875456       -1.133991184865269E7
2332.40670493945          -9663.95705851735        -1.1350493958433134E7
2323.8818069316635        -9645.035955753678       -1.1343188399633257E7
4500.284809101454         0                        100.24129549351659
4450.281644816923         -80.97625803096587       -3027.3623401425316
2352.3158565471977        -9665.160078949119       -1.1353682172626695E7
2343.857439415114         -9646.642511197335       -1.1346442053707808E7
4600.291138192597         0                        93.16303666397448
4550.287973647025         -80.97625784844986       -3144.5460537568283
2372.2241218095023        -9666.377663494965       -1.1356909740079155E7
2363.858593738647         -9647.398878939664       -1.1349444668458844E7
2392.1314790634983        -9667.609969477922       -1.1360176139027216E7
2383.6617158718545        -9648.322542132031       -1.1352507945032671E7
2412.0379064240356        -9668.857158453313       -1.1363481882866643E7
2403.5602965518083        -9649.637277461232       -1.1355749612819994E7
2431.943381759268         -9670.119396358166       -1.136682733145681E7
2423.4212762421907        -9650.723176734225       -1.1358935350219252E7
2451.847882664604         -9671.396853667618       -1.137021389193481E7
2443.2425863615968        -9651.788675828157       -1.136214310345068E7
2471.751386434899         -9672.689705558743       -1.1373641161151605E7
2463.0320020158124        -9653.030173147725       -1.13654396331176E7
4700.297467283741         0                        86.25835184552716
4650.294302738169         -80.97625784844986       -3272.9377016400013
2491.6538700347573        -9673.998132082172       -1.1377110807716824E7
2482.774222998712         -9654.227255011887       -1.1368745601964762E7
2511.5553100667826        -9675.322318342027       -1.1380618833548844E7
2502.848231521386         -9655.32450145737        -1.1372097288302824E7
2531.455682737636         -9676.662454684609       -1.1384165025414454E7
2523.302213486792         -9656.688326036352       -1.1375630739505686E7
4800.303796374884         0                        79.53603749055492
4750.300631829313         -80.97625784844986       -3414.6897371905147
2551.354963821721         -9678.018736896402       -1.1387756036321538E7
2543.29559539109          -9658.357824818955       -1.1379250806653233E7
2571.2531286269646        -9679.391366412257       -1.1391387451400781E7
2563.150568603965         -9660.048928609182       -1.1382895594733885E7
2591.1501526409506        -9680.780550582056       -1.139505934526226E7
2582.9896117954368        -9662.066416566387       -1.1386698342851305E7
2611.0460053989295        -9682.186502470347       -1.1398797011863954E7
2602.144178455823         -9664.663198478624       -1.1390654942521565E7
4900.310125466028         0                        73.00405112520328
4850.306960920457         -80.97625784844986       -3572.514160600326
2630.94065320499          -9683.609441273655       -1.1402568165170735E7
2621.7175880335635        -9665.345668720038       -1.139398657693024E7
2650.8340620196564        -9685.0495927763         -1.1406396045170225E7
2640.1797108870246        -9665.780844430168       -1.1397039481703376E7
5000.316454557171         0                        66.66950460788482
4950.3132900116           -80.97625784844986       -3749.870855693629
2670.726197415488         -9686.507189618904       -1.1410249666987253E7
2660.5880460542035        -9668.34800825957        -1.1401328163754895E7
2690.6170245291964        -9687.982471581208       -1.1414164906377926E7
2680.8722031717184        -9669.556520078539       -1.1405057982759677E7
2710.50650801             -9689.475685880183       -1.1418117205312425E7
2700.650119391136         -9670.837090676907       -1.1408787911136089E7
2730.394611963861         -9690.987087484487       -1.1422135548681473E7
2719.7285727730764        -9672.16200369861        -1.1412440550793797E7
2750.2812998932586        -9692.516939446277       -1.142617242241695E7
2740.829935765025         -9674.027171140038       -1.1416708917282814E7
2770.1665346320733        -9694.065513251651       -1.1430298751642967E7
2759.5519891434765        -9675.182532319732       -1.1420303353398332E7
2790.0502782751423        -9695.633089190975       -1.143443972892264E7
2780.406822629069         -9676.89430023039        -1.1424539305678643E7
2809.932492102002         -9697.219956750458       -1.143867549747473E7
2799.3569871099285        -9677.548221690315       -1.1428002863463758E7
5100.322783648315         0                        60.5386549152073
5050.319619102743         -80.97625784844986       -3951.2373648413363
2829.8131364942674        -9698.826415026531       -1.1442930485760612E7
2819.9934641217355        -9678.906466805021       -1.1432117641967155E7
5200.329112739458         0                        54.61689298252602
5150.325948193886         -80.97625784844988       -4182.50399213374
2849.6921709571034        -9700.452773173774       -1.1447238750381604E7
2840.452314458145         -9679.278326592519       -1.1435772438450472E7
2869.5695547104638        -9702.099350927847       -1.145159089801226E7
2861.0425839546247        -9681.584363645854       -1.1440374506392784E7
5300.335441830602         0                        48.90873272012101
5250.332277285029         -80.9762578484499        -4451.566946075803
2889.4452350695756        -9703.76647813097        -1.1456008367219986E7
2881.4367097845466        -9683.838868792895       -1.1444998458175585E7
2909.319155064483         -9705.45449585927        -1.1460480993827097E7
2901.875365601693         -9685.267050772216       -1.1449249140740106E7
2929.1912569562382        -9707.163757275743       -1.1465004867757177E7
2922.0585364055546        -9686.645229655553       -1.145347559380363E7
2949.0614821300705        -9708.894628224756       -1.146957767076926E7
2942.016845730115         -9688.774486014929       -1.1458074503659358E7
2968.929770978404         -9710.647487864626       -1.147421875644198E7
2961.520473739616         -9691.48438767541        -1.1462943590643892E7
5400.341770921745         0                        43.41780706595085
5350.338606376173         -80.97625784845          -4769.243995610447
2988.7960627726975        -9712.422729341319       -1.1478928173546022E7
2981.1288325743567        -9694.027333137894       -1.146781553510204E7
5500.348100012889         0                        38.146842946496314
5450.344935467316         -80.97625784845043       -5150.733644840857
3008.6602955228973        -9714.220760506607       -1.1483702218470627E7
3000.8257930201908        -9695.575478288629       -1.1472201121475117E7
3028.522405823151         -9716.042004684232       -1.1488539178061461E7
3020.465055717856         -9696.8765804504         -1.1476482516065588E7
3048.3823286823067        -9717.886901488082       -1.149343240722665E7
3040.4409837027874        -9698.649821199499       -1.1481126932458514E7
3068.239997337457         -9719.755907696774       -1.149838467863448E7
3060.366104664527         -9700.2926053905         -1.1485704482584415E7
3088.095343048689         -9721.64949818938        -1.1503409881472275E7
3080.0376410581707        -9702.174703824408       -1.1490424376843343E7
5600.354429104032         0                        33.09761087047074
5550.351264558457         -80.97625784845208       -5618.025939501083
3107.948295249234         -9723.568166984254       -1.1508498459671037E7
3099.917010464926         -9704.371771168602       -1.1495427352167614E7
5700.360758195176         0                        28.270848192371833
5650.357593649591         -80.97625784845845       -6204.052927054698
3127.7987817173994        -9725.51242835758        -1.1513652684877314E7
3119.815233368643         -9706.119716747266       -1.1500178521220945E7
3147.6467067195695        -9727.482815845076       -1.1518883269550502E7
3139.4507553826047        -9707.99405974903        -1.1505007678165091E7
3167.4919673127656        -9729.47988502151        -1.1524173442149645E7
3159.2629169180436        -9710.228698595916       -1.1510152607832937E7
3187.334458721112         -9731.504215385306       -1.1529542717616469E7
3179.1547109365724        -9712.439609981562       -1.151531689719645E7
5800.367087286319         0                        23.66601935482157
5750.363922740697         -80.97625784848235       -6960.175964117236
3207.1740740485748        -9733.556411806234       -1.1534986489834756E7
3199.218167630879         -9714.61397678282        -1.1520586733106382E7
3227.0107039580466        -9735.637106087084       -1.1540486037480501E7
3219.3866783765593        -9716.50545980573        -1.1525675450340211E7
3246.8442363123227        -9737.746958650358       -1.154605571084643E7
3239.181043585275         -9718.97313798643        -1.1531159824746221E7
3266.674555772017         -9739.886660362432       -1.1551759784790898E7
3258.305555468483         -9722.343632817727       -1.1537204799768584E7
3286.5015433445396        -9742.056934509015       -1.1557516213361414E7
3277.7528255133093        -9724.415300437391       -1.1542496782936698E7
3306.3250758775052        -9744.258538937418       -1.156344679602208E7
3296.1644462764216        -9725.51880948139        -1.1546781951003784E7
5900.3734163774625        0                        19.280721248770273
5850.370251831696         -80.97625784856955       -7970.413152434401
3326.145025488798         -9746.492268383112       -1.156934625199052E7
3316.4925218426283        -9727.13726361294        -1.1551883940085635E7
3345.9612569495           -9748.758956772595       -1.1575443187319325E7
3335.7772275435723        -9728.578654385343       -1.1556584340528056E7
3365.773601089778         -9751.059476935903       -1.1581554774227517E7
3356.7625003814046        -9730.838898790995       -1.15623656159281E7
3385.581877830605         -9753.394746195592       -1.1587703938984394E7
3377.9226858573966        -9731.489253466561       -1.1566726644973522E7
3405.3859048381187        -9755.765730757083       -1.1593981286939532E7
3397.7389357999655        -9735.164994481698       -1.1573589739679066E7
6000.3797454686055        0                        15.10904462139961
5950.376580922301         -80.97625784887775       -9379.995576929427
3425.1854937480266        -9758.173449007123       -1.160036271830622E7
3417.9807655131112        -9738.36252756592        -1.1580235412863815E7
6100.386074559749         0                        11.135540163632543
6050.382910011515         -80.97625784992853       -11455.460999759298
3444.980449183962         -9760.618975496614       -1.1606852813976616E7
3438.0702679012375        -9740.6029001226         -1.1585895056654217E7
3464.770565324708         -9763.103445027147       -1.1613457466464251E7
3457.88690988818          -9742.97643968395        -1.1591677755137907E7
3484.5556042835287        -9765.628054834546       -1.162017531202133E7
3477.3205261124335        -9745.571641651513       -1.1597646226970961E7
3504.3353082380136        -9768.194071447342       -1.162699912061513E7
3496.733184947811         -9748.170587467068       -1.160361335151022E7
3524.1094099732063        -9770.802838086953       -1.1633957906392837E7
3516.295292272917         -9750.965071927394       -1.1609865464213418E7
3543.8776312230098        -9773.455781248822       -1.1641049831442257E7
3536.1917135305393        -9753.713880169877       -1.1616187509051567E7
6200.392403650892         0                        7.3011399787840405
6150.389239096056         -80.97625785337182       -14711.796144981541
3563.6396794446955        -9776.15441784141        -1.1648248181810198E7
3556.266570182596         -9755.75493877502        -1.1621588580694718E7
3583.39521811282          -9778.900359475718       -1.1655528623047372E7
3576.2918861686326        -9758.140727200416       -1.1627379705754766E7
3603.1438713067705        -9781.695322238818       -1.166297049072378E7
3595.9806955667523        -9761.298237001241       -1.1634036061587058E7
3622.8852468347145        -9784.541140400986       -1.167055518864213E7
3615.7214330286183        -9764.625916107556       -1.164111939266339E7
3642.6189337163364        -9787.43977806259        -1.1678256213145753E7
3635.5485581313947        -9767.383168224578       -1.1647255069009295E7
3662.3444946162285        -9790.393341611705       -1.168616641478169E7
3655.0728329991325        -9770.379845824993       -1.1653669848905466E7
6300.398732742036         0                        2.7967149675747245
6250.3955681658035        -80.97625786417764       -20139.95903833886
3682.061415091667         -9793.40408727121        -1.1694224873508513E7
3674.6606467995553        -9773.576659867107       -1.166047242920678E7
6400.405061833179         0                        -18847.17102255642
6350.401897192122         -80.9762578965515        -29303.724759531924
3701.769123592681         -9796.474441019353       -1.1702412030162206E7
3694.4091915656913        -9776.43594696313        -1.1666525983847693E7
3721.4670196163606        -9799.607022705084       -1.171083418387275E7
3714.0344346287534        -9779.632199163152       -1.167304852574291E7
3741.1544676202816        -9802.804668125273       -1.1719401225934073E7
3733.8833258103023        -9782.963668961464       -1.1679870454020834E7
3760.8307575604613        -9806.070449015224       -1.1728119127077848E7
3753.6984153867165        -9785.988828211544       -1.1685720320317969E7
3780.4950391137586        -9809.40769197385        -1.1737121229625603E7
3773.3342498046236        -9789.445460410776       -1.1692299256197011E7
3800.1463985631503        -9812.82002599829        -1.1746303794148752E7
3793.3253675965757        -9793.163289766402       -1.1699487405377073E7
6500.411390924323         0                        -45247.06698327104
6450.408226102903         -80.97625798891771       -43330.84814630708
3819.783862606733         -9816.311424857406       -1.1755658607900644E7
3813.3440853939123        -9796.419389527264       -1.1704960720478088E7
3839.4063582238277        -9819.886249116355       -1.17654061042165E7
3832.8824561167057        -9799.796888536754       -1.1710403813916504E7
6600.417720015466         0                        -70704.97862455819
6550.414554745155         -80.97625823918027       -61351.943509033394
3859.0125684137893        -9823.549276755597       -1.1775427884746796E7
3852.4159902333454        -9803.437130663691       -1.171628988460432E7
3878.601033665543         -9827.305788705613       -1.1785683818168832E7
3872.1326876696626        -9806.900193640686       -1.1720797651977032E7
3898.1701825737478        -9831.161657311948       -1.1796283515340365E7
3891.87833966795          -9810.59614317845        -1.172523461440858E7
3917.7182366955867        -9835.123428032755       -1.180730387203555E7
3911.574031272344         -9814.524543926358       -1.1729655759083942E7
6700.42404910661          0                        -95219.49650083756
6650.42088287776          -80.97625887799737       -81460.3498055271
3937.242968591188         -9839.198389717725       -1.1818719523615995E7
3931.3599214390233        -9818.3280524863         -1.173235292609258E7
6800.430378197754         0                        -118791.34013538146
6750.427210338309         -80.9762603753841        -102275.16011331574
3956.74189717287          -9843.394760110325       -1.183037597069416E7
3951.3184799427527        -9822.310568630011       -1.1734191820555823E7
3976.2122909314057        -9847.721873042197       -1.184247423882667E7
3971.130771242893         -9826.788372686458       -1.1736135143969199E7
3995.6507766478276        -9852.19032391414        -1.1855212471533341E7
3990.6382327878314        -9831.397469505453       -1.1737401283875683E7
6900.436707288897         0                        -141423.1170615096
6850.433537559807         -80.97626339905766       -123068.6565712093
4015.05321808091          -9856.81222830103        -1.186840152546794E7
4010.039629033003         -9835.907365523513       -1.1735464693873271E7
4034.4150018606388        -9861.601664626041       -1.1882559969028523E7
4029.354252458073         -9840.78567797582        -1.1732231489462852E7
7000.443036380041         0                        -163119.21801105372
6950.439866062286         -80.9762681239312        -143476.0743027121
4053.730484159484         -9866.575036150558       -1.18976382218362E7
4048.6955351693355        -9845.890235378898       -1.1727066240087986E7
7100.449365471184         0                        -183885.72239389588
7050.446197634233         -80.97627299504657       -163308.22151998425
4072.992303356851         -9871.751535877098       -1.1913295955836033E7
4068.1569269660836        -9850.936091381873       -1.1714605217376282E7
4092.1919251394206        -9877.154161506172       -1.1931089601736179E7
4087.5113976542793        -9856.462053275112       -1.1697972227434626E7
4111.318328508508         -9882.81057379048        -1.1952144337835731E7
4107.203030782919         -9862.36329542014        -1.1676196950780636E7
7200.455694562328         0                        -203730.3044866645
7150.452531996661         -80.97627497706834       -182462.5356559298
4130.357275428717         -9888.754578640755       -1.1976476656128878E7
4127.1558360612935        -9867.813033068951       -1.1626934050149819E7
7300.462023653471         0                        -222662.13908509797
7250.458865636013         -80.97627227043704       -200881.8813302984
4149.290086987486         -9895.028221402026       -1.2005767477171501E7
4146.995657957049         -9873.372694217665       -1.1552537373082072E7
4168.091554425434         -9901.684813031987       -1.2038622380090406E7
4166.755046672692         -9879.96773315745        -1.1453004973267587E7
4186.726583324471         -9908.793531275864       -1.2077703724686049E7
4186.109252887437         -9887.45828199617        -1.1317906779384231E7
7400.468352744615         0                        -240691.8066624604
7350.465195167522         -80.97626647278867       -218534.61405209522
4205.144399091083         -9916.446649226582       -1.2127993466593565E7
4204.956070987278         -9895.638963378833       -1.1122490783388594E7
7500.474681835758         0                        -257831.19836547985
7450.471521250155         -80.97626123265489       -235404.3522178235
4223.267942521466         -9924.771391603885       -1.2206265836774185E7
4223.362133679055         -9904.44301793244        -1.0817816612245133E7
7600.481010926902         0                        -274093.4212316401
7550.477847369711         -80.97625853966623       -251484.41290689292
4240.972951473223         -9933.950316167075       -1.2337328583527466E7
4241.796635150904         -9914.111944297423       -1.028581711220749E7
7700.487340018045         0                        -289492.7040137124
7650.484175472032         -80.97625784872004       -266774.61395017407
4258.042735191169         -9944.258025848565       -1.2526555873407923E7
4260.018210349615         -9925.385315345831       -9315788.472559728
4293.561692321006         -9978.119159573          -1.2031703676210703E7
4297.735864019426         -9987.021191088257       -1.1555722653598355E7
4302.862567041695         -9978.119088078769       2529669.595825948
4273.817754910135         -9955.9260371081         -1.2667726889326172E7
4276.396096623046         -9938.352382937786       -7619901.345577016
4285.960511741675         -9967.70304204644        -1.24883803713845E7
4289.413650944215         -9952.450717581176       -4840776.795375093
4297.989370293327         -9966.20504218775        -1207572.7001247285
7800.493669109189         0                        -304044.3040019691
7750.490504562001         -80.97625784940082       -281279.34069908765
4299.562607888465         -9994.294874660283       -1.1364039730516141E7
4305.050460816054         -9987.792943223303       4986198.927412305
7900.499998200332         0                        -317764.4152137922
7850.496833649093         -80.97625785167916       -295006.32125710393
4300                      -10000                   -1.1356117078127734E7
4305.462505610193         -9995.585252959692       5369190.640933819
8000.506327291476         0                        -330670.07823762385
7950.503162727001         -80.97625785898508       -307965.8146424296
4299.5626076696235        -10005.70512676687       -1.1606211541645983E7
4304.136336760768         -10003.464845903492      2263221.294677962
8100.512656382619         0                        -342779.0923103818
8050.509491777699         -80.97625788130898       -320170.0492770038
4297.735862350119         -10012.978813695003      -1.136466880919291E7
4304.550923179594         -10011.67651946826       4197062.664613006
8200.518985473762         0                        -354109.9293797561
8150.515820755189         -80.97625794587253       -331632.81861086667
4293.561687338988         -10021.880848886452      -1.1740421994011797E7
4302.432253380128         -10022.304038341146      2226910.3041451476
8300.525314564906         0                        -364681.65039128094
8250.522149560124         -80.97625812097466       -342369.17854520906
4285.960501198752         -10032.296970060395      -1.2078826202024896E7
4297.315442190627         -10035.436476005907      -1319528.918234532
8400.53164365605          0                        -374513.8252380889
8350.528478030574         -80.9762585595305        -352395.2127284205
4273.817736344293         -10044.073978470613      -1.2474554129567176E7
4287.595255505608         -10050.663603042969      -5088588.240600634
8500.537972747194         0                        -383626.4547644113
8450.534806038999         -80.97625954423671       -361727.84471630043
4258.0427061084065        -10055.741993375552      -1.2553483733456796E7
4269.60048518075          -10065.130148182401      -8750403.917401327
4240.974076706914         -10066.0490586276        -1.2627411846346704E7
4256.971860123546         -10076.811739815981      -9661212.416627733
4223.26824861555          -10075.228459698481      -1.2589904697637124E7
4239.926687332425         -10087.374213693347      -1.0584625748215223E7
4205.145043074954         -10083.553070310229      -1.2565621596712807E7
4221.775278120389         -10096.512582478535      -1.1184766256038101E7
4186.727013847467         -10091.20629771126       -1.2558199780693734E7
4203.1373401845985        -10105.422048455475      -1.1542050296004789E7
4168.092111608857         -10098.314982559781      -1.2557933182676472E7
4183.961456475113         -10113.815627351614      -1.1780479249703139E7
4149.290450446916         -10104.971654278108      -1.2560355266582584E7
4164.359555692684         -10121.27184685368       -1.1959648170356596E7
4130.357832037938         -10111.24524252968       -1.2565743003788218E7
4144.6837101825295        -10127.763392407707      -1.209829818619468E7
4111.318658010955         -10117.189326178523      -1.2573427737173324E7
4125.118184298344         -10133.712356544673      -1.2201882107459987E7
4092.1923746522566        -10122.845708918901      -1.2582899143448427E7
4105.823322655638         -10139.085072889997      -1.228242104011968E7
4072.992679424195         -10128.248360772945      -1.2593563291569963E7
4086.812960169362         -10144.226887941148      -1.234438564041931E7
8600.544301838336         0                        -392039.8961841267
8550.54113381257          -80.97626141229334       -370384.68319764343
4053.730670935908         -10133.424914744752      -1.2604615727372358E7
4067.8253893402666        -10149.386555667732      -1.2392271696405845E7
4034.4153841965813        -10138.398238929323      -1.2615903538468033E7
4048.6574056808545        -10154.151390559655      -1.2434627038284779E7
8700.55063092948          0                        -399774.7916538425
8650.547462275465         -80.97626413717042       -378383.89143714897
4015.0535420470173        -10143.187693090713      -1.2626878194541732E7
4029.343152356645         -10158.763171328712      -1.2470901890800945E7
3995.6509708498825        -10147.809630658068      -1.2638205389418304E7
4010.028483863121         -10163.571255575209      -1.2499224546065256E7
3976.212854924424         -10152.277999522708      -1.2649206178289196E7
3990.2249171741437        -10168.403491318097      -1.2524763994352175E7
3956.742955238075         -10156.60500856215       -1.2659860924817326E7
3970.540135032959         -10172.67651877664       -1.2549537668194128E7
3937.2443028885077        -10160.801327574361      -1.2670402048181886E7
3950.890595313467         -10177.101753766347      -1.2570109983631356E7
3917.7195977176975        -10164.87629211877       -1.2680619180212094E7
3931.0782125048772        -10181.214097414957      -1.259042143504628E7
3898.1713002307797        -10168.83811939167       -1.2690251751913374E7
3911.190717205797         -10184.496029294281      -1.2611736138767077E7
3878.601698342943         -10172.694082115508      -1.2699989562874144E7
3891.7652909702524        -10186.743449051517      -1.263353177081424E7
3859.0129563422893        -10176.450649828925      -1.2709336177300274E7
3871.8892026058666        -10190.467455595714      -1.2649255629072597E7
3839.406859148171         -10180.113658483522      -1.271958296437759E7
3853.750337555018         -10196.083380667698      -1.2655447901144287E7
3819.7845985207105        -10183.688442718514      -1.2729014833726505E7
3834.3799564939886        -10200.771027957739      -1.2665376415620433E7
3800.147309559774         -10187.17981395711       -1.2738405289920291E7
3814.1099830715134        -10205.21371796361       -1.2677430017057568E7
3780.4960331531274        -10190.592137406044      -1.274688524324044E7
3793.2900650018005        -10207.693616936771      -1.2693629129923338E7
3760.8317359466187        -10193.929386799802      -1.2755362028234003E7
3773.639108787043         -10209.686093057084      -1.2708497654825265E7
8800.556960020624         0                        -406852.0001443795
8750.553792671019         -80.97626669276703       -385744.0748375614
3741.1553261548056        -10197.195190929604      -1.2763745754557135E7
3754.8871773648293        -10213.125096350941      -1.2718548321024649E7
3721.467666127152         -10200.392873400866      -1.2772341239086166E7
3736.1331834061575        -10216.052524292143      -1.2729555304750673E7
8900.563289111768         0                        -413292.5326952616
8850.560124982689         -80.97626743140609       -392484.1822686239
3701.7695823884437        -10203.525486771381      -1.2780394946032487E7
3682.06185079156          -10206.595845533331      -1.2788756156949898E7
3697.8607662292407        -10223.648507554928      -1.2746527128762245E7
3716.375276355424         -10220.150272926303      -1.2737995412860624E7
3642.6195714659875        -10212.560127364844      -1.2804521901997635E7
3622.8859613813224        -10215.45875562998       -1.2812029142818922E7
3635.8992337588556        -10232.91147895512       -1.277683688459477E7
3662.345020562251         -10209.606578867908      -1.2796630709359845E7
3677.0927319502207        -10227.120448991356      -1.2756387666563181E7
3656.5717600708595        -10230.821867698198      -1.2765641765691005E7
9000.56961820291          0                        -419117.4911093383
8950.566456965742         -80.97626568439706       -398623.4184122424
3603.144621417503         -10218.30457062722       -1.2819466014517106E7
3615.8196664365764        -10235.26719883031       -1.2786859800584152E7
3583.395960416499         -10221.099536419306      -1.282681894592145E7
3595.873747953016         -10238.234437295017      -1.2795441813326297E7
3563.640368724317         -10223.845487202267      -1.2834061768172054E7
3575.993825710884         -10241.018377733597      -1.2803990279412234E7
3543.878221360837         -10226.544138866706      -1.2841160906956747E7
3556.011880616552         -10243.534987832492      -1.2812682662818318E7
3524.10988069235          -10229.197099282652      -1.2848132794936841E7
3536.264120376949         -10246.431738990921      -1.2820390981675804E7
3504.3356986912013        -10231.805877474733      -1.2855027521130124E7
3516.693209342789         -10249.100252008662      -1.2828121786105512E7
3484.5560298412065        -10234.37189041555       -1.286179493657229E7
3496.9316445150384        -10251.630761952742      -1.2835899603862017E7
3464.771176952852         -10236.896477564758      -1.2868451701509139E7
3477.080966372893         -10254.41904210372       -1.2843164679127723E7
3444.9813497413807        -10239.38091235535       -1.287501106822955E7
3457.266707904891         -10256.761466072074      -1.2850727101376818E7
3425.186742477885         -10241.826397943385      -1.2881464392806113E7
3437.2736862818383        -10258.878437282092      -1.285842899725069E7
9100.575947294054         0                        -424348.01012065937
9050.5727864821           -80.97626249044656       -404181.16565562016
3405.3875379708347        -10244.234072198307      -1.2887829363661313E7
3417.3230441582605        -10261.874464389766      -1.2864940032501644E7
3385.583909004512         -10246.605012502081      -1.2894095218621345E7
3397.5536567552876        -10264.681532662502      -1.2871475184937945E7
3365.7760195954384        -10248.94024010746       -1.2900252638124397E7
3377.8530231137065        -10266.627928818938      -1.2878615147511015E7
3345.964026092282         -10251.240724103603      -1.2906318074206382E7
3358.0125322694407        -10268.455072813314      -1.2885783546072153E7
3326.148078140816         -10253.50738503103       -1.2912307935937546E7
3338.0773002835663        -10271.134386817152      -1.2892002568201207E7
3306.3283195322206        -10255.741098182929      -1.2918214320948115E7
3318.174069240707         -10273.263733270722      -1.2898577125748796E7
3286.5048889502177        -10257.942696625229      -1.2924024202583456E7
3298.1949073951187        -10275.192141191135      -1.2905219572852582E7
9200.582276385197         0                        -429005.20304830273
9150.579113980479         -80.97625967819525       -409176.91396943637
3266.6779206303236        -10260.112973963951      -1.2929749726580044E7
3278.4136157692824        -10277.566049082101      -1.2911219162440667E7
3246.8475449425077        -10262.252686885155      -1.2935410163803384E7
3258.8646752098625        -10279.74666045983       -1.2917203360537501E7
3227.013888907011         -10264.36255748971       -1.294098286712248E7
3239.163809318801         -10281.74886674084       -1.2923268011211662E7
9300.588605476341         0                        -433110.11092775734
9250.585441467905         -80.9762582240074        -413630.19736382115
3207.1770766516524        -10266.443275442758      -1.2946491821597628E7
3219.4053493166734        -10283.88297796539       -1.2929108720300287E7
3187.33722981785          -10268.495499955416      -1.2951926115446026E7
3199.188638628782         -10286.180401417716      -1.2934885061011486E7
3167.494467921572         -10270.519861614343      -1.2957279859637043E7
3179.0642310784656        -10288.000487979276      -1.294087457712504E7
3147.648908674635         -10272.516964073222      -1.2962564248486742E7
3159.0678713378966        -10290.388487807542      -1.2946276011259964E7
9400.594934567484         0                        -436683.65508822264
9350.591770021912         -80.97625784844986       -417560.53591411473
3127.8006682710247        -10274.487385618571      -1.2967772575798625E7
3139.288328643324         -10292.72496576952       -1.2951565910567798E7
3107.9498616423452        -10276.43168062107       -1.2972915683554905E7
3119.745553681063         -10294.377050106395      -1.295713342782671E7
3088.096602685942         -10278.350380882463      -1.2977989107074643E7
3099.7056719756974        -10295.98164891345       -1.2962808259278549E7
3068.2410044688395        -10280.243996887008      -1.2983004443395877E7
3079.70041489001          -10298.441942355756      -1.2967787524901755E7
3048.383179410225         -10282.113018965607      -1.2987951335469173E7
3059.780199425007         -10300.653370898715      -1.2972837036827745E7
3028.523219285137         -10283.95792024046       -1.2992827675368542E7
3039.8664033876794        -10302.039659051728      -1.297830085163912E7
3008.661131828496         -10285.779163304676      -1.299763868396158E7
3019.773616878179         -10303.335962055742      -1.2983788840030363E7
2988.7969671070646        -10287.577189328089      -1.3002386094217362E7
2999.9135618209198        -10305.302641624765      -1.2988679694171285E7
2968.9307801678615        -10289.352422531132      -1.3007087547313506E7
2980.398955755453         -10307.17621975592       -1.2993463486377647E7
2949.062624057125         -10291.105271670374      -1.3011727159319565E7
2960.5916447116974        -10308.764542131665      -1.2998425455816602E7
9500.601263658627         0                        -439746.59313924407
9450.598099113055         -80.97625784844986       -420987.3828867302
2929.192550001107         -10292.836130801154      -1.3016313658618724E7
2940.575391926257         -10310.920954397077      -1.3003019564792074E7
2909.320607571287         -10294.545379992536      -1.3020837459458431E7
2920.471636208593         -10312.783645453326      -1.3007751596905662E7
2889.4468448354905        -10296.233385998183      -1.3025283205665002E7
2900.481191908984         -10313.858534254421      -1.3012804452250868E7
2869.571308496248         -10297.900502886363      -1.3029688446410773E7
2881.1666161537432        -10314.20680421363       -1.301795955946084E7
2849.694044017609         -10299.547072632118      -1.3034053089788936E7
2860.859821283095         -10316.775007829616      -1.3022138699943721E7
2829.8150957414496        -10301.173425674324      -1.3038382898418384E7
2841.5019442329276        -10320.425837490204      -1.3025438931918336E7
2809.9345069942774        -10302.77988144012       -1.3042628776010782E7
2821.6218146755878        -10321.311859300045      -1.3030241208415031E7
2790.0523201853593        -10304.366748839027      -1.304682313113603E7
2801.517722843845         -10322.14301108231       -1.3035071036520386E7
2770.1685768969696        -10305.934326728868      -1.3050975716479363E7
2781.4315957556046        -10324.230697762709      -1.3039172383205563E7
2750.283317967462         -10307.482904355393      -1.3055081691440985E7
2761.4525703464788        -10326.339499421878      -1.304319412104494E7
2730.3965835677764        -10309.012761767432      -1.3059129083442679E7
2741.4015018438217        -10327.769293058982      -1.3047495648599915E7
2710.5084132719708        -10310.52417020919       -1.3063124500308365E7
2721.555461309957         -10328.993876683171      -1.3051782660051359E7
2690.618846122277         -10312.017392491218      -1.3067072118787209E7
2701.809130604069         -10330.4008225192        -1.305589361009147E7
2670.7279206891653        -10313.492683341432      -1.3070975057836644E7
2682.069077879653         -10331.55666608048       -1.3060059669377016E7
2650.8356751268243        -10314.950289737499      -1.307483190716879E7
2662.098072074665         -10332.629388961754      -1.3064262911048764E7
2630.9421472244426        -10316.390451221747      -1.3078643060155438E7
2642.0537769882085        -10334.234986540956      -1.3068162981258819E7
2611.0473744536525        -10317.81340019976       -1.3082412678124184E7
2622.0807366820677        -10335.648719270872      -1.3072085158414705E7
2591.1513940124373        -10319.219362223617      -1.3086135394464672E7
2601.959490179338         -10336.976486729069      -1.3076021705663098E7
2571.25424286581          -10320.608556260748      -1.3089809413212629E7
2581.8031066184517        -10338.333132776876      -1.307988976088239E7
2551.3559577834944        -10321.98119494931       -1.3093433660291605E7
2561.95036986033          -10339.268022553102      -1.3083830120595546E7
2531.4565753748952        -10323.337484840875      -1.3097014551732093E7
2542.616181499085         -10339.403191831307      -1.3087927738335133E7
9600.607592749771         0                        -442319.4783217584
9550.604428204198         -80.97625784844986       -423930.0767174272
2511.5561321215323        -10324.677626631179      -1.3100552831130998E7
2523.2565358786096        -10340.589002268192      -1.3091539825527139E7
2491.65466243117          -10326.001815510344      -1.3104074863689417E7
2504.4541708931974        -10342.781797851982      -1.3094561268789262E7
2471.7521753280025        -10327.310242889147      -1.3107532363248378E7
2484.340177064974         -10344.643277070876      -1.3097936235067679E7
2451.848686178269         -10328.603094452586      -1.3110968824362164E7
2465.0359945297855        -10345.821031751952      -1.3101397033894928E7
2431.944215191894         -10329.880550473832      -1.311433522934934E7
2443.93753244104          -10346.878545469475      -1.310520908362443E7
2412.0387821073728        -10331.142786351777      -1.3117692442917317E7
2425.1531103612606        -10348.341582906027      -1.3108349590120064E7
9700.613921840915         0                        -444422.62213448837
9650.610757295342         -80.97625784844986       -426407.7974251448
2392.1324062256044        -10332.389972782192      -1.3120979452504134E7
2404.039402758759         -10349.361215309698      -1.3112076654138438E7
2372.2251064416178        -10333.622275921058      -1.3124255056124011E7
2385.4098576660604        -10350.831004457317      -1.311509784175724E7
2352.3169012743438        -10334.839857540534      -1.3127468574084232E7
2332.407808894547         -10336.042875177978      -1.3130667145407772E7
2345.7774747037756        -10353.650254306374      -1.3121507439916154E7
2364.7059622062397        -10352.0823124702        -1.3118551310803218E7
2312.497847151077         -10337.231482278376      -1.3133816440177709E7
2324.7801488143623        -10355.206983524171      -1.3124809586949518E7
2292.5870335955165        -10338.405828330493      -1.3136940869226031E7
2304.670617430693         -10358.1456436262        -1.3127375364899553E7
2272.675385505372         -10339.566058997174      -1.3140009097561648E7
2284.047611517694         -10358.76716176953       -1.313086190921832E7
9800.62025093206          0                        -446076.0601788
9750.617086386485         -80.97625784844986       -428439.52711425204
2252.762919905882         -10340.71231623999       -1.3143041448909335E7
2263.7134180075413        -10359.15893674155       -1.3134349059193289E7
2232.849653590535         -10341.844738438589      -1.3146039237133538E7
2243.3255197641342        -10360.476953850952      -1.3137439478831261E7
2212.935603140403         -10342.963460505005      -1.31490005373158E7
2223.3267407748185        -10361.661121632551      -1.3140470063686647E7
2193.020784942347         -10344.068613993191      -1.315192484391581E7
2203.6213210061424        -10362.664313045087      -1.3143476803221056E7
2173.1052152061775        -10345.160327203976      -1.3154813540597515E7
2183.9549876714163        -10363.585019981641      -1.3146464143754462E7
2153.1889099808404        -10346.238725285737      -1.3157668005145393E7
2164.07931109799          -10364.38539788725       -1.3149485906238114E7
2133.27188516969          -10347.30393033094       -1.3160487284776583E7
2143.9946315529564        -10365.070743198035      -1.3152544415132329E7
2113.3541565449013        -10348.356061468796      -1.3163271417788558E7
2124.0310518760757        -10366.276636000513      -1.3155348496361123E7
2093.4357397610847        -10349.395234954176      -1.3166024698143324E7
2104.387617480384         -10367.416291115384      -1.3158089173859462E7
2073.5166503681535        -10350.421564253018      -1.3168743852587396E7
2084.357558285495         -10368.387165323564      -1.3160914748605847E7
2053.5969038234825        -10351.435160124329      -1.317142855610591E7
2064.307474322492         -10369.782128003026      -1.3163548959548054E7
2033.676515503415         -10352.436130699009      -1.3174080303500367E7
2044.4261569337157        -10371.102137070995      -1.3166153890159598E7
2013.7555007141475        -10353.424581555606      -1.3176696226893581E7
2024.42603318331          -10371.774548300556      -1.316895272350692E7
1993.8338747020439        -10354.400615793138      -1.3179279632861456E7
2004.3727876300954        -10372.32695154406       -1.3171764692949206E7
1973.911652663394         -10355.364334101147      -1.3181831349260757E7
1984.3714570426364        -10373.563782221137      -1.3174293637794899E7
1953.9888497536797        -10356.315834827084      -1.3184352462745303E7
1934.0654810963472        -10357.255214041172      -1.3186840678657398E7
1944.6972597829488        -10375.682217927651      -1.317931944231601E7
1964.5697614308501        -10374.769620144563      -1.3176770614430256E7
9900.626580023201         0                        -447299.52111799107
9850.62341547763          -80.97625784844986       -430044.0142031154
1914.141561791146         -10358.18256559883       -1.3189298581263661E7
1924.75783954759          -10376.990947988686      -1.3181708206381297E7
1894.2171067766471        -10359.097981207438      -1.3191723836688599E7
1904.667586925388         -10378.249537502432      -1.3184102073070923E7
1874.2921228463802        -10360.0015508438        -1.3194115057697376E7
1884.590035548846         -10378.983515801749      -1.318662582180599E7
1854.3666162039415        -10360.893362450399      -1.319647445685934E7
1864.7235219452905        -10379.521775479543      -1.3189149046880255E7
10000.632909114343        0                        -448112.39864277403
9950.629744568772         -80.97625784844986       -431239.74116506753
1834.4405961357922        -10361.77350182692       -1.3198803333747806E7
1844.9600923991254        -10380.30794303114       -1.31915413157281E7
1814.514071788913         -10362.642052831166      -1.3201102425622845E7
1825.1807817837462        -10380.91990778403       -1.319395688618493E7
1794.5870521795537        -10363.499097428692      -1.3203371302276658E7
1805.2867305842612        -10381.48971389833       -1.3196366746854888E7
1774.659546201568         -10364.344715740686      -1.3205610562307978E7
1785.347216370645         -10382.570530513998      -1.3198580862644969E7
1754.7315626343784        -10365.17898609016       -1.3207819891490655E7
1765.4860558122048        -10383.378764637557      -1.320083901068753E7
1734.8031101505587        -10366.001985046494      -1.3209999386933388E7
1745.587909236601         -10384.087714359806      -1.3203101234006329E7
1714.874197323085         -10366.813787468458      -1.3212149157415837E7
1725.6693394558908        -10385.188914831388      -1.3205206059808357E7
1694.9448326322577        -10367.61446654573       -1.3214269668463444E7
1705.8235423700735        -10385.966848088075      -1.3207369836282253E7
1675.0150244723102        -10368.404093838973      -1.3216360387697592E7
1685.8186754295778        -10386.444448593527      -1.3209614866944617E7
1655.084781157732         -10369.182739318558      -1.321842198638915E7
1665.7959874745673        -10387.48720945206       -1.3211650169283578E7
1635.1541109293134        -10369.95047140195       -1.3220455485001313E7
1645.9471542070467        -10388.239294861183      -1.3213722815936925E7
1615.2230219599223        -10370.707356989835      -1.3222460734028539E7
1625.9043414648577        -10388.807469676523      -1.3215843207776546E7
10100.639238205487        0                        -448533.7263495312
10050.636073659914        -80.97625784844986       -432044.8955913757
1595.291522360046         -10371.45346150104       -1.3224438418533305E7
1605.8266164639774        -10390.152012629687      -1.3217694612189658E7
1575.3596201830833        -10372.188848906253      -1.3226387628423708E7
1585.8729091934913        -10391.418193665475      -1.3219529007063732E7
1555.4273234304262        -10372.913581760651      -1.3228305804681247E7
1565.8425254792116        -10391.944259625641      -1.3221560990232283E7
1535.494640056318         -10373.627721235418      -1.3230195546729183E7
1545.9108036229827        -10392.305465334843      -1.3223598799943378E7
1515.561577972527         -10374.331327148255      -1.3232058452791357E7
1525.996949106575         -10392.9996247482        -1.3225502501623081E7
1495.6281450528136        -10375.02445799283       -1.3233892146244751E7
1505.99250169127          -10393.566828321034      -1.3227424017841222E7
1475.69434913723          -10375.707170967331      -1.3235694159429444E7
1486.0173200978086        -10393.373545830002      -1.3229533116017647E7
1455.7601980362474        -10376.379522002044      -1.3237471181174072E7
1466.4763015238775        -10392.425344926822      -1.3231783806592137E7
1415.8908613956548        -10377.693355793032      -1.3240956215722276E7
1395.955691363972         -10378.334944306334      -1.3242657555464381E7
1407.58421616231          -10396.236587162939      -1.3236444887751421E7
1435.8256995347092        -10377.041565786043      -1.3239222095204845E7
1446.608169533649         -10393.016151263162      -1.3233590762564017E7
1428.0056752674166        -10394.812965918361      -1.3234887936209276E7
10200.64556729663         0                        -448582.1554154949
10150.642402751057        -80.97625784844986       -432477.3443724697
1156.7105147692869        -10385.255797500877      -1.3260991514636079E7
1136.7716916848515        -10385.769024631925      -1.3262346986463862E7
1146.9044715074751        -10404.332965755566      -1.3256503446930984E7
1116.832628766974         -10386.272669863638      -1.3263680173099494E7
1127.0720392858           -10404.96343540635       -1.3257821820104709E7
1096.8933309263489        -10386.766770187         -1.3264988393134497E7
1107.2594329190936        -10405.286535349927      -1.3259196917201264E7
1076.9538030171386        -10387.251361706689      -1.3266271605142042E7
1087.0977740535582        -10405.353777839191      -1.3260641143230157E7
1057.0140498397707        -10387.726479655434      -1.3267530453111768E7
1066.9482882432615        -10406.155839986968      -1.3261849975014856E7
1037.0740761436448        -10388.192158407861      -1.3268764876661487E7
1047.1208664268847        -10407.2097866072        -1.3262943345362753E7
817.7211259827698         -10392.700648222135      -1.3280704966627538E7
797.7788612902748         -10393.055442617388      -1.3281644338799441E7
808.2805829406461         -10412.023764473102      -1.3276114099274227E7
837.6632240482159         -10392.336764683414      -1.327974075006964E7
828.1913372284079         -10411.7344964587        -1.327513446358513E7
857.6051511660802         -10391.963766989102      -1.3278751921275735E7
848.1331372810174         -10411.17825775736       -1.3274198085363949E7
937.3710628622765         -10390.380108928906      -1.3274557907764865E7
917.4298632537458         -10390.78982795816       -1.3275642745795585E7
927.7475279296722         -10409.170452416478      -1.327013649638746E7
897.4884751538121         -10391.190325463605      -1.327670332608828E7
907.7556148892371         -10409.819188315418      -1.3271156848790549E7
877.5469029915861         -10391.581629404627      -1.3277739577727167E7
887.8565778750144         -10410.141467807562      -1.3272233676414363E7
868.0141936080773         -10410.414848026228      -1.3273294587066388E7
1376.0201971699303        -10378.966382443094      -1.324433428994138E7
1387.6486331028452        -10398.27500804099       -1.3237749282579267E7
1356.084386532575         -10379.5877201777        -1.3245976637861246E7
1367.356712810889         -10397.974511547684      -1.3239727636986516E7
1176.6490930501604        -10384.732950578427      -1.3259611059415372E7
1167.3162854312004        -10404.790776206006      -1.3254805422622092E7
10300.651896387772        0                        -448275.9349641062
10250.6487318422          -80.97625784844986       -432554.6108300571
418.8497999726631         -10398.097855295688      -1.3294997417684972E7
398.90508772584224        -10398.275077243028      -1.3295465988304757E7
408.88283240456394        -10417.065516444976      -1.3290410389095115E7
438.79442947160874        -10397.9119045939        -1.329450631046407E7
428.5664689889761         -10417.299121984319      -1.3289824558912022E7
458.7389720488103         -10397.717213043783      -1.329399107188453E7
448.5146839571353         -10417.456606365788      -1.3289226319248198E7
478.6834235364932         -10397.513767958893      -1.3293451485369816E7
468.56595876353975        -10417.059299970413      -1.328874169738687E7
498.62777977169617        -10397.301556055949      -1.3292889247447774E7
488.50268138632936        -10416.572548561688      -1.3288258633595394E7
518.5720365949725         -10397.080563450398      -1.3292304367992477E7
508.47629935498713        -10416.433517556714      -1.3287658763082707E7
538.516189849075          -10396.85077565174       -1.329169452976395E7
528.6758324289376         -10416.196898483804      -1.3287051669269562E7
558.4602353776237         -10396.612177558627      -1.3291061954034127E7
548.5759386681298         -10415.564705437524      -1.3286528340020904E7
578.4041690237531         -10396.364753453778      -1.3290406328377346E7
568.751042299636          -10414.888764431123      -1.3285984169785326E7
598.3479866287361         -10396.108486998626      -1.3289727663521841E7
588.8603673699112         -10414.84698948906       -1.328524799588482E7
618.2916840305892         -10395.84336122776       -1.3289026172112705E7
608.5836033165978         -10414.804877870267      -1.3284501656111179E7
638.2352570626493         -10395.569358543118      -1.3288301060077846E7
628.3303328760733         -10414.585859343812      -1.3283776145932354E7
658.1787015521282         -10395.286460707955      -1.3287551841471031E7
648.2720568088555         -10414.445575579784      -1.328299486564291E7
678.1220133186367         -10394.994648840564      -1.3286778628107956E7
668.3480615654952         -10414.059399744412      -1.3282245971063746E7
777.8364342688674         -10393.401172167869      -1.3282560016388653E7
788.4668205217317         -10412.39092519875       -1.3277040027068153E7
757.8938491960886         -10393.737860467609      -1.3283451402153967E7
768.6151854967106         -10412.974715985452      -1.327788260604781E7
737.9511103306473         -10394.065530414404      -1.3284317761639476E7
748.5393973755253         -10412.378616506874      -1.3279029498127788E7
718.0082219141303         -10394.384204217953      -1.3285161925181938E7
728.5255840809142         -10413.093155035245      -1.3279793084700793E7
698.0651881726811         -10394.693903407726      -1.3285982135830417E7
708.5548956568978         -10413.366282090195      -1.328064585928203E7
688.5080204925462         -10413.421170332918      -1.328153484959282E7
1017.1338866297554        -10388.648431493955      -1.3269972153788978E7
1027.4288551395518        -10407.555294028267      -1.3264191602290817E7
957.3120695181382         -10389.961139654599      -1.3273448164578853E7
947.7016299933402         -10409.05502501763       -1.3268944327421442E7
997.1934859532291         -10389.095331612056      -1.3271154855933413E7
1007.7603414947848        -10407.531968191215      -1.3265511716795778E7
977.2528787257891         -10389.53289064145       -1.3272313779747074E7
987.7172859280698         -10407.728769963596      -1.3266770933191612E7
967.6203328591318         -10408.567139889625      -1.3267829369579151E7
1336.1482671629992        -10380.199006364455      -1.3247592636546368E7
1346.9118194030073        -10397.92097057773       -1.3241619904920943E7
1316.2118467675002        -10380.800288759532      -1.3249181935671257E7
1326.8461348830733        -10398.213480140223      -1.3243344877421381E7
1296.2751330506196        -10381.391614042233      -1.3250747733290946E7
1307.4883998603625        -10398.391960355395      -1.3245008412831694E7
1276.3381337180867        -10381.973027835573      -1.3252286774653703E7
1288.4484802316313        -10399.546639842994      -1.3246342449888267E7
1256.400856485402         -10382.544574726047      -1.3253804504261384E7
1269.1128642669328        -10399.649028590116      -1.324797862344727E7
1216.525495005576         -10383.658241193523      -1.3256759976534778E7
1196.5874214949379        -10384.200445056165      -1.3258200984457202E7
1208.5060962514535        -10404.030781958549      -1.3251757535095831E7
1187.2569881225577        -10405.715036931044      -1.3252985795651449E7
1236.4633084153234        -10383.106298301549      -1.3255292601403767E7
1248.8920106146004        -10401.32531086623       -1.3249202493470749E7
1228.9315083634244        -10402.270740121285      -1.3250592621165099E7
10400.658225478914        0                        -447632.8949685627
10350.655060933343        -80.97625784844986       -432293.8546057904
378.9602969123766         -10398.443581941248      -1.3295912102562053E7
389.3390508302316         -10417.214210195343      -1.3290868747637212E7
359.01543172211416        -10398.603380310971      -1.3296335395615928E7
369.610253032176          -10417.22668239128       -1.3291342530172693E7
339.0704963547615         -10398.754482691738      -1.3296734948304275E7
349.36074303413466        -10417.058494656621      -1.329185036454405E7
39.89094469579749         -10399.982787217876      -1.3299980253062738E7
19.94547039903972         -10399.995696874752      -1.3300014074457087E7
31.382075658783858        -10415.374881709553      -1.3296122259380758E7
0                         -10400                   -1.3300053431777474E7
14.473427286265423        -10413.946040631428      -1.3296510420691803E7
10500.664554570056        0                        -446670.43160589255
10450.661390024483        -80.97625784844986       -431711.8541779255
319.1254950211167         -10398.896898845445      -1.3297111333879367E7
329.1156794753472         -10417.330604816563      -1.3292215476790069E7
299.1804319442919         -10399.030637959582      -1.3297465844943376E7
309.2453425357193         -10417.509560688375      -1.3292572827637568E7
279.23531136092777        -10399.155708650265      -1.3297796898457585E7
289.0955262392861         -10417.393960427517      -1.3292986944473965E7
59.836418338484435        -10399.961270196833      -1.3299923805568919E7
50.4539978838155          -10415.811572542103      -1.3295959678329917E7
79.78188680564203         -10399.931144430995      -1.3299847690659836E7
69.75777072574873         -10417.070882688502      -1.32955666040959E7
159.56361948311647        -10399.724507091038      -1.3299301284453178E7
139.61821636868726        -10399.78909262538       -1.3299473670646593E7
149.93338100343536        -10417.534739559347      -1.3294888640907442E7
119.67279027185853        -10399.845058398827      -1.3299622480650678E7
129.70187654163917        -10418.165826505729      -1.3294906451003307E7
99.72734560491932         -10399.892407991158      -1.3299747518159235E7
109.56715520020681        -10418.499050720631      -1.3294973429822864E7
89.61928421318284         -10418.026882396955      -1.3295221154901797E7
179.5089952271437         -10399.651297663653      -1.3299106501924677E7
169.8824853994685         -10417.372307818488      -1.329472746504453E7
199.45433923585884        -10399.569459657316      -1.3298890467072606E7
189.52558198617555        -10417.271963114901      -1.3294528950132059E7
259.2901375224008         -10399.272118965098      -1.329810498632656E7
268.9604438608953         -10417.728063577639      -1.3293256493042437E7
239.34491469602582        -10399.379876385821      -1.3298390641738772E7
249.3085632780486         -10418.06083938742       -1.3293495346555213E7
219.3996471662524         -10399.4789878308        -1.3298652198681682E7
229.5762139751264         -10417.763107116101      -1.3293871248490145E7
209.50921513760423        -10417.336160924535      -1.3294261102653757E7
0                         -10421.657701415814      -1.3294533833488753E7
10600.670883661198        0                        -445405.4949074275
10550.667719115627        -80.97625784844986       -430824.9918198287
0                         -10447.08097450685       -1.3287639007877335E7
21.057109860771476        -10434.055211817886      -1.3291226793136982E7
10700.67721275234         0                        -443854.57859587175
10650.674048206769        -80.97625784844986       -429649.2408807795
0                         -10476.872210447127      -1.327890452323485E7
25.130632703724846        -10464.88485705255       -1.3282484541166956E7
10800.683541843484        0                        -442033.7119757452
10750.680377297911        -80.97625784844986       -428200.15522481065
0                         -10511.781868139336      -1.3267741821977938E7
30.226842076146582        -10495.281116412416      -1.3273112105517792E7
10900.689870934626        0                        -439958.453746424
10850.686706389055        -80.97625784844986       -426492.8607014877
0                         -10552.689341821297      -1.325332442790328E7
37.393233733896516        -10532.54242934339       -1.326056197674228E7
11000.696200025768        0                        -437643.8876257238
10950.693035480195        -80.97625784844986       -424542.0485086914
0                         -10600.625114145103      -1.323449441379202E7
46.1256685927716          -10577.979167098058      -1.3243587155864902E7
11100.70252911691         0                        -435104.61965247215
11050.699364571337        -80.97625784844986       -422361.9703216469
0                         -10656.796714624406      -1.3209621127191022E7
54.92486321363504         -10631.423547436307      -1.322113840509533E7
11200.708858208052        0                        -432354.77704987983
11150.70569366248         -80.97625784844986       -419966.43506271025
0                         -10722.619137993319      -1.3176395632674776E7
62.3782302595189          -10694.865146467004      -1.3190827705379913E7
11300.715187299194        0                        -429408.00852585613
11250.712022753622        -80.97625784844986       -417368.80718681985
0                         -10799.750488732876      -1.3131522716909692E7
66.10471955117882         -10768.599100089848      -1.315028334226895E7
11400.721516390338        0                        -426277.4859088341
11350.718351844765        -80.97625784844986       -414582.0063692679
0                         -10890.133747469987      -1.3070364620210623E7
68.5973705647669          -10849.589014600846      -1.3098803073868277E7
11500.72784548148         0                        -422975.9070093129
11450.724680935908        -80.97625784844986       -411618.50848779664
0                         -10989.049759167336      -1.2992340394534266E7
75.7255920160971          -10940.398193773779      -1.3031981946075484E7
11600.734174572623        0                        -419515.4995868712
11550.73101002705         -80.97625784844986       -408490.3477802524
0                         -11089.186027469297      -1.2901114391057322E7
81.2265139978343          -11038.037006364539      -1.294896396180336E7
11700.740503663765        0                        -415908.0263216935
11650.737339118192        -80.97625784844986       -405209.1200843396
0                         -11189.322401287909      -1.2797376723312408E7
80.94953600431191         -11138.83309795569       -1.2850896209841475E7
11800.746832754907        0                        -412164.79072321096
11750.743668209338        -80.97625784844986       -401785.9870612984
0                         -11289.458775106521      -1.268111038867586E7
80.96683796967814         -11239.1503406487        -1.2740662018282516E7
11900.753161846049        0                        -408296.6438344624
11850.74999730048         -80.97625784844986       -398231.6812974619
0                         -11389.595148925133      -1.2552435353534168E7
80.99922341707861         -11339.401818371125      -1.261797671931719E7
12000.759490937191        0                        -404313.9916826485
11950.756326391624        -80.97625784844986       -394556.51220928336
0                         -11489.731522743743      -1.2411619704113865E7
81.01865428455693         -11439.606121121442      -1.2483031602777245E7
12100.765820028335        0                        -400226.80337325094
12050.762655482764        -80.97625784844986       -390770.37265673355
0                         -11589.867896562357      -1.225907235654568E7
81.0284195593127          -11539.776358549532      -1.2336166412160775E7
12200.772149119477        0                        -396044.6197545943
12150.768984573906        -80.97625784844988       -386882.7461901133
0                         -11690.004270380967      -1.209532611036706E7
81.03279048517938         -11639.927424537991      -1.2177843444419662E7
12300.77847821062         0                        -391776.5625767242
12250.775313665048        -80.9762578484499        -382902.7148514542
0                         -11790.140644199579      -1.1921020114379158E7
81.034544044419           -11740.069495603057      -1.2008641027632624E7
12400.784807301761        0                        -387431.344065404
12350.781642756192        -80.97625784845          -378838.96745867556
0                         -11890.277018018192      -1.1736881894467669E7
81.03518134755062         -11840.207884755306      -1.182923911883554E7
12500.791136392903        0                        -383017.27686143265
12450.787971847332        -80.97625784845049       -374699.80830929335
0                         -11990.413391836802      -1.1543709320728501E7
81.03540951513591         -11940.344897441406      -1.1640400468863579E7
12600.797465484045        0                        -378542.2842585131
12550.79430093847         -80.97625784845232       -370493.16623860196
0                         -12090.549765655416      -1.13423530046617E7
81.03553563847161         -12040.481408601932      -1.1442951155248279E7
12700.803794575188        0                        -374013.9106449339
12650.800630029604        -80.97625784845937       -366226.6039679094
0                         -12190.686139474026      -1.1133699529347472E7
81.0356717041301          -12140.61777489091       -1.1237762124601578E7
12800.810123666331        0                        -369439.33220233215
12750.806959120702        -80.97625784848579       -361907.32770602644
0                         -12290.822513292638      -1.0918655828226121E7
81.03580619699393         -12240.754175106873      -1.1025732453399183E7
12900.816452757474        0                        -364825.3677025069
12850.813288211686        -80.97625784858211       -357542.196937947
0                         -12390.95888711125       -1.0698134944327582E7
81.03586787910746         -12340.890654600435      -1.0807774366624756E7
13000.822781848616        0                        -360178.4893235481
12950.81961730223         -80.97625784892234       -353137.7343393997
0                         -12491.095260929862      -1.0473043324090283E7
81.03582403852607         -12441.027146883012      -1.0584799744201759E7
13100.829110939758        0                        -355504.83362319507
13050.825946391238        -80.97625785008138       -348700.135811578
0                         -12591.231634748474      -1.0244269730974857E7
81.03571557106575         -12541.163576204412      -1.03577080104814E7
13200.8354400309          0                        -350810.2124698578
13150.832275475057        -80.97625785387571       -344235.2805723076
0                         -12691.368008567086      -1.0012675805895464E7
81.03561362045184         -12641.2999323338        -1.012737570216263E7
13300.841769122042        0                        -346100.1239557183
13250.838604542476        -80.97625786577001       -339748.7412682333
0                         -12791.504382385698      -9779088.251408527
81.03555922953353         -12741.4362507251        -9894647.8925901
13400.848098213184        0                        -341379.76326817326
13350.844933561746        -80.97625790136443       -335245.79408556834
0                         -12891.64075620431       -9544292.57411324
81.03556388851935         -12841.572556825507      -9660331.30602292
13500.854427304328        0                        -336654.03345156246
13450.851262452923        -80.97625800282388       -330731.4288047334
0                         -12991.777130022921      -9309028.287431555
81.03562682058202         -12941.708858357315      -9425188.839083014
13600.86075639547         0                        -331927.55604882794
13550.857591046382        -80.97625827763444       -326210.3588138613
0                         -13091.913503841533      -9073985.455309441
81.03572961320178         -13041.845189242178      -9189935.363201044
13700.867085486612        0                        -327204.68166983774
13650.863919074798        -80.9762589797009        -321687.0309929723
0                         -13192.049877660145      -8839802.443799322
81.03582372962215         -13141.981591326954      -8955234.948664738
13800.873414577754        0                        -322489.5003431733
13750.870246358108        -80.97626062929368       -317165.6355008876
0                         -13292.186251478757      -8607064.739663528
81.03584960402777         -13242.118057258236      -8721699.316190725
13900.879743668896        0                        -317785.8517249171
13850.876573376388        -80.9762639725514        -312650.1154159313
0                         -13392.322625297369      -8376304.692591858
81.0357912347775          -13342.254523000147      -8489887.16051199
14000.886072760039        0                        -313097.3351149499
13950.882901814888        -80.97626921395734       -308144.1762938803
0                         -13492.458999115981      -8148002.040700737
81.03568802130995         -13442.390932567505      -8260304.157491431
14100.892401851183        0                        -308427.31927326834
14050.88923365648         -80.97627462806956       -303651.2956707229
0                         -13592.595372934593      -7922585.0864504175
81.0355943739288          -13542.527287858182      -8033403.729194229
14200.898730942325        0                        -303778.9520223157
14150.895568591863        -80.97627683607978       -299174.73230057425
0                         -13692.731746753203      -7700432.399127756
81.03553565987485         -13642.663623254884      -7809588.572983374
14300.905060033467        0                        -299155.16962608136
14250.901902725573        -80.97627383800865       -294717.5349181621
0                         -13792.868120571815      -7481874.930187382
81.0355067304812          -13742.799965436141      -7589212.686074923
14400.911389124609        0                        -294558.7059375438
14350.908232304952        -80.97626741019063       -290282.5506674536
0                         -13893.004494390427      -7267198.438947325
81.03549441501869         -13842.936321054107      -7372583.680097776
14500.917718215751        0                        -289992.10131025437
14450.914558060605        -80.97626160047325       -285872.4336362702
0                         -13993.14086820904       -7056646.138330243
81.03548960591026         -13943.072686440348      -7159965.308582552
14600.924047306893        0                        -285457.7112683006
14550.920883857261        -80.97625861471441       -281489.65361095296
0                         -14093.277242027652      -6850421.482399699
81.03548783916253         -14043.209056891892      -6951580.175826271
14700.930376398035        0                        -280957.7149298961
14650.927211852462        -80.97625784844986       -277136.50447464787
0                         -14193.413615846262      -6648691.029026817
81.03548722314295         -14143.34542950512       -6747612.567094007
14800.936705489179        0                        -276494.1231786173
14750.933540943604        -80.97625784844986       -272815.1120068434
0                         -14293.549989664874      -6451587.321617325
81.03548701856555         -14243.481802926943      -6548211.330538844
14900.943034580321        0                        -272068.78658528865
14850.939870034752        -80.97625784844986       -268527.44130135904
0                         -14393.686363483484      -6259211.743858946
81.03548695367229         -14343.618176623359      -6353492.754054611
15000.949363671463        0                        -267683.40307855344
14950.946199125894        -80.97625784844986       -264275.3041685151
0                         -14493.822737302098      -6071637.310346089
81.03548693394629         -14443.754550406326      -6163543.394154485
15100.955692762605        0                        -263339.5253642969
15050.952528217034        -80.97625784844986       -260060.36646188828
0                         -14593.95911112071       -5888911.3640232785
81.03548692817937         -14543.890924214997      -5978422.824083685
15200.962021853748        0                        -259038.56809300263
15150.958857308176        -80.97625784844986       -255884.15506299504
0                         -14694.09548493932       -5711058.158230503
81.03548692655191         -14644.027298030936      -5798166.27608407
15300.96835094489         0                        -254781.81478217454
15250.96518639932         -80.97625784844986       -251748.0646385992
0                         -14794.231858757934      -5538081.3080542805
81.03548692610705         -14744.163671848859      -5622787.159302443
15400.974680036032        0                        -250570.42448963187
15350.971515490462        -80.97625784844986       -247653.36416723815
0                         -14894.368232576544      -5369966.098163437
81.03548692598892         -14844.300045667296      -5452279.439731869
15500.981009127176        0                        -246405.43824384492
15450.977844581605        -80.97625784844986       -243601.2032396628
0                         -14994.504606395156      -5206681.644028039
81.03548692595838         -14944.436419485863      -5286619.874424271
15600.987338218318        0                        -242287.78523647855
15550.984173672747        -80.97625784844986       -239592.61813303808
0                         -15094.640980213768      -5048182.899988322
81.03548692595069         -15044.572793304462      -5125770.0951899765
15700.99366730946         0                        -238218.2887800906
15650.990502763889        -80.97625784844986       -235628.53766387855
0                         -15194.77735403238       -4894412.516494769
81.03548692594883         -15144.709167123074      -4969678.539705081
15800.999996400602        0                        -234197.67202839247
15750.99683185503         -80.97625784844986       -231709.78882344346
0                         -15294.913727850992      -4745302.548459774
81.03549344546518         -15244.84553162654       -4818282.246327424
15901.006325491744        0                        -230226.56347779153
15851.003160946171        -80.97625784844986       -227837.1021960883
0                         -15395.050101669603      -4600776.01822564
81.03551874030474         -15344.981877633543      -4671508.472059976
16001.012654582886        0                        -226305.50224373993
15951.009490037313        -80.97625784844988       -224011.11716877963
0                         -15495.186475488215      -4460748.339284573
81.03556775216019         -15445.118223831445      -4529276.1454220805
16101.018983674028        0                        -222434.94311868586
16051.015819128457        -80.97625784844992       -220232.386934664
0                         -15595.322849306827      -4325128.607337509
81.03562405993945         -15545.254605025048      -4391497.244247989
16201.025312765172        0                        -218615.26142349714
16151.0221482196          -80.97625784844998       -216501.3832924486
0                         -15695.45922312544       -4193820.7655266724
81.03567519199883         -15645.391002624616      -4258078.11529542
16301.031641856314        0                        -214846.75764707554
16251.028477310741        -80.97625784845008       -212818.50125198756
0                         -15795.595596944051      -4066724.651466628
81.03573742879274         -15745.527353124578      -4128920.555042971
16401.037970947455        0                        -211129.66189034423
16351.034806401884        -80.97625784845017       -209184.0634451915
0                         -15895.731970762663      -3943736.9343505744
81.03583487898204         -15845.66366954139       -4003922.642081101
16501.0443000386          0                        -207464.1381175994
16451.04113549303         -80.97625784845023       -205598.32435121477
0                         -15995.868344581275      -3824751.9498089203
81.03595609729672         -15945.800024143418      -3882979.658684451
16601.050629129742        0                        -203850.28821156497
16551.04746458417         -80.9762578484502        -202061.47434002158
0                         -16096.004718399887      -3709662.4402247644
81.03605020647257         -16045.93643571956       -3765985.0172115923
16701.056958220885        0                        -200288.15585620876
16651.05379367531         -80.97625784845012       -198573.64353861145
0                         -16196.141092218499      -3598360.208208282
81.0360897265524          -16146.072869995667      -3652830.9421354085
16801.063287312027        0                        -196777.7302303081
16751.06012276645         -80.97625784844999       -195134.90552775856
0                         -16296.27746603711       -3490736.690497624
81.03607485537326         -16246.20930841789       -3543408.9981576144
16901.06961640317         0                        -193318.9495430057
16851.066451857598        -80.9762578484499        -191745.2808695354
0                         -16396.413839855722      -3386683.4593538623
81.03600139009963         -16346.345754594908      -3437610.62356111
17001.07594549431         0                        -189911.7043979397
16951.07278094874         -80.97625784844988       -188404.7404781195
0                         -16496.550213674334      -3286092.657871653
81.03588662558185         -16446.48216709749       -3335327.6680235914
17101.082274585453        0                        -186555.84099335122
17051.079110039882        -80.97625784844986       -185113.20883442578
0                         -16596.686587492946      -3188857.375469526
81.03579693768778         -16546.618483602677      -3236452.764960461
17201.088603676595        0                        -183251.16417385743
17151.085439131017        -80.97625784844988       -181870.56704730843
0                         -16696.822961311558      -3094871.969494892
81.03581301664448         -16646.754717817377      -3140879.585542364
17301.094932767737        0                        -179997.44033197095
17251.091768222166        -80.9762578484499        -178676.65577393118
0                         -16796.95933513017       -3004032.3384643183
81.03594293101878         -16746.8909732332        -3048503.1365782605
17401.10126185888         0                        -176794.40017289386
17351.09809731331         -80.97625784844996       -175531.27799745565
0                         -16897.09570894878       -2916236.1519933655
81.0360962437444          -16847.02735408081       -2959220.1028092955
17501.10759095002         0                        -173641.74132890938
17451.104426404447        -80.97625784845015       -172434.20167450214
0                         -16997.232082767394      -2831383.041854907
81.03615952006218         -16947.16385975888       -2872929.1434453554
17601.113920041164        0                        -170539.13085387798
17551.110755495585        -80.97625784845076       -169385.16224799803
0                         -17097.368456586002      -2749374.758272938
81.03608609907724         -17047.30039040877       -2789531.043057514
17701.120249132306        0                        -167486.20758871216
17651.117084586735        -80.97625784845303       -166383.86503631636
0                         -17197.504830404614      -2670115.295366771
81.03592102667189         -17147.436847496738      -2708928.758321825
17801.12657822345         0                        -164482.58439759372
17751.123413677877        -80.9762578484624        -163429.98751145994
0                         -17297.64120422323       -2593510.989344911
81.03574636195286         -17247.573210401406      -2631027.4727062825
17901.132907314593        0                        -161527.85030297376
17851.129742769015        -80.97625784850173       -160523.1814377171
0                         -17397.777578041838      -2519470.5927274763
81.0356176669455          -17347.70952432381       -2555734.7027596603
18001.139236405736        0                        -158621.5724702157
17951.13607186011         -80.97625784866696       -157663.07495498162
0                         -17497.913951860453      -2447905.327518569
81.0355443583845          -17447.845838301226      -2482960.413929313
18101.145565496878        0                        -155763.29815490587
18051.14240095103         -80.97625784935573       -154849.27446549694
0                         -17598.05032567906       -2378728.9199271942
81.03550973630168         -17547.982172838903      -2412617.085989284
18201.15189458802         0                        -152952.5564869951
18151.148730041084        -80.97625785220107       -152081.36651276515
0                         -17698.186699497674      -2311857.618993525
81.03549535285104         -17648.118526450657      -2344619.7308490663
18301.158223679162        0                        -150188.8601827483
18251.15505912693         -80.97625786383043       -149358.91952143676
0                         -17798.323073316285      -2247210.201212005
81.03548986647412         -17748.25489148816       -2278885.890877748
18401.164552770304        0                        -147471.70716409237
18351.161388192977        -80.9762579106943        -146681.48543798013
0                         -17898.459447134897      -2184707.963068262
81.03548790267742         -17848.39126193871       -2215335.6316629625
18501.170881861446        0                        -144800.58208343163
18451.167717169028        -80.97625809571863       -144048.6012978132
0                         -17998.59582095351       -2124274.703201366
81.03548723621019         -17948.52763458381       -2153891.5286287535
18601.17721095259         0                        -142174.95774124571
18551.17404575474         -80.97625880372154       -141459.79071943066
0                         -18098.73219477212       -2065836.695718563
81.03548702054411         -18048.6640080235        -2094478.6454193909
18701.18354004373         0                        -139594.29653038626
18651.180372757215        -80.97626138220183       -138914.5652872762
0                         -18198.868568590733      -2009322.6560014552
81.03548695372476         -18148.800381727076      -2037024.5039707248
18801.189869134872        0                        -137058.05168393455
18751.186693980482        -80.97627004040585       -136412.42592367344
0                         -18299.00494240935       -1954663.7001997319
81.03548693382886         -18248.9367555125        -1981459.0473383588
18901.196198226015        0                        -134565.66861768498
18851.192997851595        -80.97629525953609       -133952.8641841134
0                         -18399.141316227957      -1901793.299489605
81.03548692811516         -18349.073129321936      -1927714.5965529103
19001.202527317157        0                        -132116.5861088614
18951.19927156087         -80.97635069510393       -131535.3633867239
0                         -18499.27769004657       -1850647.229950736
81.03548692652724         -18449.209503138107      -1875725.8026322892
19101.2088564083          0                        -129710.23738127023
19051.205628081323        -80.97641325536942       -129159.39777024952
0                         -18599.41406386518       -1801163.5192302128
81.03548692609887         -18549.345876956086      -1825429.5946096175
19201.215185499444        0                        -127346.05174063503
19151.21202095387         -80.97654657250136       -126824.43746241093
0                         -18699.550437683793      -1753282.3901110825
81.03548692598638         -18649.482250774538      -1776765.1245640304
19301.221514590587        0                        -125023.45560376253
19251.21835004501         -80.97698877463237       -124529.94502676144
0                         -18799.686811502404      -1706946.2030508562
81.03548692595756         -18749.618624593113      -1729673.7107653879
19401.22784368173         0                        -122741.89799371548
19351.224679136158        -80.97850013256581       -122275.37275078408
0                         -18899.823185321016      -1662099.3960159477
81.03548692595037         -18849.754998411718      -1684098.7785843622
19501.23417277287         0                        -120500.81062928564
19450.78417837845         -81.25669431576753       -120064.71705455995
0                         -18999.95955913963       -1618688.4208960535
81.03548786121685         -18949.89167419978       -1639985.664208493
19601.240501864013        0                        -118299.61973101314
19550.14791941046         -81.58406751878584       -117896.28484287526
0                         -19100.09593295824       -1576661.680854909
81.0335111154287          -19050.034508969333      -1597279.381380097
19701.246830955155        0                        -116137.86952511991
19648.623084258845        -80.9775894286476        -115801.94223949638
0                         -19200.232306776852      -1535969.4818942295
81.0233579656864          -19150.19921837078       -1555923.2008038599
19801.253160046297        0                        -114014.6762443882
19742.982617835183        -79.55913173082087       -113843.42424175712
0                         -19300.368680595464      -1496563.875931925
80.99271619162637         -19250.404183089337      -1515862.0020274222
19901.259292687344        0                        -111929.54561097756
19847.447179964587        -87.86656209385237       -111543.43126053285
0                         -19400.50505441408       -1458398.6195881914
80.89307350713896         -19350.688451196682      -1477035.4146132653
20000.000000000004        -198.7468399536321       -106652.79106796568
20000                     -98.74070731265519       -108293.22718320707
19927.081584886237        -151.95769561262233      -108855.96721416216
20000                     -298.75316904477535      -105010.8816245874
19922.578888172313        -249.04998855234598      -107316.09773154593
20000                     0                        -109913.00164434643
19935.157611507635        -67.71299300382597       -110102.57308105336
0                         -19500.641428232688      -1421429.5817836272
80.57314988384124         -19451.137594958564      -1439370.3847151343
20000                     -1698.8417763207804      -82155.07018495131
20000                     -1598.835447229637       -83761.15744283311
19919.023742151545        -1648.8386117752088      -83987.53556632523
20000                     -1798.8481054119234      -80555.97754910607
19919.023742151545        -1748.844940866352       -82349.21675633722
20000.000000000004        -1898.8544345030666      -78964.53882951984
19919.023742151545        -1848.8512699574956      -80718.56568388634
20000                     -1998.8607635942099      -77381.36813044631
19919.023742151545        -1948.8575990486386      -79096.21451778967
20000                     -2098.867092685353       -75807.02120823848
19919.023742151545        -2048.8639281397814      -77482.75060877574
20000                     -2198.8734217764963      -74242.05816900321
19919.023742151545        -2148.870257230925       -75878.74814868422
20000                     -2698.905067232212       -66576.30407450844
20000                     -2598.898738141069       -68086.60830553454
19919.023742151545        -2648.9019026866404      -68019.70389436251
19999.999999999996        -2798.911396323355       -65078.38922606155
19919.023742151545        -2748.908231777783       -66483.69130231052
19999.999999999996        -2898.9177254144975      -63593.42616743315
19919.023742151545        -2848.9145608689255      -64960.79560715001
20000                     -2998.9240545056405      -62121.88672479708
19919.023742151545        -2948.9208899600694      -63451.52600891073
20000                     -3098.9303835967835      -60664.15806075483
19919.023742151545        -3048.9272190512124      -61956.336538324394
20000                     -5999.113927239923       -25848.10889880752
20000                     -5899.10759814878        -26785.38300478084
19919.023742151545        -5949.110762694351       -26228.682396600547
20000                     -5699.094939966496       -28717.337209083416
20000                     -5599.088610875354       -29712.13204643955
19919.023742151545        -5649.091775420925       -29171.701056172533
20000                     -5799.101269057638       -27741.773307262745
19919.023742151545        -5849.104433603209       -27189.957938064104
19919.023742151545        -5749.098104512067       -28170.94110624427
20000                     -5499.082281784211       -30726.23352413508
19919.023742151545        -5549.085446329783       -30192.305875003953
20000                     -5399.075952693069       -31759.675930722184
19919.023742151545        -5449.079117238641       -31232.81261728027
20000                     -5299.069623601927       -32812.48665726184
19919.02374202425         -5349.072788329567       -32293.256016067015
20000                     -6099.120256331065       -24929.82925618046
19919.023742151545        -6049.117091785494       -25287.01174885056
20000                     -398.75949813591853      -103367.59878528204
19920.144529115125        -348.3835859174773       -105693.3779628977
20000                     -498.7658272270618       -101723.61550279427
19919.815634432536        -448.34267395395887      -104018.31745691255
20000                     -598.7721563182049       -100079.32688570279
19919.43303417526         -548.4317382588639       -102341.2708997237
20000                     -698.7784854093481       -98435.45277011272
19919.160614228877        -648.5381360443112       -100661.83857892129
0                         -19600.7778020513        -1385614.4898755427
80.42909207594501         -19551.282254247086      -1402994.6791331691
20000                     -6199.126585422207       -24030.428997683466
19919.023742151545        -6149.1234208766355      -24364.827094313903
20000                     -6299.13291451335        -23149.792732647693
19919.023742151545        -6249.1297499677785      -23462.010653137913
20000                     -6399.139243604493       -22287.789225433527
19919.023742151545        -6349.136079058921       -22578.423641708752
20000                     -798.7848145004914       -96792.75849494764
19919.07600375386         -748.6676873607408       -98979.536989525
20000                     -898.7911435916346       -95151.72971288534
19919.035018763116        -848.7420799257824       -97298.97837871184
20000                     -1498.8291181384939      -85373.64821307364
19919.023742151545        -1548.8322826840658      -85632.9063632189
20000                     -998.7974726827778       -93512.82713395164
19919.027132196417        -948.7819760382855       -95620.56805489089
19999.999999999996        -1098.803801773921       -91876.70102512179
19919.024507694616        -1048.7991616292566      -93945.17514268204
20000                     -1198.8101308650641      -90244.07337127025
19919.02374212621         -1148.8069663194924      -92273.30271928955
20000                     -1398.8227890473506      -86991.98872499356
19919.023742151545        -1448.8259535929221      -87284.7323600852
20000                     -1298.8164599562074      -88615.65425157551
19919.023742151545        -1348.8196245017791      -88942.4645358108
19919.023742151545        -1248.8132954106359      -90605.52142938436
20000                     -2498.892409049926       -69608.80135503397
19919.023742151545        -2548.8955735954974      -69568.32724303396
20000                     -2398.886079958783       -71142.50916493854
19919.023742151545        -2448.8892445043543      -71129.06884907205
20000                     -2298.8797508676394      -72687.10206040395
19919.023742151545        -2348.882915413211       -72701.41513606113
19919.023742151545        -2248.8765863220683      -74284.79148640244
20000                     -4399.012661781641       -43153.74726234908
20000                     -4299.006332690498       -44397.14996099525
19919.02374206772         -4349.009497101989       -43987.92131494699
20000                     -4199.000003599356       -45658.79744137082
19919.023742121684        -4249.003168093943       -45264.16715687089
20000                     -4098.993674508213       -46938.42924338885
19919.023742141475        -4148.996839036148       -46559.110275124236
20000                     -3998.9873454170697      -48235.8441211477
19919.023742148314        -4048.9905099569805      -47872.51129167832
20000                     -3198.9367126879265      -59220.729229735
19919.023742151545        -3148.933548142355       -60475.67960932198
20000                     -3298.9430417790695      -57792.02055273828
19919.023742151545        -3248.9398772334976      -59010.01493428351
20000                     -3398.9493708702125      -56378.39098267688
19919.023742151545        -3348.9462063246397      -57559.752612767064
20000                     -3498.955699961355       -54980.305061897925
19919.023742151545        -3448.9525354157813      -56125.31154525365
20000                     -3598.962029052498       -53598.14305760455
19919.023742151545        -3548.958864506918       -54707.11345710718
19919.023742151527        -3648.9651935980332      -53305.531976286766
20000                     -3798.974687234784       -50883.03762235871
19919.023742151465        -3748.971522689077       -51920.94567676662
20000                     -3898.981016325927       -49550.81906658207
19919.02374215055         -3948.984180869788       -49204.13760611962
19919.023742151254        -3848.977851779864       -50553.7142129763
20000                     -5199.063294510784       -33884.68006315146
19919.0237415177          -5249.066459778305       -33373.65627404153
20000                     -5099.0569654196415      -34976.217613526
19919.023740512188        -5149.060131212808       -34474.00906012324
20000                     -4999.050636328499       -36087.06776530459
19919.02373939258         -5049.053802004031       -35594.28295077333
20000                     -4499.018990872784       -41928.82163458544
19919.023741931323        -4449.01582601535        -42730.60734819814
20000                     -4599.025319963927       -40722.538939345315
19919.02374162191         -4549.022154802878       -41492.43158393488
20000                     -4699.03164905507        -39535.06401800937
19919.023741029057        -4649.028483541871       -40273.57047730342
20000                     -4799.037978146213       -38366.59102541312
19919.0237401436          -4749.034812508108       -39074.19730031972
20000                     -4899.044307237356       -37217.22462966461
19919.02373887487         -4949.047472066966       -36734.45035805987
19919.023739244578        -4849.041142028658       -37894.45499464617
0                         -19700.91417586991       -1350910.6026364116
80.5993405958874          -19651.262493026872      -1367806.8723464415
20000                     -7599.215192698201       -13334.177432582524
20000                     -7499.208863607058       -13986.506760039032
19919.023742029527        -7549.212027956724       -13410.986610272017
20000                     -7699.221521789344       -12698.042219648836
19919.023741831494        -7649.21835678825        -12760.570378492981
20000                     -7799.227850880486       -12077.877382509505
19919.023741383477        -7749.224685436453       -12126.639394175674
20000                     -7899.234179971628       -11473.472693139449
19919.023740528915        -7849.231014015383       -11508.969351071792
20000                     -7999.240509062771       -10884.627268834296
19919.02373926277         -7949.237342930017       -10907.3428893631
20000                     -8099.246838153913       -10311.165052705548
19919.02373799681         -8049.243672659336       -10321.557725055665
20000                     -7399.202534515916       -14655.228001145611
19919.02374210804         -7449.205698986979       -14078.101192475078
20000                     -7299.196205424774       -15340.537938427546
19919.023742136866        -7349.1993699445675      -14762.12143941001
20000                     -7199.189876333631       -16042.636384379068
19919.02374214683         -7249.193040870928       -15463.262989329203
20000                     -7099.183547242489       -16761.73057373886
19919.023742150097        -7149.186711785561       -16181.74224439584
20000                     -6999.177218151347       -17498.00862639581
19919.023742151123        -7049.180382696199       -16917.76293638784
20000                     -6499.145572695635       -21444.26365104038
19919.023742151545        -6449.142408150063       -21713.911672369188
20000                     -6599.151901786778       -20619.063666107922
19919.023742151545        -6549.148737241205       -20868.315852819276
20000                     -6699.15823087792        -19812.01934699807
19919.023742151545        -6649.155066332346       -20041.46993717422
20000                     -6799.164559969062       -19022.954353518016
19919.023742151538        -6749.161395423478       -19233.187535657664
20000                     -6899.170889060204       -18251.67894686283
19919.02374215143         -6949.174053605578       -17671.53294354781
19919.023742151516        -6849.16772451458        -18443.27335087635
0                         -19801.050549688523      -1317277.3179999432
78.65395067844943         -19751.41313348739       -1333658.8394888358
20000                     -8199.253167245055       -9752.840129529066
19919.023737497886        -8149.250003144135       -9751.399931489575
20000                     -8299.259496336197       -9209.528392008506
19919.02373824114         -8249.256333469051       -9196.662179218169
20000                     -8399.26582542734        -8680.944457015512
19919.02373981588         -8349.262662718817       -8657.137519861271
20000                     -8499.272154518483       -8166.965880171007
19919.02374123749         -8449.268991031051       -8132.606403463377
20000                     -8599.278483609625       -7667.302783389646
19919.02374196535         -8549.27531933008        -7622.880708534522
20000                     -8699.284812700767       -7181.895336386573
19919.023742151217        -8649.281648154638       -7127.752124148142
20000                     -8799.29114179191        -6710.466441110184
19919.02374215039         -8749.287977244348       -6647.022356803067
20000                     -8899.297470883052       -6252.838932854396
19919.02374214769         -8849.294306330698       -6180.491387972607
20000                     -8999.303799974194       -5808.822706865543
19919.023742139227        -8949.300635406677       -5727.982395110612
20000                     -9099.310129065336       -5378.205421560331
19919.02374211389         -9049.306964453064       -5289.275935041784
20000                     -9199.31645815648        -4960.862474869523
19919.02374204199         -9149.313293423054       -4864.206125015952
20000                     -9299.322787247622       -4556.620769079078
19919.023741850433        -9249.319622220084       -4452.59268782068
20000                     -9399.329116338764       -4165.282978496339
19919.023741379806        -9349.325950690554       -4054.2546133278206
5099.0569654197925        -20000                   -794441.1593609749
5199.063294510935         -20000                   -780809.4271225445
5149.060129965679         -19919.02374215136       -799595.9213315233
5299.069623602078         -20000                   -767200.3267728724
5249.066459056593         -19919.023742151494      -785618.6421888148
5399.07595269322          -20000                   -753624.7282226657
5349.072788147673         -19919.023742151534      -771672.9070173749
5499.082281784362         -20000                   -740091.2112143333
5449.079117238797         -19919.023742151545      -757768.8557564464
4999.05063632865          -20000                   -808086.6300786487
5049.05380087532          -19919.02374215091       -813594.8259294728
4899.044307237507         -20000                   -821734.3669652255
4949.047471786722         -19919.023742149468      -827604.5717777066
4799.037978146365         -20000                   -835375.1257417338
4849.041142703286         -19919.02374214508       -841614.7790165389
4699.031649055223         -20000                   -848995.8711278957
4749.03481363359          -19919.023742132384      -855613.951749022
4599.025319964081         -20000                   -862588.7264985185
4649.028484595839         -19919.02374209782       -869591.369994477
4499.018990872938         -20000                   -876140.2929607565
4549.022155618725         -19919.023742010675      -883535.3298756183
4399.012661781796         -20000                   -889639.4004658842
4449.015826721563         -19919.02374181365       -897433.5685144248
0                         -19901.186709153557      -1284679.2459772264
70.88906382611839         -19847.31073557593       -1301972.7156052205
20000                     -10699.411394523615      -3629.9617438178707
20000                     -10599.405065432473      -3653.807587017001
19919.023742151545        -10649.408229978044      -3635.1354887809357
20000                     -10799.417723614757      -3604.1379232957283
19919.023742151545        -10749.414559069186      -3610.3287389834863
20000                     -10899.4240527059        -3576.3389388134406
19919.023742151545        -10849.420888160326      -3583.496071091619
20000                     -10999.430381797041      -3546.5786351549905
19919.023742151545        -10949.427217251468      -3554.644729251138
20000                     -11099.436710888183      -3514.863943680592
19919.023742151545        -11049.43354634261       -3523.78548188204
20000                     -11299.44936907047       -3445.620797026548
20000                     -11199.443039979327      -3481.204558709527
19919.023742151545        -11249.446204524897      -3456.088594803218
19919.023742151545        -11149.439875433754      -3490.928945895288
20000                     -10499.39873634133       -3675.675035005004
19919.023742151545        -10549.401900886902      -3657.9109022492084
20000                     -10399.392407250187      -3695.5555945149877
19919.023742151545        -10449.39557179576       -3678.6493251554252
20000                     -10299.386078159045      -3713.4482699151486
19919.023741606296        -10349.389243484457      -3697.349592719431
20000                     -10199.379749067903      -3729.359871611819
19919.02373948172         -10249.382916737572      -3714.014213875073
20000                     -9499.335445429906       -3786.7138415827444
19919.02374034355         -9449.332278690452       -3774.889704888728
20000                     -9599.341774521048       -3783.6258616971827
19919.02373835374         -9549.338606280862       -3774.203654389226
20000                     -9699.34810361219        -3779.4290768197784
19919.023735142957        -9649.344934006194       -3771.574022110732
20000                     -9799.354432703334       -3773.312612864572
19919.02373108218         -9749.351263045743       -3766.9801727028266
20000                     -9899.360761794476       -3765.261519855167
19919.023727723452        -9849.35759463313        -3760.4034077308365
20000                     -9999.367090885618       -3755.2608932861745
19919.023727190695        -9949.363928314364       -3751.8301568746974
20000                     -10099.37341997676       -3743.2963324999655
19919.023735245184        -10149.376590166477      -3728.645877379069
19919.02373023453         -10049.370261010305      -3741.2482962546783
20000                     -11399.455698161612      -3408.124155640265
19919.023742151545        -11349.452533616039      -3419.2814409675834
6199.126585422358         -20000                   -647267.2827191481
6299.132914513501         -20000                   -634373.4688498606
6249.129749967931         -19919.023742151545      -649105.1107848262
6099.120256331216         -20000                   -660267.5588696841
6149.123420876788         -19919.023742151545      -662361.8723023749
5599.088610875505         -20000                   -726608.7750214996
5549.085446329936         -19919.023742151545      -743915.8635370639
5699.094939966647         -20000                   -713188.2725292597
5649.091775421078         -19919.023742151545      -730122.9742955562
5799.101269057789         -20000                   -699834.6157326127
5749.09810451222          -19919.023742151545      -716399.3065519781
5999.113927240074         -20000                   -673366.8247697911
6049.117091785646         -19919.023742151545      -675726.9415090509
5899.107598148931         -20000                   -686557.9954614264
5849.104433603362         -19919.023742151545      -702753.3265845549
5949.110762694504         -19919.023742151545      -689193.2129543192
4299.006332690654         -20000                   -903074.5799579984
4349.009497852704         -19919.023741438195      -911274.3802809194
4199.000003599511         -20000                   -916434.1565271467
4249.003168831289         -19919.023740882913      -925045.7859786218
4098.993674508369         -20000                   -929705.7808394554
4148.996839445136         -19919.023740329645      -938735.2513617644
3998.9873454172266        -20000                   -942876.9348115805
4048.990509727964         -19919.023740113767      -952330.0204390325
3898.981016326084         -20000                   -955935.944937603
3948.9841800969666        -19919.023740440003      -965817.543595353
3798.9746872349415        -20000                   -968870.3984314986
3848.9778509536586        -19919.023741127978      -979185.2422590293
3698.9683581437994        -20000                   -981667.4127193079
3748.97152221989          -19919.023741749646      -992419.9996836524
3598.962029052657         -20000                   -994314.3832453924
3648.9651934825924        -19919.023742068533      -1005508.688527023
3498.9556999615147        -20000                   -1006798.8362525803
3548.958864512783         -19919.023742148238      -1018438.3255549943
3398.949370870372         -20000                   -1019107.9714240804
3448.9525354343355        -19919.023742140937      -1031195.8145962917
3298.9430417792296        -20000                   -1031228.7071618197
3348.9462063805368        -19919.023742118996      -1043767.7126399092
3198.9367126880875        -20000                   -1043148.015257381
3248.9398773900516        -19919.023742056484      -1056140.5984859609
3098.930383596945         -20000                   -1054854.0715984425
3148.9335485418383        -19919.023741889487      -1068301.6491593255
2998.924054505803         -20000                   -1066334.041853932
3048.9272199592556        -19919.023741479312      -1080238.0465616889
2898.9177254146603        -20000                   -1077575.3003604028
2948.9208917526335        -19919.023740582405      -1091936.530213344
2498.892409050091         -20000                   -1119919.7552713526
2598.898738141233         -20000                   -1109750.3990174073
2548.895575846475         -19919.02373078818       -1136103.2138693812
2698.9050672323756        -20000                   -1099295.7104274745
2648.9019068297916        -19919.0237331243        -1125480.4202519052
2798.911396323518         -20000                   -1088566.7097343619
2748.908235855079         -19919.023736264833      -1114570.2954236844
2848.9145638625437        -19919.023738892614      -1103384.744052992
2398.8860799589484        -20000                   -1129791.4783809667
2448.8892432454113        -19919.02373078182       -1146426.6497740073
198.74683995381613        -20000                   -1252610.719083175
298.7531690449585         -20000                   -1251488.1144247388
255.5593238708182         -19919.129433963368      -1277435.8321360908
98.74070731265672         -20000                   -1253284.3869747175
152.60410294882456        -19911.954216986167      -1280691.7703392815
0                         -20000                   -1253487.4364960575
64.44677481751994         -19932.09033234313       -1274737.6201401874
20000                     -11499.462027252754      -3368.7298781196755
19919.023742151545        -11449.45886270718       -3380.5238642604104
20000                     -11599.468356343896      -3327.4641887267985
19919.023742151545        -11549.465191798323      -3339.8354030985683
20000                     -11699.474685435038      -3284.3469696763864
19919.023742151545        -11649.471520889465      -3297.239179868786
20000                     -11799.48101452618       -3239.394334026418
19919.023742151545        -11749.477849980607      -3252.7579402008196
20000                     -11899.487343617324      -3192.6337383430123
19919.023742151545        -11849.48417907175       -3206.4152104396467
20000                     -11999.493672708466      -3144.0983610703165
19919.023742151545        -11949.490508162895      -3158.238200049675
6399.1392436046435        -20000                   -621591.1777904434
6349.136079059073         -19919.023742151545      -635962.952919503
6499.145572695786         -20000                   -608927.4516933813
6449.1424081502155        -19919.023742151545      -622942.1229586516
6599.151901786929         -20000                   -596388.2884856649
6549.148737241358         -19919.023742151545      -610048.6946899096
6699.158230878071         -20000                   -583978.8244281336
6649.1550663325           -19919.023742151545      -597288.3686937155
6799.164559969213         -20000                   -571703.7260057279
6749.161395423643         -19919.023742151545      -584666.3296958347
6899.170889060355         -20000                   -559567.9782735122
6849.167724514784         -19919.023742151545      -572187.6299894728
6999.177218151498         -20000                   -547576.2895383154
6949.174053605927         -19919.023742151545      -559856.9482763723
7099.18354724264          -20000                   -535732.4895439952
7049.180382697069         -19919.023742151545      -547678.455399485
7199.189876333782         -20000                   -524040.0921016306
7149.186711788213         -19919.023742151545      -535656.0344561359
7299.196205424925         -20000                   -512502.5700324457
7249.193040879353         -19919.023742151545      -523793.28349256323
7399.202534516067         -20000                   -501122.85574182245
7349.199369970497         -19919.023742151545      -512093.3166423095
7499.208863607209         -20000                   -489903.7238400642
7449.2056990616375        -19919.023742151545      -500559.0437024193
7599.215192698352         -20000                   -478847.78909924923
7549.212028152781         -19919.023742151545      -489193.2064102271
2298.8797508678063        -20000                   -1139354.304617205
2348.882911386278         -19919.023733336842      -1156438.601554063
2198.8734217766637        -20000                   -1148598.3983871427
2248.876582198947         -19919.023737099153      -1166128.0546535447
2098.867092685521         -20000                   -1157513.4231711337
2148.8702549403783        -19919.023740194545      -1175484.254426715
1998.860763594379         -20000                   -1166088.5814108562
2048.863927565289         -19919.023741749468      -1184496.1208961802
1898.8544345032365        -20000                   -1174313.4546650879
1948.8575990491947        -19919.023742150526      -1193152.8232033749
1798.8481054120941        -20000                   -1182177.0848726921
1848.8512699594924        -19919.0237421471        -1201443.395472564
1398.8227890475246        -20000                   -1209834.0587127025
1498.8291181386671        -20000                   -1203507.7357539607
1448.8259543220295        -19919.023740924833      -1230745.6555322963
1698.8417763209518        -20000                   -1189670.0548492263
1748.8449408750055        -19919.02374213264       -1209357.272074531
1598.8354472298095        -20000                   -1196783.6705954226
1548.8322828548123        -19919.0237418354        -1224017.9561357712
1648.838611813929         -19919.023742073074      -1216885.30698837
498.7658272272433         -20000                   -1247874.5604519125
598.7721563183857         -20000                   -1245392.4039754355
548.8975132878157         -19918.976460068552      -1271969.732709471
398.7594981361009         -20000                   -1249906.3722168712
351.8259887099444         -19918.715629804876      -1276195.4929433155
449.7635586171848         -19918.711430076368      -1274363.6084561525
698.778485409528          -20000                   -1242462.5025975837
648.7757546683224         -19919.02270210952       -1269167.3355234826
1298.8164599563822        -20000                   -1215756.9696665278
1348.8196274712975        -19919.023737622836      -1237060.944603033
798.7848145006704         -20000                   -1239090.7503614726
748.7817306305795         -19919.023330642336      -1265917.4919077794
1198.81013086524          -20000                   -1221270.4069822736
1248.8133066814005        -19919.023726566647      -1242957.3382429092
898.7911435918128         -20000                   -1235281.952986624
848.7880390231845         -19919.023472313846      -1262214.587114029
1098.8038017740976        -20000                   -1226366.8360381976
1148.8070044052215        -19919.02369401028       -1248427.747115012
998.7974726829551         -20000                   -1231039.2458751558
948.7944235998258         -19919.023530806626      -1258062.3961452907
1048.8007390601845        -19919.023618992807      -1253464.8619143283
20000                     -12099.500001799608      -3093.802296540535
19919.023742151545        -12049.496837254037      -3108.2556962727044
20000                     -12199.50633089075       -3041.7875162865944
19919.023742151545        -12149.503166345181      -3056.496332066364
7699.221521789495         -20000                   -467957.17128227843
7649.218357243922         -19919.023742151545      -477998.0302914879
7799.227850880637         -20000                   -457233.81541905645
7749.224686335066         -19919.023742151545      -466975.55882963043
7899.234179971779         -20000                   -446679.4869199798
7849.231015426208         -19919.023742151545      -456127.6504653071
7999.240509062922         -20000                   -436295.6884211748
7949.237344517351         -19919.023742151545      -445455.76019420027
8099.246838154064         -20000                   -426083.53255604213
8049.243673608493         -19919.023742151545      -434961.1350711702
8199.253167245206         -20000                   -416043.95014862606
8149.250002699634         -19919.023742151545      -424644.81908579794
8299.259496336348         -20000                   -406177.6152910366
8249.256331790775         -19919.023742151545      -414507.5280689989
8399.26582542749          -20000                   -396484.88465312467
8349.262660881921         -19919.023742151545      -404549.62131340615
8499.272154518634         -20000                   -386965.93597736134
[truncated: 3,926,400 more chars]
