# Supplementary material for: Unexpected large eruptions from buoyant magma bodies within viscoelastic crust
Source: Nat Commun. 2020 May 15;11:2403. doi: 10.1038/s41467-020-16054-6 (PMC7229005; doi:10.1038/s41467-020-16054-6)
Supplement: Supplementary file 3 — Source Data [file 41467_2020_16054_MOESM3_ESM.zip › DATA source file material/Fig4bsig3.txt]

% Model:              ModelChambreNovembrev2.mph
% Version:            COMSOL 5.2.1.199
% Date:               Dec 10 2018, 10:34
% Dimension:          2
% Nodes:              61410
% Expressions:        1
% Description:        
% Length unit:        m
% R                       Z                        -solid.sp1 (N/m^2) (minimum compressive stress sigma3, negative values for tension)
200000                    -200000                  -0.0616055597222336
200000                    -189468.617661471        -0.20204803323236661
192852.36223577632        -193154.06523538864      -0.17253940730891887
189468.6176614709         -200000                  -0.1994575431412462
200000                    -178937.23532294182      -0.27262490919551935
190705.83886142573        -184102.99667032587      -0.24455211396908402
178937.2353229418         -200000                  -0.29320682233287454
184087.35465598493        -192198.71184514635      -0.23929974890611846
200000                    -168405.85298441266      -0.30939537293013525
191449.8832837723         -173093.57026311354      -0.30611220102491693
168405.8529844127         -200000                  -0.3909993498374827
173649.6780111461         -191877.09335601333      -0.32981352763246413
200000                    -157874.4706458835       -0.3210473731853029
191373.24058355961        -162871.87055591692      -0.34010307391702826
157874.4706458836         -200000                  -0.499022189069058
163142.00214864404        -191696.1100990978       -0.43102903401840936
200000                    -147343.0883073543       -0.3103397390296499
191340.45590394214        -152535.24842772295      -0.353165095794522
147343.08830735448        -200000                  -0.614911631982152
152604.33465598858        -191626.07076724453      -0.5440837511884106
200000                    -136811.70596882515      -0.2856267938936505
191369.5896919724         -142044.86347974036      -0.3457068079517154
200000                    -126280.32363029597      -0.2682026616245156
191402.80936960914        -131531.91807929383      -0.31923956092376327
136811.7059688254         -200000                  -0.7320782046581474
142063.8008061692         -191545.64525384558      -0.6664975397247558
200000                    -115748.94129176681      -0.26727645930652694
191425.532672332          -121008.81297387012      -0.2778674365132203
200000                    -105217.55895323763      -0.268024358474771
191436.88428304438        -110482.29712906342      -0.22610326605280393
126280.3236302963         -200000                  -0.8414824406513691
131535.79174640003        -191494.68631227044      -0.7929045931432565
200000                    -94686.17661470847       -0.25329156138720066
191440.33319816805        -99955.81818667821       -0.16439569691595965
200000                    -84154.79427617931       -0.20724271841521033
191435.23356904744        -89435.15278656426       -0.08886323638896754
115748.9412917672         -200000                  -0.9335302770246064
121004.48131809327        -191477.98914241965      -0.9153366467286449
105217.55895323813        -200000                  -1.0007958575446827
110472.06209899233        -191470.17512061252      -1.0231165991327495
199999.99999999997        -10435.124649138756      1.1518143697312617
200000                    0                        0.7549426602137497
193212.9751082869         -7074.319127264052       0.2474922767583812
189759.22100897494        0                        -0.11786050445501932
200000                    -73623.41193765015       -0.11501490415317832
191427.3172160772         -78915.27768327044       0.004588894971378682
200000                    -63092.02959912099       0.034879760409748384
191414.6099733126         -68389.82787906118       0.11660887365552786
94686.17661470904         -200000                  -1.0409261259713243
99941.94326275203         -191466.78190824424      -1.1036968810192154
84154.79427617995         -200000                  -1.0562710672319515
89411.42839480798         -191461.70495747312      -1.1441315807718773
200000                    -20966.500245004365      1.0421843497873755
192213.48522003394        -15783.812570217618      0.49550382365806406
179518.44201795047        0                        -0.022490281855063344
184092.16931242569        -9152.658416963886       0.02828213869659755
200000                    -52560.64726059183       0.24600993953651315
191399.4515361963         -57853.36551522134       0.24189073376119555
200000                    -31497.88258353352       0.7927904765913767
191839.8020488767         -26241.47728448429       0.5393988580250283
200000                    -42029.26492206268       0.5084270625462933
191510.75710605472        -36743.956198803025      0.4748111058417357
191412.35452429028        -47302.81071991848       0.3677548433880311
73623.41193765088         -200000                  -1.04602191099678
78879.94172966976         -191460.4159837106       -1.1331545713196929
63092.02959912179         -200000                  -0.998718079589533
68348.56739542249         -191462.7873065849       -1.064760523734736
169277.663026926          0                        -0.008826221430767169
173580.6205378624         -8370.325065030318       -0.02213856069844852
42029.26492206362         -200000                  -0.7370022390800975
52560.647260592705        -200000                  -0.89838234217247
47340.63111393947         -191506.97298209323      -0.7805148712319769
57832.120556483096        -191470.69742209083      -0.9421817644984053
159036.88403590154        0                        -0.012234782506891017
163788.35469444818        -8394.551989906371       -0.024715430675348236
0                         -200000                  0.08425075665127904
10435.124649138716        -200000                  -0.042103518938600724
6742.704792851238         -192954.35964477292      -0.22240776971755474
0                         -189658.73435453422      -0.32374769773004425
31497.88258353454         -200000                  -0.5218042583530927
36901.917640461455        -191608.47250253134      -0.6057622307968548
20966.50024500546         -200000                  -0.27610925636245665
26494.37152415501         -191679.44501146217      -0.44607796654259185
20000                     -298.75316904477535      -2339.454424086711
20000                     -398.75949813591853      -2346.081307556873
20080.839661977738        -349.77271671392015      -2295.454867695795
20000                     0                        -2311.5856685837152
20000                     -98.74070731265519       -2322.029051957527
20076.001183754717        -73.38594117853869       -2274.669247779942
20000.000000000004        -198.7468399536321       -2331.4454345698055
20086.354365320534        -157.6967167823733       -2277.010728167908
20082.526690151055        -253.1418810834533       -2287.4333395416324
20112.07837911971         0                        -2245.773985856494
148796.10504487707        0                        -0.01923912616132881
153722.0022712901         -8416.828980688682       -0.02341211596382431
15669.832077789644        -190890.47279129224      -0.3430330934511499
0                         -179317.46870906837      -0.6530970664786189
7608.567237327838         -184222.59107803815      -0.5040924058253791
20000                     -1498.8291181384939      -2334.4392623151125
20000                     -1598.835447229637       -2326.4324460227003
20086.758449884506        -1551.6848174271101      -2281.6984854429134
20000                     -1698.8417763207804      -2317.400677909775
20087.9586216072          -1650.8044473020416      -2272.923878887225
20000                     -1798.8481054119234      -2307.3654968716914
20089.466880984808        -1750.2174640281892      -2262.978874701697
20000.000000000004        -1898.8544345030666      -2296.35828156071
20088.70393552661         -1849.5293499158633      -2253.3251419280696
20000                     -1998.8607635942099      -2284.4104861906417
20088.023420693244        -1948.737578759609       -2242.712924687941
20000                     -2098.867092685353       -2271.547854692934
20089.151957926653        -2048.4010452058815      -2230.180887632985
20000                     -2198.8734217764963      -2257.7938467479194
20088.929840580007        -2148.4730013364024      -2217.435471024008
20000                     -2298.8797508676394      -2243.1834362030163
20086.442044113068        -2246.616594537087       -2205.2813687684434
20000                     -2498.892409049926       -2211.5315729294557
20000                     -2598.898738141069       -2194.5345656415725
20096.42661587128         -2549.4958558147646      -2153.8093486069442
20000                     -2698.905067232212       -2176.7887363014142
20094.6642402268          -2649.5823356933433      -2137.858280858407
19999.999999999996        -2798.911396323355       -2158.3303084897293
20095.01905392992         -2748.633727278166       -2120.3153337558965
19999.999999999996        -2898.9177254144975      -2139.189079100137
20095.378521231272        -2848.4352935311144      -2101.963167755433
20000                     -2998.9240545056405      -2119.3924058425196
20095.200176077265        -2948.522335673783       -2083.164048330198
20000                     -3098.9303835967835      -2098.967430867647
20095.792630891785        -3048.8951792555567      -2063.3083267984994
20000                     -3198.9367126879265      -2077.9403890235785
20095.509527597238        -3149.5896216003566      -2043.1949716584284
20000                     -5999.113927239923       -3938.0182341964137
20000                     -6099.120256331065       -4076.0013993799635
20094.05199323119         -6050.0021208459975      -3935.424642505593
20000                     -5899.10759814878        -3802.773994480711
20094.54871291269         -5950.079822135637       -3801.360824660607
20000                     -5799.101269057638       -3670.360884175158
20094.847921637283        -5849.881658039606       -3669.8065619713198
20000                     -5499.082281784211       -3290.7287531456896
20000                     -5599.088610875354       -3414.298498828374
20099.4712180387          -5551.122675373884       -3292.0933428898497
20000                     -5699.094939966496       -3540.8523762272
20096.93456633105         -5651.3669878065475      -3416.5364821258263
20094.940157758472        -5750.496081744016       -3542.224024920386
20000                     -5399.075952693069       -3170.1539736535087
20100.550238786156        -5450.0637077419215      -3170.5930469191626
20000                     -5299.069623601927       -3052.5707625462983
20099.81588250198         -5348.991190912659       -3053.1275437180825
20000                     -5199.063294510784       -2937.960422516589
20097.605703057307        -5248.740603951986       -2940.3081161746927
20000                     -4399.012661781641       -2121.893352417501
20000                     -4499.018990872784       -2214.732610987642
20096.296872643958        -4451.648502385245       -2132.007727659367
20000                     -6199.126585422207       -4216.607412207506
20095.340638359092        -6150.067418777998       -4070.8996969910004
20000                     -498.7658272270618       -2351.339868611571
20088.231033242926        -446.3871925322716       -2296.9697230910383
20000                     -598.7721563182049       -2355.2495019850007
20092.633920147975        -547.0868792303262       -2299.133415522541
20000                     -698.7784854093481       -2357.8329978829265
20091.318523182206        -648.3465976380716       -2303.2970295764885
20000                     -798.7848145004914       -2359.1260050839824
20088.37864333473         -748.6324715968084       -2307.075602215943
20261.8357066879          0                        -2161.6516623033763
20177.84412265346         -102.58655839172347      -2219.389565690522
138555.32605385262        0                        -0.0604473506844202
143552.1855546216         -8398.030311944241       -0.027970783664006876
0                         -168976.20306360256      -0.9947124201353326
8164.546474385302         -174280.1582811523       -0.8071255983383961
20000                     -6299.13291451335        -4359.691222478156
20096.566790441077        -6251.0391680590865      -4210.083231732196
20000                     -6399.139243604493       -4505.103966750251
20095.83865508532         -6351.577479108226       -4352.619932053193
20000                     -6499.145572695635       -4652.676714727934
20095.16583959603         -6450.781014478576       -4495.43718798453
20000                     -7399.202534515916       -6042.569711041219
20000                     -7499.208863607058       -6199.609018570867
20095.73776258534         -7450.57985864684        -6003.820661974457
20000                     -898.7911435916346       -2359.1542261175396
20090.740875952008        -847.3804939277176       -2306.546397396714
20000                     -998.7974726827778       -2357.954341880723
20093.48938750764         -946.7723847000403       -2304.5998331818814
20000                     -1398.8227890473506      -2341.3981927392324
20090.84063857534         -1454.3199422663695      -2286.433310766781
19999.999999999996        -1098.803801773921       -2355.5572315144695
20095.900383457833        -1047.5636714068155      -2301.663139279624
20000                     -1198.8101308650641      -2351.986847780903
20098.57570727188         -1149.777138634752       -2297.3693411900063
20000                     -1298.8164599562074      -2347.2599779078846
20099.256980088714        -1253.051454944957       -2292.973873392813
20096.29574407407         -1355.3666710212553      -2289.4793657344753
20000                     -2398.886079958783       -2227.7556131169263
20097.888975066577        -2445.7862798626097      -2169.712859693526
20090.027267561323        -2344.1621889448757      -2189.274502386578
20000                     -4299.006332690498       -2031.4376248394935
20097.652326507803        -4350.295775903461       -2040.1895327693917
20000                     -4199.000003599356       -1943.2956738470377
20096.806762706983        -4248.763506553609       -1951.4078479557538
20000                     -4098.993674508213       -1866.030526508961
20095.565852438205        -4148.615235892274       -1866.2070452367582
20000                     -3998.9873454170697      -1891.2783952394493
20095.653289289174        -4048.8755980684778      -1839.4242821696128
20000                     -3898.981016325927       -1916.1598389587762
20095.366975046596        -3948.8401277404178      -1863.930998669376
20000                     -3298.9430417790695      -2056.338454136849
20094.83455282396         -3249.6652524687674      -2022.8019651517632
20000                     -3398.9493708702125      -2034.1893180161242
20095.876259889832        -3349.5695517420027      -2001.105551840253
20000                     -3498.955699961355       -2011.518703296935
20096.49531098036         -3449.766161719273       -1979.0214652255524
20000                     -3598.962029052498       -1988.3542114123209
20096.099144367534        -3549.4695470521983      -1957.0009208031515
20000                     -3698.968358143641       -1964.7233022756789
20096.358225315787        -3649.24981687013        -1934.2049027825112
20000                     -3798.974687234784       -1940.650194486173
20095.8426766287          -3749.517062188555       -1911.1841229696827
20094.872010046845        -3849.245707784652       -1888.049062306404
20000                     -5099.0569654196415      -2826.2903111625274
20095.688705147175        -5149.749254186672       -2831.500027596901
20000                     -4999.050636328499       -2717.505513293106
20095.192783686187        -5050.6325206392485      -2724.5242110282366
20000                     -4899.044307237356       -2611.551899353908
20094.40401049725         -4950.499499461564       -2619.3325449522404
20000                     -4599.025319963927       -2310.036668918785
20094.616929613778        -4551.394659375739       -2224.933496237148
20000                     -4699.03164905507        -2407.8898124644197
20094.40774316635         -4650.77040991612        -2319.3651329314334
20000                     -4799.037978146213       -2508.370977283169
20094.04371264906         -4750.684299953348       -2416.907330016864
20093.503299301425        -4850.481337176417       -2517.0179252361763
20461.94026325205         0                        -2055.0693654333504
20336.8571719102          -183.951361845717        -2139.537907459141
128314.54706282816        0                        -0.46473124163787466
133353.62341065455        -8398.214663767563       -0.3003696719658077
0                         -158634.93741813675      -1.4311083681830958
8365.163298296924         -163977.3443218745       -1.177448983929401
20000                     -7599.215192698201       -6356.323664989258
20094.344618258427        -7549.740693757951       -6157.899287655622
20000                     -7699.221521789344       -6512.488836996713
20095.46205523115         -7649.243739733021       -6308.949147781815
20000                     -7799.227850880486       -6667.882632399131
20096.596105337423        -7750.457085271155       -6461.882931806642
20000                     -7899.234179971628       -6822.307302745027
20095.084191793925        -7851.788237780543       -6617.69217535756
20000                     -7999.240509062771       -6975.573742024768
20092.326662423704        -7951.541960938546       -6771.935367563455
20000                     -8099.246838153913       -7127.493281948048
20089.303331078958        -8050.4660374342975      -6924.324524364165
20000                     -8199.253167245055       -7277.8903205554525
20084.647376857432        -8148.06452428468        -7075.962397824608
20000                     -7299.196205424774       -5885.427721400993
20097.386468632114        -7350.142595385198       -5847.389518118483
20000                     -7199.189876333631       -5728.406527651951
20096.832021658953        -7249.468434639425       -5693.305580534657
20000                     -7099.183547242489       -5571.749654432741
20095.877909862942        -7149.954985731609       -5541.664075845045
20000                     -6999.177218151347       -5415.695312889787
20096.47325813812         -7050.657685588426       -5389.089691981271
20000                     -6899.170889060204       -5260.473901171764
20096.85125225485         -6950.813518455576       -5236.660460289878
20000                     -6599.151901786778       -4802.216031225776
20096.513766005563        -6550.2096202953135      -4638.750269500874
20000                     -6699.15823087792        -4953.50442075612
20098.067057704666        -6651.021789017174       -4785.604064957498
20000                     -6799.164559969062       -5106.330765044936
20097.659849859152        -6751.791126381361       -4935.852748975741
20096.72234272426         -6851.342441069547       -5086.261521882317
20729.319201739756        0                        -1922.379184715547
20596.329562133156        -238.2985661192068       -2009.855702857033
118073.76807180369        0                        -1.025894417228476
123100.96953425789        -8415.559284280429       -0.7643475705127635
0                         -148293.67177267093      -2.0586992324736753
8343.274358772149         -153617.04283163065      -1.6889385249517923
20000                     -8299.259496336197       -7426.585936304145
20084.51360092516         -8246.799627509532       -7221.333558700794
20000                     -8399.26582542734        -7573.388935009353
20091.201632617198        -8343.33929578832        -7351.451435756934
20000                     -8499.272154518483       -7718.236745287144
20092.60759149923         -8443.448337085394       -7492.802428834394
20000                     -8599.278483609625       -7860.91472444489
20093.291972822848        -8542.994064172273       -7632.357768716213
20000                     -8699.284812700767       -8001.343228935428
20094.10837752298         -8641.359525738751       -7767.988434169944
20000                     -8799.29114179191        -8139.398300725353
20095.773658958453        -8736.851820202446       -7896.104436189725
20000                     -8899.297470883052       -8274.935430753612
20096.478478258814        -8842.307510963608       -8036.888004437799
20000                     -8999.303799974194       -8407.839871732058
20103.587308677557        -8946.014245277149       -8161.87378033944
20000                     -9099.310129065336       -8538.054685647074
20101.25737347234         -9051.169909099357       -8301.618571229033
20000                     -9199.31645815648        -8665.474930688693
20099.595112484636        -9152.72182866468        -8432.890659185408
20000                     -9299.322787247622       -8790.016565550395
20098.76138123805         -9252.929701806988       -8558.327799886496
20000                     -9399.329116338764       -8911.597934886211
20097.5517572844          -9352.978802038206       -8681.416721521704
20000                     -9499.335445429906       -9030.16199421765
20096.231904922653        -9452.308107590206       -8801.007638210018
21086.590430856802        0                        -1760.6415272268107
20918.10278662422         -310.35523607609974      -1862.1703657107853
5099.0569654197925        -20000                   -28595.800986487146
4999.05063632865          -20000                   -28695.483477504662
5055.187319995511         -20091.520671808863      -28041.8527292857
5199.063294510935         -20000                   -28492.662181730964
5154.574240670063         -20090.971455447634      -27947.33076939026
5299.069623602078         -20000                   -28385.80392238144
5254.4854745423045        -20091.117889630634      -27843.807468029318
5399.07595269322          -20000                   -28275.57113544379
5353.964579007149         -20090.380739291195      -27743.48625109502
5499.082281784362         -20000                   -28161.71416504424
5454.122158044126         -20090.7356248655        -27631.71154344948
5599.088610875505         -20000                   -28044.66563465583
5552.715128906771         -20088.935139922534      -27532.58281228533
4899.044307237507         -20000                   -28791.386302043957
4799.037978146365         -20000                   -28883.813185795694
4856.375685989137         -20093.55723064078       -28214.999322338375
4955.594355422955         -20091.7030729199        -28136.192415988404
4699.031649055223         -20000                   -28972.593400722675
4756.59063588314          -20096.717856363903      -28283.46712063681
4599.025319964081         -20000                   -29057.60514044717
4653.435974618131         -20100.622445330107      -28345.129459450898
4499.018990872938         -20000                   -29139.00172731619
4549.314580075075         -20097.122335379903      -28452.678328903585
4399.012661781796         -20000                   -29216.8476234262
4449.0097318551525        -20095.202492526823      -28543.417668648046
4299.006332690654         -20000                   -29291.098003753326
4349.40027392786          -20096.658923627212      -28608.045533070734
107832.98908077921        0                        -1.824923618897369
112847.74651503353        -8424.48929334265        -1.4106692305537791
0                         -137952.40612720515      -3.01784652300681
8402.737318406937         -143277.63088253228      -2.4475822507153375
20000                     -10499.39873634133       -10038.852910092903
20000                     -10599.405065432473      -10121.319075656103
20094.59437945514         -10551.725368773967      -9896.596927427674
20000                     -11299.44936907047       -10602.736053064313
20000                     -11399.455698161612      -10657.871085547702
20092.806010939974        -11349.444502161685      -10443.963555966446
20000                     -11199.443039979327      -10544.209007209593
20092.788849299523        -11249.707826701948      -10387.605555562306
20000                     -10699.411394523615      -10200.367118547472
20094.913065775414        -10650.416165211778      -9974.780490125233
20000                     -10799.417723614757      -10275.986329251444
20094.880712571343        -10750.038483242908      -10051.0965714648
20000                     -10899.4240527059        -10348.177066934311
20093.923988829578        -10850.064837429592      -10126.188119178294
20000                     -10999.430381797041      -10416.940841939237
20093.81665422612         -10950.253122687687      -10196.384974541386
20000                     -11099.436710888183      -10482.28042571516
20093.26248310288         -11050.522508691181      -10264.157786231875
20092.37789259569         -11150.186481076918      -10328.857330709132
20000                     -10399.392407250187      -9952.978926589627
20096.077119325404        -10452.841501712366      -9811.523581204301
20000                     -10299.386078159045      -9863.706357911187
20097.432612231347        -10352.592309760494      -9722.27418783207
20000                     -10199.379749067903      -9771.052374980709
20096.748399502263        -10252.244432320762      -9633.545520671685
20000                     -10099.37341997676       -9675.039669166896
20096.13991959994         -10153.076294444349      -9542.463093287917
20000                     -9599.341774521048       -9145.642423562862
20096.273248527417        -9551.777150317854       -8915.442601882913
20000                     -9699.34810361219        -9257.976537523102
20096.189548181606        -9651.840446485536       -9027.751767524329
20000                     -9799.354432703334       -9367.12620227478
20096.117947662668        -9751.549132731576       -9136.573648911157
20000                     -9899.360761794476       -9473.046740840122
20097.630101732182        -9851.604626811928       -9239.733593083474
20000                     -9999.367090885618       -9575.695675017145
20098.757978985992        -9952.850464183257       -9341.595705171303
20097.547200452296        -10053.74717442467       -9444.212597287284
20000                     -11499.462027252754      -10709.633483476253
20092.899698817426        -11448.921777422865      -10496.739689481283
21563.975871305556        0                        -1569.2793302523503
21336.201328399038        -402.5873636540102       -1689.4542277858448
6299.132914513501         -20000                   -27133.004247381934
6199.126585422358         -20000                   -27272.62593058009
6250.435452554463         -20086.07527890206       -26677.450033085206
6399.1392436046435        -20000                   -26990.64398863366
6348.462619694098         -20090.19121703761       -26518.68295985866
6099.120256331216         -20000                   -27409.0137492509
5999.113927240074         -20000                   -27542.492596783017
6055.907260493077         -20091.032147905793      -26905.303415617123
6151.992815599504         -20087.90347592516       -26798.33781715053
5699.094939966647         -20000                   -27923.77506271668
5660.071715302444         -20092.03007933764       -27388.72876145862
5799.101269057789         -20000                   -27799.95016157275
5755.992725753501         -20092.12339192814       -27273.846495250236
5899.107598148931         -20000                   -27672.755520722512
5855.36163844138          -20091.788979673893      -27154.614290079084
5955.874587561044         -20091.762362839057      -27029.135730161153
4199.000003599511         -20000                   -29361.70783299387
4248.3574473689305        -20098.466453695877      -28667.776175358988
4098.993674508369         -20000                   -29428.792202164088
4147.114836141192         -20097.867932024696      -28739.89841564292
3998.9873454172266        -20000                   -29492.43022825774
4047.1659529612184        -20096.598429208625      -28812.502092783936
3898.981016326084         -20000                   -29552.64303092413
3947.48783131842          -20096.78630152059       -28871.992041357033
3798.9746872349415        -20000                   -29609.458085297374
3847.1621122898555        -20096.64007904065       -28930.712188825655
3698.9683581437994        -20000                   -29662.987651167045
3747.0851002760974        -20094.64450099019       -28998.37152327632
3598.962029052657         -20000                   -29713.331866853652
3647.793337790941         -20093.086033849264      -29059.85644919414
3498.9556999615147        -20000                   -29760.54348579036
3548.428568181292         -20093.795842628067      -29103.310019851142
3398.949370870372         -20000                   -29804.628248338162
3448.2536303856           -20094.899139567966      -29141.42061397978
3298.9430417792296        -20000                   -29845.68470657793
3348.0682030530897        -20094.387456991117      -29187.30575104465
3198.9367126880875        -20000                   -29883.805639017606
3248.7599965137374        -20093.766295216577      -29230.877137404255
3098.930383596945         -20000                   -29919.077820309034
3149.2716968261752        -20094.510296049426      -29262.725275815148
2998.924054505803         -20000                   -29951.52538072477
3048.9369377124804        -20094.430370304795      -29297.320988267868
2498.892409050091         -20000                   -30076.186811468437
2398.8860799589484        -20000                   -30094.354238857253
2447.6021425374615        -20093.101337440567      -29459.89476934972
2598.898738141233         -20000                   -30055.84496747285
2547.549451482873         -20093.262176503216      -29438.990939812793
2898.9177254146603        -20000                   -29981.312680501152
2948.7506474936654        -20093.419741017828      -29335.624071054426
2798.911396323518         -20000                   -30008.594900551932
2848.4230030373365        -20093.588331014285      -29363.759022180806
2698.9050672323756        -20000                   -30033.368680587086
2647.399482814045         -20093.025456323685      -29418.33672815269
2747.6202099009697        -20093.578071102307      -29390.42912344343
2298.8797508678063        -20000                   -30110.57152442817
2348.136164415108         -20093.03513003048       -29478.150707762456
398.7594981361009         -20000                   -30201.78209611477
298.7531690449585         -20000                   -30201.34123411075
348.79346992099374        -20080.328714013038      -29675.302528576096
198.74683995381613        -20000                   -30201.54132717227
249.756650052493          -20081.365099824106      -29668.451417076223
98.74070731265672         -20000                   -30201.368532187014
155.20245914825145        -20086.779619403         -29634.61347917377
0                         -20000                   -30200.88658105038
70.11835082307316         -20076.335990629177      -29701.265570327007
0                         -20113.336314768436      -29460.71177786564
97592.21008975472         0                        -3.0061661976994736
102607.58881459707        -8399.605690742586       -2.337771117241177
0                         -127611.1404817393       -4.5384491513930145
8425.107898859007         -132907.12537238837      -3.6296450838215413
20000                     -11599.468356343896      -10758.04377101418
20094.931017998817        -11548.969712459011      -10542.672440842745
20000                     -11699.474685435038      -10803.128989635821
20096.542697005225        -11650.392235371719      -10586.794350584703
20000                     -11799.48101452618       -10844.913516824816
20095.296554819164        -11751.73138580077       -10633.253018174071
20000                     -11899.487343617324      -10883.429431813282
20092.429987057072        -11851.583786243888      -10679.072120981666
20000                     -11999.493672708466      -10918.694367557184
20089.011404216457        -11950.750953353287      -10722.580847014086
20000                     -12099.500001799608      -10950.733816917824
20083.95236987335         -12048.650034076907      -10765.820056344082
22201.857929239028        0                        -1351.292173237248
21892.811152890707        -527.5421795467246       -1488.8290567611764
6499.145572695786         -20000                   -26845.483740031486
6448.656691907876         -20092.676833241672      -26364.263411973236
6599.151901786929         -20000                   -26697.67224248505
6548.634017579879         -20093.130948389193      -26219.73948041163
6699.158230878071         -20000                   -26547.2434468952
6647.485822123771         -20093.313719746093      -26075.99345448977
7099.18354724264          -20000                   -25921.69197798247
6999.177218151498         -20000                   -26081.499976589326
7048.751199041289         -20095.117500475342      -25462.97001038848
6899.170889060355         -20000                   -26239.082315806732
6948.182000225825         -20095.770447835865      -25613.675065741118
6799.164559969213         -20000                   -26394.34777456181
6746.393266430378         -20094.96384318156       -25921.296532991153
6846.927007221512         -20096.361187396556      -25763.487608435087
7199.189876333782         -20000                   -25759.823635713325
7148.965263381836         -20095.765645651954      -25303.46848657694
7299.196205424925         -20000                   -25595.93590790305
7248.96655216713          -20095.472702267016      -25147.538201704137
7399.202534516067         -20000                   -25430.09339165148
7348.309702544061         -20094.494667400188      -24994.446515852178
7499.208863607209         -20000                   -25262.475731995175
7447.920606619908         -20094.723629447373      -24832.5296256758
7599.215192698352         -20000                   -25093.121582315187
7548.422000815648         -20094.528645120492      -24669.75959562729
7699.221521789495         -20000                   -24922.126588774
7648.861026263833         -20093.925407960105      -24507.479905873304
2198.8734217766637        -20000                   -30125.080952188273
2248.8035426225547        -20094.95126112302       -29481.683575427425
2098.867092685521         -20000                   -30137.939822043572
2148.658068421887         -20096.847230493488      -29483.566670197757
1398.8227890475246        -20000                   -30190.746185593965
1298.8164599563822        -20000                   -30193.812681063708
1348.2465722752033        -20089.03072243502       -29603.26287220517
1998.860763594379         -20000                   -30149.389923222643
2047.859306517147         -20097.745743316846      -29490.8269388815
1898.8544345032365        -20000                   -30159.465862863664
1947.0067026647394        -20098.72004114038       -29496.53905367044
1798.8481054120941        -20000                   -30168.05224824486
1846.8224077662878        -20098.10763421297       -29510.668401903135
1498.8291181386671        -20000                   -30186.915337724542
1447.2331359708594        -20091.807913106666      -29580.9845201763
1698.8417763209518        -20000                   -30175.47450057231
1747.7400575418462        -20096.631435342417      -29529.21980731102
1598.8354472298095        -20000                   -30181.858790808023
1547.4006271785183        -20095.719444093054      -29550.212686891642
1648.2534668124897        -20096.632964553046      -29537.445465789948
698.778485409528          -20000                   -30201.576870840174
598.7721563183857         -20000                   -30202.04914202022
650.112259343622          -20093.053313368557      -29591.682094627642
498.7658272272433         -20000                   -30202.06661121645
548.2910723592121         -20093.35825239534       -29590.857861431996
446.71108266394094        -20088.902457795823      -29619.572777245903
798.7848145006704         -20000                   -30201.164228899914
750.7512046866974         -20091.79735330967       -29598.651396011497
1198.81013086524          -20000                   -30196.386597154502
1249.619510200123         -20091.04692242731       -29593.59645827915
898.7911435918128         -20000                   -30200.780897704637
850.0805801192165         -20094.927688400534      -29577.160222445134
1098.8038017740976        -20000                   -30198.382609772292
1150.4958765521521        -20094.988459614862      -29571.19942234746
998.7974726829551         -20000                   -30199.870891799856
949.4031905957303         -20098.127214404423      -29555.43191359185
1050.1133009829944        -20097.82190606056       -29555.18248617181
0                         -20265.20828251873       -28508.00889181746
96.6485876544576          -20181.564018974437      -29031.654110446125
87351.43109873025         0                        -4.851198639725268
92480.24729897028         -8215.34245939181        -3.713211268013397
77546.05455514728         0                        -7.670920935198836
82739.88840739492         -7599.79464805861        -5.79570769951771
0                         -117269.87483627349      -7.031244373221142
8424.510767992177         -122519.33267957096      -5.5341041769425265
20000                     -12199.50633089075       -10979.522753036641
20082.63830649664         -12148.348448297253      -10798.994456080867
20000                     -12299.512659981892      -11005.201803429707
20089.981557381154        -12244.382856550757      -10810.997097442481
23054.19543872213         0                        -1114.7849635717987
22634.869144677323        -700.4942065278718       -1264.6380911891117
7799.227850880637         -20000                   -24749.674874081047
7749.034216802679         -20094.222438344597      -24339.4170558951
7899.234179971779         -20000                   -24575.824647518806
7848.963406253065         -20093.642532663926      -24174.8875897432
7999.240509062922         -20000                   -24400.681376999186
7948.245958803424         -20092.719718512544      -24011.84032345045
8099.246838154064         -20000                   -24224.38003728757
8047.472297994326         -20093.758037104853      -23837.784538243417
8199.253167245206         -20000                   -24047.01385386365
8147.4979521893365        -20095.060924462046      -23660.02686384002
8299.259496336348         -20000                   -23868.630122779043
8247.98597718805          -20094.458135001245      -23490.04511895464
8699.284812700918         -20000                   -23146.694720939588
8599.278483609776         -20000                   -23328.280011920433
8647.325541856504         -20095.622443589466      -22788.20722406778
8499.272154518634         -20000                   -23509.181259843423
8547.714948235647         -20095.475667122922      -22963.705535724283
8399.26582542749          -20000                   -23689.30563475478
8348.07709555653          -20093.72413459827       -23320.28278799579
8447.84799547581          -20095.008410232236      -23140.475082219098
8799.29114179206          -20000                   -22964.545441547467
8747.163667611716         -20097.53145914104       -22603.58199354049
8899.297470883203         -20000                   -22781.92233832955
8847.900582605691         -20098.4842849291        -22421.352870296545
8999.303799974345         -20000                   -22598.895722356367
8948.670933564696         -20096.471502217148      -22252.13554323658
0                         -20468.718411473077      -27286.83561664614
172.41219200918982        -20354.61548740207       -27962.289561472167
69277.15573235141         0                        -11.478347115393566
73943.42750557157         -7211.434154049162       -8.774192470596416
0                         -106928.60919080768      -11.269906514446921
8431.285609459253         -112196.38158537305      -8.680126510984621
20000                     -12899.550634528747      -11094.993803547623
20000                     -12999.556963619889      -11099.644884166182
20099.986014318194        -12951.405999214         -10901.927486546652
20000                     -13099.563292711031      -11101.484114521352
20097.961411126467        -13053.239744833241      -10909.955242988497
20000                     -13199.569621802175      -11100.548635216752
20096.22495031323         -13152.553218107765      -10914.555729834872
20000                     -13299.575950893317      -11096.884079520525
20096.221238990005        -13251.643308811277      -10913.150111079565
20000                     -13399.58227998446       -11090.542255088076
20096.115815367164        -13351.709956494662      -10909.285541472489
20000                     -13499.588609075601      -11081.567025356626
20094.437324622486        -13451.64094635548       -10905.79546334145
20000                     -12699.537976346463      -11077.014995919679
20000                     -12799.544305437605      -11087.451970142463
20096.94916556946         -12742.642853036823      -10890.307425774625
20102.289721719233        -12846.205989882294      -10890.160956576798
20000                     -12499.525318164178      -11047.208604452237
20000                     -12599.53164725532       -11063.609047650796
20090.495483489627        -12544.336027437224      -10874.804920720548
20093.28990614732         -12642.92821934994       -10884.795606125292
20000                     -12399.518989073034      -11027.742223711619
20090.710561333057        -12344.726275179444      -10834.247705397282
20091.082112132473        -12444.47100601782       -10855.118615561425
20000                     -13599.594938166743      -11070.010171873386
20093.26379712098         -13550.711621475202      -10898.850783668799
62937.07692443022         0                        -15.861530541043825
66350.67137412715         -6609.36935879838        -12.866085237773492
24193.08802566536         0                        -873.2217892033241
23630.05572431411         -936.7138543745318       -1024.907775189997
9399.329116338915         -20000                   -21864.47428208171
9299.322787247773         -20000                   -22048.264499401663
9348.655265382682         -20093.328122979023      -21554.34756956172
9199.31645815663          -20000                   -22232.001212836753
9248.792377495158         -20094.071043910128      -21729.198526365773
9099.310129065487         -20000                   -22415.5518770309
9148.405083905402         -20094.29280747857       -21907.019466875976
9048.530830928892         -20094.343532153343      -22084.38972722895
9499.335445430057         -20000                   -21680.727155768247
9448.269878759078         -20093.800969440144      -21374.780649021402
9599.3417745212           -20000                   -21497.03317030176
9548.203642348506         -20093.996274629706      -21195.827868489072
9699.348103612341         -20000                   -21313.51336206241
9647.850629581459         -20094.104960878234      -21017.816629458615
9999.36709088577          -20000                   -20764.45943531316
9899.360761794627         -20000                   -20947.172084718743
9947.375735156511         -20094.757615041985      -20482.815947718573
9799.354432703485         -20000                   -21130.225845025223
9847.508530380683         -20095.35920562535       -20657.71761031056
9747.486155205324         -20095.338077347038      -20835.549751980307
10099.373419976911        -20000                   -20582.15117205917
10047.171954003168        -20095.444630998914      -20303.3719175353
10199.379749068054        -20000                   -20400.255272166945
10147.090339758322        -20095.225467904005      -20127.599789565716
10299.386078159196        -20000                   -20218.852767026743
10246.706990229775        -20094.733285867263      -19953.735332456436
10399.392407250338        -20000                   -20037.9969997844
10346.335051133769        -20096.25849257514       -19772.806353074757
0                         -20741.424217148367      -25739.33294834245
240.70309090855946        -20603.1694048801        -26497.902341331894
0                         -96587.34354534186       -18.826034958154832
8387.20552688586          -101912.91599100064      -14.09143854940893
20000                     -13699.601267257885      -11055.9282406228
20094.05840485611         -13650.15655703027       -10885.6828223289
20000                     -13799.607596349028      -11039.378106474638
20094.52374086114         -13750.457172965342      -10870.591517006918
20000                     -13899.613925440171      -11020.41223433723
20094.123466996512        -13850.52758282656       -10854.732775267354
20000                     -13999.620254531314      -10999.088767570845
20094.334494474275        -13950.505192920324      -10835.408521327745
20000                     -14099.626583622456      -10975.461553738422
20094.041057008224        -14050.728844819436      -10814.670474871693
56893.337694989044        0                        -22.52485262416555
59855.62361568591         -6128.126300269898       -18.47677028569787
25714.874988851778        0                        -644.2164927943764
24955.62481193735         -1258.7321658909837      -785.8531564142071
12199.506330890901        -20000                   -16914.265288052648
12099.500001799759        -20000                   -17079.8020792163
12148.873238538801        -20096.448369514303      -16722.81588871137
11999.493672708617        -20000                   -17246.441503375394
12049.097556748411        -20093.521482397657      -16892.648568469293
11899.487343617475        -20000                   -17414.126123885868
11948.487099164811        -20094.738069809104      -17053.03750264474
11799.481014526331        -20000                   -17582.82158074236
11847.643787439682        -20095.380582190304      -17216.335910826427
11699.474685435189        -20000                   -17752.511016932836
11747.588430610775        -20094.101122890726      -17385.022187586455
10499.398736341482        -20000                   -19857.72914859198
10446.714653485711        -20097.382099925304      -19592.7261685678
10599.405065432624        -20000                   -19678.063848675418
10547.299693488769        -20096.05796813187       -19421.81092933015
10699.411394523766        -20000                   -19499.069006975256
10646.99251780997         -20094.974045369745      -19251.955066460334
10799.417723614908        -20000                   -19320.777579684927
10746.60405545763         -20096.35925547915       -19074.190843860524
11599.468356344047        -20000                   -17923.184165857674
11648.643567285746        -20093.099696547015      -17552.076614876718
11499.462027252905        -20000                   -18094.829749442713
11549.558378722877        -20094.052297466642      -17714.33248194172
11399.455698161762        -20000                   -18267.393398232773
11449.60235992614         -20094.795651377168      -17879.46172659869
10899.42405270605         -20000                   -19143.202500017855
10847.546821967855        -20097.71164729754       -18895.023240608036
10999.430381797192        -20000                   -18966.38258939685
10948.806745210693        -20096.623458924503      -18724.44240002584
11299.44936907062         -20000                   -18440.86259115424
11349.428121418765        -20094.69656271283       -18048.414044661655
11199.443039979478        -20000                   -18615.219006500396
11249.095207753819        -20095.291341558823      -18216.284236493742
11099.436710888334        -20000                   -18790.386725089385
11048.875352581012        -20095.153513923335      -18557.77458777334
11148.667854966052        -20095.33759497309       -18386.821450371437
0                         -21106.852971358574      -23820.767675070863
324.6384015387652         -20929.886426688005      -24699.72188389325
0                         -86246.07789987607       -32.99909704764837
8371.330476435644         -91637.17961981177       -23.886693614277814
20000                     -14199.632912713598      -10949.581100670383
20093.85312934676         -14150.465285691944      -10791.595287850292
50849.59846554785         0                        -33.692705000520085
53630.26241519648         -5837.644123012651       -27.01148798444616
27748.28459623801         0                        -445.8847131864468
26729.20090007427         -1693.8179409485736      -563.7247788383097
12299.512659982043        -20000                   -16749.83471640203
12248.722006952334        -20098.21255807571       -16557.46640762803
12399.518989073185        -20000                   -16586.500203484764
12348.287869186277        -20097.180656930355      -16401.42716553139
12799.544305437756        -20000                   -15944.42018631858
12699.537976346614        -20000                   -16103.25011590471
12747.605870156256        -20097.55735094312       -15773.665815277198
12499.52531816433         -20000                   -16424.296495437313
12447.086898347019        -20096.279102519307      -16247.15251401448
12599.531647255471        -20000                   -16263.215402139145
12646.866436575698        -20098.683365200315      -15927.224252617865
12546.227788715587        -20097.576456327424      -16087.523349119028
12899.550634528898        -20000                   -15786.762110078094
12846.911580731741        -20096.36998363211       -15623.473535103267
0                         -21596.531484124273      -21508.96287410071
442.2522528612408         -21366.215496352335      -22510.844985180942
12999.55696362004         -20000                   -15630.250884960631
12946.118179333018        -20097.156147053956      -15469.54433407908
13099.563292711182        -20000                   -15474.873084162944
13046.921775719695        -20098.055805643195      -15314.056585186809
13199.569621802326        -20000                   -15320.636861174295
13148.180690224634        -20097.16368048417       -15163.360625088259
13299.575950893468        -20000                   -15167.582686602289
13248.152177407517        -20096.62396624256       -15014.785257271811
13399.58227998461         -20000                   -15015.696275429893
13347.76889473487         -20098.52811824753       -14862.145105740708
0                         -75904.83118154612       -61.6559746021316
8047.670351699342         -81557.0691021832        -42.253650753375815
20000                     -14299.63924180474       -10921.509609541448
20095.726595937515        -14250.254666751745      -10762.62962665652
44814.42406189609         0                        -55.012966025287106
47485.00027246777         -5473.861257241918       -44.38122515431913
30465.369702828637        0                        -287.13686224314523
29168.86336554094         -2233.6097241745233      -371.54991122638256
0                         -22252.706035078845      -18813.90516065274
606.6835509358067         -21950.946335485143      -19914.039547144832
13799.607596349178        -20000                   -14419.721777415643
13699.601267258036        -20000                   -14566.98218123209
13751.07396356132         -20093.706005509648      -14284.30239765808
13599.594938166894        -20000                   -14715.388740547345
13651.327407697523        -20096.87480506879       -14421.285132608888
13499.588609075752        -20000                   -14864.964619199018
13448.689152157873        -20100.447182303298      -14708.817339934694
13550.41907486351         -20099.774362682594      -14561.433771277674
0                         -66127.81846914427       -119.52631186086079
7632.7001815176145        -71854.69618674675       -78.12732173845554
20000                     -14399.645570895882      -10891.30828498227
20097.68501742948         -14351.005883666547      -10731.178404846212
20000                     -14499.651899987024      -10859.027034341456
20097.440549174735        -14451.604682756282      -10701.611096543105
20000                     -14599.658229078168      -10824.718466574115
20096.774774274832        -14551.12638635088       -10671.082280927778
20000                     -14699.66455816931       -10788.440912629278
20097.76509298779         -14651.015560721347      -10635.581855659093
20000                     -14799.670887260452      -10750.253995025743
20098.578553998403        -14752.220795918574      -10598.031077780392
20000                     -14899.677216351594      -10710.210405114876
20097.354720538216        -14852.986634636994      -10562.236504036404
34095.99584120633         0                        -174.34486610444932
32275.15468018121         -2870.0507921769254      -231.23443772928985
38947.23142690628         0                        -99.02088183302067
36436.44518911506         -3668.470484138186       -135.11179658780736
41652.86244993732         -4678.707266748789       -78.2821507697151
0                         -23131.987112827304      -15804.254294378452
827.7325897417186         -22735.635992575622      -16952.469503142886
14299.63924180489         -20000                   -13700.888548479052
14199.632912713749        -20000                   -13842.326016637942
14249.792159109526        -20089.12762254088       -13590.0606253268
14099.626583622607        -20000                   -13984.923874071215
14153.143243479615        -20085.677804418665      -13731.41303030592
13899.613925440322        -20000                   -14273.63397914609
13851.376542592368        -20096.585224537954      -14134.359484329965
0                         -58066.35919746001       -221.11094585264235
6781.735025371006         -62641.48398325332       -150.53859866231403
0                         -51798.45618196085       -382.00506466747794
6026.679673931689         -55671.500154586574      -257.65415824304097
20000                     -14999.683545442736      -10668.367126234882
20095.93947254858         -14951.971065392465      -10525.616790675513
14399.645570896033        -20000                   -13560.583523543808
14348.366959289173        -20092.022342280598      -13448.373768746334
14499.651899987175        -20000                   -13421.418539742737
14447.157413983978        -20095.247435369147      -13306.996906270366
0                         -24310.23340740642       -12623.542763999745
1116.1858706286175        -23784.741985809345      -13766.58752382065
13999.620254531465        -20000                   -14128.724052672604
14054.11200862414         -20089.100041964844      -13863.203084808412
13954.013416359443        -20098.47754839707       -13984.636378029763
0                         -45697.28719557525       -684.4246141525236
5242.734739932974         -48991.74174493974       -470.3038183526383
20000                     -15099.689874533879      -10624.782649004237
20095.927139181636        -15050.52923227253       -10485.079329599366
14599.658229078319        -20000                   -13283.396894039806
14546.593314565362        -20098.333493787057      -13166.334245201191
0                         -25889.09641603962       -9484.933200842408
1480.8873184738773        -25182.323125838495      -10554.207864109436
0                         -39729.495331455124      -1339.7000585792798
4940.774962548444         -43572.80616920934       -823.8395408498633
20000                     -15199.696203625022      -10579.505079472177
20095.25606197568         -15149.990789607305      -10443.595735719975
14699.664558169461        -20000                   -13146.500944459236
14646.805751490467        -20099.310076373276      -13029.889132879163
0                         -28004.790289768745      -6632.577274236713
1974.1894813864446        -27051.9409657882        -7558.568090084002
0                         -34638.83374826552       -2555.50434096381
5127.834916141136         -37434.24152175554       -1667.4003727161187
0                         -30839.83929550436       -4278.1227897913295
3614.830252384109         -32649.71834114121       -3128.0920387228907
2650.17772799556          -29516.95078943022       -5034.423335248704
14799.670887260603        -20000                   -13010.733036529147
14746.698081240787        -20098.275957995163      -12898.731435103391
20000                     -15299.702532716165      -10532.576839456096
20093.77032514103         -15249.97583050416       -10401.541689434329
14899.677216351745        -20000                   -12876.102633520699
14845.419119537066        -20097.63251418387       -12769.419388665796
20000                     -15399.708861807307      -10484.067026328423
20094.481044553562        -15350.396060473113      -10354.07380386731
14999.683545442887        -20000                   -12742.592943872
14944.384652112889        -20099.072722860434      -12637.072714836677
20000                     -15499.715190898449      -10434.030747926876
20094.745754566375        -15450.879501623747      -10305.771161556642
15099.68987453403         -20000                   -12610.191215860852
15045.172529140293        -20100.48049405249       -12503.580116997713
20000                     -15599.72151998959       -10382.51487402437
20094.87855683873         -15550.715401648105      -10256.50453486547
15199.696203625173        -20000                   -12478.888959019941
15146.613535604569        -20099.691632723054      -12374.205960165322
20000                     -15699.727849080733      -10329.580136943896
20096.93790808702         -15650.944885935676      -10202.589200101866
15299.702532716316        -20000                   -12348.699912899532
15246.911469157714        -20098.607691585694      -12247.825340202331
20000                     -15799.734178171875      -10275.284227166107
20098.88465421459         -15752.721440971056      -10146.72730612177
15399.708861807458        -20000                   -12219.626675951973
15346.393659003288        -20099.511940242537      -12120.151272477497
20000                     -15899.740507263019      -10219.679834045883
20098.056413404844        -15854.824456186965      -10093.632593819833
20000                     -20000                   -7377.514286270268
19899.993670908858        -20000                   -7462.088848444826
19948.99132153748         -20089.74408998526       -7355.209538027761
20000                     -19899.993670908712      -7449.70624147734
20094.812642574678        -19948.44104550456       -7334.517861375705
15499.7151908986          -20000                   -12091.659893381067
15446.401310149608        -20101.101850522526      -11991.830083630222
20000                     -15999.746836354161      -10162.81947747919
20094.78858144735         -15955.27081347248       -10043.79027469081
19799.987341817716        -20000                   -7547.518353128496
19853.39963560811         -20088.786385671396      -7435.988255465039
20000                     -19799.98734181757       -7522.149138166737
20097.315095889146        -19851.524363108878      -7401.168828281784
15599.721519989742        -20000                   -11964.771027793811
15548.14550969263         -20101.79084550854       -11863.949853620128
20000                     -16099.753165445303      -10104.754159813403
20091.792694304502        -16053.693958507652      -9993.33776326901
19699.981012726574        -20000                   -7633.810880636053
19756.29151982619         -20092.679634786724      -7515.086534483158
20000                     -19699.981012726428      -7594.813501390511
20098.345046271235        -19752.719707757915      -7470.552884505119
15699.727849080884        -20000                   -11838.958185046096
15652.760458730654        -20100.615400746636      -11736.636680697438
20000                     -16199.759494536445      -10045.536883471681
20090.44895367401         -16151.898060019577      -9939.330517575232
19599.97468363543         -20000                   -7720.946350800105
19656.936984845026        -20096.849111938147      -7596.639313172697
20000                     -19599.974683635286      -7667.6643086333615
20100.62647048152         -19652.712424672518      -7539.851073596833
15799.734178172026        -20000                   -11714.243943196088
15754.68756977284         -20092.307751361495      -11624.841365098955
20000                     -16299.765823627587      -9985.225200872883
20088.70271000935         -16251.52819905283       -9883.949994982855
19499.96835454429         -20000                   -7808.927422116394
19553.786728037147        -20102.44663574586       -7680.980568523471
20000                     -19499.968354544144      -7740.675367034201
20102.58358005717         -19551.24377633155       -7610.564954955265
15899.74050726317         -20000                   -11590.632788613888
15851.41794083272         -20088.389399042677      -11513.167708133782
20000                     -16399.77215271873       -9923.845596793279
20083.070810968973        -16349.204092214823      -9834.231362225508
20000                     -16499.778481809873      -9861.424867609587
20080.978500132558        -16449.77531726429       -9776.484010921245
19399.962025453147        -20000                   -7897.758354819528
19448.96936187164         -20100.101248106825      -7773.85699617134
20000                     -19399.962025453002      -7813.8220529897035
20101.99435644481         -19449.255584643357      -7684.055197270308
15999.746836354312        -20000                   -11468.113190154718
15950.11770431417         -20093.861122995997      -11385.7775083471
20000                     -16599.784810901016      -9798.115094384333
20092.08057228215         -16544.094853959567      -9702.978104867872
20000                     -16699.791139992158      -9733.87314594464
20097.130045857786        -16643.738687990015      -9634.117655214368
20000                     -19299.95569636186       -7887.07702640209
20099.189059178647        -19348.525450629084      -7758.827196992867
19299.955696362005        -20000                   -7987.437517029949
19347.481800765472        -20097.70128675426       -7864.802928870282
16099.753165445454        -20000                   -11346.672062528522
16054.09536717311         -20097.413447631367      -11256.248020216432
20000                     -19199.949367270718      -7960.421584712596
20096.67304604308         -19249.501408766628      -7832.26788255374
20000                     -16799.7974690833        -9668.782865508887
20101.869282109834        -16747.23752257674       -9562.568031715806
20000                     -16899.803798174442      -9602.868504705151
20098.818879741157        -16851.90423846057       -9500.059032641324
20000                     -19099.943038179576      -8033.829403397985
20096.161434020054        -19150.609030447944      -7903.8336529139815
20000                     -18999.936709088433      -8107.273752003163
20095.76622573809         -19051.08159830626       -7975.786050143026
20000                     -18899.93037999729       -8180.732991420798
20095.213480917653        -18951.895281229994      -8047.672900723251
20000                     -18799.924050906146      -8254.174639717165
20095.882077097685        -18852.69971487699       -8118.341561059321
20000                     -18699.917721815003      -8327.569636479273
20096.30228261081         -18752.963899073733      -8189.579962067532
20000                     -18599.91139272386       -8400.893788093417
20096.370541992274        -18653.524794303088      -8260.886853954193
20000                     -18499.90506363272       -8474.111811891105
20097.394525275926        -18553.884169051093      -8331.230952492995
20000                     -18399.898734541577      -8547.190825740228
20097.80969466378         -18453.457251499014      -8402.616298050352
20000                     -18299.892405450435      -8620.101882513858
20097.397930304174        -18353.44932457202       -8474.423661287301
20000                     -16999.810127265584      -9536.210551820557
20096.744919049088        -16953.205894532774      -9437.476392207294
20000                     -18199.886076359293      -8692.809994530426
20097.731552794456        -18253.988964724773      -8544.834493568529
20000                     -18099.87974726815       -8765.283929837815
20098.092914564455        -18153.845889389293      -8615.455123660226
20000                     -17999.87341817701       -8837.488244007498
20097.537969604276        -18052.65317943352       -8687.589831917927
20000                     -17899.867089085867      -8909.38400413879
20096.14357861194         -17951.431888032774      -8760.427096433892
20000                     -17799.860759994725      -8980.934205694763
20095.61821976893         -17851.22675946726       -8831.237683217876
20000                     -17099.816456356726      -9468.842314217658
20095.778862399213        -17052.26606140526       -9374.085099559556
20000                     -17699.854430903582      -9052.097457303817
20097.2364838109          -17751.581094777375      -8898.743437281237
20000                     -17199.82278544787       -9400.808403705074
20097.2821044169          -17151.48222306249       -9306.671252304543
20000                     -17599.84810181244       -9122.837355701415
20098.386180350702        -17651.514858204704      -8966.635264232862
20000                     -17299.82911453901       -9332.151072113234
20098.713039237286        -17251.922633337246      -9237.948697370406
20000                     -17399.835443630152      -9262.908055325526
20097.62491745519         -17352.295476123672      -9171.886716730842
20000                     -17499.841772721295      -9193.120989476543
20096.23497362757         -17451.743481989735      -9106.21379066016
20097.17729099815         -17551.289926287674      -9037.041117727493
19199.949367270863        -20000                   -8077.981616659347
19248.09023800617         -20095.40929813453       -7954.736755071098
16199.759494536596        -20000                   -11226.247081530426
16151.984133741096        -20084.391253915433      -11159.453605749468
19099.94303817972         -20000                   -8169.395276011032
19148.566795694795        -20094.780358690125      -8044.285716760001
16299.765823627738        -20000                   -11106.90987990019
16253.003316122058        -20084.591057339007      -11040.23111331784
18999.93670908858         -20000                   -8261.688948326562
19048.323040264502        -20094.041103876618      -8135.444286414136
16399.77215271888         -20000                   -10988.65641534525
16350.566162319954        -20086.92481336805       -10923.165997913784
18899.930379997437        -20000                   -8354.866242602451
18948.421766588017        -20093.374481119215      -8227.116226717644
16499.778481810023        -20000                   -10871.433242818186
16449.59656241695         -20087.91859048057       -10807.331196405985
16599.784810901165        -20000                   -10755.256509883551
16548.53222278278         -20090.47506285176       -10690.483683453802
16699.791139992307        -20000                   -10640.126334567214
16647.228608381727        -20093.18552759039       -10574.859506869072
16799.79746908345         -20000                   -10526.0111253084
16746.354114388352        -20094.714164565998      -10461.392624295679
16899.803798174595        -20000                   -10412.912606761536
16845.919118161328        -20097.069357898617      -10347.398408643947
16999.810127265737        -20000                   -10300.823099813604
16946.706047052678        -20098.829870167403      -10233.919792841514
18799.924050906295        -20000                   -8448.92827466847
18848.551647377157        -20094.532628724442      -8317.996301095687
17099.81645635688         -20000                   -10189.725662211948
17048.487381954892        -20098.37839119538       -10123.173813375382
18699.917721815153        -20000                   -8543.879709580975
18748.089821719805        -20095.576395034754      -8410.35615301064
17199.82278544802         -20000                   -10079.624562461797
17149.928908540718        -20096.267678838154      -10015.796707036916
18599.91139272401         -20000                   -8639.733169043227
18648.03748737582         -20094.80875307225       -8504.849968764853
17299.829114539163        -20000                   -9970.52148515844
17250.239859287038        -20094.71249752994       -9909.86363007542
18499.90506363287         -20000                   -8736.496882265797
18548.897777949183        -20094.38988060736       -8599.063174759758
17399.835443630305        -20000                   -9862.412323711387
17350.169128152473        -20094.942309846276      -9803.123000664538
18399.898734541726        -20000                   -8834.17418161549
18449.284585833502        -20095.91103460323       -8692.737332921779
17499.841772721447        -20000                   -9755.287350743356
17450.103462884475        -20094.74649861881       -9697.853686730055
17599.84810181259         -20000                   -9649.127304770209
17549.872199166854        -20094.168277481385      -9594.118304680907
17699.85443090373         -20000                   -9543.933893813288
17649.976424644825        -20094.743009958638      -9489.641635300932
17799.860759994874        -20000                   -9439.705410877375
17750.133650535103        -20094.54727124609       -9386.933898660625
17899.867089086016        -20000                   -9336.429749054418
17849.644502983978        -20093.613778946936      -9286.599288685693
18299.892405450584        -20000                   -8932.76554222889
18348.37453848863         -20096.982803760056      -8788.938763072447
17999.873418177158        -20000                   -9234.103010996621
17949.260912390982        -20093.79261810766       -9185.847987215448
18099.8797472683          -20000                   -9132.723718668845
18049.215344992637        -20093.830870757378      -9085.836632175035
18199.886076359442        -20000                   -9032.279480217469
18247.71939788054         -20095.625316723854      -8888.186615045346
18148.460429449802        -20093.9145819167        -8987.388761482305
183611.39560664093        -176372.53769838897      -0.3109846572606231
178910.41053082663        -184058.12132042492      -0.29886019264193636
182803.80501191548        -167702.67409260062      -0.3524601373302681
173866.6763558244         -173763.86919993875      -0.37065187740892463
168415.46779789904        -183309.7192855773       -0.383579568309851
182650.64051682447        -157609.86858007443      -0.38408334559799245
173909.56773392519        -162666.55070805846      -0.4132635498092851
166394.75980108161        -167138.3384680366       -0.44957289792793026
163021.328008482          -175099.14282648443      -0.451738028317399
157902.73772324866        -183363.98960547493      -0.48756868245473756
182688.45614001018        -147266.85476034402      -0.3977176886434714
173739.11323638743        -152563.8666377894       -0.445476230247368
163947.77595285792        -157810.04798990075      -0.5063594829952945
157383.27643809747        -166457.54502253834      -0.5381254838802692
147300.50807087152        -183150.9287456754       -0.6107595788870172
152453.5886746789         -174823.381204696        -0.5662537776742044
182776.2868583979         -136778.698260523        -0.3891891726936834
174101.52409865483        -142036.92671350148      -0.4581035130251272
182835.5538115704         -126265.62546135564      -0.35503704896335125
165310.45914339807        -147206.39711298508      -0.5288238672423783
136784.40796796538        -183011.41296063745      -0.7470882491095617
157467.52489539838        -150440.16003661457      -0.6063734576366648
152727.02640082987        -157895.33967374056      -0.632419924129189
147226.2699995871         -166202.99609085853      -0.6669573925314877
142004.75532155542        -174602.59418124688      -0.7041473567171231
174221.94052218014        -131519.46922533718      -0.44783278283670097
165575.6778140121         -136748.07816210092      -0.5452071936278048
182859.8337463931         -115745.42320380476      -0.2920791908083194
174261.96963019494        -121007.24035260746      -0.4052977409149399
182868.2233849948         -105227.27274696068      -0.20015640225109632
156944.85580676788        -141779.91786851923      -0.6487276828340707
126257.31375881354        -182968.99205588977      -0.8903147089458029
131499.38645652824        -174473.25386662743      -0.8607710817902651
147918.34443458478        -147721.11079148532      -0.7632514864092385
142205.3104637244         -157309.42885037832      -0.7968535483198366
136777.23689746176        -165951.43534259446      -0.8294833429639117
165653.83150047844        -126268.29126418653      -0.5355471616764473
157040.9586355781         -131551.4067038899       -0.6741642700484257
174284.76200957876        -110494.56594335647      -0.3216941826733436
165697.90883405667        -115755.94334351052      -0.48532663860030506
182859.3118852149         -94720.24104028729       -0.0857351723643849
174281.02494212528        -99996.7943385172        -0.19425697182756907
182853.28105918516        -84208.63575470343       0.03782445941343509
148356.16991763577        -137012.35440403948      -0.8185964826261
115725.56675440072        -182951.44210219395      -1.0287530177408428
120962.25061074937        -174420.60081759267      -1.024302879309473
126225.46786005083        -165882.76840603136      -1.0128385277496252
140885.92021674075        -140812.91058319822      -0.9536659919371834
136873.18336557833        -148563.18162657146      -0.9711632032328866
131579.42810988647        -157224.6294020708       -0.995311442251312
105199.0577524748         -182942.55396843713      -1.146368263716366
157079.82396644138        -121031.96922247522      -0.6696435405998983
148341.7777312657         -126317.90102963637      -0.8668076771868315
165717.07687163673        -105249.64260808745      -0.38156931596781574
157133.7088684444         -110499.79642060725      -0.6138798645621538
174250.76151523425        -89524.3715003557        -0.03532956344684662
165679.4728977857         -94788.96508995682       -0.22083375066943223
182845.03948057152        -73694.07405396173       0.15404984223142973
174233.42324431468        -79043.5437725989        0.12148070101549237
182797.3400295841         -63173.255175616614      0.24865968380247885
139232.73344998076        -131568.99611774558      -1.0761412828100085
110458.23498728097        -174428.34150821186      -1.1766400507130697
115733.9071786013         -165926.81964039456      -1.1976188810468653
121077.29616496914        -157399.59378944532      -1.2088688059575907
132097.34546006983        -139144.8694452385       -1.193584795928963
131916.03160823957        -131820.38600001292      -1.2990574715772207
126506.97092480259        -148679.17100504294      -1.2084643219855733
94669.66334911589         -182931.36997704618      -1.22476073236417
84135.69498908437         -182920.14605252448      -1.2459880463238278
99936.85740018926         -174415.69296009702      -1.2980815349375172
184096.30450568738        -20776.307514486776      0.2164462920166582
176597.13759561308        -16096.676532064363      0.025363227371491825
148513.24825364488        -115722.58988293119      -0.870921356802887
139828.39066057297        -121020.55729141038      -1.137816694499428
157163.6800745693         -99997.2134576116        -0.4901494185902389
148585.36878945614        -105240.8094980778       -0.8142618201188826
165586.97110741175        -84399.30816054183       -0.024496413825697245
157072.27049835774        -89571.60037526782       -0.29690237597833685
174244.1737555489         -68533.73041748449       0.23631019980596465
165511.5010716459         -74095.18581729934       0.15027608941536721
182759.4738289781         -52606.46205302058       0.3092198894731774
183013.30494498214        -31367.930312430148      0.2908592365886187
182797.231497773          -42024.62741086248       0.325526687894472
174117.62796228708        -57963.293301045815      0.2888689850094434
73596.38703549265         -182921.45875494773      -1.1979599952994737
63070.67480839142         -182924.59964745818      -1.0824146813304183
131668.39114000832        -124861.3131457092       -1.3957297794127015
105210.47577730812        -165931.31018236734      -1.3646843323704825
110521.56090190711        -157518.90997779855      -1.421377051901006
125455.35493422287        -132047.2917813958       -1.5086042451808845
115896.44201456668        -149165.2643053337       -1.4620918673211127
121365.86886579271        -140545.23012133478      -1.4825253752956058
89403.72999832325         -174387.12585328362      -1.366145851468712
78854.09030451754         -174363.10723450402      -1.3621448979852975
94680.63652083767         -165877.36650196926      -1.4889787065157225
173775.67419637035        -25616.521395829448      0.09000716461242454
168245.46806739728        -16710.928977284857      -0.017661351239308457
140111.3767551031         -110224.78703493654      -1.160345364106667
131947.60130461093        -114631.48264462374      -1.501155951176487
148604.63708977468        -94746.46101225489       -0.6727170986894352
140055.6279981542         -99940.48354234027       -1.1185439464798888
148178.2028023875         -84512.75004123323       -0.4632305115719058
156773.5409999167         -79373.14660497363       -0.0729724228580262
165441.65507435496        -63805.401910086664      0.24864229411549435
156737.6875359003         -69514.51647965773       0.11145543853949853
174030.98780333178        -47321.67623593222       0.2764567981947651
174056.51077900096        -36804.92894507043       0.2063871920248194
165288.5689717676         -53333.86127154626       0.2592378035834008
166553.17228096642        -32558.991709658934      0.11279960404535513
42195.10943401748         -183008.4984523569       -0.7597949415657141
52583.266066368225        -182929.91214486226      -0.922093898002375
68287.1748092946          -174361.01039378482      -1.2798934402331625
57776.53298728752         -174401.7318624785       -1.1377485786958408
124596.76849003766        -117400.5758319862       -1.8254538324442902
120327.65140750774        -124651.52870894127      -1.872374987383562
99931.65767503247         -157420.73050573282      -1.6098990500436174
105117.28449019526        -149088.4171620269       -1.7213195681792242
115355.25561633454        -132361.91533796123      -1.8780739742810206
110279.56600386847        -140777.3288670369       -1.8144011479452322
84150.90620192736         -165820.72933916067      -1.5457988392583217
73608.02172866571         -165777.03825228004      -1.5205438790311605
89451.10353486762         -157289.5529954408       -1.7417384000067428
163213.57043422066        -25032.46910915576       0.024543930808607256
158517.45094586897        -16755.02977172289       -0.02710196725102394
131739.0618482901         -104794.60898601306      -1.5807181456305035
123741.61893365352        -109487.05357768704      -2.021557233144758
139802.2169736319         -89752.68127210438       -0.9853178556698173
131491.25299642634        -94883.84724551898       -1.5818633189477944
139262.08100504955        -79486.93152742331       -0.7573437227759755
147554.47024759458        -74145.67945537536       -0.2121275012174101
156687.36410395778        -59369.41002625403       0.20007868383449298
148197.79135737548        -64703.84951777257       0.006748157981835332
164145.58278668896        -41929.74365430046       0.18432220845192512
155864.55145829087        -49823.49524356905       0.18795032139319431
158130.39399890014        -33350.59908967484       0.07668269104441415
32024.26705274517         -183356.6302071031       -0.6345516639627525
23404.298954293008        -184012.02775144327      -0.558666166257616
37111.207250323496        -174401.5684529622       -0.8680519228208068
47281.325868570086        -174244.76079193846      -0.9854850435950628
63174.47212216717         -165847.11292271066      -1.4190739169055953
52743.69409240862         -165907.070704471        -1.2813007954144873
115206.61528752891        -115007.53710641689      -2.4300737150915546
110030.32524664896        -124111.56844378862      -2.389528726880083
94496.69978528253         -148850.73684388044      -1.94305732502995
99408.25624146889         -140586.6925562395       -2.1379686958585453
104550.21990324676        -132312.49180719297      -2.302289927150341
78908.4920156265          -157234.29768913504      -1.793212515091412
68416.44918159384         -157192.21043723918      -1.7597073052992176
84173.29044356736         -148647.47143978707      -2.0935391821672455
20188.279528324754        -6099.848777519909       -3930.30044558637
20149.505871305326        -307.9322285541308       -2253.0489949061202
20170.901107950038        -391.70514406800675      -2246.5143830418033
20181.89215405716         -220.82941032458953      -2227.9485656964694
153300.1011058708         -25039.938530147458      -2.7193344385591695E-4
148468.26755653377        -16757.89263405094       -0.03279890295701236
123103.54238694526        -99617.3086608259        -2.2111619858667058
115015.42539747075        -104585.41693199408      -2.7917427618171935
131183.93320309866        -85130.94178756967       -1.4717070101174248
123063.13556843798        -90067.05922426053       -2.267723480270972
130431.75458523071        -75623.25292734036       -1.2742989237184084
138125.2666004581         -68530.34944461152       -0.4793663415716068
148241.63381258553        -55357.72829058505       0.09771273837521212
141387.1454441816         -59698.45376185507       -0.11526742286646836
152898.386334725          -41235.99284027362       0.11469481580749057
147926.1061716008         -47718.736224428445      0.10361265831680797
148180.96834720313        -33261.742079221534      0.02868073227023893
16077.5209284403          -179435.69441211567      -0.6520999265614946
26099.906242367928        -174570.0966393249       -0.8072532004308476
108066.86411675574        -108684.55649008443      -3.221252972142473
32685.874042422343        -167039.34398344092      -1.0605533086081738
42017.331845329405        -164535.44951772853      -1.209225575985791
58176.91770517078         -157372.5168892999       -1.6585746277927231
49505.28205155352         -158033.99522677797      -1.5355140698837377
99753.71588109572         -124140.54497552988      -2.91796644827091
104667.65342062803        -116132.05976043636      -3.0824360723537345
88879.18287749046         -140075.057000732        -2.4184619233092977
93931.09589309838         -132191.9342821173       -2.7053745068618036
63116.132375129775        -148619.34789027885      -2.1313564843672594
73451.6547031419          -148333.60802160093      -2.1682833551248133
78803.76567717321         -139699.94586339392      -2.6179763583913287
20177.553796312855        -797.3459536227346       -2257.0186479370614
20173.256798754122        -1506.0487644332097      -2237.6338565949723
20172.329093539418        -1603.5233019303248      -2230.9234889277127
20178.886155571952        -1701.8344929015561      -2219.2097442227187
20180.761107703944        -1801.6640822893335      -2208.944448914696
20173.972203777656        -1898.854434503061       -2202.5855624775086
20176.616004781732        -1997.8604636931127      -2190.195780728722
20181.27753845477         -2097.5154774594744      -2175.841215877382
20176.626514646672        -2200.476466882984       -2165.0113053862933
20163.068641890408        -2288.834737414122       -2159.8287291269576
20197.485582893645        -2500.857923143322       -2111.221452714632
20189.40177258604         -2602.8575146459134      -2098.9400862931234
20188.567755513814        -2698.4992470636685      -2083.424394640907
20193.14051135612         -2797.2227800588753      -2064.1457529178892
20190.657995183166        -2898.1408542136         -2047.1989603476852
20191.255531682415        -2997.5155629388923      -2028.442678939983
20194.777687396967        -3099.5605182568092      -2007.2273550362063
20189.713526342497        -3201.295363827714       -1989.394440202359
20187.78846040063         -6001.833578754165       -3800.9280722481076
20192.425423457647        -5900.70730704009        -3666.443514431426
20189.447553361275        -5800.081330939414       -3540.713339738246
20203.292549281632        -5502.723609248705       -3170.8932690640722
20199.16213012726         -5605.2610276405585      -3294.9897028099763
20191.062284200078        -5703.931412997664       -3420.0548201951665
20203.491355637478        -5399.832412751929       -3051.805225430373
20200.06972697909         -5297.337416033063       -2938.1210431448544
20192.956627741496        -5198.433855818294       -2833.0580811555083
20190.364279658334        -4505.765792324163       -2143.918337371334
20197.414215595825        -4404.774715527766       -2050.544181429678
20195.03934090101         -6201.16398277328        -4061.457024520106
20263.9534635175          -6051.614641431035       -3809.621237503123
20294.733915046418        -6144.088363802336       -3907.449205868374
20185.121327370172        -492.20517126996907      -2243.9664688944854
20191.215193652166        -598.0136558439405       -2244.921633848642
20175.722737920107        -698.7784854093347       -2256.483485372047
20251.53301811384         -757.6246650146111       -2215.453910928094
20258.2647030024          -319.6677152901394       -2193.027174551989
20263.444050801645        -434.2658400476095       -2197.381301520102
143288.6746356942         -25080.195683385242      -0.03377348392935311
138343.43494952837        -16772.049329943766      -0.12666517230782745
106238.33781920532        -101185.08634316172      -3.8190095722589277
113575.2214869857         -93896.45520989635       -3.2697798110049052
123075.55045173492        -80975.13862660927       -2.1663505067652373
116563.51496073024        -85126.99011249591       -3.0289212475653384
122901.9890800949         -73332.49710781843       -1.987339428496592
127084.58521270061        -67024.44781980327       -1.2586656174164075
132919.15991582142        -59272.38702542347       -0.508807933032761
139387.05714654506        -50836.7848249104        -0.08387740721989297
143246.17870750092        -41427.24002792877       0.016444502265539267
138222.07530052794        -33436.48630391925       -0.06861561474182366
16734.53439440526         -169206.57127486184      -0.9706931374679665
25010.3104910752          -164014.27426859262      -1.1593298281619504
99361.34616003008         -107661.81887243521      -4.0948825915551295
33329.679387075594        -158471.0777345495       -1.4163394188230896
42206.54705040673         -153480.43526566628      -1.710079012812636
52105.4757010088          -148635.3632537978       -2.0622812680064273
90406.03562233178         -123826.5424807803       -3.407361714031284
94936.96520062043         -116268.6730788636       -3.7597924923851056
83335.23299649447         -130480.72437361762      -3.165706738423637
83969.9682387879          -123198.21339472508      -3.7606808165976977
58470.88358777774         -141267.32783485207      -2.597667123493108
67991.14914502896         -138693.1405102517       -2.7893464463976794
74992.08389731614         -131969.6738343742       -3.2507644087110257
20195.300226545685        -6304.994873006276       -4203.420723047121
20189.999171666186        -6404.269194331478       -4346.098594114194
20190.688747164746        -6500.3040582259555      -4481.249661326167
20196.303273833844        -7403.080935262854       -5809.454115148693
20188.88134069298         -7502.300958594637       -5967.681313854722
20186.187033374135        -893.7356147123384       -2252.5889353586276
20273.336538183157        -837.7590816098074       -2204.456827383236
20189.43594330442         -994.3603313336876       -2250.030012444942
20188.914984706746        -1415.4085345989695      -2234.975467421861
20195.352429702252        -1097.0964716183878      -2244.8567784203574
20202.434370801635        -1203.6790471423562      -2237.7461044068473
20199.45578839975         -1312.5091179702517      -2234.7764700189755
20243.33351536664         -1562.2625105882405      -2196.095640329634
20272.7232420421          -1481.4210596904477      -2186.0594897814567
20263.35669444607         -1648.5995198803978      -2179.0183216511227
20277.147836754513        -1756.6010729709142      -2162.7249060021936
20274.854728888702        -1863.108857874165       -2153.845430849055
20248.33910866303         -1949.5095064524721      -2158.481289954553
20275.504443857226        -2039.2095155047505      -2134.6639655086333
20203.708412434848        -2382.408069169717       -2125.9761974671233
20280.836468936322        -2150.672372133714       -2118.6764052485582
20258.934153101047        -2270.409589186073       -2114.1236983471813
20315.62577876088         -2459.818229029927       -2059.945177293262
20293.237373200074        -2566.4635085117347      -2054.609154645518
20266.56140336138         -2652.171027904298       -2053.7198096378124
20293.30395889447         -2740.4241396708767      -2026.5997976468498
20198.09529503454         -4299.003236293636       -1957.9293486391462
20192.05385728837         -4196.986872445058       -1873.2733274831137
20190.976819772586        -4099.188503677583       -1792.5018043707435
20194.028919813438        -3998.5503864550788      -1811.9548726709365
20189.875304715697        -3898.2078174667927      -1837.2372878029212
20190.250599569965        -3299.5217529620495      -1969.1632330800246
20196.42325297953         -3400.5322853960947      -1945.3509080521853
20193.460974105394        -3501.147854235692       -1925.135057885567
20193.00259212728         -3598.7574843326256      -1904.002173365685
20195.638458328227        -3699.7902108774542      -1880.3622956825864
20190.45091062719         -3800.7671874555967      -1859.5628963887023
20296.606269904478        -2849.094873736779       -2006.580883859339
20272.98938878547         -2947.9372540440627      -1999.8988084824646
20298.96476024667         -3041.8363168084493      -1970.9011994494783
20298.380597573214        -3158.0132833011244      -1949.2576367085596
20265.455704530847        -3251.326864844381       -1945.5802035973124
20294.403571506413        -5958.756895933687       -3668.1236422049574
20311.173316965673        -5452.743499275336       -3049.750709513685
20295.017393724924        -5843.731057797013       -3523.5098515328914
20270.296886797056        -5751.9932209414355      -3426.9990171502513
20308.537023530196        -5558.154131081133       -3172.0779136942588
20297.880578400993        -5664.887498216228       -3304.118930675763
20191.023888756128        -5102.889704560258       -2731.3492411910443
20192.54350239022         -5003.025601997144       -2625.8736062426765
20187.32342029156         -4901.274073640777       -2524.344812560394
20188.430368801546        -4602.44203098099        -2233.766352109538
20190.984224479882        -4702.353606288314       -2327.138630997523
20186.896578837885        -4802.752329458111       -2426.392307629784
20308.670808579554        -5347.731181405567       -2933.869019687753
20299.865931159675        -5240.37315263844        -2821.6222194741567
20275.076718283424        -5151.564345025765       -2739.857843851946
20269.422806674967        -4556.697279061681       -2158.556981185343
20296.92149537535         -4467.800557390255       -2068.050096674948
20306.66536811113         -4354.3738230953495      -1965.7768213262395
20301.905043694613        -6256.26300139967        -4050.574494443242
20402.652253816843        -6055.380213533523       -3713.0470331216507
20417.20826455541         -6199.9066612981505      -3886.5822358790615
20306.45543442865         -535.2483845596382       -2178.9771184426086
20296.11241647856         -666.3612733249569       -2189.2906407818127
20358.285984503666        -769.8006066421486       -2157.92463524633
20419.893914689055        -406.2797664356997       -2111.9816801792795
133161.19010268056        -25172.470976183555      -0.24267890853631893
128138.04941265163        -16813.331811036922      -0.4887326487315619
98778.58053045072         -99403.44775861065       -4.866754742109906
102564.81619527779        -92941.50016819267       -4.855156065723869
108228.44708143639        -84923.31737683293       -4.334126648216648
114404.57240983371        -76605.29601504638       -3.326573660508578
117883.9103897034         -67312.92477672483       -2.472081872911193
122954.50149417507        -58994.07942513725       -1.3555839146697874
128576.36355764828        -50567.220228702026      -0.5509240162142922
133413.34243083603        -42016.571071716746      -0.19608406091719188
128038.96966723428        -33658.31300619848       -0.30820530607506125
16708.141392060013        -158824.6077554565       -1.3966738521044342
25114.607118689717        -153670.0450007806       -1.6608777840164615
91041.39808359015         -109504.92434323906      -4.727982003854547
91799.62394896016         -102453.98433265054      -5.486682022065779
33677.36262202345         -148411.5644311109       -1.9997273297454339
42497.980757390105        -143456.8768620033       -2.3901892227457417
50764.586379632965        -138217.04280770625      -2.8632598693297395
84679.84643800603         -116155.25889764498      -4.485368793734181
76698.00142083866         -122548.41532324595      -4.163551816886318
59060.69486822858         -132651.3702771732       -3.3983109496902704
67578.57523765734         -128033.55462806305      -3.800393079170416
20189.05232249402         -7598.198938691331       -6111.673939128067
20196.106127185198        -7699.115742457281       -6253.802248215365
20195.841566289448        -7804.725104273758       -6411.4233860453
20187.75177302771         -7906.003364842173       -6572.294754892912
20182.72664514803         -8002.737115062803       -6721.751677277826
20176.305609490264        -8102.009882337258       -6876.00697116293
20158.59605548733         -8190.81440568683        -7030.446287002759
20198.04089117264         -7299.544917354219       -5651.760920878776
20192.95751627962         -7199.084874645159       -5506.638196572186
20192.805607009326        -7102.531687835969       -5361.97870903099
20196.934035005575        -7002.713731980989       -5208.586370596455
20193.745688338375        -6902.21276711577        -5062.699757068487
20197.71757069253         -6600.858861906021       -4618.712933042524
20199.422485106774        -6705.056925650061       -4767.737889496065
20194.39085560547         -6805.201939913167       -4918.935434765556
20294.073239296624        -6365.099900115823       -4203.858432894246
20269.997286112597        -6452.680154436743       -4344.651760669834
20296.16571089873         -6543.02190332113        -4447.732432451689
20305.3190324677          -7353.5851434880715      -5608.111845605446
20294.72920168364         -7462.477747200108       -5780.500834565862
20265.15853482185         -7549.8824635182245      -5944.964043724057
20293.129867686337        -938.7278762352055       -2193.8952792770356
20373.418308994926        -869.2505001802407       -2150.8658086917308
20272.986327391038        -1042.3420062289467      -2203.6452304612717
20301.007697002493        -1382.8804482774194      -2176.8746077165624
20313.226076724543        -1144.9634460385714      -2179.763725158249
20309.097100299685        -1265.0043889698607      -2177.9966877569836
20334.832545815807        -1571.729965027264       -2147.6264737638144
20392.50337118322         -1473.5917359286657      -2124.2879916462475
20372.416540893584        -1695.604756174789       -2119.126768302895
20375.081925534487        -1828.6731833721053      -2106.33286840138
20340.215828542547        -1948.3412262497072      -2112.0296248313552
20384.327321337678        -2067.047031162355       -2077.339543581904
20348.207841714902        -2345.6170815566497      -2060.3357784168343
20386.62086071693         -2206.1909410205617      -2059.823734113032
20397.54386696314         -2530.3790085135165      -2010.8863186743706
20453.63638258105         -2433.177531783464       -1998.5972942677697
20392.80583463535         -2652.697347833432       -1994.5958548279652
20422.14197859567         -2792.8595614282044      -1958.930644746736
20299.826297408028        -4239.103975208408       -1870.8256417802115
20272.432513949243        -4147.431084993071       -1804.6670346777232
20297.12100367324         -4054.7091369932496      -1758.3524334600631
20296.415239283673        -3941.415060343083       -1784.6724449822987
20269.184729859724        -3850.334809482468       -1816.1817506435589
20300.690762951108        -3344.844982814178       -1911.4994811952129
20303.774638581446        -3458.59897498335        -1886.9281757153396
20277.631299458088        -3550.0858496898936      -1878.7178146138351
20301.44009420447         -3642.9938115285936      -1848.885284553
20298.63394808266         -3757.4115411443295      -1825.082342351542
20403.69824248711         -2949.605854470216       -1940.756757879666
20432.787791084596        -3098.0601817759525      -1901.733296612525
20408.55794863363         -3255.7436709246595      -1882.8376246927558
20420.027321666632        -5402.294870175249       -2931.9085576399416
20424.912282633988        -5899.26144724229        -3503.6844245914094
20423.42814183604         -5505.864286256833       -3044.4913329383526
20399.33899191135         -5751.595633394112       -3342.8481744055357
20419.500513872637        -5618.562941412646       -3174.6582618604866
20295.906119513915        -5064.080416399529       -2638.046682294313
20292.921953898604        -4949.086297885086       -2522.6868736180722
20264.835735750195        -4852.077124963916       -2439.536385698716
20291.650538593356        -4647.849060534853       -2233.021485066724
20291.501240159447        -4759.844687984302       -2338.2970840555536
20418.326745701517        -5294.0813248373         -2816.1788286445153
20404.623216769098        -5153.112463381503       -2675.7781710516138
20393.184080541425        -4561.103348804995       -2113.3464323090543
20424.478221670408        -4424.088385527575       -1981.9552704482146
20423.604077325406        -4291.527825851915       -1871.1600798265472
20415.658517811316        -6322.022332432243       -4047.1143150865696
20530.126573755308        -6265.815738779465       -3884.576891358135
20580.121005246263        -5981.349611875441       -3497.4088524705535
20565.198978345754        -6147.085538078933       -3709.4879019745313
20493.550910139777        -638.6325692285025       -2084.208231208817
20478.27777405922         -836.2907257035884       -2096.541627869227
20711.865373206267        -529.2199342057646       -1971.6331697850458
5011.142744343226         -20169.806741595912      -27583.936776239425
122935.93665044692        -25274.449722617668      -0.5931431228722985
117878.0827325757         -16857.319937535438      -0.9747424110665497
93172.20776054673         -93029.7389197964        -6.503573574505583
98487.58504369779         -84558.43333167005       -6.34834934955389
103776.59377641334        -76411.11368735465       -5.560002104514711
108486.51746634775        -68010.80727351118       -4.39371876334133
113050.71399538705        -59273.395228383364      -2.928970954978194
118158.17300133001        -50659.94637710556       -1.5225466013544073
123006.05762837334        -42185.93342801058       -0.6945196839760474
117639.89836147072        -33819.324562718444      -0.80290734998674
16771.881147089935        -148461.2819047245       -2.012474692748692
25236.158498341465        -143282.0161603655       -2.408804657870241
84055.5249178951          -106861.99416365878      -5.792426013832551
84325.1427333242          -98320.74779534791       -7.230178697037073
33752.67240492484         -138126.95541602702      -2.8889607837695994
42234.26779182459         -133024.5374006881       -3.4474324665203437
50558.793120034374        -127793.81424269514      -4.0862594636506655
76184.41176242732         -112176.41266889572      -5.6515141412852685
67823.85070368534         -117503.50342251881      -5.262516954355295
59140.664228919115        -122579.80238681292      -4.730891216402091
20296.36919358125         -7639.256845357122       -6038.143359268887
20305.951458456544        -7753.357406319902       -6192.588452298031
20171.653744998643        -8388.159668587978       -7293.5097751205685
20198.434858280158        -8283.102819783488       -7104.874426303489
20295.36043487062         -7868.035577117927       -6372.7642750092855
20265.761355752096        -7957.32703033186        -6541.470059230788
20284.911139115455        -8049.074414492695       -6647.729177746685
20258.745281587904        -8171.1738990779095      -6858.5424718364075
20173.202940729105        -8587.115350786438       -7568.1264278044355
20200.300129494593        -8487.310799011662       -7388.876141954893
20178.512353379803        -8783.008162118153       -7824.140864220231
20202.957966508784        -8682.41860318163        -7650.984911173052
20217.686587531934        -8880.945872152426       -7889.339710937611
20210.654721647446        -9003.192450399356       -8057.26471296588
20202.352990178977        -9108.011328336814       -8202.381178708847
20199.76581146339         -9206.74570266603        -8327.974430217131
20199.912413617352        -9307.749076029691       -8449.029141796193
20194.1301340498          -9407.4001570621         -8575.952625538941
20192.904448861784        -9504.090317923203       -8688.957614635654
20189.74464203218         -10506.546779307571      -9676.49897354609
20301.337660280657        -7242.071118319717       -5449.028852027976
20274.681824124957        -7151.105430073461       -5344.570006344469
20302.235418225424        -7061.913376655441       -5184.437410153422
20302.515014861212        -6948.528120192618       -5019.5511249973615
20277.91097733561         -6855.0672847194555      -4908.680232682674
20307.602933128892        -6655.595990623363       -4595.302813462628
20303.15156774795         -6766.024524876476       -4756.179463275028
20391.78901331692         -6450.233204483042       -4237.72376990192
20419.85868060474         -6598.479978123505       -4414.726740078059
20425.310979751517        -7296.746886749006       -5390.53276912757
20416.956663606976        -7417.626250368624       -5572.784735575446
20395.756364678473        -7548.390731968234       -5785.253047777236
20460.736579420198        -1026.6000510177562      -2104.8256111251703
20443.351695383448        -1349.3478525063217      -2104.8122452617667
20406.492613891834        -1200.8150931623215      -2129.986964693883
20471.562858075486        -1599.0012333821132      -2076.6723254325275
20532.381389240134        -1461.7639102442904      -2054.8379414434316
20511.85420097771         -1768.8943073395242      -2044.086387038069
20473.169339437783        -1939.2127848829098      -2047.5430385277366
20524.067178997626        -2105.7272027509657      -2006.1528752843963
20507.60966613476         -2287.9471326948674      -1992.5064301296172
20534.61012865678         -2564.347375727005       -1943.330719838488
20618.221013255854        -2410.9563631788174      -1926.73209374833
20569.06984379733         -2707.9310798809774      -1907.1364726387285
20577.780966908937        -2861.3958171067893      -1879.6742012469729
20406.598338540425        -4145.375245862959       -1758.4544918755278
20422.274190680087        -3996.29454062772        -1723.9058009716816
20576.317289486644        -4219.695382439056       -1761.2591877009393
20406.287758159488        -3850.3751963687046      -1762.0654063738555
20440.21606316016         -3403.4770688206204      -1841.0408194546787
20415.45155441655         -3551.687844021017       -1821.4794651352145
20428.801737316844        -3700.208031153161       -1785.3397483834915
20586.743470804846        -3013.379167646064       -1851.1077517700253
20599.94786798587         -3169.8490360492565      -1818.8341729512347
20602.758903572576        -3323.6535946614395      -1790.1813453047237
20517.598481274435        -5362.877406060032       -2836.3345702750003
20519.730939929657        -5449.185321463278       -2927.1284857933883
20579.907570676332        -5804.6764920959495      -3289.7862739600405
20556.189708627724        -5554.522525666501       -3021.8682256036645
20531.633230669475        -5676.364219011035       -3172.3197645635328
20419.24743698604         -5024.804085547418       -2538.632873675009
20398.005942661963        -4849.327737826652       -2377.2089423925863
20416.731366310563        -4704.729033258758       -2233.486050446018
20570.51129585915         -5253.633930869371       -2694.3336328923556
20545.134400919127        -5111.423588909091       -2564.85766849464
20535.49344504736         -4637.022916097158       -2124.14032284283
20564.350895601096        -4509.841076766206       -2002.7389279106258
20572.126193422475        -4362.3238307456195      -1877.0651446433214
20702.09010664223         -4291.161119234091       -1775.5654735483731
20558.740155754007        -6394.586318955551       -4027.1808181489373
20726.66605915364         -5856.695170117198       -3256.5382764074316
20693.826952310053        -6265.477843132451       -3760.9526544913456
20735.485958500434        -6071.967287754876       -3498.853450838331
20711.823151350032        -871.8801998626657       -1981.0411537512239
21048.32153719342         -692.1066715788637       -1823.5957862961156
5209.415698068295         -20168.611145451563      -27399.36097806769
5111.9394722997595        -20197.05459371415       -27317.550547197792
5409.182752393082         -20168.949673180097      -27190.48823468436
5311.032393604903         -20197.072955637617      -27119.362980497004
5607.58572373301          -20166.697271595986      -26986.679187847447
5510.901514775709         -20197.536887260077      -26904.892037117756
4814.107401693316         -20175.765891372386      -27723.91490367808
4914.829390603218         -20199.64835085671       -27484.54267932545
4718.549590309743         -20212.89074917506       -27570.895895992813
4599.198814394551         -20199.852816357037      -27749.617776174924
4497.078212379242         -20189.87423407008       -27891.997813145343
4400.940732889002         -20190.6513828831        -27959.278714556352
4300.566346269235         -20198.925966405342      -27977.635528043404
5018.5914025727425        -20270.215561484634      -26953.1894223718
112544.19748162932        -25416.617756420655      -1.0472711492548297
107561.30921272592        -16912.218321276017      -1.640194330987671
83101.74076462029         -89810.05296207039       -9.305353423462654
99012.56551756074         -68090.93706593443       -7.2926350278846215
89143.55095842868         -83767.05374839784       -8.928037900141643
94039.89449008393         -76277.87608944584       -8.498574338691855
103492.60521218223        -59636.97375304906       -5.528070137128052
107828.55776439479        -51005.04646835698       -3.502939413464604
112600.96632519386        -42390.22011761291       -1.8002602613560346
107106.26258337744        -34132.84124778941       -2.008080519196861
16826.31471442136         -138096.76590370908      -2.9480067069618596
25274.112982899474        -132925.48430584115      -3.5527905259617616
76094.16352969297         -102738.98657074803      -7.520836428783608
76310.62068402137         -94292.1623944779        -9.679844251828971
33718.62297240459         -127782.49299707559      -4.264989660970639
42142.168634485424        -122630.65527941572      -5.077575452649877
50635.64189650339         -117332.89261801112      -5.975192168736139
67755.0835644458          -107250.31763555769      -7.3691036837058865
59193.55672529796         -112110.89390452272      -6.81689692349229
20427.269256570737        -7686.824920872455       -5945.02942132535
20425.434292333266        -7822.329784812674       -6139.36409778
20280.849260072297        -8381.080108535323       -7121.087695750332
20346.549161855783        -8258.938790389435       -6857.202525033055
20391.422163364667        -7964.470772127184       -6384.063615946478
20391.23490070749         -8115.631036188624       -6596.179919039035
20275.908801323778        -8581.295327491362       -7401.663914719625
20325.733604010144        -8482.325537331912       -7193.33288945735
20282.967307204064        -8772.005850476218       -7643.4929488208445
20324.542924044646        -8673.149859901869       -7449.72595317525
20343.781745126766        -8857.648000689403       -7658.191914840156
20328.15221460214         -8961.06887545116        -7813.173202675526
20315.389519130385        -9072.677929656244       -7972.009022594815
20292.218713591014        -9162.691637829872       -8119.185634604395
20309.922836733822        -9257.546623961105       -8203.149461000961
20188.593023298443        -10601.799373234546      -9755.398091404682
20184.45799099971         -11399.589294357553      -10289.849386303109
20188.133759234115        -11300.174268414892      -10228.35970775566
20184.669262752162        -11200.121473672109      -10177.226242567127
20192.960658123542        -10700.13168838151       -9823.105594534822
20188.7107516231          -10800.813501081184      -9905.949862512685
20187.13237333168         -10900.486849123627      -9979.617574128542
20189.573080625545        -11001.633059573289      -10043.24728955715
20184.796886153174        -11102.221164179273      -10117.216716650953
20196.95584549376         -10407.469281518688      -9579.959854322693
20197.775613906637        -10304.198493863121      -9488.710567574817
20192.385963813922        -10204.595473289688      -9409.021035623608
20193.23755344476         -10109.001010017297      -9318.270098352521
20195.508763779115        -9604.67042594106        -8796.764025430079
20191.97769487591         -9705.08406310344        -8912.266769414926
20193.4340413438          -9802.697546156653       -9012.928984162061
20200.338338394136        -9904.560676181774       -9104.990895354184
20200.189799595955        -10009.30314468558       -9209.42128354138
20302.693658490974        -9369.919028313669       -8346.054299162131
20278.43882390402         -9458.263029959646       -8488.00236770351
20299.416325167647        -9550.884713473595       -8555.263188456942
20296.00067432391         -10469.186264663706      -9445.908025542549
20267.20502377307         -10556.264389926504      -9570.099650176327
20187.162618221588        -11497.005345845544      -10334.646879246919
20412.214102342903        -7152.402798119904       -5198.674228428223
20434.439809122396        -7014.2141294291505      -4979.443095642513
20411.076576121428        -6855.340686081034       -4778.99166180539
20430.159148986626        -6720.239665575976       -4572.795987737924
20564.16155009272         -6531.042797323274       -4200.298789724013
20547.142232066024        -6660.197913151912       -4385.4917787888635
20566.18052464216         -7245.888103986857       -5166.913678940592
20560.80504228308         -7370.105882053723       -5344.657200253433
20526.671506404564        -7482.8758221775815      -5539.538936633256
20564.320283369616        -7602.092921432801       -5662.389322856551
20672.922742337396        -1280.7176986248433      -1995.119375326956
20684.213926641954        -1606.864038224899       -1973.8097007980011
20703.396897715786        -1916.5651153605836      -1941.4710959900765
20689.278988642807        -2217.4002113845154      -1918.274168919962
20711.93661221952         -2567.1337141126223      -1865.4087592334179
20790.4586295153          -2393.69217269402        -1853.822613418454
20757.79560816624         -2764.610188139318       -1818.7932595573118
20727.33881388096         -2924.977807530237       -1807.2651797686672
20605.93523740126         -4071.7025873071348      -1640.193890783691
20563.82174977643         -3926.7695707773187      -1686.2444003086944
20747.549783588074        -4156.08168563261        -1657.5989531422413
20599.947366767778        -3781.674827109086       -1702.801187559963
20611.080119152877        -3486.5629192308506      -1756.6620801806646
20578.56493781092         -3633.1717418100866      -1740.7041782978354
20778.35615112098         -3075.9171242929265      -1762.9721540134608
20790.482942698593        -3252.3404769944996      -1729.136862313626
20758.94727719385         -3394.061407719828       -1716.481803733945
20656.961914289834        -5416.968589799647       -2819.9150703609275
20703.229368259344        -5652.463502485969       -3043.6560456134835
20611.823142283465        -4960.828983017684       -2387.220274299267
20590.569108472708        -4773.229909042052       -2223.528227542392
20750.373829317377        -5171.04215320137        -2525.3462093361163
20718.903488857195        -4636.878133039401       -2051.9980494197307
20742.188314035793        -4437.618001469197       -1878.4642607023186
20879.65955676477         -4282.699107871046       -1711.230182837129
20725.212860397674        -6446.068191251308       -3960.3939982807956
20847.01118715963         -6337.1116623307325      -3733.862392961987
20877.870905761283        -5782.969359644385       -3082.6058796895777
20909.670569411635        -5971.548898238868       -3268.780466810707
20882.828204753227        -6177.829024219257       -3520.3662476925533
21098.990056283947        -1136.6515270416         -1806.7397656628189
21515.441905126398        -913.8569564626027       -1637.8980725467009
6207.865319878091         -20160.912467937116      -26287.93886729884
6397.375601296986         -20184.96208732448       -25895.11346413108
6296.032460219227         -20177.444512512462      -26074.289317035425
5217.205632168811         -20270.302639296697      -26765.212139104464
5117.585751157657         -20318.200066301564      -26566.638917083466
6012.4962315145385        -20169.522317542964      -26486.927054637163
6116.95658896713          -20197.11549837456       -26192.33234151793
5808.793254152666         -20168.5779977143        -26741.365493506768
5713.829454820121         -20200.830720939175      -26657.615924358455
5913.300395974346         -20198.270125561874      -26437.194850859432
5416.784202424366         -20270.895070907744      -26560.73305955395
5316.325130717703         -20319.47340497422       -26367.978216267824
5618.461462444556         -20274.753769196184      -26322.433960014852
5517.623339037787         -20322.14442660973       -26146.888588979844
3695.314194122382         -20185.82291386277       -28424.555825887426
4195.336153986644         -20200.54562997313       -28038.378165014085
4093.9030104635003        -20194.16060479995       -28144.343395866515
3996.485456056667         -20192.554005517162      -28215.304666093096
3896.2396737827853        -20196.200615361748      -28249.816229791817
3794.3803030414697        -20193.26047188979       -28324.917788523842
3597.999859895222         -20185.166822873816      -28477.422384810823
3498.905956518456         -20190.85405293878       -28486.51568009806
3396.9447711398407        -20192.09514905431       -28523.184123387564
3297.1304777822515        -20187.33832918658       -28594.39275926257
3200.4174194961706        -20188.002445610564      -28628.100447929315
3099.7471132605224        -20192.497871204905      -28634.53518405536
2998.047798768597         -20187.590178145187      -28699.324815000724
2395.971443519663         -20185.035713038546      -28865.969972109582
2495.9058147816927        -20188.759470240893      -28823.285502972256
2595.9439964571275        -20186.46361213543       -28816.16991747412
2898.745576164345         -20186.429210780017      -28738.24120313408
2796.0957728308986        -20190.263548857023      -28742.02166096191
2694.2277391156986        -20187.079481111108      -28788.231002879755
2298.4752244845986        -20186.712734514807      -28872.967771479063
1298.317290422035         -20175.736022249177      -29043.736301549343
4824.980792670957         -20277.90759336875       -27075.77071365077
4923.694368651331         -20320.29802478286       -26728.797595765227
4641.689311984043         -20309.681955677563      -27027.990823247717
4740.97563387686          -20332.403977053207      -26809.760835786663
4535.912865996169         -20291.14268469101       -27224.14110645604
4448.521107019529         -20266.90142157652       -27441.312197591607
4361.470158012826         -20298.25994116964       -27307.08922919154
4248.483564695006         -20311.62611483952       -27300.81674791333
5021.992078783357         -20426.427843855312      -26013.59601878202
305.1913202618328         -20148.739901356712      -29234.367529722524
391.4080477521179         -20173.15876660781       -29078.917401184313
219.50200174906118        -20182.961031212373      -29019.835710094518
97331.03069031866         -16845.584070445035      -2.56659023500907
102117.18795030323        -25611.430279690358      -1.9550890749478065
94573.57164581791         -60021.07980971109       -9.408173023174403
75512.09968159071         -86100.14736886066       -12.66471026210256
81697.6298933246          -82835.10156857953       -11.595549138247199
89706.32661740051         -68187.68195241269       -11.445766933009226
84606.8782793718          -76284.160497208         -12.297781515593385
98004.10884013237         -51420.25369852301       -7.144657362236966
101970.87018856805        -42639.14601252257       -4.282748942390522
96470.16306064275         -34760.84334107708       -5.014074304929282
90289.74100041634         -53753.8224367079        -11.919874516174435
16847.7860108772          -127728.15133787745      -4.419265752715212
25257.483858102984        -122588.24490735692      -5.356797157105258
67934.19679780182         -97532.28351758771       -10.258625311870576
70013.06869398846         -90184.53368413638       -12.619602671692828
33661.87862362531         -117422.80237878139      -6.448582657139462
42103.9143479774          -112145.71541726805      -7.687948780100542
50664.06169896557         -106733.33812884234      -8.990461045562826
59344.891715730555        -101458.22525036268      -10.087445057991545
20195.20109599385         -11598.619077831268      -10367.943334386455
20196.09494099946         -11704.288405606609      -10413.704850934186
20188.400963339413        -11805.472942812257      -10470.961921417618
20182.527019249766        -11902.733932340458      -10519.991484414162
20175.159049118556        -12002.556951132672      -10569.931764804473
20158.09365075418         -12091.55214988996       -10632.428579138592
20575.783947005286        -7755.521835343993       -5860.147034244011
20561.99097775308         -7907.071368820733       -6084.601965550069
20442.488748638872        -8386.618875769467       -6894.905417449217
20515.137515041388        -8218.783690502036       -6568.67730763224
20543.745335707044        -8058.786857165582       -6314.702665663688
20429.12108052117         -8575.322575851738       -7164.073690384508
20431.75946466544         -8754.706942508394       -7391.437432347152
20458.745195178126        -8919.519759688648       -7556.14584130069
20425.638786610267        -9032.667092072417       -7745.686153456923
20436.064823058467        -9169.192890489401       -7892.322542497557
20430.94805463402         -9329.616316071919       -8085.93213457183
20292.88228862035         -10645.703156214588      -9591.92119616247
20287.07091662381         -11356.82620911209       -10068.006915652093
20263.728650179277        -11447.64594950561       -10160.689414056273
20288.116919180426        -11245.979297624668      -10003.979441270274
20262.37957795562         -11152.797346483965      -9998.145207482507
20298.317919940597        -10752.026957554572      -9661.54399543182
20265.35453149075         -10852.147009125654      -9795.600323402576
20291.81879015194         -10948.027425247312      -9811.25028495793
20287.212554858586        -11058.677078899127      -9892.317391407583
20306.276825965448        -10359.464628851287      -9334.777855014754
20298.91688282949         -10248.758812439097      -9251.6559270649
20273.18879726345         -10160.167552642197      -9218.442389747055
20301.585371920806        -10073.092294272512      -9085.556223137459
20298.169776300132        -9664.865585758516       -8680.894503335667
20273.69593340272         -9755.20372281212        -8819.230368199878
20302.52325100354         -9848.564369445106       -8864.19533249649
20312.002306790007        -9962.880849196174       -8960.919219531092
20403.689601473758        -9459.210555355623       -8276.38104782894
20428.205251605505        -9614.325535522525       -8402.981776063722
20423.11901955381         -10425.575234510583      -9176.86811041599
20392.702689125206        -10559.797273867598      -9340.218742350015
20292.96324753105         -11538.309345616088      -10149.639992145187
20604.991394887238        -7102.741188335458       -4930.14513149786
20631.06620877233         -6940.359648446125       -4685.0670976818465
20592.557300538803        -6785.997268522125       -4513.556611221212
20741.11873297658         -6634.694763634398       -4185.889905872906
20680.652217274685        -7331.561402206109       -5162.516060465569
20713.109411313544        -7221.770466456933       -4981.700864427321
20695.519178084658        -7476.1633250645245      -5342.393601144909
20739.102802945952        -7673.504571546289       -5557.459297890079
21046.68794981301         -1600.3810643645031      -1814.3545168454314
20982.43665237991         -2167.5354096609963      -1798.2730958082109
21001.464449925632        -2561.2651050555965      -1746.4162366239873
20936.01787240378         -2909.586740466086       -1726.720701215347
20784.664195873538        -3933.800702473947       -1606.0536588784291
20936.649744045575        -4134.034172892593       -1582.196252978374
20837.543911400542        -3645.7250875363216      -1642.2358269481695
21010.9860945025          -3167.1569596423037      -1659.684295277527
20941.240239467028        -3378.589718197633       -1651.8985160357108
20981.099776761177        -5475.055288851001       -2708.531008505098
20862.4572656757          -4850.592651012664       -2181.7914808153487
21024.62561164413         -5128.791821356681       -2358.12940906144
21015.999642927           -4542.804741158821       -1865.9132013574726
21088.781246795326        -4250.347536088522       -1623.0802609364364
20925.79644334406         -6476.245526369859       -3840.4661814526585
20999.12330504191         -6306.771498522955       -3589.195934521016
21113.21185165464         -5818.533388892311       -2984.1272543034156
21111.181755046644        -6112.983449654171       -3293.2166850440685
21586.23366830806         -1516.5656518680516      -1606.2150086749243
22130.093687683217        -1207.6883450863663      -1424.405701446023
6499.066095196052         -20188.11778215534       -25738.42339913889
6597.940569782237         -20185.662234361596      -25615.57410138114
6693.065166785012         -20187.598605258827      -25470.35139444692
7098.290214935188         -20190.739352316246      -24859.84381498363
6998.549410007064         -20189.719164806625      -25014.779670825574
6896.1144187520795        -20194.95783055617       -25136.630505016616
6791.823654848901         -20194.203732902704      -25292.164770333806
7199.298977453626         -20194.54973280951       -24686.18345104552
7298.709098016442         -20189.539493768752      -24560.917250883733
7395.586896905907         -20189.1400237874        -24412.532664557013
7496.291199631261         -20192.442740433256      -24237.284760832645
7598.448619720796         -20188.216421720015      -24097.44768095842
7698.447382415412         -20188.149801070143      -23937.38855252812
6447.2541154052415        -20286.28229258499       -25251.77720902966
6229.624025281548         -20261.705262067706      -25673.831449742764
6342.239702520655         -20282.572810385387      -25408.79920524838
5218.425120662556         -20428.074799876245      -25826.917966051074
6020.442324577094         -20269.43145303351       -25889.64760252299
6140.399872476701         -20339.33283389062       -25342.16035913718
5820.868051469507         -20280.989393137846      -26057.916829504113
5722.371735646799         -20330.28551361119       -25878.61480006138
5925.7349903719           -20324.12890727365       -25682.741801164084
5417.973092511827         -20431.757448254095      -25613.772613510413
5623.5730344112035        -20436.078854466872      -25381.42847455446
3739.2490659420846        -20286.179457351645      -27758.242251201398
3645.3779574982173        -20262.875799822647      -27954.408466455545
4133.983127822889         -20304.35548974166       -27419.17710841742
4043.44255610337          -20274.02949114534       -27666.997773886902
3950.7582546676417        -20297.91099930495       -27570.21979495887
3841.2465954279846        -20300.355617128513      -27615.704008689445
3552.4869111390517        -20285.134653403344      -27856.944024678087
3449.914348090213         -20295.067616578322      -27840.242943330453
3339.86378874171          -20291.176046671553      -27910.140120464803
3248.935700260382         -20265.4522538113        -28110.620327825414
3158.7774700337554        -20295.30922079112       -27955.72288068729
2344.958662564278         -20261.955833247146      -28382.00113348649
3043.175500483397         -20296.091757843125      -27987.74132696942
2948.625562235829         -20263.46760492812       -28227.465556671716
2440.6899802725807        -20287.16032308558       -28203.98291139086
2547.4660923522274        -20288.252395534873      -28175.82042610469
2642.467734713752         -20269.751254187962      -28271.013865330624
2851.5411902252363        -20291.564416681733      -28077.711996578164
2734.741026770884         -20291.25475059616       -28110.12399614676
2199.4190342687357        -20195.0389462708        -28835.568522252797
2097.439210415261         -20195.686185130708      -28845.281976145878
2253.4018091816           -20291.05521980926       -28214.653336945008
1396.417368593396         -20176.293933325458      -29035.792179643857
1995.4101744432853        -20198.07440652457       -28844.52278343291
1893.2348011956365        -20201.700191365744      -28833.400962806165
1794.3095532639302        -20194.95850074132       -28885.92847112768
1493.2111506809595        -20190.724449824775      -28938.759411642135
1698.5515831908524        -20193.083937109397      -28907.732504596668
1597.4813064501402        -20196.66193771891       -28893.93408558065
703.1891605333947         -20182.085398370502      -29019.361146197436
601.211190623484          -20191.879524776614      -28959.803501505277
494.2766478757275         -20186.701074230936      -28993.587625155775
804.6278080686125         -20183.17945452685       -29010.551814940485
753.924775244064          -20257.25707533349       -28545.570503403247
1202.856871057308         -20187.882699796264      -28969.7889869832
898.110901425434          -20196.732928079084      -28923.013367576194
1102.5262260446846        -20195.231782643772      -28927.398603102774
1000.4821617068033        -20200.320528749187      -28898.453500140447
1345.35120598204          -20251.260117655256      -28561.734833753297
1261.128339793238         -20274.044885266714      -28422.08796244387
4574.325001726546         -20388.604637877994      -26599.618932880345
4838.078178626381         -20427.2907743489        -26162.784256457933
4681.580295793181         -20434.24881269576       -26244.094779915813
4454.6647484731           -20391.941042586866      -26666.935398640977
4315.907468421741         -20430.364348382478      -26529.91458465564
4183.916067642997         -20438.125045267054      -26568.99700079825
5103.871954618407         -20603.200024448128      -24930.220158770546
4917.138075460023         -20610.49448631196       -25043.20285263851
319.57034673281146        -20265.6924164579        -28496.117773407943
433.90541905740093        -20268.588035792443      -28481.914033976347
87276.46830658619         -16470.73693912794       -3.89303599640593
91878.1990268485          -25482.2252978684        -4.583367447161485
77924.04449455776         -15432.619305961412      -7.168683805700243
85334.08265333729         -60353.13187832251       -15.52867508904865
67694.46668780886         -83165.83201929447       -17.05764268956661
75670.07773310792         -77337.95237805285       -16.39584000010206
80751.82064447227         -68046.08779624225       -17.120680658724897
90480.18290352878         -44590.11430825101       -10.823199413181479
86829.18309570674         -34031.37206887582       -10.724440084004202
83291.2713482243          -51210.81558600437       -18.48767856836635
16838.38151097593         -117406.71772393651      -6.7939737661639406
25218.76940698884         -112303.24962338521      -8.280050398783272
61212.93129049755         -90296.5963374997        -15.103295485274183
33601.17545969891         -107131.84044675576      -9.99297113254059
42114.51982626619         -101768.51725227879      -11.9162157266128
51183.160788849156        -96154.94378276027       -13.822238515814904
20305.13298527482         -11652.914682911263      -10179.742292882163
20297.248577062186        -11766.894954025754      -10244.039415732286
20267.112221272582        -11855.741041950141      -10337.452071546868
20284.152318130775        -11950.562280427055      -10339.991616267393
20169.72797548215         -12289.600616703534      -10665.26680741253
20196.926234264487        -12184.565540001926      -10584.059465270357
20258.1397807782          -12072.322420281122      -10431.456740085458
20593.4688993602          -8489.475164842012       -6815.877580970906
20742.673562754007        -7845.103759758375       -5780.401755773791
20692.886565354223        -7996.215203716592       -6040.319985525153
20651.10781087075         -8332.280670803964       -6534.209458092209
20715.699132468402        -8160.445912695135       -6227.1285620690915
20651.910006798582        -8669.869100633317       -6960.534501934568
20622.52039487492         -8868.064132579235       -7245.237935165339
20553.264893953445        -9283.729478904412       -7836.007834104688
20600.618565189252        -9042.963514831281       -7485.89129158636
20628.14843207948         -9192.31965080341        -7615.076595288496
20586.225619755172        -9405.546620119205       -7917.815627901428
20417.55037655864         -10704.198740512285      -9404.631125778926
20413.12815133984         -11303.496358122266      -9799.88752360385
20384.86002880949         -11444.072086647559      -9927.877905588695
20393.53318321095         -11162.581354781874      -9755.461904597618
20401.588622866613        -10856.700176995237      -9543.191046368758
20420.263687476523        -11018.89923456063       -9616.710489579507
20425.256600140565        -10301.601727779844      -9068.672807689576
20399.168879748926        -10162.507577843837      -8992.678296471702
20432.001079245256        -10034.761064559689      -8816.616214610902
20400.214688969885        -9759.025053698344       -8601.57250212553
20436.218239840393        -9907.164095789269       -8687.142104268778
20597.66231683826         -9552.868517502538       -8056.4842166890185
20588.452913911533        -9702.641760330409       -8225.499198469905
20568.555176952093        -10366.482942724597      -8869.436313992499
20563.187020860525        -10499.479977133551      -8986.185977945077
20534.88284616331         -10632.129281491056      -9138.382124499718
20422.142533362316        -11589.650493651317      -9929.007454880059
20848.66393670298         -7085.793124065848       -4669.839348735588
20838.813168556524        -6839.066232353259       -4362.97835882993
20993.190236551105        -6660.939895188165       -4011.156393568818
20853.22163474451         -7334.679107983266       -4988.439301380467
20862.674062473925        -7565.995727006024       -5278.19019372493
21071.376510114624        -7234.487141630068       -4647.080800344306
20952.84494866267         -7745.742416297864       -5410.912307279268
21511.819352110797        -2213.698666202953       -1591.3132189895728
21319.741941596247        -2912.545704096856       -1585.813448166479
21173.133757383817        -3949.457128800891       -1474.8537921098764
21286.284850735046        -3469.7462403881555      -1517.138450281574
21287.537516395427        -5564.48561547005        -2633.924438009749
21245.862778169132        -5264.515198280971       -2384.3591438831468
21322.592139159642        -4872.072298985184       -2016.6905647441413
21388.737759372685        -4339.760733632691       -1594.9396479224542
21228.798934905986        -6429.687830040753       -3568.6127490979966
21533.19731627101         -5973.068542201487       -2899.3369923360733
22208.1407175121          -2047.0117306107986      -1375.1669375565255
22938.337739060706        -1614.356906159564       -1188.5093372548415
6554.473787007889         -20286.141451449537      -25109.394128898948
6644.686484976924         -20266.220045285365      -25097.953453097572
6729.6147691479955        -20292.19513711189       -24838.418795328365
7146.879495291113         -20301.63538434084       -24196.220831648796
7047.241075784017         -20268.075107676712      -24518.561395189365
6952.3826449441285        -20294.521373610132      -24512.972984884374
6838.255734409927         -20300.384838942617      -24643.039921467644
7253.933294151233         -20294.679970634537      -24074.11936001427
7346.107306788725         -20269.51802095022       -24067.138892163282
7436.008595780855         -20295.076361171265      -23800.809462736404
7799.397608767781         -20190.797749339046      -23760.642090685786
7898.666198057795         -20185.251105876694      -23627.030204907413
7995.913604567725         -20184.790792374606      -23469.46869005532
8694.235841914402         -20192.327002867463      -22260.833046767264
8094.666615717367         -20191.12431097287       -23275.035206037122
8196.304186300835         -20192.310784623038      -23100.585755657095
8297.430430527744         -20186.892993535417      -22957.787770640618
8596.09152433706          -20189.69256593548       -22440.096105843022
8496.325377849229         -20193.566669715376      -22590.97987685214
8396.359542020993         -20187.712626007647      -22787.393235781772
7550.971216047129         -20294.498459106784      -23627.785464895536
7647.3432301849225        -20266.97022366007       -23617.96092630383
7747.431666238457         -20295.346759649212      -23321.157510612018
8794.765166088726         -20200.046140843056      -22054.3984984788
8898.045034697629         -20198.253055111567      -21885.89325353732
8998.774116274008         -20189.363081245778      -21752.248966436822
6392.7234982030905        -20377.143764581044      -24817.943992651886
6495.122601862689         -20401.358293984747      -24556.113253196334
6283.710433432672         -20411.425943686732      -24765.757482179448
5297.238692583029         -20616.239000655205      -24687.603317103087
6027.788067794911         -20416.117653886424      -25049.25328149959
6164.536468169674         -20478.693176956338      -24539.25599742311
5835.126675088608         -20458.77483031587       -25025.550915192525
5498.821423038418         -20627.283484650245      -24439.234032575052
5677.1414208188           -20618.966885738188      -24310.597396787634
3774.270980213719         -20406.612294478142      -26993.378269165103
3645.236145171593         -20382.023703685576      -27207.999615500456
4038.9839668319323        -20407.941654267754      -26840.97986371139
3895.4887710498965        -20421.441222892023      -26837.560623434667
3519.5516415437783        -20401.785971778107      -27145.2869057153
3392.9835267325843        -20409.61854347811       -27151.04510484524
3253.2739084449913        -20397.48438792069       -27283.64984700082
3107.1608418271326        -20432.539308829797      -27121.700584453938
2335.6428773094676        -20385.97684156976       -27610.84628495729
2946.6942167745474        -20405.146363159605      -27345.202403777563
2469.979402043587         -20401.37490729865       -27489.17640773823
2639.8096258446244        -20396.004806260713      -27486.70499126543
2784.029358338563         -20414.128093515308      -27334.066064939503
2149.4866879882547        -20305.88162790938       -28137.701081930598
2043.4889867845873        -20281.51398248526       -28305.676490891183
2192.4283684742672        -20410.765335343665      -27483.892032289266
2255.767642537479         -20516.433066874873      -26833.97527214648
1429.7662869822045        -20280.25208332933       -28376.415680080925
1746.471449410506         -20275.053792380662      -28381.41689804047
1942.9132594127207        -20314.801654290586      -28114.33564755599
1832.2609768353268        -20307.924920119996      -28167.624355343625
1540.6503852194435        -20304.197177659356      -28220.9893958218
1656.3769789609535        -20300.890351350754      -28231.197502161554
667.2810684111518         -20291.82756652915       -28335.074069274986
544.1390386518771         -20304.351506127474      -28256.96494067113
837.4908268021532         -20284.196291997687      -28372.1523087892
757.0342643124309         -20345.045986466685      -28001.719802820717
1154.9233723319246        -20297.32581634448       -28284.874237349646
946.5313556212606         -20320.38204159605       -28150.88287640399
1056.1571654960148        -20294.217081314855      -28307.36734589846
1341.1267441193252        -20349.9736641056        -27952.763745056218
1230.5125075965416        -20375.072173491302      -27796.411401006633
5174.382652355922         -20757.505149525587      -24028.257136957058
4559.279670504186         -20519.032554807796      -25841.32805637409
4729.687205146482         -20596.237058822306      -25271.376112411108
4396.51863644738          -20563.68104930943       -25690.885564736414
4255.524658653505         -20585.920268689762      -25655.064325545198
4110.698891017803         -20588.67276768453       -25724.672034918232
4993.338691278207         -20779.62583158389       -24056.35544930569
4782.685438708467         -20785.588640901075      -24186.343187588107
409.11626739201785        -20425.62417790774       -27535.43151134912
81245.16105753343         -25173.385087994142      -11.30770801617362
69821.24815036665         -13628.66717036026       -12.408050581760145
72250.28592049517         -21187.911284982365      -19.755035744886367
77479.0211638512          -58914.27888050759       -23.8060382032252
58556.29039633533         -80482.7500610831        -23.49329861283592
65577.0807550372          -74149.57659043389       -24.912427134975303
71714.53741976495         -67199.32119094992       -25.27683849150939
80913.8513203767          -41939.53610485056       -20.546925405617298
78560.59027326462         -33881.647524901295      -20.91789803533261
74785.59466023985         -49262.07633625838       -31.575166936856736
16830.052320321527        -107147.95826885675      -10.747887166494875
25126.086062400613        -102128.50550175003      -13.145481373409808
50720.86957009826         -86418.3877243956        -21.218928710614474
33456.9846575977          -97061.53095206282       -15.829643635631351
41951.734837252276        -91867.75072809709       -18.647270736012338
20205.48388749448         -12902.163288808933      -10695.730996051127
20200.59020448889         -13008.845073123244      -10711.637086099021
20193.85125658232         -13108.156846012826      -10727.754108348325
20192.28230717176         -13203.782208512848      -10731.380918053459
20195.327129129393        -13303.25165486042       -10723.841707088024
20193.108100747606        -13405.467849580999      -10723.4559278781
20186.880344226345        -13503.997652924534      -10728.125788975687
20175.63970120239         -12685.536736926913      -10730.13046103221
20212.672814772603        -12781.797165668486      -10670.76473343226
20168.70622978628         -12489.383906755806      -10711.515861867705
20198.316810587           -12585.516087102646      -10671.304486994015
20196.818451445026        -12389.245077423147      -10636.152845366958
20316.52124743878         -12858.976476634993      -10482.194699644062
20427.45103712383         -11719.861669830614      -9977.273667035886
20399.321820185178        -11863.21908400266       -10088.44249507013
20392.560434112882        -12021.203184356475      -10158.366388815597
20277.519222771112        -12284.02990929788       -10455.146260465388
20342.51359880704         -12161.680261515317      -10297.447164273623
20187.24153595256         -13600.189831357304      -10718.308362030528
63096.65579632765         -12421.651496949024      -21.61540125090885
20793.13334518374         -8483.747949373177       -6534.547357541541
20901.405723097596        -8011.013692832923       -5805.881334462181
20883.06074815855         -8279.53519339024        -6164.214353604772
20836.258183239777        -8830.598175035604       -6891.318808385313
20915.896425010273        -8658.007688460346       -6578.836077603218
20814.31833659341         -8994.452581373534       -7111.23491825836
20746.0373969462          -9316.916324931903       -7570.730839097953
20804.756481250046        -9148.796044860048       -7298.569331968494
20785.751454685338        -9490.938527948843       -7693.038167272975
20975.66434536909         -9423.72382731081        -7336.213105189204
20584.927892635773        -10778.83559695066       -9156.05844415803
20526.144515587537        -11246.952167314837      -9559.144598544199
20557.913922422456        -11370.676302958369      -9569.146050641248
20567.367452586193        -11515.522633685314      -9625.35034555269
20567.10380203703         -11123.85750797421       -9412.969638356693
20588.382228191873        -10957.372390368088      -9270.558135831294
20565.933307784544        -10241.343886773766      -8768.456943300755
20542.44636766755         -10112.779485561392      -8695.585078578146
20600.585309503847        -9990.142084694962       -8484.228568972458
20592.954051498982        -9847.77461494841        -8361.637748253632
20794.481036703444        -9646.250680580497       -7836.471189406458
20747.76543762282         -9788.778859637589       -8049.737082376059
20703.98875820375         -10304.508844984537      -8584.779193779555
20737.049561993375        -10444.8240067217        -8642.325328469453
20720.932422032623        -10617.654484975874      -8802.060905092461
20573.561909864864        -11653.650299360677      -9678.494149282733
20699.824336765334        -11582.54750441165       -9419.165757001869
21226.264509233166        -6916.199226774066       -4126.911252682336
21107.50517439872         -7513.19526906855        -4956.612176532356
21319.846653524874        -7299.792644209871       -4491.861173105033
21212.566873882068        -7856.426502931847       -5263.049412587926
21975.47733312342         -3055.159815253342       -1358.8218258993536
21742.433201013642        -3933.657213579666       -1311.3004705032065
21676.438923745096        -5342.069479233614       -2264.8700794253295
21879.219023659956        -4628.340837033629       -1640.1519478284793
21801.081002005274        -6539.756318296593       -3294.7897331275917
22026.892787136865        -5856.564397687211       -2531.214933469124
23033.08914018228         -2727.5873637732802      -1114.5680146259263
24009.934086063608        -2159.889056975954       -938.572787242697
6642.772854824186         -20389.208060325167      -24430.718014972987
6767.011339187799         -20415.682954725475      -24125.132482877325
7190.93227002283          -20412.46468477553       -23561.404092987632
7041.574325566806         -20403.217554285813      -23817.48861392209
6892.414998383455         -20411.092736195467      -23980.50942905613
7341.672617334659         -20400.372507162352      -23407.014718097053
7485.383951865518         -20424.619197186086      -23078.20734079402
9396.934552630506         -20186.507627350533      -21076.751790456667
9299.0572133714           -20187.39978934486       -21242.33573288152
9197.707628922815         -20191.8370433107        -21398.61028644923
9096.522562478016         -20187.866050224573      -21590.24822563313
9497.044960772422         -20190.152974838336      -20888.555665816784
9597.280278235985         -20186.93869289776       -20728.35111882976
9994.729888780153         -20190.036017753293      -20030.440494365615
9695.305216047296         -20189.411933566127      -20549.02065746582
9895.899130752581         -20189.064356407496      -20204.439168902776
9795.374363537829         -20194.314949141266      -20357.012872606098
7853.800195566016         -20288.649843553303      -23186.270080343733
7945.687792964172         -20261.37004932394       -23173.72608403652
8040.749317165762         -20284.87531354208       -22908.80237768633
8737.16577502257          -20304.217670904043      -21688.741089585918
8642.845572488888         -20267.25890529818       -22007.933633700206
8140.050864131186         -20296.44587710581       -22694.21787276433
8250.158031637648         -20290.625170170435      -22544.63715270349
8345.672081726483         -20263.163681745795      -22517.181838919867
8548.047678520588         -20294.280858267084      -22043.24939305766
8441.874580042706         -20299.341793548894      -22194.06457331679
7642.20802818436          -20400.18581750532       -22966.838029100178
7793.556759533292         -20409.398394438736      -22695.581106596215
8844.026112349062         -20309.84108168009       -21487.84945594025
8954.065534950714         -20295.876501130344      -21366.04517167721
9046.739241187717         -20264.02504431942       -21346.961159834224
6395.311455401414         -20503.94200338407       -24131.88076475965
6536.388855821869         -20545.774354457568      -23739.815436906883
6258.232427243137         -20592.639649826124      -23826.9231584863
5357.914348045094         -20845.72091108892       -23414.2103437054
6050.011064877746         -20630.165858927427      -23863.159576335605
5847.092123555865         -20722.40464415763       -23597.34843419224
5618.939024962155         -20814.887050913563      -23337.25490536283
10094.862877738045        -20193.971083016935      -19843.546076400322
10194.818716811782        -20188.502745515052      -19692.811807679576
10292.993053556236        -20189.655807913525      -19520.48724441705
10392.527305348416        -20196.988831474126      -19324.076742893412
3822.4152847465207        -20523.579682801254      -26265.425445454213
3704.509423232286         -20524.88747928789       -26315.162035213856
3591.62683460787          -20501.54095939908       -26506.57682281417
3947.967249851942         -20590.9259554447        -25805.744798622287
3485.389727382405         -20537.26188188867       -26341.997112736688
3340.8069749425667        -20531.55284914669       -26438.85772399439
3037.8283395379717        -20603.75562455949       -26124.46237514887
3209.2752795051856        -20597.44750809711       -26104.02436169684
2383.6288262235935        -20540.05443269523       -26675.51717716099
2295.0403695460777        -20620.020168187086      -26225.368339532328
2850.8869952619693        -20613.280366214345      -26129.303284813028
2511.7537280582187        -20566.825888816595      -26488.112946698977
2685.190101596524         -20552.73294028874       -26533.04538853604
2935.018431617389         -20799.62368127347       -25051.720051914297
2022.7457937339655        -20432.93029856204       -27383.230681403114
2189.3595509217453        -20612.22682826255       -26280.4967334877
2136.048662466178         -20530.244319876605      -26766.42332047906
1458.210648453497         -20414.827789869738      -27549.022046582322
1746.1941562904142        -20394.74531029785       -27638.8582567899
1870.1423314429367        -20467.342520676677      -27191.060866904158
1608.8160949026096        -20441.889847789025      -27373.703031860136
663.792194711075          -20458.911105938267      -27333.20294036569
862.6712350050524         -20433.777710886323      -27470.761589111386
1076.3227117754013        -20457.8252372408        -27313.043919671436
1311.4026241389604        -20499.826678383226      -27068.88305582875
5119.125355474186         -20942.196145302085      -23113.67881790063
4531.859614934474         -20745.40652650688       -24582.904005688433
4342.442308079631         -20724.33178001806       -24818.767101068803
4183.700555221625         -20770.40747488361       -24658.004617612154
4054.100847904815         -20738.716207554306      -24911.687056605242
4862.82867105224          -20978.770543014518      -23113.32192418198
4630.917492728733         -20938.890974430986      -23499.843860198813
540.0914738267195         -20699.282562910346      -25958.82632225413
5274.304122483458         -21076.6559518563        -22323.978531015622
72494.19477008392         -29240.338845764396      -30.07774435363301
65385.41815817895         -18912.177896030433      -32.859561321288986
66993.91403034466         -24784.702843691         -40.33832734504996
69017.15958623694         -57397.003737034625      -37.32811089306528
49420.90037732929         -77597.0861738265        -32.50426241065444
56711.4936972408          -71269.02152104847       -36.235753514412586
63147.07315400238         -64698.63766732759       -38.109725539106556
71152.80812551775         -38931.69568037122       -41.39018804037103
66099.4786456274          -48116.27126609503       -54.13692611400106
16690.329379414263        -96979.80080610797       -17.570753351517315
24914.60758520859         -92112.54651044932       -21.501652262054506
41201.173530996966        -82443.01824878341       -29.619215947918722
33033.70064970543         -87360.10640830161       -25.581698358124115
20191.79295526919         -13700.817258993355      -10698.029868837382
20188.840849355413        -13802.263182626883      -10688.970131964868
20188.37288555422         -13900.8374894727        -10673.411738735702
20190.750263584276        -14001.740494591817      -10650.093224034214
20186.622680177927        -14102.387792767135      -10636.229172526628
20307.397742559504        -12966.275774417345      -10507.978451005527
20301.22530130944         -13072.290736737617      -10525.109507990754
20277.315139688733        -13158.724588345061      -10571.887885978667
20296.977030180333        -13248.895784417391      -10535.718331895418
20299.573634761135        -13359.253616607542      -10528.576530871835
20291.358704774542        -13466.512242754705      -10538.33885600518
20270.374809781817        -13553.350400523097      -10570.22025225138
20395.142261708963        -12924.277962903772      -10342.047398253539
20278.53248972684         -12674.545553536746      -10531.550544984908
20336.150792716424        -12758.844129581847      -10434.277767100526
20267.374444164594        -12483.147143185568      -10519.923366986231
20319.438642121986        -12576.991889905137      -10438.45935241829
20320.690263762845        -12386.47131262975       -10397.745542406823
20443.50519449548         -12820.40725564337       -10243.120887781237
20574.63321094473         -11798.428772708468      -9738.225164729387
20557.33821357865         -11957.734995878835      -9830.635395411484
20515.10636777534         -12121.785256354953      -9963.068658926137
20438.46156930565         -12292.608681752912      -10153.604995561613
20293.31988490127         -13643.773717742471      -10519.85363593295
59877.44804437603         -17072.804736185997      -49.50794974400051
56461.36181468908         -11597.259670280604      -41.09961626702127
21060.55814046238         -8476.540212194774       -6177.100488267871
21176.60266371166         -8213.78015905274        -5726.907206769286
20985.543133326326        -8935.504391064882       -6801.082763622975
21123.976602589173        -8686.874453770288       -6336.070017227548
21016.820037652004        -8799.266125728633       -6605.9738019454935
21026.52776881591         -9082.584760584126       -6906.297570500192
21014.549371943376        -9263.593863651708       -7114.187160603743
21148.74006325105         -9373.26160265183        -7035.029035811788
21003.13686250508         -9598.42201183561        -7468.216842254077
21155.770922883486        -9499.210632844966       -7148.150167045465
20772.680839474353        -10876.200357191308      -8894.42985803569
20690.510628842912        -11267.52471068968       -9275.01915939031
20734.31146501038         -11455.391658670154      -9297.358344965673
20783.728524660968        -11089.741468536495      -9010.148065577696
20739.389466527944        -10147.83833598099       -8392.51910073357
20784.494068464533        -9938.898208965336       -8132.398575627959
20978.44511753559         -9808.329033363281       -7704.8849305128515
20909.0162777608          -10322.05505272163       -8259.224627408074
20956.618341529895        -10558.767242793609      -8363.276253219103
20959.114847361652        -10778.250668484832      -8514.641820739991
20744.746883001084        -11714.73730901622       -9398.820628182964
20879.133973364158        -11573.435621325887      -9102.624160453857
21706.646809201255        -7181.786166410541       -4028.711040366076
21483.364576066273        -7630.502896234978       -4726.926364300921
21519.78633034374         -8093.046449734014       -5207.427412432293
22716.767219816735        -4082.637784397302       -1124.6105876511422
22457.97806714631         -5250.185671309915       -1906.9390400073432
22404.24553353659         -7035.242586161046       -3369.9390396433137
22665.768626516612        -6177.74197739444        -2477.137262488843
24103.49299320685         -3611.057429139774       -844.3182251533607
25453.082188904096        -2912.208332370898       -687.455576387472
6683.5443843509165        -20558.818461460753      -23488.783454176824
6815.990560766771         -20536.16704494474       -23436.452298045606
7252.289603246932         -20528.35363949449       -22897.120011287927
7113.023127893975         -20563.267473628934      -22913.33005848085
6945.682868519863         -20576.398872505637      -23068.71154614919
7384.702949896626         -20571.52606695427       -22509.800038316473
7556.740303949478         -20586.055971216527      -22201.02563436564
9440.811865568276         -20289.728055578424      -20579.59024543464
9347.676138295279         -20265.341230461174      -20834.384667009395
9254.424072649444         -20294.5767509631        -20870.789944400665
9138.884123557516         -20294.23171000671       -21065.90935828126
9550.715741439872         -20290.43432135067       -20392.309809728027
9644.520581419934         -20263.95049481051       -20339.11786698476
10039.380954890796        -20301.984401064106      -19533.316134018936
9943.623686141565         -20265.426787628436      -19829.63468512039
9739.277550019508         -20302.151305953816      -20031.99371408692
9846.699031601613         -20295.032440595638      -19880.2436723431
8769.312216486926         -20423.306966642744      -21121.212261609184
7938.061147834595         -20389.735002692196      -22569.51301111157
8070.536415454662         -20409.72277387899       -22272.427494446736
8633.143311729298         -20403.365098051512      -21422.827957547586
8187.890618510844         -20410.01690944745       -22090.149371798183
8333.592372073535         -20395.091552196747      -21932.058060384028
8478.005704676338         -20412.460117053062      -21628.18085989129
7723.334372777212         -20586.43209794335       -21965.048934841398
7869.0485747707335        -20530.670142392602      -22014.343381008755
8894.638010590537         -20413.192004872275      -20964.573965952182
9042.170694605322         -20400.584739552927      -20780.553522780014
8817.885424058284         -20536.166717111075      -20570.850404551158
6405.690915845016         -20695.310013768205      -23134.225199517357
6596.062645053796         -20725.846426999677      -22758.385886263157
6224.738476622193         -20813.187846456403      -22743.051305185523
5522.473047567844         -21085.22723798729       -22080.797764652245
6014.53846090027          -20916.447961866128      -22453.98775037721
5785.722611046833         -21017.590830591656      -22176.280061105357
12197.90778579878         -20198.282380367225      -16360.578746773479
12098.49894805333         -20188.865648850486      -16542.88050954814
11998.621584767714        -20187.724483267753      -16704.26820393872
10145.8975641837          -20293.152931612338      -19389.334342672453
10241.266569481964        -20264.809671933035      -19332.76297690967
10336.230876465956        -20297.0361912438        -19059.70592880421
11896.57462599157         -20193.126778649414      -16851.161851776138
11794.339280385278        -20191.811881867867      -17018.435742951566
11696.062290798596        -20185.639630959493      -17194.917270873197
10494.913641082292        -20196.384488201027      -19152.537545890173
10595.812133257072        -20189.568236874326      -19005.691768328445
10692.887529478628        -20190.41141571236       -18838.501168710132
10793.034919284948        -20198.01223814343       -18644.03625866714
11599.82732831234         -20186.083150696144      -17349.504863622682
11500.460852970702        -20191.653399453997      -17494.1678820982
11399.321943006793        -20189.711961981302      -17665.45374159462
10897.856947040787        -20198.60118364775       -18466.585376139967
10999.58330194842         -20191.48338403367       -18320.541324259208
11299.661294268075        -20189.910742495482      -17828.51218302334
11197.861311128045        -20193.672708855465      -17984.435580549474
11097.141276862336        -20190.08012397578       -18162.75702909574
10437.895469842832        -20305.567800925903      -18862.05864270408
3790.3877028057636        -20673.754002772577      -25410.591512276962
3603.447235709289         -20661.745760355163      -25570.523505469813
3937.946670843106         -20777.29365368652       -24754.535375095955
3392.3009530633535        -20757.803082147617      -25125.099219824282
3174.1317481985334        -20787.913699527093      -25033.75724396033
3045.218987625042         -20962.414598550014      -24126.580470235407
2406.445203266725         -20715.815261521544      -25654.825285574236
2239.999874088201         -20715.570883807748      -25697.29003652786
2642.634826669264         -20835.252454468915      -24951.365687495134
2859.837663347683         -20989.447108604865      -24038.250216525375
2019.9412059707913        -20678.86570256643       -25928.743263681743
1511.004125362869         -20613.80981490933       -26366.75971976046
1760.5258927670618        -20591.0699361703        -26480.441514046674
874.9100896303096         -20715.204166070165      -25857.599791774435
1251.239007526128         -20787.451390682596      -25445.852254989575
5020.282483560356         -21197.103478469202      -21938.487010814384
4347.456023688265         -20956.66644342502       -23563.129104631164
4044.0839816584303        -20942.574629670504      -23830.96621968225
4629.757715260221         -21228.022718307424      -22060.40940725969
728.6361566153349         -21063.12142330359       -24011.92174300927
5317.227949589493         -21319.926842336674      -21163.4374979705
64814.73469349682         -31631.833862813117      -63.27644476943417
60272.957007163575        -24377.329844013948      -79.46824264075644
61045.61677581285         -55782.87129681504       -57.15690038662631
40814.40400941319         -74296.85002323554       -45.20586283530212
47940.03650695106         -68579.58169573621       -52.08884952677611
54816.55068992156         -62394.031667683565      -56.65656475040225
62087.55769203975         -39804.498559498585      -80.08041360526256
58508.13503391724         -47519.48198659232       -85.11840507322306
16511.171239617663        -86941.1408019061        -29.864519485300974
24668.872372190737        -82204.68140410144       -36.55861229724691
32761.02425903446         -77916.76042051011       -42.347434067912666
20188.422756218213        -14200.028445152626      -10610.224366894685
20294.86990401442         -13758.654298609208      -10503.472428013405
20270.250595235324        -13852.470289225621      -10534.074811808992
20292.506015146417        -13947.511957803743      -10478.590260959689
20289.1531744491          -14058.458649221293      -10463.736049574605
20264.13249229788         -14152.839676772786      -10487.73957692127
20426.3510113155          -13031.261934806962      -10292.585060313013
20402.822542060316        -13160.655050655787      -10340.887939283652
20415.33132713314         -13308.26044005779       -10319.284720507892
20408.927193273183        -13426.066326394919      -10327.623092881911
20394.24617150247         -13552.63428337524       -10346.677332613235
20565.25662382829         -12948.601789333716      -10036.094181750796
20429.69183500367         -12658.424914211484      -10246.23208291807
20423.277631127832        -12483.325751489247      -10226.180392383554
20618.23910059421         -12773.19551263863       -9921.676701560811
20745.66170025458         -11881.34581581106       -9464.700216777803
20716.745748199162        -12060.427862039398      -9579.69014057526
20648.86411841696         -12237.685018267199      -9754.817925726853
20590.6743949947          -12392.076400011676      -9899.604705568656
20782.216729551026        -12896.209573246124      -9651.174773565474
20421.882662446595        -13697.220632128683      -10284.918430558093
53516.71862358592         -19124.99511801684       -125.60524294225765
50088.517416893636        -11830.986489278193      -94.75969042279928
21388.154436687684        -8577.698726202034       -5888.209835116543
21227.38830103141         -8903.739639139034       -6440.278943520114
21291.252577186824        -9227.097435583679       -6692.69123058941
21286.11449711013         -9452.326440411092       -6917.813025238118
21269.191331693743        -9676.852972463035       -7151.556205513299
20999.488681528284        -11035.273745482342      -8612.277373996445
20972.086148948674        -11318.864470724697      -8819.0562137262
21069.263074364288        -10125.147067114473      -7842.775615209846
21275.344392256546        -9917.320013957338       -7357.197776585113
21230.418073764387        -10464.328123725862      -7861.54377215026
21159.16221678252         -10892.336192004557      -8265.749801945087
21150.570914156946        -10694.106261927353      -8146.506955284717
20938.034309757677        -11766.132695424929      -9086.567774883697
21119.91016639286         -11589.743448771223      -8707.23497650091
22040.001092070783        -7828.490559673097       -4422.254060535891
21818.028339644           -8451.37985430938        -5269.105145706255
22811.42776451815         -7753.1703249355505      -3719.85825121516
23782.35562419457         -5411.830138917499       -1573.3834202570558
23448.716905995338        -6957.374908671707       -2694.414757817984
25498.48091282085         -4833.394675383483       -931.0224999163712
27420.856893757733        -3917.6354114280034      -477.5372006375134
12298.21240074155         -20198.197412336955      -16204.625175234867
12396.597846878018        -20191.982530532583      -16068.881233288475
12796.095851029206        -20193.925835713413      -15454.562739248695
12695.846232010057        -20200.430935163633      -15589.329440384367
12492.17314846349         -20193.15697390768       -15918.377197506437
12591.743746521506        -20200.48580262721       -15747.117504617461
12891.762673120662        -20193.127784701912      -15313.078710500862
6802.975921884369         -20717.43060266853       -22555.238121211183
6687.51628445518          -20892.88911688002       -21853.31083090558
7231.117051086565         -20694.137464951342      -22131.25295678688
7016.542648437817         -20765.032626382126      -22064.7026122273
7440.050293768362         -20782.242392758475      -21460.055800720762
7639.2094455915485        -20775.120255431124      -21229.761442538293
9492.107073218358         -20413.45121798411       -20004.46800414484
9347.440761528624         -20402.478780248188      -20280.61004211383
9195.740541501787         -20426.500631669536      -20428.304421430123
10075.302751700598        -20412.54029527355       -19070.530083206755
9632.529689424257         -20398.384491994893      -19836.028267574
9929.94387509022          -20400.7396872096        -19347.250641750143
9776.075584067965         -20418.497557233215      -19529.11100902762
8689.014693382738         -20573.059390830673      -20614.920694984245
7993.50571118611          -20551.171822681998      -21738.85761653334
8123.3973313316255        -20527.385190973077      -21654.144548992255
8525.116276053168         -20581.914757836657      -20825.03372246956
8246.941224649156         -20554.95256609106       -21352.426534185837
8384.671521852275         -20535.677625274184      -21228.475036539603
7896.7848825224555        -20716.613394206735      -21142.848947532988
8948.2561142964           -20574.781551760065      -20216.894249555204
9113.839277087272         -20591.199504338005      -19899.182955999804
8804.82275669172          -20727.44814395042       -19820.034887841404
6460.259519895598         -20944.85601075588       -21858.43904254464
6214.631055711594         -21040.29329655772       -21661.200967147175
5685.652131693585         -21313.027261284064      -20887.750671633727
6020.162781242942         -21245.816456971         -20919.654767254415
12246.129242388159        -20307.261270859297      -15990.112803876691
12147.010878118512        -20300.709022566618      -16158.392499294807
12048.629673573729        -20264.372913759697      -16409.604718318606
11950.533933185901        -20292.522518745314      -16483.279193924067
10229.753514479022        -20397.109392871356      -18877.774308478063
10353.997914213818        -20409.760506755         -18634.34986392857
11839.949252074262        -20297.55570369905       -16640.09312692232
11738.278491815578        -20285.66983747289       -16833.160647325356
11647.735532863562        -20263.47418804309       -17040.463987918505
10548.954159599174        -20293.548322927625      -18721.96342940527
10643.309185822918        -20267.81203237898       -18653.859222875573
10730.999054278469        -20298.68978438679       -18405.715487258607
10841.940947195968        -20309.991915787366      -18187.68281150793
11556.550248199399        -20289.118509807035      -17109.36758623183
11447.935613074998        -20296.690541691118      -17258.42825373374
11348.845289826902        -20271.043492091667      -17494.2880443494
10956.234609034413        -20301.238865778203      -18031.60934553515
11048.65759738702         -20269.35963510494       -17984.488752085614
11253.379903360308        -20296.02086467447       -17570.517549158758
11139.145762349146        -20296.690369775595      -17751.41830733789
10479.196042367776        -20407.561321131805      -18442.63191333957
3711.44849427305          -20974.57126218166       -23823.447152212393
3355.8491670006015        -21082.230599513292      -23412.86621648842
3013.3817986430763        -21195.51585727559       -22964.680812409297
2257.9949651405527        -20962.23090934319       -24375.50596586004
2656.726185551242         -21163.47412562061       -23199.734260424568
1732.902524222912         -20981.529666190738      -24368.14684562008
1192.8027040063635        -21117.41078385988       -23727.443829401323
4954.037516236731         -21506.200924527115      -20581.329597202308
4060.4544524915013        -21322.772100606777      -21938.443024457
4505.820774699245         -21616.248441248084      -20340.543593235645
998.5409868205721         -21551.019295082966      -21645.5342006732
5440.755849091671         -21742.565095955997      -19272.390219699428
12991.302235891757        -20198.322925731594      -15152.322709493143
13096.178180893543        -20198.32576632907       -14997.488220750061
13198.217867128806        -20192.36257907748       -14861.937611849875
13395.298978847597        -20202.76418371827       -14552.025008442113
13295.36847129481         -20193.95835252313       -14716.524648952975
57975.75603452185         -32443.593216484078      -115.4932542181635
53871.48861886574         -26649.13184595515       -157.13586123743002
47905.94525792252         -24566.80795016462       -282.39935524571655
33993.252152436165        -70760.86289201265       -62.03782536512428
53349.373080506295        -53845.31219249939       -87.47146193651376
39299.51165739785         -65840.27519048477       -74.09176370623582
46456.22907854605         -59988.325864917395      -84.66232345558383
54670.7149770135          -40543.09741375425       -131.94916515495024
51796.65667498599         -46945.62822538005       -124.68524728444504
16225.9405820924          -77072.5275042159        -53.096333455996735
25186.042310797147        -71828.25197550275       -67.25125711181062
20196.758539820767        -14300.53239888297       -10570.068409116257
20294.74588801013         -14243.529723601605      -10413.366856353607
20403.170907949527        -13855.431385665326      -10298.389070999436
20413.33826410606         -14016.133438645695      -10255.143388198696
20394.745471802195        -14158.447182117729      -10259.887585372502
20586.30564943267         -13115.466998514692      -10010.467568455415
20590.15611080458         -13263.449582209272      -10008.87525770764
20527.04397774312         -13384.234340460232      -10118.737109651905
20526.00934372469         -13485.50303511402       -10118.059852059658
20569.147759884294        -13605.456651328948      -10035.945159053677
20767.733162988225        -13060.338451413008      -9691.86316209963
20654.728822155495        -12576.095070033698      -9824.30753847345
20834.035398531298        -12739.434473363395      -9540.996890791204
20941.967614995272        -11973.777960087815      -9159.777179063225
20894.12527105227         -12187.36142096562       -9311.583351941757
20799.33357125532         -12380.60267658167       -9527.771093949113
20942.80262679142         -12842.64104158342       -9372.54199467746
20959.924801126916        -12981.13940134444       -9361.289031165534
20583.689525595735        -13776.7989552921        -9996.29332498944
43874.33682533524         -10495.82966441187       -182.23297730998547
46075.648787809136        -17387.538430058798      -270.8627273989248
21756.367898703953        -9011.808109439236       -5890.972795960852
21563.373832382855        -9482.349879395833       -6573.968026960613
21542.08148674186         -9823.919662583305       -6892.301440293013
21277.68713389273         -11123.397280579647      -8215.669288518593
21299.987201527758        -11397.407807422664      -8326.566381035964
21567.734124240254        -10277.260701086865      -7229.909461897982
21447.541091346266        -10776.849082627901      -7747.09970202818
21184.421731597133        -11840.167242770263      -8708.152699058941
21445.79763316177         -11642.452854958909      -8214.345182141444
22536.48212995238         -8654.145557950487       -4739.827540583602
23729.959364831862        -8247.067457547117       -3453.9903265779963
30118.624263934566        -5326.912592397612       -489.8943802237306
25134.007869155266        -7088.958322062765       -2029.1912559143032
27556.889731271698        -6505.869203292931       -1092.7007243636006
12351.61275845743         -20296.636623918534      -15859.488629259176
12442.184838498142        -20271.08157084049       -15789.310953884828
12841.297872008556        -20277.54558134266       -15179.164639297534
12752.071378231318        -20302.99941687781       -15247.5220223854
12639.794099941311        -20313.148296379073      -15387.021435514389
12529.01926070747         -20302.907019037993      -15576.968822048615
12927.782646184392        -20299.47316407756       -14999.871031852826
6895.285018057756         -20973.005623622837      -21255.96032947784
6674.113190182799         -21100.524171704525      -20923.495757728895
7202.829483676973         -21011.64877388143       -20742.03263052079
7751.741165156205         -20936.799328962756      -20386.841328790502
7521.512812714536         -21030.61616046673       -20275.44350709496
9553.571617845015         -20529.63806622029       -19460.968075228753
9428.59283088155          -20566.30268882398       -19515.316799207023
9275.045756563852         -20588.384350579927      -19665.166185468566
10127.889237292797        -20589.182908371415      -18366.12200180606
9987.128385358365         -20540.89098666273       -18748.120229601616
9671.166636403294         -20570.29345692582       -19129.731179931878
9841.53561368578          -20572.05456586128       -18862.96831803753
8583.808175277027         -20766.154661391643      -19982.08912097215
8123.995635073554         -20711.623649250087      -20848.439066503015
8356.087855005311         -20742.994978815706      -20393.737510928804
7954.246807497144         -20970.783624597436      -19989.44301626249
8691.097252182813         -20980.406366706284      -19002.39707110607
9015.665025636376         -20779.698210247898      -19315.066176470555
9204.731343609894         -20779.718798023157      -19043.91722684845
8905.939724436807         -20983.8349604164        -18702.59977695903
6419.064071398605         -21345.941202924652      -20131.500214366177
6016.353973620969         -21595.054494518725      -19444.59030175763
12287.55565195435         -20410.004873229766      -15655.800885117249
12168.020963945099        -20418.011730492384      -15810.91173767912
12031.145130867515        -20400.588961993646      -16061.45636251804
11888.316321063081        -20412.001726586088      -16243.476597925024
10282.91997715779         -20567.43579025194       -18204.003869560645
10405.716276567651        -20529.42590482714       -18143.103813562055
11771.658358207902        -20410.24072145335       -16424.361423854672
11649.053847679063        -20387.059986202497      -16677.412572115303
10642.134100100538        -20394.774980369948      -18226.480750054812
10771.957012955625        -20432.98083207716       -17895.417067562823
10901.246159381939        -20432.360061451505      -17695.616089306986
11494.288314295729        -20409.749792755356      -16848.39654964432
11345.03320980311         -20401.06415441478       -17103.92829378625
11048.116660400052        -20406.983921093553      -17546.991524589404
11189.717824957112        -20424.02496494936       -17274.262426445446
10532.755954004164        -20563.626306796734      -17837.537156286944
2883.311398896282         -21517.609655271073      -21439.4721546095
3671.027990161777         -21562.38529463867       -20977.15395373515
3251.386174770076         -21452.32542403603       -21625.86469083174
2283.624431546724         -21475.110533043895      -21865.47434224311
1645.3789711312854        -21603.993782642225      -21369.925606848192
2673.7465745996806        -21808.598625977138      -20126.486532151983
4802.073965162456         -22018.188877792298      -18570.64954156993
4082.780224345315         -22006.05758500682       -18959.674047673867
1377.1765645534879        -22204.740634140468      -18876.925812253394
5363.202592682262         -22338.821778781345      -17090.07255901477
5908.302800922677         -22059.577173636753      -17737.62597360755
13803.198545454623        -20187.849646578354      -14006.311199875781
13703.74024613869         -20190.45147433544       -14140.454547684072
13604.00887691792         -20199.718215971927      -14261.054735067642
13499.795368887419        -20204.73057391519       -14397.988598854578
13038.183365494273        -20306.877841140787      -14822.875091068798
13153.679875481472        -20299.35629185175       -14675.514218843999
13247.4323924284          -20270.109458726663      -14608.913719792374
13445.08554944418         -20316.573708747215      -14225.154063755224
13335.290106309518        -20304.755007084565      -14405.256085914834
41537.81550413266         -21808.87638673603       -549.4117826464711
49617.05808080821         -32767.480982289333      -230.07375015165104
42806.074498425536        -28354.292568593683      -453.4566506310094
30999.112405551798        -64297.38916229436       -97.95848977043488
45473.494749931335        -50635.929587966915      -144.90565321115517
37464.14883814756         -57119.055269605655      -132.77683744102265
46866.268194113814        -42178.38515850359       -204.58885220643336
41305.495102689834        -45037.52462170806       -235.7403333546077
15466.6525712685          -67873.83383551738       -97.60224182077208
22187.441833005978        -62671.708609867404      -127.4179069635545
20198.83381702068         -14404.161103240926      -10538.07909407918
20193.80694293591         -14504.026597848633      -10517.407758143072
20194.00791942886         -14601.107266275494      -10486.530303785237
20199.98032050845         -14702.96228877102       -10442.479134755768
20307.01586754047         -14354.00007781074       -10364.751717863088
20417.949300127915        -14295.25195971784       -10190.161027307402
20199.649846823693        -14807.875281315542      -10406.159562746338
20193.40428105102         -14907.326526583593      -10379.778412801834
20585.10672039199         -13947.983197197014      -9972.64325103626
20564.461786155032        -14107.597116324303      -9981.986810113236
20526.55463114757         -14230.894279061988      -10021.72988596252
20765.514445599103        -13228.495182669401      -9705.188994818987
20696.31885578964         -13438.959034634421      -9825.364436268794
20757.724184843515        -13685.707278260992      -9711.579330161368
20967.35129316158         -13149.310513469245      -9363.79369886147
20956.70245162264         -12555.64208912787       -9298.988110335298
21018.402679235813        -12732.651984150538      -9230.503271741964
21172.172901365822        -12105.891306562093      -8823.429652099041
21085.690546570062        -12365.70991272581       -9040.85091286546
21117.720103505875        -12861.052516426062      -9087.813094444175
21129.599390564832        -13029.173913202201      -9090.538821998323
20771.55516168295         -13870.049798598411      -9672.379983798828
33600.025470422195        -6786.66138717403        -424.72495982042506
38277.230554120004        -8575.741318670236       -302.94365766582246
39038.482061867464        -15545.437581424092      -620.2965713210767
36115.842163596775        -20958.101509094882      -1037.9964588579958
22153.956992170562        -9760.937472259922       -6071.488190037832
21664.82752940305         -11279.287461978112      -7716.156914015397
22087.15197851869         -10712.06183055896       -6812.583318855547
21488.600955157148        -11962.933153299104      -8275.955867452416
21737.557780599254        -11723.492169620362      -7815.771250459334
23445.634133189047        -9526.155363948552       -4556.456368825765
24954.215985855084        -9128.599608837983       -3195.29025159097
29737.00031345122         -9070.433219925095       -1317.72749766374
26724.62970718807         -8881.51276222856        -2190.320095597984
12438.996570284353        -20401.292085712106      -15457.124812450365
12838.332802614274        -20399.87498742949       -14885.744995449137
12700.55979503312         -20435.243986578425      -14995.638226274836
12569.112874511038        -20438.801005139332      -15174.024456175874
12964.99755370644         -20423.64791016322       -14650.15631537953
6897.4760666056445        -21361.86902613912       -19581.743959517014
7308.488039464988         -21297.339556204843      -19434.405497731976
7759.570013546157         -21192.540550546888      -19340.437182692345
7567.542015580726         -21360.085196177224      -18881.81598161428
9543.461859297619         -20699.75847537264       -18845.46693924414
9359.929784773978         -20764.1057003767        -18878.76955952593
10186.287288689296        -20764.10937468318       -17690.203739131863
9971.765936774655         -20735.639061450423      -18095.68305120657
9726.438690092747         -20764.75069943578       -18351.57210813541
8446.525922375193         -21032.45217059624       -19118.44911611249
8188.852831554437         -21041.92492307931       -19409.85273826189
8004.536317130053         -21225.19990153884       -18914.016400710632
8613.562806703754         -21203.40807486494       -18291.599642374727
8803.755840126147         -21166.506790388037      -18173.06490429946
9116.400937696166         -21021.206302999348      -18286.699165241313
9307.721838756806         -20958.28772392729       -18250.534165717363
8996.410312898613         -21219.726845443533      -17745.003762946188
6575.116558223177         -21926.222676421592      -17730.738671586223
12332.790517000001        -20577.48555635715       -15160.269198905036
12210.67972030885         -20530.910490237347      -15451.470612374756
12085.605160033208        -20558.595764067602      -15558.741289048457
11937.55049018461         -20572.27883620961       -15734.219709534986
11818.80976772492         -20530.186697446778      -16019.035406712466
10393.875631704152        -20715.02665400355       -17549.367123692817
11696.587645573425        -20548.950454249152      -16147.164468489296
11565.516794045026        -20528.98838246539       -16394.524153725273
10686.781220196835        -20581.76724273106       -17545.407705486523
10828.027963955576        -20581.10282245586       -17336.14107546768
10960.981361945742        -20567.389132014563      -17180.13268011641
11433.436489214711        -20572.679492548956      -16464.70560160676
11263.151596530563        -20593.834387906016      -16653.39473360746
11100.404038513652        -20580.580667452723      -16932.104815665534
10588.832453088025        -20753.201737716896      -17146.872678609343
3210.0103501676385        -22092.978797704876      -19006.023550668157
2313.966309163806         -22297.089970794066      -18409.5859464911
4620.307670227213         -22530.470877406973      -16808.44438045847
3866.3692244139675        -22569.93853663782       -16883.307559081826
1873.9469094894553        -23090.174779092104      -15718.10292086906
5260.145744908706         -22983.45705742548       -15039.35518379382
6146.085030995307         -22695.221822506115      -15489.318347466071
14298.404509236918        -20181.990506426195      -13337.97840656327
14199.566424629314        -20175.925250747714      -13483.97181274308
14116.129372178364        -20159.913911258554      -13630.573652026182
13900.751808389323        -20199.47814674264       -13845.855050488988
13836.02376134805         -20293.632792612625      -13736.815033685047
13749.602572087835        -20269.00719373337       -13907.024378644139
13663.53740193438         -20297.00374937082       -13965.777359952546
13555.683413291992        -20311.93380928723       -14081.978812823405
13094.12185040653         -20425.61755372245       -14465.8340999391
13503.451465055157        -20436.21059434433       -13882.744086129649
13247.418573156154        -20404.895239506677      -14301.183507979964
13381.194611011708        -20440.686217889626      -14038.0298916654
37400.449324538866        -25623.16271633279       -820.2346823027059
42863.40048448318         -34654.282927171545      -366.66670651517614
37769.992763764974        -30661.697688284392      -650.319661539367
28047.34167387172         -57498.63269041769       -163.7753009878214
37108.376138821935        -49485.05024102884       -213.84279649492927
31580.536892720906        -51614.90340786609       -223.02215085405751
39876.55924311002         -39972.525195362425      -340.75332268512165
36612.41853258015         -43997.22360055291       -312.94310714035424
13808.311755190754        -57911.04831350996       -202.50230511062188
21262.887230304303        -55349.95438784873       -222.71236728415835
10226.740967923346        -51426.55507570639       -358.31815097679294
20191.97911512719         -15002.246016054678      -10345.29544727845
20302.101338793535        -14463.683360693809      -10343.519400542367
20275.528101513773        -14552.611382086205      -10362.804903615259
20302.385844832646        -14645.344436192327      -10288.780422549205
20310.157194617885        -14760.93582712002       -10238.153909666727
20569.60698120284         -14346.03335134961       -9925.733476439991
20432.411530899313        -14416.691192250706      -10136.209151471274
20301.630890192268        -14871.793833216949      -10213.791492738992
20277.115143180145        -14958.097116444993      -10222.44265066263
20774.42467686261         -14061.888488656246      -9643.750849107282
20692.60433275913         -14230.226037685643      -9748.760003952144
32491.611460661326        -23811.988577145283      -1456.8555728034826
20938.159084071936        -13773.7964200255        -9411.003740174094
20985.26565442409         -13343.443219496934      -9344.106443791054
20978.71795095489         -13580.588080580623      -9355.045919997609
21219.84447365401         -13192.060382387892      -8962.282914484122
21238.784933304843        -12644.364034322401      -8856.303769458349
21453.024150819478        -12320.397948795211      -8446.455973399725
21382.575915420108        -12961.774743519281      -8685.494407617185
20990.124123288013        -13971.32881396361       -9310.790719345516
33484.6017630049          -12207.642726865592      -1078.76328953703
33767.26372634858         -17186.61264914523       -1367.944435171926
32627.284478155278        -20321.408697135736      -1581.7070767057578
22975.57582380902         -10623.189163106239      -5704.602154109882
22317.789093186653        -11565.559590613004      -6954.754832346519
21938.631533399417        -12145.197397087768      -7679.185366222257
24292.7434041434          -10675.85902662118       -4472.160572244449
25598.64677898653         -10395.175502860775      -3389.85081604594
29391.78273656163         -12675.230413187654      -2153.9468686756554
27282.4485217755          -11109.203454329285      -2711.659460286168
14395.527007569623        -20186.17611737044       -13199.286340748817
14493.020989183338        -20195.813444209292      -13051.01454844347
12478.970912868645        -20585.616928461033      -14936.344994237588
12891.039026273971        -20533.432332229753      -14494.315909910336
12776.60072064448         -20562.566119355397      -14582.757904087637
12627.270379084473        -20594.654765600648      -14710.340490701034
13000.101238230425        -20577.729440522275      -14244.375733793206
10283.1519278686          -20971.55673547717       -16888.937784271166
7353.07981874705          -21722.478624359723      -17777.57347340296
7832.023338300474         -21542.83190055993       -17971.55591565852
9529.297226320963         -20987.0325593417        -17856.429122876336
10055.19950407296         -21006.608465905178      -17086.68470207771
9796.922520096025         -21026.81963521526       -17366.074146740066
8332.911316001737         -21421.370659449574      -17829.652179131786
8794.146018334135         -21416.864799034804      -17315.777356468883
9316.589696267509         -21255.866737934062      -17228.55561245077
9041.629660530933         -21474.08148188853       -16842.140940168687
7084.683737256357         -22417.940617015527      -15711.3049370469
12369.032189055304        -20751.230739932125      -14679.18386731149
12186.417136210202        -20701.01103337842       -15050.376796604023
11992.34335462294         -20733.134172429338      -15234.30686567721
11800.348828906759        -20707.205162778602      -15567.277044845909
10481.950415618752        -20958.092290943387      -16661.68268452397
11578.649264892438        -20717.435274543124      -15849.683163870906
10756.882853475723        -20765.018742617387      -16870.625479372942
11007.686708616571        -20701.446726963382      -16704.22591990243
10890.201659291008        -20707.333795413015      -16854.66198349617
11356.740104788905        -20776.022145489336      -15997.309033684543
11139.840644134452        -20774.336796227275      -16302.921411440073
10675.377777411253        -20954.30127578136       -16414.365152068352
3149.029885993371         -23263.459723940192      -14984.374528828044
4357.9355677404155        -23236.340762408818      -14769.530886765067
5077.74032267656          -23618.723403551452      -13284.356836878482
2520.6981510561463        -24258.71001200868       -12448.068641219135
5997.633820064466         -23479.510419029943      -13365.655683358209
6782.69687992045          -23102.260784331662      -13940.182729429338
14345.930507921883        -20263.88842065331       -13114.005640596859
14018.652952562865        -20205.875227826822      -13670.175032361583
14251.243996901994        -20284.8032849642        -13198.35047025905
14134.075547590946        -20259.57878415922       -13404.165221892634
13941.887011770681        -20316.267277185656      -13546.701253754609
13870.810043412203        -20396.30540878365       -13476.99386407403
13749.89258697363         -20392.88908265207       -13644.84240681974
13618.453170304347        -20418.825481115862      -13765.676228162833
13146.886701232768        -20598.119962683526      -14003.368243554987
13567.975543731734        -20544.70932763777       -13565.271488249995
13452.455742932434        -20585.198050573         -13630.443576511469
13303.547531232498        -20596.690617662513      -13799.963245156745
33682.59263106807         -28145.549282483214      -1052.0017345695758
36223.55938351775         -35478.29179744252       -559.6952451511746
33687.84586725708         -31962.201592081186      -833.326842848197
25280.068894121727        -50642.224480356526      -293.0144609320037
30946.2258175839          -45973.099214670394      -350.6685183884757
33589.31497872625         -39788.963230072855      -488.22104070741005
17078.840903029133        -49277.01961869322       -402.9503282083719
10312.858284285368        -45807.03494477404       -622.8584985833356
9149.162066772962         -41184.771648361566      -986.1175071303614
29327.497894095475        -26899.468765747384      -1660.7179346046826
20194.346080998144        -15099.947313743294      -10301.946090325584
20187.99101992002         -15200.200051642836      -10270.126774806666
20297.413562606478        -15046.342284152388      -10155.75354498249
20429.39862364229         -14834.193143263257      -10018.70856892176
20405.808572009017        -14550.546889779456      -10144.600154679394
20429.666307981974        -14704.16260140339       -10059.870213581939
20763.056465319194        -14401.061029414406      -9602.033594825363
20592.06503859978         -14490.517944713152      -9855.095984284113
20402.106160040636        -14963.201110574146      -10018.146714056875
20957.521743384026        -14233.881073354787      -9327.903686500838
28202.26442453839         -23725.739742856673      -2288.351339920358
30366.604313300624        -21336.81056148524       -2025.948782506599
21192.67399959034         -13761.308128723875      -9014.863241994413
21252.780681466076        -13470.96302197733       -8923.020633423892
21452.19677742613         -13273.54127015561       -8615.309435017178
21798.43813198675         -12705.969057850962      -8026.576954367681
21724.26492471134         -13178.101206180036      -8202.845371766136
21308.793651464406        -14094.454951539357      -8813.768014127794
30580.42687188612         -15613.382468925993      -2074.261397496876
30448.510175506945        -18554.131855736974      -2148.475185288793
28208.738039364333        -14894.797035352845      -2909.0271620376307
23536.53110801249         -11816.96534926914       -5641.453170109872
22599.120600507056        -12440.66213691679       -6907.166044266755
25176.509919879936        -12145.044428015966      -4304.717342461184
26909.619233306243        -13367.000507965142      -3412.4448049549524
20187.67930352151         -15300.130225028663      -10226.85295674533
14440.273977056226        -20288.179126126877      -12944.028202971494
14592.945440835023        -20201.29069922659       -12909.040254236059
14535.514181498851        -20306.244516642306      -12786.736641948168
12531.480543596395        -20767.409645077973      -14424.899453219923
12425.811327333644        -20913.319118291798      -14216.26239664383
12875.102577731765        -20703.502870969678      -14122.729143751485
12706.886389662019        -20778.30041748061       -14172.1236981991
13028.160294608104        -20782.919088951912      -13748.063132602443
10383.490314425344        -21152.48877012689       -16205.60515745967
10194.626412528858        -21223.323632537802      -16236.54360546892
7975.3647164860795        -22078.47701021713       -16044.627895306856
9596.551841176224         -21349.53977976327       -16592.438082383145
9902.2819221386           -21317.3472453952        -16313.466891488939
8808.278577129779         -21829.8064957054        -15992.587266041752
9293.699479659022         -21650.003116883152      -16016.064074287757
7650.768949055873         -22963.18275864749       -13751.079519339168
12256.352881496361        -20945.151696992365      -14357.843347587557
12075.949607386596        -20896.155541789114      -14707.68779459698
11879.173485884034        -20945.973531871525      -14842.456671718915
11700.115243517186        -20901.521611645618      -15190.692257163328
10566.974389215144        -21201.978572554468      -15832.170706134208
11497.83350332709         -20986.644336168178      -15234.375402730264
10947.005839198007        -20877.593243709343      -16270.826596981085
11227.529130634177        -21011.202585542465      -15520.93888904698
10775.301121655017        -21165.812030488793      -15672.774805758812
4213.741420414807         -24403.59841117772       -11795.597141391863
5721.010054853927         -24485.47992634959       -11223.288833315748
3342.927262899704         -25821.36089925236       -9232.331082412113
7034.312862230242         -23955.44830445925       -11754.183845231124
6789.388947423213         -24990.49608791136       -9782.250312905355
14341.30667336497         -20391.075193715456      -12875.660957301106
14057.179529075556        -20351.45756868436       -13321.776630440096
14190.872251413986        -20391.027886089607      -13068.84527305688
13967.95949648419         -20451.021938115155      -13238.57348140917
13838.752734861397        -20524.594710861922      -13257.147542763969
13695.234299310298        -20570.28053314188       -13348.155491144942
13207.97071976291         -20800.86783573532       -13482.197011457349
13572.500986632613        -20718.490618234835      -13198.902852494912
13386.064319930889        -20774.4009276689        -13316.077240307066
29831.58220530055         -30701.69216361819       -1207.0672945646613
30889.475821052554        -35379.62254915269       -786.3312335637742
22711.60775789976         -44154.892020562256      -542.7738105154777
27422.95246285019         -39324.96680745352       -683.9219405787959
14553.99245909875         -41658.35608422514       -858.9941782903418
10810.349711791121        -37451.41952184377       -1502.7354064826807
26316.966134859515        -28635.955788121028      -1855.2994132810184
26694.42573333254         -25916.44979486931       -2246.023277657156
25292.38134860638         -24138.606191493294      -2948.49576037365
20298.17569594635         -15150.629396977241      -10113.329147282479
20264.89456914083         -15251.126615426267      -10124.829286925957
20421.051364694795        -15104.103051229531      -9936.24207664015
20542.980464191165        -14910.374920145878      -9812.48683956319
20951.204670293206        -14457.18423962676       -9298.169844833534
20590.379312214627        -14795.009995178101      -9774.082229727497
20604.033741753094        -14642.572602318158      -9796.118172810586
20792.233772814172        -14565.056845067626      -9519.455064481897
20575.89784508622         -15035.447168614191      -9719.016861703634
21222.444283701647        -14421.023952597483      -8899.087959818913
26054.76516060314         -21797.236650896233      -3239.1717292472845
28072.03707553327         -20311.655017532135      -2783.9613529420035
21687.985232747018        -13674.83705051906       -8288.175257144354
22297.069731418145        -13239.86126947953       -7433.558213990502
21675.898908276184        -14359.883706888277      -8269.463245028992
27802.066265354108        -17322.01809032665       -3140.9380704714617
26359.795089713567        -15496.353696358789      -3917.6338602573546
23557.911298561598        -13355.32500901811       -6013.018101171889
25039.11854500562         -14316.41706363985       -4779.539040116536
20192.037698787943        -15402.126896680966      -10173.719857177965
20293.588625162825        -15347.031307836607      -10038.118839122099
14467.053091037747        -20416.98680615829       -12667.011418940478
14694.759441119315        -20200.368525642487      -12777.776992676705
14793.23433274947         -20195.0969283192        -12659.708976710126
14640.673509669337        -20309.109498352405      -12646.92762506557
14579.054738341889        -20426.37141991166       -12509.620944970875
12391.14483641274         -21120.590972993366      -13782.815361176881
12580.912063574287        -20981.3359007016        -13863.962715330745
12847.827796971598        -20986.069827278126      -13528.685704031146
13083.946692709223        -21034.480922554547      -13139.40205904619
10393.20456512334         -21409.841605452453      -15443.309605003944
10124.56064300342         -21521.461726970523      -15467.666072427328
8739.708163822133         -22611.043837181795      -13888.974158864057
9768.873009890132         -21764.55197676332       -15160.353042119461
9260.60541016237          -22072.91491142672       -14838.118492342657
8281.315414984016         -23601.25786939203       -11839.845250875078
9155.658273473276         -23244.949161769964      -12062.70817518074
12069.167980007694        -21150.574529163165      -14102.974175062753
11746.008376468344        -21148.827379045677      -14503.359659065376
12269.914596502005        -21362.5001245377        -13380.92898066028
10716.3057706069          -21465.32756568865       -14932.845633484578
11427.726160054379        -21309.574954549764      -14497.61492219354
11041.570261446957        -21279.28946724889       -15029.82414467675
5467.538800046856         -26107.335213946564      -8429.79266558603
4437.153385089081         -27920.403562369404      -6330.350688664381
7676.390614123584         -33890.56559915879       -2478.6846809870667
5883.741107728024         -30633.55607603771       -4061.840058043688
7566.864916891576         -26186.524060225405      -7838.26244339862
7899.737700795238         -24700.82410888524       -9909.24379364001
14393.82495731699         -20525.89257757097       -12555.52166220909
14257.795078568877        -20552.104010886273      -12675.514317057721
14099.945820580295        -20516.099789828782      -12941.04748750107
13970.862894372489        -20640.380302568476      -12860.125037845175
13791.841003169453        -20721.775518282317      -12921.778043988052
13292.687752699825        -21021.81761970165       -12919.102243905721
13701.364668230408        -20963.193648199795      -12557.598446958747
13487.7079311677          -20924.42730829711       -12882.85331122975
25085.114883470567        -33187.355004123616      -1340.1048155065287
20782.228181329418        -37607.61882989057       -1078.8252448756732
11321.368551789656        -33888.4966918861        -2279.3907356957125
15212.566214098979        -35129.34000665938       -1720.0162475457462
24316.1151680877          -22434.27918502858       -3719.759888604683
22852.422509262382        -29318.242828502858      -2223.7294828049257
24333.018864562917        -26182.47848612817       -2694.1433147750677
23872.562174599585        -24612.098000835587      -3211.5498200738557
23572.878312113917        -23546.200689627804      -3650.027758758831
20188.889946303414        -15502.904550692205      -10131.538949523088
20400.35909582175         -15255.432724873128      -9909.571195968438
20593.010535596553        -15192.601898036344      -9637.032164993421
20722.026634794576        -14928.690549031608      -9529.165805391309
21038.32298612811         -14648.150646899323      -9126.510540835696
20814.27700085283         -14750.123940946076      -9439.239222768043
20777.606611064468        -15116.702572823346      -9385.928681942903
21415.615499026095        -14724.809703607343      -8569.768183520102
24232.043579452362        -20779.052536550844      -4260.375609048152
25558.012113896406        -19133.99320389104       -4004.600618618555
22506.742888966222        -14295.537695285047      -7215.2452196440445
21968.99004512503         -14845.527633303096      -7815.82186125293
25380.711719724113        -17040.399151144175      -4435.6419718020115
24849.205414351112        -15746.291116451093      -4920.2858460895995
23751.309014908034        -15235.134504285916      -5872.742831313656
23751.42554258364         -19229.830742955954      -5009.645471909408
20294.087635936205        -15461.615195681306      -9986.48007273381
20422.845233707885        -15411.813360616676      -9810.061954412946
20268.249361106093        -15551.769969796997      -9984.974935543773
14888.159424091536        -20196.436282869297      -12535.019010529972
14512.344018647558        -20564.158002982487      -12340.982345766248
14747.752349466238        -20301.12024613781       -12525.622061477598
14836.248195122627        -20278.336249105265      -12454.484629860137
14693.887641027346        -20419.84076359059       -12378.814196941517
14624.834777215938        -20541.985461916724      -12244.551569258667
13205.745352223417        -21293.858981573252      -12472.731967551466
12618.29473738479         -21318.86102481992       -13081.79366365661
12921.167196745053        -21321.25146376988       -12735.936278060792
12368.93154268512         -21623.798784836217      -12711.53178838822
10373.269860960365        -21894.469364836386      -14211.879299397286
9715.818687952857         -22566.5823613958        -13170.612454390985
9198.628403726249         -24106.01824298813       -10395.472147324137
9842.820696881132         -23339.843497892092      -11365.554896604664
11902.033886019679        -21598.675310875817      -13269.05365739821
11151.30752845596         -21829.28654443744       -13549.817377200134
7304.3459304779           -28391.277429761354      -5530.174896641541
9688.116680376894         -31195.450218642694      -3432.3218018752764
9109.621149503753         -26844.35230830044       -6577.2064500904235
9528.412115675754         -25365.28894837592       -8276.025637353523
14390.58962923173         -20708.359928225236      -12226.084987914239
14153.701237782576        -20714.498604399105      -12496.049578567452
13972.977073357019        -20914.29125392357       -12334.930580563207
13839.802772267056        -21169.141240436147      -12012.112628315253
13528.565793555232        -21267.36074951598       -12170.560580862062
19621.92774539566         -32218.64877051353       -1984.1749661844503
13155.673722987256        -31746.682992744085      -2784.2949290917786
15905.436680250272        -31317.32891835158       -2574.681397373398
19794.917033967777        -28593.262269027826      -2894.0456189162337
22880.040100590504        -21592.074757495597      -4645.328700905904
22995.25462862609         -22777.595314113554      -4135.327026606108
21520.45374423186         -26704.576733676942      -3183.444623792219
19552.866130758033        -26802.46050148729       -3613.432197705678
22546.399525004817        -24975.60819029238       -3507.9769042729863
22414.730885376848        -23501.354650025343      -4087.8765559758403
20190.98577642483         -15600.66985900903       -10081.068574683093
20596.43201634128         -15351.41456895527       -9571.817424326959
20786.716280570836        -15292.511301722603      -9312.348351137472
21034.39024403455         -14970.687802729508      -9053.044249739567
20948.488659232906        -15230.762949491698      -9099.242504680955
21496.216360899256        -15099.271466630486      -8379.803033372136
21885.973969139195        -15363.409805682439      -7823.751390996289
22003.990420163213        -20831.214103652528      -5453.112910533853
21809.84999115598         -21620.83223667289       -5187.904658904693
21366.309692081923        -20753.765757794965      -5893.382948452868
21472.91210098093         -21191.64292145388       -5593.196191992896
22834.005132143826        -20098.530088008778      -5266.461869378836
24000.098831604253        -17900.586733391174      -5201.253574336013
23135.437858064288        -18414.33062301601       -5683.995242255524
22596.897855957606        -15392.305957526385      -7003.822453818561
23715.092702404225        -16643.151166826738      -5709.1643018091345
23096.57806158444         -15914.250698557105      -6391.419281115012
22732.460589547383        -19028.79372690089       -5760.319346472944
22500.099152119477        -18362.298412485008      -6199.888294932103
20580.77745177229         -15503.18257266802       -9534.457707538886
20399.32630245514         -15554.118690051353      -9783.714416263978
20299.357588784947        -15645.27017334652       -9893.045961810853
21191.75152010272         -21113.92727335988       -5808.035307834977
20996.282354415947        -20840.709063786166      -6087.703053117825
21557.60580089639         -20357.337117822426      -5973.441263523745
21063.0691928657          -20533.667291383703      -6218.928746084911
20818.33389635219         -20600.05217638814       -6350.843338899168
21267.314648877044        -20385.220348798215      -6160.332179372507
20827.82225964716         -20349.75799739337       -6495.271895844352
20650.72950811738         -20411.831692982712      -6587.237979455513
14987.534297112281        -20203.530365209834      -12395.720489684687
14921.854992472841        -20307.01847394995       -12296.335964559295
14600.607384612827        -20714.92092986186       -11968.42760650614
14827.383311185771        -20405.413067685506      -12240.405525584283
14738.158984409834        -20585.15461326814       -12033.13332939354
13055.94311131928         -21574.49148774021       -12085.237494603667
13294.113880194429        -21585.852594001182      -11822.077835738884
12715.076221770314        -21719.652906344338      -12158.483578357056
12293.858879949243        -21932.087454392         -12164.543909239024
10749.368942579282        -22799.329385335815      -11816.079819402521
10441.15872231328         -23978.297995577737      -9848.768290903472
11858.884961065178        -22398.65012211893       -11657.829124921027
10132.934926471713        -28450.48957879302       -4976.068712592526
12041.787950075588        -29539.858026706475      -3904.9377708695006
10923.736864364946        -26467.668912422036      -6420.425325223258
11652.476450499304        -24957.692282115524      -7857.828020700638
14454.10372369333         -20973.45147634916       -11685.337575917758
14217.818229298082        -20954.283367779488      -11982.421786041108
14059.828204175741        -21219.825993515766      -11683.21009174771
13850.894704156624        -21455.95438229723       -11486.527117657155
13556.209287502394        -21724.64022162146       -11311.158265968741
17315.780753358657        -29194.15304633245       -3159.9835222224174
14512.294046439687        -29415.09972701187       -3551.5100670403426
17895.727187524077        -27308.768974444472      -3825.7580077813873
21227.19454866416         -21507.099423504835      -5573.236638637518
21970.167973514366        -22601.64940045531       -4656.969700955588
21229.672059931585        -22023.978735086243      -5298.7349056393095
18582.87390271058         -25863.874185585828      -4341.501831902003
19970.358785355864        -25541.820344701388      -4067.5173010869635
21128.954662787855        -24931.106715196158      -3954.2979257529682
21348.047411401414        -23801.314825761663      -4378.828290914805
20199.526018817025        -15703.094790875935      -10017.152694519862
20796.173368444324        -15460.707172075092      -9237.983693822258
20707.587306669502        -15596.908434922516      -9311.04365378647
20981.386863798754        -15430.95588024538       -8985.717004904247
21219.110953032316        -15297.93205976593       -8700.183677057395
21577.069181896542        -15542.257460576126      -8159.74559546245
22020.186083028944        -15795.04232314319       -7555.848014760272
21976.026687541613        -20045.880965949953      -5851.56856799596
22092.987949857845        -19341.40397154564       -6094.004779021013
22693.10517446668         -17550.143499347017      -6337.664261632535
22457.223696732915        -16383.638609770887      -6926.843589833013
22013.948056642137        -18633.873562999168      -6483.682309220155
22001.040924521723        -18075.730982038134      -6745.562363028951
21822.668201056404        -17581.570143337485      -7128.785694955758
20562.30048977922         -15644.133212957253      -9501.834005134639
20687.207905733358        -15724.625761368325      -9287.628520829117
20427.111065905618        -15701.715975313195      -9674.80720355452
20311.622028451904        -15760.61845424272       -9818.732860488239
20913.386815190133        -21206.43740454795       -5930.063233624428
20485.61779254143         -20440.928157416547      -6691.39658287689
20610.62391254522         -20580.56062567427       -6511.387374472221
20341.90193078614         -20323.42181873062       -6877.449796918282
20347.499573998182        -20459.34449123528       -6782.8932186129605
20624.843009903023        -20836.404479242363      -6341.726485717779
21557.913606156213        -20004.217868258704      -6161.596184749635
21295.980994080943        -20106.13399062549       -6294.380806128841
20481.826684485804        -20275.81009464354       -6801.091288236707
20629.114172009242        -20221.301814552735      -6723.29695302233
21021.48241788034         -20179.669462132806      -6454.077036425615
20784.204370658124        -20152.025546920137      -6648.6654653207315
20324.26539016529         -20161.076107090703      -6999.989190880842
15092.696985347146        -20204.25885738271       -12261.507212286704
15032.667189260288        -20317.5999001485        -12140.670457060993
15195.384024072662        -20197.66228536042       -12143.98410292667
14958.985258933835        -20443.056182285352      -12014.844637256947
14653.660899242459        -20977.26256009815       -11459.059950266188
14772.990024617262        -20770.175976892715      -11675.175242241932
14873.937423109717        -20595.50503557977       -11855.313149651693
13143.528687714093        -21951.799451428982      -11304.87284428032
12603.785215438655        -22315.267301379045      -11150.364726490026
11815.159604789098        -23495.715174459005      -9780.923254305932
12496.680670224301        -22820.18968395339       -10375.668883453764
12581.12383014438         -24101.278212538888      -8424.99467215206
12886.9400644657          -27529.87142604145       -5021.729225141062
12537.713585723763        -25890.24902026071       -6457.915773655891
13014.757483448311        -24866.022249935646      -7278.143075549781
13537.92254565969         -22107.67705170084       -10681.488401603492
14567.769573208978        -21244.00132619166       -11109.891779782403
14311.20400975274         -21286.757519966068      -11303.689013974394
14146.044629645457        -21574.431991149886      -10989.322688472368
13862.837531027717        -21875.767659367008      -10762.274697140992
15768.145107500633        -27162.703951895226      -4459.737075018435
17309.08102148151         -26004.440928606156      -4665.163405388503
20818.726000198112        -21614.382212397817      -5753.120649574596
20936.55304298437         -22722.889168655798      -5079.435611954566
20615.54080307255         -22077.01996883081       -5603.308869063924
17679.355940869158        -25005.341000403263      -5157.651694032126
18929.675093039114        -24739.115872394992      -4836.485882973605
20165.571877086226        -24334.773359005907      -4582.718673862073
20204.152051107238        -23303.993788543503      -5116.153290143781
15293.622461185601        -20196.728143570053      -12023.08929306342
20201.63784769483         -15809.523239004791      -9959.812411520443
20895.652584008           -15697.805779987752      -9006.871239450797
21233.6183717932          -15634.93062017511       -8573.765341486014
21555.186927893435        -15899.397618664425      -8076.4240647807555
21859.009377555914        -16172.893266379893      -7626.563190762803
21641.63863927215         -19694.70872205292       -6260.185271691346
21521.088874470293        -19356.934667452006      -6530.407153663427
21560.305272839872        -18970.974824008204      -6698.393308231114
21539.132840173388        -18618.272281281774      -6899.684743884395
21763.74041401164         -16561.480788638182      -7604.9907416853675
21913.17990485385         -17039.841177748578      -7257.018156888764
21548.434608070987        -17343.005521058152      -7509.12132111208
21636.80593672803         -18346.18496157615       -6946.324852147823
21534.372126231967        -18085.004826830474      -7171.173495017252
21600.6245587118          -17804.543102662294      -7241.078949076943
21445.4569950251          -17554.00574282767       -7516.915655233174
20571.792906139388        -15784.247843420095      -9425.920108593366
20735.393795202282        -15851.271584678592      -9165.185590088937
20434.759200179054        -15831.115791302225      -9602.494385904298
20308.244585042932        -15873.57298157442       -9767.52949535078
20570.05633828602         -21227.130862976126      -6137.506591350278
20403.862420293088        -20620.8461901169        -6635.252903500025
20200.1240732014          -20089.22669347277       -7148.8506567676295
20124.42979949903         -20126.20882613758       -7184.600654356615
20189.44112919637         -20215.496562855304      -7070.249164953969
20083.142049925922        -20187.09776290205       -7175.491088158793
20220.794559137987        -20390.852801425895      -6925.539480596424
20260.085546833758        -20535.230722686025      -6798.154555675401
20361.09682598407         -20919.136715726225      -6471.955059846226
21314.99857011496         -19822.654976340247      -6437.930014835099
21049.80493255775         -19904.58634139947       -6593.592329340816
20459.331313295355        -20096.300977087914      -6935.8785879775
20621.682202897682        -20041.934873619048      -6843.04028948318
20840.782019190272        -19967.002237112916      -6718.11304520706
20286.515693427118        -19995.129929171857      -7142.827839296261
20170.5493581509          -19994.609526866843      -7238.794635912001
20105.543068769686        -20042.83920871436       -7258.7747052202185
20042.545556382775        -20105.085786017924      -7266.656727856985
19993.167098564543        -20184.624828368287      -7250.229123645085
15148.68781340389         -20310.26403864225       -12010.79909957255
15086.327411749267        -20440.712723976805      -11866.318972765404
15243.763071351925        -20278.481975621384      -11947.75166781152
15337.47651103937         -20304.54292517727       -11790.882980579474
14744.395736021304        -21172.40696630998       -11042.884405214447
14748.949873186244        -21415.994186995067      -10655.065192977927
15011.996679537808        -20595.10496054149       -11695.24321791102
15124.728235744533        -20556.764951660334      -11628.411987777206
14838.465979216917        -20988.876233463856      -11240.19458455647
14934.664226948584        -20782.240289749087      -11473.111450574928
13241.6505521139          -22635.014597215806      -10087.245537395675
12877.154147626456        -23392.98674501395       -9220.32961607936
13268.499509586547        -24007.680788237507      -8148.532169248363
14210.657065840554        -25629.990230788906      -6063.7577206708875
13899.985219909053        -24394.72228398335       -7354.991599658402
13834.159966742642        -22372.633024160055      -9994.917178447085
14496.780771714846        -21633.867644524133      -10560.94211833223
14251.113885272393        -22019.556192539538      -10190.888042246725
16198.73181373102         -25101.687107799215      -5680.744692595718
17117.43540077378         -24178.593845897834      -5979.801510174144
20418.23416467915         -21600.76444353219       -6003.596777609994
20147.584024589945        -21942.138910125675      -5955.413573094888
20150.767965254105        -22528.221932882414      -5593.161638117337
18132.449318274997        -24012.56139071938       -5631.797422986708
19216.330045517814        -23692.511041179503      -5343.9166698175395
19407.6419643995          -22744.25240377573       -5856.494988776421
17434.316840495754        -23414.173999916675      -6430.430874172057
15391.816702712616        -20202.315076231138      -11892.665074621289
20195.862137147757        -15913.836768061781      -9914.023630784543
20882.19214253351         -15932.823042350683      -8929.837618305088
21159.29760533331         -15927.014136146765      -8565.178145667038
21514.61491927302         -16226.466132213021      -8011.416209544667
21397.0600644884          -16475.33229293224       -8053.4772709593035
21292.82267026852         -19546.172405673802      -6608.133551276199
21202.1328694547          -19252.705356418144      -6846.928295002633
21120.74079050253         -18978.167543946733      -7072.684435492946
21192.62455697942         -18700.522118807115      -7164.314398460027
21291.98037767748         -18439.80593901824       -7215.809307430693
21432.2286604507          -16724.9575911762        -7907.106198910944
21372.204348299518        -17060.619261195352      -7827.592394903622
21204.62059561782         -17323.51263053771       -7885.696136855951
21295.62079175103         -18189.934237318223      -7345.400194533777
21279.282496534597        -17955.50917851741       -7484.801976026597
21240.239793340606        -17717.758243293953      -7647.873392478134
21159.4452654747          -17534.511465185777      -7827.65219813392
20572.49512509999         -15919.387095479033      -9362.806322681745
20732.427774611566        -16016.509087407358      -9095.636331391876
20417.289490434483        -15947.152397783912      -9571.25372557825
20289.160239840912        -15979.810783690447      -9741.100565532177
20251.97005885264         -21225.135917945838      -6347.731429479335
20210.35793181279         -20695.686606080988      -6726.992424188594
20065.822993188463        -20305.108117541124      -7106.22025962136
20117.91324892674         -20509.423524571055      -6923.207342695572
20111.77714087024         -20924.422035933938      -6643.8525440739695
21051.19054323112         -19680.16950414688       -6723.957557048289
20829.80542175305         -19784.601882029077      -6838.360744955894
20450.488764525828        -19935.586314956738      -7048.876310895982
20624.878628454848        -19863.22120246631       -6954.334229384993
19921.830841646475        -20266.081054950013      -7249.6995423691915
20303.750976351963        -19859.504548014684      -7221.057345097678
19904.528092999117        -20161.044154838313      -7340.1982270063845
20195.910901119583        -19902.777671216572      -7281.574469401831
15434.56648192724         -20307.95274964169       -11668.651364917292
15241.399769792593        -20425.009533021286      -11708.257087157483
15375.449201293693        -20401.670066831804      -11587.614057418748
14805.8481520831          -21628.19067387842       -10277.205007807344
14905.476135586036        -21228.63426872059       -10789.864231817055
14918.481925035121        -21460.023980856793      -10425.485683458657
15236.338838153464        -20609.049364720024      -11415.001211160168
15095.574229484046        -20752.803205778917      -11342.052160410147
15019.608852885855        -21002.537339012615      -11026.106035652358
13969.707262142081        -23280.48710482139       -8646.787408710636
15036.304778527774        -24189.431046133264      -7011.781100876785
14390.010464273564        -22439.023013275037      -9476.49725738295
14767.698288194317        -22044.860245934356      -9711.075680646416
16252.157710769641        -23543.12673367993       -6962.768363563819
16935.11779982042         -22783.047337553326      -7271.082147109803
20105.527763075657        -21518.77878891688       -6252.132955319993
19876.98570468294         -21758.112039275376      -6238.56172649783
19708.744207811           -22145.464266234478      -6081.886332277624
19285.24570209291         -22187.418605367457      -6304.114714236113
18478.35999800916         -23037.181788989277      -6155.944365664337
18837.719926512815        -22353.468263386025      -6456.90780123248
17650.053426804818        -22612.300921404323      -6980.179974353067
15492.379711960253        -20204.755761620567      -11765.667379044962
15535.487495868174        -20310.868230614018      -11543.914693278814
20185.434900162927        -16011.601830116533      -9877.13640423116
20932.345580488152        -16128.238325724895      -8778.110595154996
21155.780559732197        -16291.702961291967      -8423.013975825408
21118.935768974443        -16572.05399134183       -8344.341907074191
21014.365892852624        -19470.9227417167        -6876.890487580656
20937.064808549658        -19306.04223712898       -7039.787803217303
20963.808497498823        -19136.068098446987      -7117.850001936014
20867.154968968553        -18979.4794162148        -7297.610781038395
20938.41857727377         -18829.25544978513       -7322.744320833637
21004.141832462967        -18485.736394591553      -7462.287865446757
20900.797546237416        -18643.763546924518      -7468.397591109196
21008.79679362821         -18263.487035119993      -7585.364667796542
21089.762324126048        -16830.87599048876       -8257.962486435563
21025.79743675232         -17074.590575642487      -8212.139529476566
20934.32289501912         -17254.745571623524      -8223.9748499829
20946.682620682976        -17443.110276230997      -8108.6925200051855
21009.337029452345        -18049.019399532433      -7706.307392715102
20988.801216751315        -17827.73965959205       -7851.371652712257
20967.828227546124        -17630.240310978526      -7983.120472191433
20725.897370568855        -16181.490611498713      -9028.102768427769
20546.242633776597        -16085.843864712233      -9319.9797890213
20367.991121227387        -16070.227181208831      -9579.890260691302
20261.140932932096        -16063.265571221587      -9737.931192880611
19976.446502450624        -21184.418415794928      -6561.408112816466
20008.8736456173          -20671.20887230614       -6893.3388505038065
19928.95702394992         -20429.50263032228       -7126.178014347335
19884.954968138358        -20898.378811077393      -6825.218447153748
20807.531816622202        -19599.51574153001       -6970.326725504092
20613.899530467577        -19694.167451310692      -7071.534513612552
19824.4490267854          -20319.6775253782        -7289.292847981623
20414.72602230176         -19759.698731523706      -7195.196593150152
20280.123013444507        -19758.86550762206       -7309.802115245492
19814.0457204576          -20196.944450430517      -7388.690584848686
20195.316833037683        -19805.335080514447      -7349.951337839594
15474.789268689336        -20423.564437375328      -11436.7024789068
15389.034683376378        -20548.817717825124      -11337.584053184824
15114.342868898322        -21673.166091128314      -9934.079997007238
15118.501444668913        -21288.527517425446      -10486.495184135318
15333.201980810345        -20762.305773366214      -11066.264094133288
15243.335210335405        -21009.145468443778      -10781.966670841066
15198.604228788401        -22786.317041089005      -8427.146727272004
15274.090190658339        -22022.575277199634      -9315.668559238009
16205.431827656334        -22638.80008997757       -7894.2201205413985
17203.219005673738        -22283.983029138417      -7570.841243084244
16765.740693479776        -22291.987585629377      -7864.348935966082
19803.475876219894        -21445.184501180192      -6498.94291356301
19600.281075872124        -21716.48454009581       -6442.269922143237
19391.500643269093        -21927.488132103736      -6425.99596305208
19061.08301815321         -21932.976357439897      -6632.055906181391
18725.94190639731         -21895.3615887519        -6882.10538850188
17575.752979474993        -21965.796657132305      -7613.712843308226
18243.77337641018         -22163.443626470293      -6979.500957901053
15573.366108766684        -20404.03249875493       -11352.991847076395
15640.053458725057        -20319.708680055282      -11406.69229557318
15597.746829330827        -20205.46561697201       -11636.79571661236
20182.09832809767         -16105.48781857333       -9830.510349426446
20836.708670702883        -16378.099906790909      -8788.634247179292
20827.741705125183        -16655.786137995387      -8663.2002553881
20747.05731327628         -19423.230364708885      -7130.542099470071
20757.95946966586         -19247.284624354175      -7230.922792947361
20742.621152121315        -19093.11763994788       -7340.606675450163
20699.833508799486        -18976.113920028667      -7452.833012668392
20734.895519929174        -18862.57441684315       -7491.159558948231
20745.145757815044        -18722.818788854252      -7568.228952790607
20837.820915907832        -18370.14550287918       -7692.628807995529
20792.830804347435        -18496.694224800267      -7660.787818289897
20725.595051940392        -18598.82018413032       -7663.910484725346
20719.50042547652         -18139.93345323116       -7952.125915931429
20761.66602515412         -16897.248385581275      -8619.602707186918
20761.97360726631         -17121.315908109824      -8497.724114284689
20716.149278884117        -17319.317039073987      -8440.793466365112
20741.99822380728         -17514.420454772808      -8298.967644519236
20762.656594965785        -17918.531699742696      -8039.488886679636
20717.09015490779         -17710.36455150776       -8212.373788832208
20574.735183232777        -16307.35558126038       -9169.883208655667
20412.374296716993        -16195.523130659592      -9451.312764354812
20281.73913366323         -16149.767339185195      -9661.467073142425
19726.89380349162         -21127.55195538714       -6775.649444526032
19810.825009801974        -20647.79795471697       -7060.2785241851625
19733.465138276126        -20427.969370553732      -7282.629097968499
19674.615044632585        -20849.95214735646       -7015.569934452645
20602.34242898465         -19544.398655029705      -7177.557776014415
20444.770120319798        -19618.657598753573      -7263.766279183533
19723.94640959689         -20277.89012063446       -7402.715556684641
19639.60718422403         -20335.541659508755      -7428.387662776315
20310.971614191218        -19667.41906091404       -7345.903390342752
19713.83718627599         -20175.19959289475       -7488.585350385566
20198.303493782932        -19707.022666391564      -7416.024205754135
15551.42556906746         -20519.412950819114      -11199.476455978102
15525.99300018968         -20696.909601137377      -10956.214245168672
15482.475896375789        -21694.302318540766      -9579.43916329362
15430.268000303437        -21340.375328660615      -10113.073569897344
15511.172632066226        -20957.561908073392      -10584.092609041805
15840.866119684006        -22093.113471219527      -8778.861117982557
16356.60590492735         -22084.276149039346      -8388.086362045946
17091.81970693647         -21945.376609461273      -7984.532246149294
16691.41119226762         -21807.305742158573      -8436.813812081471
19534.720407746416        -21365.761267611004      -6737.973772015833
19302.14921241623         -21655.09689138103       -6682.58306146075
17280.439406626843        -21653.955614456623      -8140.143067733554
18992.676388176194        -21618.977031105962      -6919.877537425422
18723.476129816685        -21549.52989791608       -7163.07239477843
17577.454365123827        -21510.845587660697      -8053.627541205528
18426.448320225132        -21638.877668172336      -7301.347419000339
17983.51156874906         -21590.67121133452       -7666.719567184317
15665.074751483397        -20446.608194910907      -11182.104692404517
15752.163981369025        -20346.942117311446      -11234.237148202277
15716.474168643463        -20204.58652740583       -11495.609103721423
20183.16448358617         -16203.59849978236       -9774.031174290909
20556.227686167156        -19434.704011871745      -7288.262712849498
20626.453080788408        -16518.250375072017      -8991.795941115053
20609.21800557419         -16697.934526637022      -8918.244526984528
20580.628099035708        -19318.71209882037       -7342.022987997697
20582.091264807343        -19177.42910597789       -7432.209142173819
20579.055841927464        -19045.625828876007      -7520.138548947353
20575.440061050904        -18899.772298261494      -7617.787969939276
20579.13255508045         -18767.51141874729       -7699.453557659169
20583.121890787836        -18630.669886621065      -7783.464178249447
20648.61092642258         -18349.114679906128      -7896.186044352868
20603.339626134886        -18494.128797909772      -7850.460011809016
20515.918142988874        -18231.61079603267       -8108.212607123648
20524.81786990087         -18096.578422339135      -8185.35227169024
20528.124117403182        -16849.03144253201       -8938.30895235049
20573.90459822138         -17969.27785317933       -8212.192824890719
20567.03110878801         -17009.44806894069       -8797.652598512004
20577.894552346097        -17166.590706382864      -8693.4416038559
20536.415289757257        -17292.007785514223      -8669.771393054596
20563.98978158286         -17416.011717724465      -8562.682268510924
20572.89977346539         -17565.696177970833      -8461.934976468976
20567.30614498536         -17814.85528141345       -8315.588676063708
20534.5499779693          -17688.926591085852      -8430.539356527534
20474.652145291002        -16440.689627365897      -9234.823706011564
20393.241871464747        -16336.827937824402      -9402.631194742484
20284.07311912344         -16260.815471052585      -9597.26226135009
19500.187660020725        -21055.943179486545      -6991.74298956974
19633.396043245535        -20610.33133068688       -7225.490358523287
19580.36886491411         -20441.831495206654      -7395.503797826158
19483.096745539562        -20785.920820643507      -7208.979910329399
20446.249468269616        -19496.257462184436      -7343.83090455526
19541.981784767842        -20317.335251731627      -7523.21227309003
20322.857624270433        -19555.316610922488      -7412.161515418342
19618.091775851586        -20212.99271129018       -7540.273487448392
20207.055564634382        -19605.596527281425      -7479.225328440243
15680.29682804028         -20596.60365896671       -10938.512106411115
15700.415682951701        -20792.789415554424      -10627.246614343612
15823.11314525348         -21487.909460997653      -9548.428767539825
15758.643607394017        -21096.440536169266      -10136.891809281851
16279.579691549015        -21590.17385621169       -9025.447251525973
16953.730353335402        -21555.989940916228      -8503.160999693406
16654.639476804165        -21402.08155432583       -8926.928295602513
19218.00650942955         -21267.835976621704      -7035.4749498542515
17203.43896055981         -21291.76848499647       -8584.235645683471
17499.25800298752         -21157.806996408795      -8477.331661150858
18886.00717843157         -21289.145769834293      -7259.797003670717
18586.306855853214        -21305.287431715933      -7470.130199087944
17762.990904210492        -21275.24174743367       -8139.78726466516
18301.7734386081          -21331.5376845298        -7662.950383504417
18032.6789346657          -21222.955523239936      -7974.475811186184
15793.07634028405         -20485.375580716387      -10979.36841697331
15872.55064053382         -20383.112521598363      -11041.965884562194
15828.345106207984        -20261.372901567738      -11275.838547777066
15809.001484742446        -20164.311071901728      -11447.1606961596
20175.62900433615         -16305.015704269334      -9726.938366229528
20431.670750358706        -19380.523659125913      -7433.91323429529
20435.293445619704        -16580.40232989405       -9210.92392011869
20435.2470170092          -16731.26506395878       -9125.485529390911
20408.762109938925        -19249.100826883645      -7542.619589337021
20422.681692401908        -19106.762270351184      -7625.261699620052
20400.42337219766         -18958.150130148762      -7745.95348261253
20427.122761459515        -18819.51972193953       -7813.038953087868
20409.06933944021         -18669.71339996427       -7930.806954639012
20436.45578716738         -18531.080987670593      -7995.385405690858
20392.648786124908        -16828.543929262003      -9124.572034483732
20422.05884125515         -18360.653282993564      -8122.861723601599
20388.014479824753        -18230.366020010784      -8245.222092338689
20406.56615638089         -18133.506616239796      -8288.937584897387
20411.18998495841         -18011.440839251653      -8363.818261077568
20412.620380498232        -16929.3185428267        -9039.206086884658
20402.493722148385        -17862.87756311999       -8469.956103348813
20393.054316102847        -17052.812014684525      -8990.162780671682
20411.90000926839         -17212.429334755972      -8869.531889652471
20420.64619402614         -17333.809727931588      -8784.034878671331
20399.89090673406         -17460.57404375829       -8729.99348600807
20411.786426853025        -17613.608887143047      -8619.25952039977
20413.140798550536        -17739.154194185903      -8537.511746418533
20340.515252305868        -16465.819130937398      -9403.76837161217
20258.35923551646         -16374.195079730309      -9569.83925765713
20158.446645542375        -16392.21951314743       -9700.619455285621
19294.074307247185        -20924.916286214328      -7246.358922284374
19478.207589068006        -20400.23995949248       -7511.413975821866
19455.555449903113        -20559.57139926646       -7405.430213868365
19340.690328916557        -20715.04550059793       -7374.980145966151
20319.83852023065         -19443.958432894793      -7490.88852713916
19436.330641737248        -20308.30131138214       -7618.815191833186
19498.800442245363        -20206.605239088192      -7646.307145536913
20209.346112923547        -19500.156436029683      -7550.902377362345
15846.74928738414         -20637.356988881464      -10697.417931067217
15938.22253461217         -20836.85847525291       -10318.533367141768
16105.683104004806        -21114.83932391976       -9778.428044978271
16437.916321736986        -21164.902797613624      -9404.24988042095
16894.452899981003        -21194.818612723277      -8957.757721317339
16659.86728527621         -21052.06028391805       -9337.136086617296
19042.909357600223        -20994.65965831307       -7382.796174451528
17058.448018130908        -20993.060652178137      -9042.696989399337
17295.594616182174        -21017.93809615724       -8803.518060221844
17468.707718890026        -20872.26530766488       -8807.421737629778
17684.72844294914         -20976.66026046967       -8507.183771995871
18767.396647573256        -21007.360411557645      -7586.753658921242
18486.147608524025        -21007.732069470272      -7810.062540528964
17921.381898074203        -21001.28255339445       -8280.383099466297
18192.086779252015        -20969.039527972785      -8085.250597152844
15935.554765999183        -20495.31614938452       -10806.846069490426
15972.152607700356        -20385.955472722584      -10925.364183072974
15935.570253767444        -20287.123810348425      -11112.677885987652
15895.39177880992         -20180.480845422655      -11319.696560462922
20305.481535429382        -19335.84448131977       -7577.932656558781
20283.24952384913         -16578.322018625095      -9417.40565340231
20335.717269448538        -16667.68717930997       -9294.101210900637
20311.636330091304        -16763.92682994604       -9269.376988087475
20273.79838927245         -19249.110952401687      -7666.796728657451
20298.2101934213          -19159.25604701116       -7705.9916293883225
20296.96897747251         -19047.40369414787       -7784.211143043188
20274.888691170283        -18955.966335480218      -7868.547810380752
20298.196120087738        -18866.81591736402       -7907.156998918611
20300.48189375152         -18755.20942470145       -7981.582664839275
20280.225907610642        -18662.70011689346       -8065.554853918928
20304.262799459753        -18572.944603479533      -8102.421215168207
20306.96217756211         -18456.510594982712      -8179.081827497293
20302.08061132454         -16867.410261640678      -9219.704235291787
20284.235343238524        -18359.668289175643      -8269.071685724513
20300.96870252728         -18266.768028864397      -8314.124563920019
20298.660536114658        -18168.54656300166       -8383.127452099625
20300.79592449777         -18062.49705680289       -8452.17432370366
20295.094575117397        -17949.320869445928      -8534.408967235544
20294.83921253769         -16970.078636114566      -9166.371737815773
20270.065535311194        -17853.318680732526      -8627.15701515797
20273.41852553875         -17055.85573274838       -9140.891661741818
20302.047471724065        -17758.086385214418      -8653.419122741972
20296.63030609612         -17147.386731691546      -9053.875510487791
20310.733826292108        -17258.22844939378       -8966.333530675924
20300.947350522165        -17363.60703644276       -8911.360922197318
20270.17184472782         -17454.78293108918       -8890.192193282965
20296.598342015397        -17548.624619492         -8797.186479713215
20307.644282036592        -17657.83516625573       -8712.761748964384
20198.29529209417         -16484.47779218465       -9589.962347751467
20176.672358836233        -16587.030848854796      -9558.661154863299
19174.0077075239          -20751.235358902617      -7478.326188440241
19373.308718300894        -20425.053859641077      -7578.591074116091
19287.207614262195        -20574.401626224877      -7529.915662607026
20204.6668205868          -19395.727804553844      -7628.262010659921
19332.417927477698        -20300.578723084327      -7712.960875144124
19393.12403275534         -20200.629338816518      -7741.628329700538
16032.937102979027        -20617.288789996564      -10527.511601762562
16184.906422959344        -20762.435796995964      -10169.92588165523
16406.889712908207        -20902.844621105596      -9763.667821503936
16623.655065355433        -20747.785731015698      -9748.10891611785
16836.593305779534        -20873.950760004955      -9387.235977781485
18942.1186447571          -20739.23736722439       -7675.162504835657
16992.78601443069         -20679.05548686035       -9471.089122851292
17243.787436212915        -20781.578974204676      -9113.616941815233
17403.159742464934        -20705.47629618474       -9049.779880406957
17516.93972418955         -20702.287891888125      -8948.034745118433
17641.658678818214        -20764.979061213504      -8766.612197255847
17821.80683572545         -20780.672640147062      -8588.825509432352
18663.01799805121         -20706.707587519155      -7933.978919269606
18393.336652156893        -20757.61487807357       -8114.443403415014
18008.226179466354        -20768.827400837585      -8436.385468660616
18201.06274326883         -20693.326586263887      -8341.795221025046
16072.497509924407        -20449.52012147346       -10722.097011764688
16044.589868276933        -20314.704760808156      -10947.338620310618
16000.394817126087        -20197.12480133263       -11171.23120601011
20195.034823915088        -19296.657033817602      -7706.664350442908
20213.16003067336         -16684.519654125885      -9449.55883805179
20203.93090442994         -16803.935516563724      -9388.785720408066
20192.240543183714        -19201.189411779094      -7776.465345794888
20194.80944825828         -19101.96912650349       -7843.86993364287
20191.167504697147        -19002.333425545294      -7917.528732095718
20191.438244770045        -18905.94414415099       -7985.15157950583
20195.543017215165        -18806.533106911982      -8050.98789184669
20193.447995135273        -18706.52777862919       -8123.34836245836
20194.64667462541         -18609.478739047878      -8190.218181449891
20199.120538733896        -18508.587652528902      -8256.162783840671
20196.405754460964        -18406.469260284262      -8330.306755316531
20197.55972632934         -16908.857031059015      -9331.851688928584
20195.481181042975        -18308.242926871742      -8399.723681433668
20197.917273620926        -18209.851883763582      -8465.333588447626
20197.870982643504        -18108.401985971417      -8535.51695699903
20195.998335788234        -18004.168756192412      -8609.393272485018
20190.611043634108        -17902.004526791057      -8685.599213056374
20191.349187001368        -17007.05220964347       -9277.955348954636
20192.318836189494        -17803.346970902912      -8750.967472734852
20191.995777941123        -17102.708387141374      -9215.9171120596
20199.214355997232        -17704.13548027871       -8810.05553656362
20199.061657389055        -17202.846027419106      -9142.242297338687
20199.871371069872        -17305.64734079915       -9074.283979233202
20192.671243208704        -17405.059471459113      -9017.876199591836
20191.7527713021          -17502.340529322846      -8954.37992400892
20198.343820438775        -17602.606159382893      -8879.371970056935
19129.559655771896        -20588.237537358964      -7647.701610717869
19250.123825156803        -20407.26610158222       -7696.024756588239
19247.117324437662        -20270.448135890467      -7810.640422963175
19294.390935395833        -20192.186200163505      -7833.99034232668
16197.29375335869         -20527.493056738247      -10477.214853537245
16428.383785526497        -20575.39398642893       -10169.031182233108
16629.946297503302        -20546.66099982818       -9997.803591552038
16800.330546412675        -20596.00682105359       -9762.330353051517
18984.085422823744        -20537.247196062195      -7811.562775271629
16928.613883193007        -20522.86863870749       -9723.106677867063
18848.954162259466        -20579.892719174084      -7888.4395744911635
17033.06304519676         -20519.77018748513       -9622.62584618005
18716.999112061752        -20527.703295171577      -8047.644629349545
17153.038716054543        -20566.26631502005       -9448.153965600219
17319.12285470589         -20575.415953464413      -9276.32570545031
17465.99365608017         -20562.808902895842      -9149.290299868058
17606.376292736524        -20574.851854161367      -9002.872702373445
18605.892023192268        -20531.586076120242      -8139.733469758576
17755.50768740385         -20587.79003354643       -8849.897512472848
17919.338127640935        -20584.496531420744      -8702.251736021812
18472.494141666713        -20582.454349288935      -8209.945486563573
18325.691523309655        -20568.569354881154      -8351.69699601759
18080.293021118076        -20563.80526169951       -8576.55928106428
18206.741943530506        -20532.102086812796      -8493.376317137247
16164.314107904349        -20359.32372599658       -10748.694267652843
16122.620410667228        -20209.20702759705       -11011.631418373636
19080.621009067374        -20413.20908027557       -7834.560282650792
19151.97768239696         -20293.45759822697       -7873.773076751834
19197.880710499787        -20189.437590691585      -7920.766283744575
16300.72359085851         -20400.995919537985      -10539.910849312037
16438.828339198975        -20366.133440350786      -10437.907107266432
16570.93335825167         -20410.30857978352       -10236.854248504158
16726.42873197022         -20403.809880859168      -10080.943494021732
16862.29533316474         -20416.239370319203      -9923.416514726594
18934.654651860466        -20397.84654605144       -7973.462436364628
16984.85778679955         -20413.76655104327       -9799.93262805505
18793.54081436386         -20410.772348422866      -8084.9048573776845
17102.676323952997        -20413.05074092463       -9680.419665621072
18672.93594017409         -20410.331215887192      -8191.65076181509
17247.397128055116        -20399.18840886653       -9550.832342797861
17396.910293530673        -20415.102836685153      -9383.077248974585
17537.32812812304         -20397.16133884232       -9264.916057674096
17691.422275849713        -20422.77440913924       -9086.7756526477
18546.558626688166        -20401.26060060323       -8312.768951379852
17848.183883501977        -20396.15434764107       -8964.97416112808
18002.00008564086         -20409.700840243553      -8804.873761225595
18402.06888026964         -20423.614200404514      -8421.865565037371
18275.93626936719         -20419.746540213393      -8540.426605686629
18144.386521704502        -20394.371073477065      -8687.142776481933
16241.571273278765        -20261.55163181086       -10800.709136061618
16214.200952531966        -20162.684382316645      -10972.99936544685
19039.143884618534        -20289.273997241005      -7975.748876742921
19096.9793406016          -20191.110683680974      -8008.504426517246
16353.27479966739         -20272.353712535936      -10660.304598240045
16445.63186539267         -20254.52147064545       -10581.990705140339
16536.90313899485         -20283.737614600934      -10441.697697071106
16643.65312465583         -20290.362336380364      -10316.710910828639
16738.91627653075         -20269.911751663003      -10240.362922125172
16831.86060016416         -20299.407968556156      -10102.81119994692
18944.71272399117         -20263.095922198747      -8081.700809209794
16936.411308875093        -20306.322463688648      -9983.384750813815
18851.524545899138        -20291.43455898565       -8139.630038957149
17046.08682641467         -20304.347905134528      -9870.789778768089
18741.25332864172         -20297.735155782244      -8232.762204625775
17158.004467652416        -20295.376287504692      -9765.313400952044
18633.37173609677         -20292.929819222987      -8334.678120906225
17250.621045795167        -20268.93217816259       -9701.08247176713
18546.41858742727         -20273.78964466576       -8431.946623318227
17349.16729968159         -20297.8519292825        -9566.026063017662
17455.120584976405        -20293.11764913439       -9464.114997231414
17546.21999207318         -20267.450552904396      -9401.375740427759
17648.927309600036        -20296.206349218657      -9266.648703005638
17756.437529265942        -20293.786256019277      -9163.16830486872
18456.142740445364        -20298.192772237995      -8492.020197189157
17848.56001100303         -20267.038229729984      -9101.42094098049
17941.844584868246        -20289.904370150212      -8986.355236897916
18055.40129055397         -20289.58734122846       -8877.345391359984
18343.44518314901         -20304.768974996252      -8590.157279038174
18233.28356423983         -20295.053550708562      -8702.853514899049
18146.471966766167        -20266.766957794513      -8813.495236050909
16301.992934997157        -20173.886345960436      -10856.121483529181
18995.891346468172        -20186.20687179512       -8102.869355677765
16399.37456729212         -20175.253559400026      -10743.27661429183
16499.77848181001         -20175.129026339553      -10629.993334650311
16594.979285208607        -20186.747478062804      -10507.827362057229
16693.757956978883        -20187.658713312754      -10397.24536838608
16791.34704889228         -20191.22467967567       -10285.395338331458
16891.18826741306         -20198.83635288844       -10167.17031836282
18897.70645740184         -20186.801322869247      -8190.834078787514
16994.788260282872        -20200.492601690185      -10053.598442160719
18797.05270631234         -20192.91531660433       -8276.820920580885
17099.78595337908         -20197.15749945443       -9945.716142642603
18694.69672213252         -20192.777653465422      -8370.761606980572
17201.478383041354        -20190.05327347753       -9846.722670584712
18596.091033818226        -20188.02493055275       -8466.384713745965
17300.40479069098         -20189.729575861613      -9743.211391320498
18499.593799977825        -20189.858497382935      -8554.818509437499
17400.835364848677        -20192.944524505347      -9635.040096631112
17500.22301165739         -20188.382493029505      -9537.844998268753
17599.346438822457        -20188.827930260264      -9435.9268407017
17700.902471539743        -20192.571745552264      -9328.942370440122
17800.62922410118         -20187.972454834442      -9233.854743620725
18398.646189039693        -20196.502103971925      -8643.52044647415
17898.12379378202         -20186.937179470915      -9137.855316125386
17998.798444727607        -20190.008282587307      -9035.333799944643
18098.89349421903         -20186.997860486652      -8940.590435662485
18294.450585069317        -20196.011468946286      -8742.998657061331
18194.912233316234        -20188.870110872947      -8845.60384176635
0                         -3404.154365824538       -130332.14268843958
0                         -3504.278188502791       -128283.16791783304
81.02977048915413         -3454.216277163665       -129335.99734563006
0                         -3604.4020111810446      -126337.52178031269
81.0297704891542          -3554.340099841918       -127341.51580816433
0                         -3304.030543146285       -132497.31688594903
81.02977048915407         -3354.0924544854115      -131440.2148078526
0                         -3203.9067204680314      -134791.33568791216
81.0297704891541          -3253.968631807158       -133666.89922277813
0                         -3103.782897789778       -137226.6975368697
81.02977048915419         -3153.8448091289047      -136028.59565350605
0                         -3003.659075111525       -139815.82988865802
81.02977048915447         -3053.7209864506513      -138537.7404601261
0                         -3704.525833859298       -124482.02538309328
81.02977048915426         -3654.4639225201713      -125443.77261278582
0                         -2903.5352524332716      -142571.16228231622
81.02977048915575         -2953.597163772399       -141206.73567277016
0                         -2803.411429755018       -145505.19716047382
81.02977048916111         -2853.473341094148       -144048.0209512375
0                         -2703.2876070767647      -148630.57881194056
81.0297704891835          -2753.349518415907       -147074.1435296645
0                         -3804.6496565375514      -122703.10520146917
81.02977048915427         -3754.5877451984247      -123629.41922091991
0                         -2603.163784398512       -151960.16098422022
81.02977048927572         -2653.225695737701       -150297.82652792128
0                         -2503.0399617202584      -155507.07342005914
81.02977048964945         -2553.101873059639       -153732.0363268809
0                         -3904.7734792158044      -120986.70200297568
81.02977048915426         -3854.711567876678       -121884.66745094128
0                         -2402.916139042005       -159284.78795700087
81.0297704911347          -2452.978050382125       -157390.04897146745
0                         -2302.7923163637515      -163307.1841878075
81.02977049690885         -2352.854227706656       -161285.5163815398
0                         -2202.6684936854986      -167588.615466474
81.02977051881179         -2252.7304050385424      -165432.53255487024
0                         -2102.544671007245       -172143.97542377905
81.02977059963594         -2152.6065823957874      -169845.7002110475
0                         -4004.897301894058       -119318.17475858801
81.02977048915422         -3954.8353905549316      -120195.19604208048
0                         -2002.4208483289917      -176988.76543254245
81.02977088874358         -2052.482759836049       -174540.1982378624
0                         -1902.2970256507385      -182139.16339786837
81.02977188686044         -1952.358937530728       -179531.85029872824
0                         -1802.1732029724851      -187612.0942527399
81.02977519480643         -1852.2351159369473      -184837.19495292066
0                         -1702.049380294232       -193425.30254215212
81.02978564413807         -1752.1112960635362      -190473.55763481755
0                         -4105.021124572311       -117682.19907917855
81.02978264760462         -4054.959195859244       -118546.05226034547
0                         -1601.9255576159785      -199597.4274882559
81.02981678459228         -1651.9874792448556      -196459.12486994182
0                         -1501.8017349377253      -206148.0809325916
81.029902932029           -1551.863662906699       -202813.10574717922
0                         -1401.677912259472       -213097.92854439103
81.03011818286137         -1451.7398180394132      -209557.70421531715
0                         -1301.5540895812187      -220468.77467281604
81.03058338400757         -1351.6158061816807      -216714.45157238716
0                         -4205.144947250565       -116062.65967409902
81.02983001867209         -4155.082966311352       -116921.54719282762
0                         -1201.4302669029653      -228283.6514191568
81.03143814022998         -1251.4911614200405      -224304.30387408796
0                         -1101.306444224712       -236566.90979263352
81.03326096754074         -1151.3647096807192      -232350.2836182328
0                         -1001.1826215464588      -245344.3193036127
81.02861200107715         -1051.2311229535837      -240877.9383470798
0                         -901.0587988682055       -254643.1661585767
81.00934697743102         -951.0805836211598       -249914.8193025243
0                         -4305.268769928818       -114442.53635830467
81.029922181642           -4255.206736116673       -115305.14429781934
0                         -800.9349761899522       -264492.4053915574
80.95116389229081         -850.9008204963724       -259490.53897270455
0                         -700.8111535116989       -274922.76395114016
80.84598822770575         -750.767686540613        -269627.4855842668
0                         0                        -367204.1539022761
0                         -100.06821744217902      -351678.76696959464
68.35330363926255         -65.39316191868303       -356958.16527326655
0                         -4405.3925926070715      -112803.78319351516
81.03002413820938         -4355.330566538789       -113679.34247498635
0                         -600.6873308334456       -285966.80136894813
80.78543629582016         -650.7744343475046       -280346.2812156589
0                         -400.43968547693896      -310036.3459474125
0                         -500.56350815519227      -297659.0661212408
80.87342593155768         -451.7729937829099       -303583.95772748854
80.73263520472499         -551.1087583775897       -291655.6095966812
0                         -300.31586279868566      -323138.0743455411
80.7904166085823          -352.89631368031473      -316145.4658154938
0                         -200.19204012043232      -337001.20078102447
80.85339622940337         -256.0665851739911       -329152.908429271
89.75785865284693         -152.55350598354147      -343852.4460857731
100.00632909114324        0                        -367151.8279442663
0                         -4505.516415285324       -111127.20039260427
81.03007178090824         -4455.454469153394       -112025.55290705584
200.0126581822865         0                        -366888.57511438895
152.00233045232255        -74.34408616769474       -355425.9564049349
0                         -4605.640237963577       -109392.29859979596
81.03003711613196         -4555.578384474274       -110323.96774107347
300.01898727342973        0                        -366449.6087043398
249.91588625000432        -78.1808085259416        -354509.43371768604
0                         -4705.764060641831       -107577.15517790527
81.02995170290079         -4655.702250754905       -108553.4195194922
400.025316364573          0                        -365836.17164272163
349.427685421439          -80.68322907659356       -353628.5442367227
0                         -4805.887883320084       -105658.26227034231
81.02986866551524         -4755.826063089391       -106691.23241381122
500.03164545571616        0                        -365049.428508461
449.58871802937574        -80.45677161184265       -352993.6787401489
0                         -4906.011705998338       -103610.3665619752
81.02981532040205         -4855.949852907364       -104713.06634105335
600.0379745468593         0                        -364090.38783000485
549.8266508704231         -80.29801655516808       -352181.9008128203
0                         -5006.135528676591       -101406.30076454672
81.02978878855355         -4956.073646925119       -102592.75324229822
700.0443036380026         0                        -362960.629825077
649.7442493649231         -80.3276932357708        -351180.3581221711
0                         -5106.2593513548445      -99016.80696539844
81.02977743721571         -5056.197452754844       -100302.12481636049
800.0506327291458         0                        -361661.8152271298
749.7411764828497         -80.57091247405386       -349983.7595791572
0                         -5206.383174033098       -96410.3521760573
81.0297729855792          -5156.321267542694       -97810.8318203251
900.0569618202891         0                        -360195.9516837455
849.8259892642681         -80.78404981081637       -348630.0755148173
0                         -5306.50699671135        -93552.93667817261
81.0297713431015          -5256.445087050631       -95086.15573420242
1000.0632909114322        0                        -358565.30667604046
949.9287751690973         -80.90140734159469       -347131.7750530144
0                         -5406.630819389604       -90407.8960518929
81.02977076802351         -5356.568908589431       -92092.81367896823
0                         -5506.754642067857       -86935.69810415448
81.02977057632116         -5456.692730891581       -88792.75759727244
1100.0696200025754        0                        -356772.4016574879
1050.0137423553504        -80.9618078398316        -345485.7421977409
0                         -5606.878464746111       -83093.73630869792
81.02977051531307         -5556.81655345378        -85144.96905455833
1200.0759490937187        0                        -354819.9993000705
1150.0727845479646        -80.9765157095937        -343692.92604883545
0                         -5707.002287424364       -78836.12182692443
81.02977049671684         -5656.940376098129       -81105.25146832808
1300.082278184862         0                        -352711.10620484705
1250.0791136351093        -80.97636426455821       -341752.1094151735
0                         -5807.1261101026175      -74113.47671425853
81.02977049126766         -5757.064198766916       -76626.02208054067
1400.0886072760054        0                        -350448.935954964
1350.0854426921524        -80.97625787396233       -339663.1441651652
0                         -5907.249932780871       -68872.73148265078
81.02977048972689         -5857.188021442626       -71656.10655547313
0                         -6007.373755459124       -63056.93098845828
81.02977407736692         -5957.311838993086       -66140.54003796815
1500.0949363671489        0                        -348036.92917429
1450.0917717099744        -80.97625792490653       -337429.1811139081
0                         -6107.497578137377       -56605.053133020934
81.02978812565746         -6057.435646441741       -60020.378114309104
1600.1012654582923        0                        -345478.73681870924
1550.0981006164402        -80.976258063294         -335053.5979812701
19.945455367172215        -9600.004303118762       1209464.8652824818
39.89090716908783         -9600.017212749739       1209444.1906507825
31.826768610828214        -9584.798117691147       1198053.7520681885
0                         -9600                    1209471.7656994853
15.167065750954318        -9586.616157552446       1199434.5257378805
0                         -9578.345245345185       1193252.6006083747
0                         -6207.62140081563        -49451.84592967871
81.0298155873923          -6157.559454217478       -53232.52226508764
0                         -6307.745223493884       -41527.68923781937
81.02984601386676         -6257.683280079586       -45709.56772240687
0                         -6407.869046172137       -32758.48850189733
81.02986035363841         -6357.807126549783       -37379.680981697515
1700.107594549436         0                        -342778.2116804852
1650.1044293069397        -80.97625840595622       -332539.9536509092
59.83635162973785         -9600.03872971681        1209410.4504103323
50.657255181887216        -9584.573987076756       1197846.031770535
79.78178497999541         -9600.068855393229       1209363.0445477285
69.8598629080031          -9583.85456147361        1197247.7712388549
0                         -9552.925924337282       1174299.4855136035
22.402691564087366        -9565.752623007462       1183838.70162795
0                         -6507.992868850391       -23065.60873903883
81.0298506858266          -6457.9309759851385      -28166.512705837
1800.1139236405795        0                        -339939.39863549155
1750.1107576986633        -80.97625915345559       -329891.99393627135
99.72720345642588         -9600.107591702086       1209302.3021644095
90.15446629912047         -9582.999245524099       1196523.703132809
119.67260330009977        -9600.154941116938       1209228.0748034457
110.17747916810065        -9582.699672267772       1196195.8854025558
139.61798075541222        -9600.210906662602       1209140.2894062672
130.19297431554324        -9582.459267214886       1195891.2427400008
159.56333206888542        -9600.27549191616        1209038.9142306661
150.21159646705533        -9582.185647467077       1195541.129701181
179.5086534879828         -9600.34870100809        1208923.929762652
170.0078061809954         -9581.965031602469       1195211.373257042
0                         -9523.139911087952       1152214.927068685
25.140606263292963        -9535.084905006246       1161038.454954407
0                         -6608.116691528644       -12365.857992768286
81.02982622743029         -6558.054810855676       -17989.152995282755
1900.120252731723         0                        -336966.5245939814
1850.1170859367246        -80.97626050716669       -327113.64225764706
199.45394125990794        -9600.430538623626       1208795.5288766688
189.88613861705974        -9581.699060968986       1194826.5148365612
219.39919163040398        -9600.521010004255       1208653.6991920266
209.8600077240039         -9581.506299997518       1194474.610461984
239.34440084254186        -9600.620120949412       1208498.3764057995
229.81879938709437        -9581.645375251448       1194351.0670437773
259.28956513550105        -9600.727877818363       1208329.3951567726
249.68494181706217        -9581.888567542228       1194285.9250567527
279.2346807433487         -9600.844287532256       1208146.6799011815
269.4993359766877         -9581.925231737026       1194045.887579662
299.1797438937993         -9600.969357576361       1207950.00679852
289.250188344936          -9582.129028477371       1193911.6158253746
0                         -9488.237067079534       1126512.4459334302
29.6850114289371          -9504.363404708223       1138339.3701358212
319.1247508069654         -9601.10309600249        1207739.570376021
309.12452519210734        -9582.531335143145       1193904.1028394694
339.06969769410097        -9601.245511431622       1207515.3155968653
329.0258132660214         -9582.45223454396        1193513.238577776
359.014580756325          -9601.396613056693       1207277.1170707585
348.9982544234631         -9582.546548353721       1193230.398613739
378.9593961833357         -9601.556410645588       1207025.0505020341
369.1248551707747         -9582.725831225447       1192987.331897479
0                         -6708.240514206897       -571.5304894052039
81.02980178966757         -6658.178630076388       -6762.140342175618
0                         -6808.364336885151       12409.479322192152
81.02978530332004         -6758.302442864374       5604.462595813918
2000.1265818228665        0                        -333863.9880100399
1950.1234146147356        -80.97626237607504       -324208.98996230797
0                         -9447.338390558965       1096649.2720609407
34.76185608126662         -9468.052343784399       1111703.9634035963
398.9041405577715         -9601.724914547865       1206758.9797096346
389.3066797320383         -9582.622636027449       1192508.476887009
418.8488113230406         -9601.902135703256       1206478.8645267321
409.39032455511847        -9582.795094643889       1192217.6401868297
438.79340428143496        -9602.088085623347       1206184.8341153003
429.365637452812          -9583.216419457194       1192095.8911693448
0                         -6908.488159563403       26673.479923357474
81.029776661857           -6858.426257002314       19204.915473887566
2100.1329109140097        0                        -330636.3479834867
2050.1297445334762        -80.9762639951715        -321182.28627402405
0                         -9399.41387928617        1062026.107700188
42.025177718322006        -9423.612594699138       1079401.8459374357
458.73791509149055        -9602.282776406733       1205876.7809796853
449.2805165866061         -9583.539826492995       1191880.4963905385
478.6823394209186         -9602.486220744335       1205554.4992160993
469.16711485313334        -9584.117827126467       1191837.4903528255
0                         -7008.611982241657       42320.69056044325
81.02977284246901         -6958.550074677165       34137.55814406138
0                         -7108.73580491991        59454.840903741955
81.0297713283659          -7058.673895016266       50504.467617286195
0                         -7208.859627598164       78182.64966179272
81.02977077238705         -7158.797716755639       68411.00057825308
0                         -7308.983450276417       98613.16973740338
81.02977058024756         -7258.921539096685       87965.20836109389
0                         -7409.10727295467        120856.98851813983
81.02977051721061         -7359.045361663689       109277.11236087146
2200.139240005153         0                        -327288.31299407646
2150.1360756898075        -80.97626429367982       -318037.92779962654
0                         -9343.256590685782       1021990.5537035618
49.74827320414433         -9369.961615925977       1040872.9398259801
498.6266729453084         -9602.69843192367        1205218.1401600528
489.08440480344876        -9584.805507130031       1191856.2072485217
518.5709113468087         -9602.919423833282       1204867.534901605
508.88353618616725        -9585.231675260091       1191658.808589068
538.5150503127982         -9603.149210967456       1204502.1458991372
528.2994685526912         -9585.905649602226       1191639.5528767502
558.4590855345369         -9603.387808431075       1204122.3646338203
548.5842862834925         -9585.150579607998       1190486.6077928501
578.4030127058003         -9603.635231944763       1203727.750661192
568.2916326437916         -9583.501261254178       1188643.371117773
598.3468275214835         -9603.89149785021        1203319.0863118132
588.1737518094185         -9583.308461241848       1187882.5179138419
618.2905256762026         -9604.156623115761       1202895.7388778266
608.3462018594305         -9583.45718964416        1187350.2704888114
0                         -7509.231095632924       145025.27354774237
81.02977049746343         -7459.169184307629       132457.82921332095
0                         -7609.354918311177       171228.65621922034
81.02977049152925         -7559.293006975859       157618.53704036094
2300.1455690962966        0                        -323824.72927189205
2250.1424066494355        -80.97626299171895       -314780.44759351655
0                         -9277.452245911076       975866.9554001675
56.12744155546802         -9306.36454218348        995917.855523225
638.2341028628551         -9604.430625342198       1202457.6385164016
628.5759821894004         -9583.920733554078       1187034.0889993205
0                         -7709.47874098943        199575.94945779757
81.02977048981157         -7659.416829651316       184869.27681882505
0                         -7809.602563667683       230172.6994479569
81.02977048933091         -7759.540652328816       214317.58665211053
0                         -9200.343612372535       922957.9229679633
62.50722357589187         -9237.921961308222       948443.7833026646
0                         -7909.726386345937       263119.57600166876
81.02977048920044         -7859.6644750068735      246066.9713540943
0                         -8009.85020902419        298510.61488036904
81.02977048916598         -7959.788297685081       280215.215453314
0                         -8109.974031702443       336431.3267201409
81.02977048915707         -8059.912120363321       316852.5535293241
0                         -8210.097854380696       376956.70167722105
81.02977048915484         -8160.035943041571       356059.72034602775
0                         -8310.22167705895        420149.1322069299
81.0297704891543          -8260.159765719824       397905.9035939889
0                         -8410.345499737203       466056.3417191196
81.03064817112826         -8360.289058040786       442449.1571398953
0                         -8510.469322415456       514709.1622723428
81.0336306739536          -8460.424187549497       489729.870185211
0                         -8610.59314509371        566119.8792840695
81.04390634993456         -8560.63247647682        539805.0652020875
0                         -8710.716967771963       620280.0039479742
81.05390169292141         -8660.938576202298       592696.4729347738
0                         -8810.840790450216       677158.432552065
80.97658727896082         -8761.362068752267       648404.6310988967
0                         -9109.988768270505       862640.3670509871
70.56836912077593         -9155.158053304678       892370.6257483418
0                         -9011.088295224168       798829.5826486588
77.81802755348927         -9061.599562837066       830872.790043667
0                         -8910.96461312847        736701.0084554186
80.56910595971243         -8861.899489143749       706895.5208764472
80.27413089166781         -8962.727920707435       768220.6167328819
2400.1518981874406        0                        -320250.568878544
2350.1487360308633        -80.97626086151297       -311414.5039997208
658.1775547711646         -9604.713522768812       1202004.8518392285
648.7923736692363         -9584.887588507581       1187081.9783726756
678.1208770861958         -9605.005334279667       1201537.1156669203
668.7831154162103         -9586.41264637254        1187545.8390132582
698.0640654868408         -9605.306079410162       1201053.7275645481
688.2204273241651         -9587.883061092885       1187968.810297835
718.0071156442834         -9605.615778353804       1200555.0908852194
708.172555427012          -9587.144279683343       1186648.9294326238
737.9500232204169         -9605.934451969268       1200041.1501376117
728.2352629935164         -9585.705231820966       1184757.0106759295
757.8927838662435         -9606.262121787719       1199512.386905442
748.2345642576348         -9586.747905692044       1184761.2502952148
2500.158227278584         0                        -316570.9175380833
2450.1550641038025        -80.97625903577948       -307944.86929842527
777.8353932202308         -9606.598810020389       1198968.0320509132
768.7095587897979         -9587.546501020452       1184535.1875250873
2600.1645563697275        0                        -312790.96222102863
2550.16139214937          -80.976258102035         -304376.41824536026
797.7778469066276         -9606.94453956647        1198407.9371218795
789.0825673896082         -9587.53064264998        1183657.1048400265
817.7201405337518         -9607.299334021234       1197832.1659940465
809.1159550934349         -9587.49366593365        1182751.4893296647
837.6622696922253         -9607.663217684505       1197240.5986357133
829.0558361544357         -9588.11501103718        1182339.0130180914
857.6042299531744         -9608.036215569382       1196632.9661310676
848.7319745997025         -9588.758011855723       1181932.519982487
877.5460168663769         -9608.418353411309       1196009.235072484
868.4443445981792         -9589.0017449348         1181188.892127498
897.4876259583641         -9608.809657677417       1195369.2766688578
888.4115149320529         -9589.26869551957        1180426.5996860322
917.4290527304744         -9609.210155576227       1194712.9431183646
908.4012102566641         -9589.984237024686       1179991.5557274767
937.3702926568552         -9609.619875067658       1194039.9549650783
928.2822775239961         -9590.892454884388       1179690.473564149
2700.170885460871         0                        -308915.97855307435
2650.1677208487426        -80.97625788382628       -300714.1163546893
957.3113411823999         -9610.038844873392       1193350.2269520217
947.9726400575837         -9591.037654981765       1178773.065029695
977.252193720635          -9610.467094487569       1192643.748120683
967.7795070746191         -9591.227591337067       1177859.0163597749
997.1928456515441         -9610.904654187863       1191920.4406804664
987.8121937460002         -9592.13593405507        1177478.005764232
1017.1332923193302        -9611.351555046902       1191179.4127390322
1007.5398749018544        -9593.452676979838       1177416.3090575784
2800.1772145520144        0                        -304951.318083028
2750.174049812415         -80.97625795306335       -296963.0079039255
1037.0735286637128        -9611.807828935624       1190421.0501242105
1027.9602397623346        -9593.484604893556       1176265.6230667362
1057.013548530557         -9612.273508518403       1189644.7933224284
1047.5043065255868        -9592.082207666894       1173988.0067861066
1076.9533462427135        -9612.748627301007       1188851.792409118
1067.7833400990405        -9592.551123027004       1173136.4893675095
1096.8929161566914        -9613.233219634001       1188040.6735105996
1087.5964500227053        -9593.832717818368       1172941.4486540293
1116.8322526175898        -9613.727320725326       1187211.2422019476
1107.3245464901488        -9595.090214433956       1172709.7370089667
2900.183543643158         0                        -300902.3954417691
2850.1803785825064        -80.97625814078368       -293128.20378090773
1136.7713499567765        -9614.230966654239       1186363.2882746486
1127.2292274028748        -9595.370471678842       1171651.667634591
1156.7102024895           -9614.744194385736       1185496.8401388153
1147.2084720716373        -9595.845422738532       1170718.39161649
1176.6488045124165        -9615.267041785442       1184611.841790441
1167.2536511493884        -9596.389719807803       1169809.4124265215
3000.1898727343014        0                        -296774.6754618037
2950.1867069771997        -80.97625861236405       -289214.8693370084
1196.5871503010544        -9615.79954763498        1183707.956076469
1187.2840576543738        -9596.641858206773       1168634.548450684
1216.525234107175         -9616.341751647828       1182784.7644106213
1207.2575750832616        -9597.147412285722       1167641.5734234403
1236.4630501560562        -9616.893694485703       1181842.1641570907
1227.1379475835276        -9597.897514146815       1166827.9200534683
3100.196201825445         0                        -292573.6602826826
3050.1930348526453        -80.9762596790021        -285228.21226455976
1256.4005926436905        -9617.455417775482       1180879.9229281486
1246.8821518278285        -9598.39443955006        1165787.9285022344
1276.3378557338683        -9618.026964126648       1179897.7005671053
1266.6238116294783        -9599.06296073452        1164861.120484887
1296.2748335551762        -9618.608377149323       1178895.5327909193
1286.559142623075         -9599.874493552057       1164010.401917712
3200.2025309165883        0                        -288304.87649136316
3150.199362460941         -80.97626172569385       -281173.4704517846
1316.211520197877         -9619.199701472884       1177872.9504451714
1306.782010486507         -9600.294968932738       1162782.2113358085
1336.1479097106856        -9619.800982765164       1176829.826502663
1327.0217570639138        -9600.814493230713       1161603.2235455925
1356.083996175405         -9620.412267754733       1175765.7455628135
1347.1167348571353        -9602.00139572355        1160965.4633805703
1376.0197733191758        -9621.033604239488       1174679.545365994
1366.498368848632         -9603.910706415409       1160969.6162415503
3300.208860007732         0                        -283973.8623466421
3250.2056908308405        -80.97626475214214       -277055.89993242774
1395.9552339557272        -9621.665041089318       1173571.9693639784
1385.9460511558327        -9604.69463039763        1159992.840426014
1415.890370825574         -9622.306628293149       1172441.8011574128
1404.9704440391001        -9604.322691884689       1158041.2306617906
3400.2151890988753        0                        -279586.1551316608
3350.212021337366         -80.97626765495346       -272880.7629898402
1435.825176646189         -9622.958416983194       1171290.5432816923
1425.086213122416         -9604.47987597798        1156408.3665085288
1455.7596441084447        -9623.620459458372       1170116.1652235102
1444.3080244264663        -9605.19102489959        1155295.354443695
3500.2215181900187        0                        -275147.2786801759
3450.2183539209855        -80.97626862017636       -268653.316335029
1475.6937658729396        -9624.292809208486       1168919.4333925287
1464.7317265512509        -9605.633818143917       1153810.2145231448
1495.6275345661647        -9624.975520939177       1167698.4343843407
1483.9182667940634        -9605.757872344919       1152129.15427411
1515.5609427765157        -9625.668650597743       1166454.7715455152
1504.8695359288224        -9606.273174226666       1150583.2373696526
1535.49398305015          -9626.372255399805       1165186.80067172
1525.3407562067587        -9605.531490927451       1147948.828637965
1555.4266478866746        -9627.086393856865       1163895.2965110189
1546.2223898386858        -9606.8871407121         1147061.9776492633
3600.227847281162         0                        -270662.73112030997
3550.22468599981          -80.9762669158192        -264378.7993041424
1575.3589297346484        -9627.81112580481        1162578.5645781094
1566.620253412548         -9607.688498648002       1145702.5575452454
1595.2908209869108        -9628.546512433364       1161236.746592797
1586.731128078172         -9608.28803318835        1144157.3177961162
1615.2223139756884        -9629.292616316523       1159869.3314431978
1606.851753825017         -9609.062365103184       1142727.553806361
1635.1534009675165        -9630.049501444102       1158475.7977378392
1626.8135882674417        -9610.285737299013       1141678.0303754956
3700.2341763723057        0                        -266137.9728793214
3650.231015132107         -80.97626379967335       -260062.4222327615
1655.0840741579252        -9630.817233254267       1157055.7157995831
1646.5026352339464        -9611.458150995373       1140578.7066538807
1675.0143257817579        -9631.59587867183        1155608.775789177
1666.1374269091148        -9612.226101881322       1139087.4168038946
1694.9441474563916        -9632.38550611745        1154134.3552909058
1685.8633771572402        -9613.055149804708       1137602.939977519
1714.8735294320159        -9633.186185512173       1152632.078274748
1705.6019730940145        -9614.052076211658       1136231.3582444584
1734.8024618487432        -9633.99798836298        1151101.3441338753
1725.312290768535         -9614.873594240808       1134665.3612391385
1754.7309348015087        -9634.820987804345       1149541.5706886044
1745.0825418015395        -9615.86568493826        1133208.837577583
1774.6589383341163        -9635.655258638411       1147952.4751495912
1765.2736333725961        -9616.875431952294       1131678.2009151864
3800.240505463449         0                        -261578.41499407936
3750.2373419331147        -80.9762614911755        -255709.35527889928
1794.5864624330247        -9636.500877376588       1146333.211107136
1785.5149973532718        -9617.301049797956       1129556.693852555
1814.5134970208278        -9637.357922282683       1144683.5066969541
1805.586759368287         -9617.716845446661       1127398.0317911154
1834.4400319494175        -9638.226473417537       1143002.745594985
1825.4923840138124        -9619.00631240947        1126032.9208422175
1854.3660569928431        -9639.106612685347       1141290.1689979224
1845.4667404606307        -9620.495869133916       1124808.0765353332
3900.2468345545926        0                        -256989.40775245006
3850.2436690498052        -80.97626110586053       -251324.71780298275
1874.2915618397878        -9639.998423881629       1139544.7435633678
1865.4660231123423        -9621.101719886525       1122701.0345685529
1894.2165360857014        -9640.901992742985       1137766.1852151048
1885.2547724933445        -9621.77666961416        1120638.3203187531
1914.140969224525         -9641.817406998693       1135953.826971124
1905.0631556969138        -9622.785469077427       1118845.0149324955
1934.0648506400169        -9642.744756424265       1134106.8106292586
1924.9259489828937        -9623.617395814936       1116826.595081054
1953.9881695966153        -9643.68413289696        1132224.1648283557
1944.8105496557           -9624.645413026981       1114945.489200689
1973.9109152298608        -9644.63563045347        1130305.7480377676
1964.786677584243         -9625.70121890271        1113029.5749300707
4000.253163645736         0                        -252376.22975396493
3950.249998159435         -80.97626192966827       -246913.56802690486
1993.8330767847135        -9645.599345361843       1128350.6306039093
1984.8064807568123        -9626.394979999955       1110700.1981349743
2013.754641640532         -9646.575376087578       1126358.0102745567
2004.7123936748037        -9627.334030399046       1108575.0864424363
2033.6755957454154        -9647.563823375063       1124326.7660074183
2024.553729019274         -9628.562397008589       1106695.5579865526
2053.595924964263         -9648.564790379327       1122256.078919871
2044.2552135735032        -9629.424754261941       1104420.493181267
2073.5156150704843        -9649.578382736125       1120145.075657046
2064.4069543343753        -9630.06797769787        1101793.4509687545
4100.25949273688          0                        -247744.07734489735
4050.2563286129657        -80.97626242186213       -242480.89283093228
2093.4346517349863        -9650.604708634684       1117993.2640408901
2084.4080521859687        -9631.135130303286       1099559.977077204
4200.265821828023         0                        -243098.05454348572
4150.262658915522         -80.97626169199687       -238031.59780385243
2113.3530205145807        -9651.643878893386       1115799.4395400255
2104.33176655621          -9632.221526294494       1097301.9941103752
2133.270706839726         -9652.696007038496       1113562.2162436908
2124.148358948203         -9633.58254235409        1095287.3662228778
4300.272150919167         0                        -238443.1634392325
4250.26898816878          -80.97626014330712       -233570.4978273804
2153.1876960015784        -9653.76120938607        1111281.0826152195
2144.278057226097         -9635.042648618894       1093265.9298976345
2173.103973138294         -9654.839605127283       1108954.0873627507
2164.3700424844533        -9635.964375236761       1090629.089598261
2193.019523220554         -9655.931316417234       1106580.6187733177
2184.05905815084          -9636.851573319413       1087961.7405201253
2212.93433103624          -9657.036468467502       1104159.8042310865
2204.089224669622         -9637.989355280193       1085431.3345621733
2232.8483811742035        -9658.155189642568       1101689.5908166105
2224.1103089941257        -9638.86957615139        1082559.5885243944
2252.761658007084         -9659.287611560365       1099169.2806119013
2243.793043244799         -9639.963019879258       1079910.5752267356
4400.27848001031          0                        -233784.29511159178
4350.275316501172         -80.9762587457319        -229102.30829845197
2272.674145673095         -9660.433869197117       1096598.0790712696
2264.0736310698085        -9641.31675196869        1077358.519301478
2292.5858283636167        -9661.594101014733       1093973.4965746661
2284.3059127948936        -9642.185316061821       1074212.004689264
2312.4966884497335        -9662.768448966097       1091295.0032484888
2304.13889287506          -9643.144301875456       1071165.9455657534
2332.40670493945          -9663.95705851735        1088561.1439820337
2323.8818069316635        -9645.035955753678       1069103.6161256584
4500.284809101454         0                        -229126.22109341252
4450.281644816923         -80.97625803096587       -224631.63689027695
2352.3158565471977        -9665.160078949119       1085769.8561229398
2343.857439415114         -9646.642511197335       1066608.3901551722
4600.291138192597         0                        -224473.58540343004
4550.287973647025         -80.97625784844986       -220162.97579860434
2372.2241218095023        -9666.377663494965       1082918.912569083
2363.858593738647         -9647.398878939664       1063067.8301716314
2392.1314790634983        -9667.609969477922       1080007.680649427
2383.6617158718545        -9648.322542132031       1059671.7048395027
2412.0379064240356        -9668.857158453313       1077034.415524397
2403.5602965518083        -9649.637277461232       1056617.739267661
2431.943381759268         -9670.119396358166       1073996.9578591948
2423.4212762421907        -9650.723176734225       1053221.6219902672
2451.847882664604         -9671.396853667618       1070893.005874254
2443.2425863615968        -9651.788675828157       1049718.4864694125
2471.751386434899         -9672.689705558743       1067721.3090892362
2463.0320020158124        -9653.030173147725       1046338.0592221961
4700.297467283741         0                        -219830.8971673722
4650.294302738169         -80.97625784844986       -215700.6944342806
2491.6538700347573        -9673.998132082172       1064479.8224812883
2482.774222998712         -9654.227255011887       1042823.3548168336
2511.5553100667826        -9675.322318342027       1061166.6804244176
2502.848231521386         -9655.32450145737        1039004.9765329761
2531.455682737636         -9676.662454684609       1057779.3639324585
2523.302213486792         -9656.688326036352       1035306.095310822
4800.303796374884         0                        -215202.5238435445
4750.300631829313         -80.97625784844986       -211249.03263539242
2551.354963821721         -9678.018736896402       1054315.4692575939
2543.29559539109          -9658.357824818955       1032000.9588678678
2571.2531286269646        -9679.391366412257       1050772.970286331
2563.150568603965         -9660.048928609182       1028663.2713538421
2591.1501526409506        -9680.780550582056       1047148.3834118964
2582.9896117954368        -9662.066416566387       1025642.7338543291
2611.0460053989295        -9682.186502470347       1043436.6930964758
2602.144178455823         -9664.663198478624       1023467.1473622356
4900.310125466028         0                        -210592.6850674916
4850.306960920457         -80.97625784844986       -206812.09450350728
2630.94065320499          -9683.609441273655       1039637.3457322986
2621.7175880335635        -9665.345668720038       1018623.5418129613
2650.8340620196564        -9685.0495927763         1035748.447008695
2640.1797108870246        -9665.780844430168       1013660.201652642
5000.316454557171         0                        -206005.44712628252
4950.3132900116           -80.97625784844986       -202393.84286062908
2670.726197415488         -9686.507189618904       1031769.8821913707
2660.5880460542035        -9668.34800825957        1010770.6615609507
2690.6170245291964        -9687.982471581208       1027690.836714853
2680.8722031717184        -9669.556520078539       1006013.3274878921
2710.50650801             -9689.475685880183       1023513.2194105216
2700.650119391136         -9670.837090676907       1001370.1002324702
2730.394611963861         -9690.987087484487       1019231.2288153605
2719.7285727730764        -9672.16200369861        996883.2498183508
2750.2812998932586        -9692.516939446277       1014843.0896663144
2740.829935765025         -9674.027171140038       992316.3685952802
2770.1665346320733        -9694.065513251651       1010341.8427832447
2759.5519891434765        -9675.182532319732       987439.3966811179
2790.0502782751423        -9695.633089190975       1005727.3999522682
2780.406822629069         -9676.89430023039        982439.422353404
2809.932492102002         -9697.219956750458       1000987.8828590101
2799.3569871099285        -9677.548221690315       976459.9490737916
5100.322783648315         0                        -201444.71807013926
5050.319619102743         -80.97625784844986       -197998.09427104055
2829.8131364942674        -9698.826415026531       996128.6946140224
2819.9934641217355        -9678.906466805021       970685.8335138904
5200.329112739458         0                        -196914.24346323448
5150.325948193886         -80.97625784844988       -193628.51465853667
2849.6921709571034        -9700.452773173774       991139.6518670901
2840.452314458145         -9679.278326592519       963339.0943858019
2869.5695547104638        -9702.099350927847       986020.4171632542
2861.0425839546247        -9681.584363645854       958586.6794473088
5300.335441830602         0                        -192417.60277401155
5250.332277285029         -80.9762578484499        -189288.6155208065
2889.4452350695756        -9703.76647813097        980760.4958697701
2881.4367097845466        -9683.838868792895       953668.6509687473
2909.319155064483         -9705.45449585927        975353.0966023783
2901.875365601693         -9685.267050772216       947291.4595618909
2929.1912569562382        -9707.163757275743       969794.6376217004
2922.0585364055546        -9686.645229655553       940723.2020506356
2949.0614821300705        -9708.894628224756       964079.7188462905
2942.016845730115         -9688.774486014929       935214.0978926021
2968.929770978404         -9710.647487864626       958199.1262093381
2961.520473739616         -9691.48438767541        930646.9438501998
5400.341770921745         0                        -187958.20640256477
5350.338606376173         -80.97625784845          -184981.75074020788
2988.7960627726975        -9712.422729341319       952145.31584113
2981.1288325743567        -9694.027333137894       925595.9042640625
5500.348100012889         0                        -183539.29333561278
5450.344935467316         -80.97625784845043       -180711.11398629833
3008.6602955228973        -9714.220760506607       945909.8435015864
3000.8257930201908        -9695.575478288629       918674.8602694793
3028.522405823151         -9716.042004684232       939487.7471523174
3020.465055717856         -9696.8765804504         911120.1547948365
3048.3823286823067        -9717.886901488082       932871.6611159961
3040.4409837027874        -9698.649821199499       903926.0214346169
3068.239997337457         -9719.755907696774       926051.0735462586
3060.366104664527         -9700.2926053905         896266.8845574054
3088.095343048689         -9721.64949818938        919016.1219798727
3080.0376410581707        -9702.174703824408       888876.0026373899
5600.354429104032         0                        -179163.9294214778
5550.351264558457         -80.97625784845208       -176479.7367024155
3107.948295249234         -9723.568166984254       911757.9764389513
3099.917010464926         -9704.371771168602       881653.815441368
5700.360758195176         0                        -174835.00625410772
5650.357593649591         -80.97625784845845       -172290.48666548586
3127.7987817173994        -9725.51242835758        904262.7107351621
3119.815233368643         -9706.119716747266       873322.314931626
3147.6467067195695        -9727.482815845076       896519.940012803
3139.4507553826047        -9707.99405974903        865050.8913050034
3167.4919673127656        -9729.47988502151        888519.490400124
3159.2629169180436        -9710.228698595916       857023.1674044887
3187.334458721112         -9731.504215385306       880243.4895687866
3179.1547109365724        -9712.439609981562       848574.429800327
5800.367087286319         0                        -170555.24064566105
5750.363922740697         -80.97625784848235       -168146.06711253268
3207.1740740485748        -9733.556411806234       871680.3214447624
3199.218167630879         -9714.61397678282        839585.3710713154
3227.0107039580466        -9735.637106087084       862816.5295058046
3219.3866783765593        -9716.50545980573        829582.8936987744
3246.8442363123227        -9737.746958650358       853635.4131545307
3239.181043585275         -9718.97313798643        820578.5789677972
3266.674555772017         -9739.886660362432       844110.7986950646
3258.305555468483         -9722.343632817727       813551.6509007827
3286.5015433445396        -9742.056934509015       834225.9851994974
3277.7528255133093        -9724.415300437391       803229.4476154586
3306.3250758775052        -9744.258538937418       823957.4519720798
3296.1644462764216        -9725.51880948139        791201.1657946737
5900.3734163774625        0                        -166327.17466089758
5850.370251831696         -80.97625784856955       -164049.01638896912
3326.145025488798         -9746.492268383112       813303.5073201304
3316.4925218426283        -9727.13726361294        778211.9876995255
3345.9612569495           -9748.758956772595       802221.2153772675
3335.7772275435723        -9728.578654385343       765118.2678949432
3365.773601089778         -9751.059476935903       790702.5881111562
3356.7625003814046        -9730.838898790995       751776.2834280207
3385.581877830605         -9753.394746195592       778704.5260489859
3377.9226858573966        -9731.489253466561       733820.0880525421
3405.3859048381187        -9755.765730757083       766213.7325633904
3397.7389357999655        -9735.164994481698       723501.0744974253
6000.3797454686055        0                        -162153.17622251846
5950.376580922301         -80.97625784887775       -160001.7081667241
3425.1854937480266        -9758.173449007123       753175.2558821175
3417.9807655131112        -9738.36252756592        711065.6777418797
6100.386074559749         0                        -158035.44024025832
6050.382910011515         -80.97625784992853       -156006.35213074266
3444.980449183962         -9760.618975496614       739555.2644281847
3438.0702679012375        -9740.6029001226         695726.2792735576
3464.770565324708         -9763.103445027147       725317.8858985888
3457.88690988818          -9742.97643968395        680207.0699217737
3484.5556042835287        -9765.628054834546       710424.87219719
3477.3205261124335        -9745.571641651513       664890.1043556969
3504.3353082380136        -9768.194071447342       694828.4155719132
3496.733184947811         -9748.170587467068       648790.1077858846
3524.1094099732063        -9770.802838086953       678473.5521497346
3516.295292272917         -9750.965071927394       632162.1910534468
3543.8776312230098        -9773.455781248822       661303.348923871
3536.1917135305393        -9753.713880169877       614023.0774094139
6200.392403650892         0                        -153975.9902370106
6150.389239096056         -80.97625785337182       -152064.99517154318
3563.6396794446955        -9776.15441784141        643256.1383933276
3556.266570182596         -9755.75493877502        592487.6469759507
3583.39521811282          -9778.900359475718       624273.362415245
3576.2918861686326        -9758.140727200416       570747.9609072513
3603.1438713067705        -9781.695322238818       604272.8009093936
3595.9806955667523        -9761.298237001241       550586.5968483349
3622.8852468347145        -9784.541140400986       583163.3186284587
3615.7214330286183        -9764.625916107556       529619.2865376895
3642.6189337163364        -9787.43977806259        560842.7403702328
3635.5485581313947        -9767.383168224578       505257.72062736796
3662.3444946162285        -9790.393341611705       537210.3631798967
3655.0728329991325        -9770.379845824993       480622.2893374441
6300.398732742036         0                        -149976.68041687456
6250.3955681658035        -80.97625786417764       -148179.52302894366
3682.061415091667         -9793.40408727121        512156.5914253565
3674.6606467995553        -9773.576659867107       454908.5338371576
6400.405061833179         0                        -146039.1983380758
6350.401897192122         -80.9762578965515        -144351.66238715377
3701.769123592681         -9796.474441019353       485540.28748979233
3694.4091915656913        -9776.43594696313        425841.6853386599
3721.4670196163606        -9799.607022705084       457210.7745102844
3714.0344346287534        -9779.632199163152       396193.9185534551
3741.1544676202816        -9802.804668125273       426995.49258709064
3733.8833258103023        -9782.963668961464       364354.58169004245
3760.8307575604613        -9806.070449015224       394690.95832231274
3753.6984153867165        -9785.988828211544       328875.0606000787
3780.4950391137586        -9809.40769197385        360083.96999844763
3773.3342498046236        -9789.445460410776       292827.0821096707
3800.1463985631503        -9812.82002599829        322915.7860707979
3793.3253675965757        -9793.163289766402       253961.88364868434
6500.411390924323         0                        -142165.06767696244
6450.408226102903         -80.97625798891771       -140582.98336011355
3819.783862606733         -9816.311424857406       282874.0035635466
3813.3440853939123        -9796.419389527264       209513.70337383487
3839.4063582238277        -9819.886249116355       239618.06567479795
3832.8824561167057        -9799.796888536754       163183.81813803563
6600.417720015466         0                        -138355.65179206093
6550.414554745155         -80.97625823918027       -136874.9023655516
3859.0125684137893        -9823.549276755597       192764.84468349526
3852.4159902333454        -9803.437130663691       113926.2748151957
3878.601033665543         -9827.305788705613       141827.08979076263
3872.1326876696626        -9806.900193640686       58378.264123284025
3898.1701825737478        -9831.161657311948       86236.14317859063
3891.87833966795          -9810.59614317845        -1603.501860554963
3917.7182366955867        -9835.123428032755       25335.289392668234
3911.574031272344         -9814.524543926358       -66346.13203941684
6700.42404910661          0                        -134612.15733701191
6650.42088287776          -80.97625887799737       -133228.68536704514
3937.242968591188         -9839.198389717725       -41668.19551079267
3931.3599214390233        -9818.3280524863         -139337.8923820154
6800.430378197754         0                        -130935.63832704118
6750.427210338309         -80.9762603753841        -129645.45141423988
3956.74189717287          -9843.394760110325       -115706.15117271095
3951.3184799427527        -9822.310568630011       -220587.97141754546
3976.2122909314057        -9847.721873042197       -197966.28503637423
3971.130771242893         -9826.788372686458       -307599.46869187045
3995.6507766478276        -9852.19032391414        -289925.6401937631
3990.6382327878314        -9831.397469505453       -402884.66974070895
6900.436707288897         0                        -127327.00047551353
6850.433537559807         -80.97626339905766       -126126.17647994426
4015.05321808091          -9856.81222830103        -393365.82517875335
4010.039629033003         -9835.907365523513       -510727.14973264345
4034.4150018606388        -9861.601664626041       -510585.3734281091
4029.354252458073         -9840.78567797582        -630113.3484136168
7000.443036380041         0                        -123787.0057921394
6950.439866062286         -80.9762681239312        -122671.69758872721
4053.730484159484         -9866.575036150558       -644500.0180981937
4048.6955351693355        -9845.890235378898       -765745.0052070428
7100.449365471184         0                        -120316.27741187799
7050.446197634233         -80.97627299504657       -119282.71724010886
4072.992303356851         -9871.751535877098       -798901.7554478552
4068.1569269660836        -9850.936091381873       -924592.4833227413
4092.1919251394206        -9877.154161506172       -978781.5890858993
4087.5113976542793        -9856.462053275112       -1104805.9938653847
4111.318328508508         -9882.81057379048        -1191415.5955756651
4107.203030782919         -9862.36329542014        -1319503.8423812452
7200.455694562328         0                        -116915.30462229485
7150.452531996661         -80.97627497706834       -115959.80802784544
4130.357275428717         -9888.754578640755       -1446358.9595391273
4127.1558360612935        -9867.813033068951       -1586067.3092756057
7300.462023653471         0                        -113584.44805845288
7250.458865636013         -80.97627227043704       -112703.41731728225
4149.290086987486         -9895.028221402026       -1756866.779439902
4146.995657957049         -9873.372694217665       -1906236.1459578678
4168.091554425434         -9901.684813031987       -2142128.7150814966
4166.755046672692         -9879.96773315745        -2289326.1670886893
4186.726583324471         -9908.793531275864       -2632046.107842829
4186.109252887437         -9887.45828199617        -2752325.0619379296
7400.468352744615         0                        -110323.94503552932
7350.465195167522         -80.97626647278867       -109513.87196316624
4205.144399091083         -9916.446649226582       -3273987.4716726006
4204.956070987278         -9895.638963378833       -3324621.458872091
7500.474681835758         0                        -107133.91498976327
7450.471521250155         -80.97626123265489       -106391.38326103707
4223.267942521466         -9924.771391603885       -4148004.1159333736
4223.362133679055         -9904.44301793244        -4053353.541645866
7600.481010926902         0                        -104014.36500003534
7550.477847369711         -80.97625853966623       -103336.05221769365
4240.972951473223         -9933.950316167075       -5396273.925155896
4241.796635150904         -9914.111944297423       -5031364.289952076
7700.487340018045         0                        -100965.19536311382
7650.484175472032         -80.97625784872004       -100347.87487899473
4258.042735191169         -9944.258025848565       -7280270.644495371
4260.018210349615         -9925.385315345831       -6383568.011110711
4293.561692321006         -9978.119159573          -1.8815055173796207E7
4297.735864019426         -9987.021191088257       -2.2655884510797992E7
4302.862567041695         -9978.119088078769       -1.5825744262265077E7
4273.817754910135         -9955.9260371081         -1.0232355865234666E7
4276.396096623046         -9938.352382937786       -8192209.918208656
4285.960511741675         -9967.70304204644        -1.4320776214457557E7
4289.413650944215         -9952.450717581176       -1.0489560229852615E7
4297.989370293327         -9966.20504218775        -1.3172270860196516E7
7800.493669109189         0                        -97986.20519831048
7750.490504562001         -80.97625784940082       -97426.7475292032
4299.562607888465         -9994.294874660283       -2.4922159642079487E7
4305.050460816054         -9987.792943223303       -1.7950134310576655E7
7900.499998200332         0                        -95077.09805479739
7850.496833649093         -80.97625785167916       -94572.47180699567
4300                      -10000                   -2.5532853241549045E7
4305.462505610193         -9995.585252959692       -1.9382058190331887E7
8000.506327291476         0                        -92237.48750216859
7950.503162727001         -80.97625785898508       -91784.75992533675
4299.5626076696235        -10005.70512676687       -2.4865118907034207E7
4304.136336760768         -10003.464845903492      -2.05766657538019E7
8100.512656382619         0                        -89466.9026755332
8050.509491777699         -80.97625788130898       -89063.23994226703
4297.735862350119         -10012.978813695003      -2.2416862886795696E7
4304.550923179594         -10011.67651946826       -1.8274983582880024E7
8200.518985473762         0                        -86764.79373812443
8150.515820755189         -80.97625794587253       -86407.46094526215
4293.561687338988         -10021.880848886452      -1.8488096085461803E7
4302.432253380128         -10022.304038341146      -1.56264143119677E7
8300.525314564906         0                        -84130.53736395438
8250.522149560124         -80.97625812097466       -83816.89818411403
4285.960501198752         -10032.296970060395      -1.3982811392550128E7
4297.315442190627         -10035.436476005907      -1.2566643396512903E7
8400.53164365605          0                        -81563.44197754325
8350.528478030574         -80.9762585595305        -81290.95811463894
4273.817736344293         -10044.073978470613      -9909012.953079535
4287.595255505608         -10050.663603042969      -9744794.053398153
8500.537972747194         0                        -79062.75299625666
8450.534806038999         -80.97625954423671       -78828.98335748499
4258.0427061084065        -10055.741993375552      -6992151.258820294
4269.60048518075          -10065.130148182401      -7294488.799153068
4240.974076706914         -10066.0490586276        -5176848.099240285
4256.971860123546         -10076.811739815981      -5926631.221783001
4223.26824861555          -10075.228459698481      -3953970.8676682473
4239.926687332425         -10087.374213693347      -4736819.99600216
4205.145043074954         -10083.553070310229      -3096385.0267881653
4221.775278120389         -10096.512582478535      -3817377.8065625113
4186.727013847467         -10091.20629771126       -2468160.754932255
4203.1373401845985        -10105.422048455475      -3109390.163412389
4168.092111608857         -10098.314982559781      -1989811.385080234
4183.961456475113         -10113.815627351614      -2553216.256610097
4149.290450446916         -10104.971654278108      -1614463.5730277046
4164.359555692684         -10121.27184685368       -2104971.7216432053
4130.357832037938         -10111.24524252968       -1312925.437198067
4144.6837101825295        -10127.763392407707      -1740268.6644893307
4111.318658010955         -10117.189326178523      -1065822.390022518
4125.118184298344         -10133.712356544673      -1442060.5846619501
4092.1923746522566        -10122.845708918901      -859943.5086085078
4105.823322655638         -10139.085072889997      -1195356.1217016901
4072.992679424195         -10128.248360772945      -685958.2213929045
4086.812960169362         -10144.226887941148      -990407.1397131394
8600.544301838336         0                        -76627.65790692584
8550.54113381257          -80.97626141229334       -76430.2575516072
4053.730670935908         -10133.424914744752      -536970.5780146698
4067.8253893402666        -10149.386555667732      -816915.5226166156
4034.4153841965813        -10138.398238929323      -408111.79457170394
4048.6574056808545        -10154.151390559655      -663688.6567810631
8700.55063092948          0                        -74257.2912137567
8650.547462275465         -80.97626413717042       -74094.0100966023
4015.0535420470173        -10143.187693090713      -295588.1070030763
4029.343152356645         -10158.763171328712      -529061.4148940444
3995.6509708498825        -10147.809630658068      -196537.8850844636
4010.028483863121         -10163.571255575209      -413488.3688667637
3976.212854924424         -10152.277999522708      -108707.70106781677
3990.2249171741437        -10168.403491318097      -309306.653215763
3956.742955238075         -10156.60500856215       -30265.12377734488
3970.540135032959         -10172.67651877664       -214866.7116284107
3937.2443028885077        -10160.801327574361      40173.78500576012
3950.890595313467         -10177.101753766347      -132371.29960910833
3917.7195977176975        -10164.87629211877       103809.39420849139
3931.0782125048772        -10181.214097414957      -56336.459105948474
3898.1713002307797        -10168.83811939167       161607.90287246686
3911.190717205797         -10184.496029294281      16736.571557521682
3878.601698342943         -10172.694082115508      214209.64477754012
3891.7652909702524        -10186.743449051517      86213.4883394781
3859.0129563422893        -10176.450649828925      262251.3854816275
3871.8892026058666        -10190.467455595714      142984.3685850798
3839.406859148171         -10180.113658483522      306234.1003041147
3853.750337555018         -10196.083380667698      179024.10050364936
3819.7845985207105        -10183.688442718514      346831.9463372131
3834.3799564939886        -10200.771027957739      220531.91600003873
3800.147309559774         -10187.17981395711       384323.70127373183
3814.1099830715134        -10205.21371796361       262105.8644555851
3780.4960331531274        -10190.592137406044      419167.25709103077
3793.2900650018005        -10207.693616936771      310229.019228221
3760.8317359466187        -10193.929386799802      451508.76553512155
3773.639108787043         -10209.686093057084      353384.1288946375
8800.556960020624         0                        -71950.7392410175
8750.553792671019         -80.97626669276703       -71819.42078738876
3741.1553261548056        -10197.195190929604      481649.5508545744
3754.8871773648293        -10213.125096350941      385159.60228537
3721.467666127152         -10200.392873400866      509729.4583137026
3736.1331834061575        -10216.052524292143      416559.5821230728
8900.563289111768         0                        -69707.04478133323
8850.560124982689         -80.97626743140609       -69605.62432007892
3701.7695823884437        -10203.525486771381      536035.9977139533
3682.06185079156          -10206.595845533331      560654.3934093419
3697.8607662292407        -10223.648507554928      468146.1934220821
3716.375276355424         -10220.150272926303      443464.78603778366
3642.6195714659875        -10212.560127364844      605563.1337124467
3622.8859613813224        -10215.45875562998       626113.488102498
3635.8992337588556        -10232.91147895512       547637.192518144
3662.345020562251         -10209.606578867908      583797.7021059647
3677.0927319502207        -10227.120448991356      495485.20356443455
3656.5717600708595        -10230.821867698198      519585.17356855836
9000.56961820291          0                        -67525.2115818729
8950.566456965742         -80.97626568439706       -67451.71461982233
3603.144621417503         -10218.30457062722       645510.8872314383
3615.8196664365764        -10235.26719883031       572019.5856302293
3583.395960416499         -10221.099536419306      663845.0278528761
3595.873747953016         -10238.234437295017      592739.176820384
3563.640368724317         -10223.845487202267      681206.8653210489
3575.993825710884         -10241.018377733597      612635.9050245982
3543.878221360837         -10226.544138866706      697666.4586232019
3556.011880616552         -10243.534987832492      632236.1711098789
3524.10988069235          -10229.197099282652      713297.4937121803
3536.264120376949         -10246.431738990921      649293.6591789802
3504.3356986912013        -10231.805877474733      728154.1449474399
3516.693209342789         -10249.100252008662      665795.6527919943
3484.5560298412065        -10234.37189041555       742293.1820835611
3496.9316445150384        -10251.630761952742      681955.8333134813
3464.771176952852         -10236.896477564758      755766.6284322599
3477.080966372893         -10254.41904210372       696641.9987732114
3444.9813497413807        -10239.38091235535       768620.56780513
3457.266707904891         -10256.761466072074      711637.8228191589
3425.186742477885         -10241.826397943385      780887.4236475583
3437.2736862818383        -10258.878437282092      726569.3455926437
9100.575947294054         0                        -65404.20866226887
9050.5727864821           -80.97626249044656       -65356.74896485246
3405.3875379708347        -10244.234072198307      792606.4786628463
3417.3230441582605        -10261.874464389766      738527.6236958661
3385.583909004512         -10246.605012502081      803820.5769071974
3397.5536567552876        -10264.681532662502      750155.104007844
3365.7760195954384        -10248.94024010746       814562.491661833
3377.8530231137065        -10266.627928818938      763146.0501046533
3345.964026092282         -10251.240724103603      824852.145618829
3358.0125322694407        -10268.455072813314      775882.1452360795
3326.148078140816         -10253.50738503103       834718.330269454
3338.0773002835663        -10271.134386817152      786181.0146608154
3306.3283195322206        -10255.741098182929      844189.7095924054
3318.174069240707         -10273.263733270722      797161.0235421906
3286.5048889502177        -10257.942696625229      853287.5043808641
3298.1949073951187        -10275.192141191135      808103.5348865027
9200.582276385197         0                        -63342.974459511424
9150.579113980479         -80.97625967819525       -63319.75198296056
3266.6779206303236        -10260.112973963951      862033.6047222348
3278.4136157692824        -10277.566049082101      817470.2443495315
3246.8475449425077        -10262.252686885155      870444.4518776941
3258.8646752098625        -10279.74666045983       826649.5768304408
3227.013888907011         -10264.36255748971       878540.7315219074
3239.163809318801         -10281.74886674084       835877.201038144
9300.588605476341         0                        -61340.42079551811
9250.585441467905         -80.9762582240074        -61339.71956838757
3207.1770766516524        -10266.443275442758      886337.5507537936
3219.4053493166734        -10283.88297796539       844478.0873029507
3187.33722981785          -10268.495499955416      893850.165913838
3199.188638628782         -10286.180401417716      852675.2268686355
3167.494467921572         -10270.519861614343      901094.5375925257
3179.0642310784656        -10288.000487979276      861357.8322371218
3147.648908674635         -10272.516964073222      908082.890726512
3159.0678713378966        -10290.388487807542      868542.5346959494
9400.594934567484         0                        -59395.436665663925
9350.591770021912         -80.97625784844986       -59415.622637659864
3127.8006682710247        -10274.487385618571      914831.0168577144
3139.288328643324         -10292.72496576952       875397.4510359722
3107.9498616423452        -10276.43168062107       921350.7696879748
3119.745553681063         -10294.377050106395      883070.4766989192
3088.096602685942         -10278.350380882463      927648.2546149403
3099.7056719756974        -10295.98164891345       890775.6382090364
3068.2410044688395        -10280.243996887008      933735.3125841339
3079.70041489001          -10298.441942355756      896673.6486389288
3048.383179410225         -10282.113018965607      939625.5778123861
3059.780199425007         -10300.653370898715      902716.0487468737
3028.523219285137         -10283.95792024046       945328.7921733245
3039.8664033876794        -10302.039659051728      909898.2070665448
3008.661131828496         -10285.779163304676      950848.8969744366
3019.773616878179         -10303.335962055742      917033.3293606383
2988.7969671070646        -10287.577189328089      956196.7194940167
2999.9135618209198        -10305.302641624765      922709.0257144872
2968.9307801678615        -10289.352422531132      961378.6952319121
2980.398955755453         -10307.17621975592       928175.4583881305
2949.062624057125         -10291.105271670374      966402.1219558585
2960.5916447116974        -10308.764542131665      934005.6543024089
9500.601263658627         0                        -57506.891845960614
9450.598099113055         -80.97625784844986       -57546.410662102506
2929.192550001107         -10292.836130801154      971273.1717910612
2940.575391926257         -10310.920954397077      938829.3679200095
2909.320607571287         -10294.545379992536      976000.3413205701
2920.471636208593         -10312.783645453326      943953.1772626563
2889.4468448354905        -10296.233385998183      980592.0074157281
2900.481191908984         -10313.858534254421      950031.0252446196
2869.571308496248         -10297.900502886363      985048.7622545579
2881.1666161537432        -10314.20680421363       956727.2776578417
2849.694044017609         -10299.547072632118      989372.5816463857
2860.859821283095         -10316.775007829616      960312.1386135096
2829.8150957414496        -10301.173425674324      993573.1734964144
2841.5019442329276        -10320.425837490204      961865.3389283555
2809.9345069942774        -10302.77988144012       997660.0368639026
2821.6218146755878        -10321.311859300045      967460.4964431697
2790.0523201853593        -10304.366748839027      1001631.8705809681
2801.517722843845         -10322.14301108231       973017.3155988754
2770.1685768969696        -10305.934326728868      1005493.1939815177
2781.4315957556046        -10324.230697762709      976644.6998011051
2750.283317967462         -10307.482904355393      1009249.604024616
2761.4525703464788        -10326.339499421878      980082.5648194138
2730.3965835677764        -10309.012761767432      1012905.8333012456
2741.4015018438217        -10327.769293058982      984337.6487322199
2710.5084132719708        -10310.52417020919       1016465.1557150861
2721.555461309957         -10328.993876683171      988663.6152782281
2690.618846122277         -10312.017392491218      1019930.5498085109
2701.809130604069         -10330.4008225192        992582.5222560064
2670.7279206891653        -10313.492683341432      1023305.1363787642
2682.069077879653         -10331.55666608048       996700.6752979271
2650.8356751268243        -10314.950289737499      1026591.8947074664
2662.098072074665         -10332.629388961754      1000858.167163541
2630.9421472244426        -10316.390451221747      1029794.9713366433
2642.0537769882085        -10334.234986540956      1004228.1477912557
2611.0473744536525        -10317.81340019976       1032916.2190174744
2622.0807366820677        -10335.648719270872      1007711.7035944317
2591.1513940124373        -10319.219362223617      1035958.5207600741
2601.959490179338         -10336.976486729069      1011227.675163665
2571.25424286581          -10320.608556260748      1038925.7037472961
2581.8031066184517        -10338.333132776876      1014606.8490579901
2551.3559577834944        -10321.98119494931       1041820.7660003459
2561.95036986033          -10339.268022553102      1018319.3008009228
2531.4565753748952        -10323.337484840875      1044645.2905091286
2542.616181499085         -10339.403191831307      1022763.1714750641
9600.607592749771         0                        -55673.64031845444
9550.604428204198         -80.97625784844986       -55731.014993881196
2511.5561321215323        -10324.677626631179      1047401.2705798101
2523.2565358786096        -10340.589002268192      1025841.0100299264
2491.65466243117          -10326.001815510344      1050087.2150070886
2504.4541708931974        -10342.781797851982      1027512.9144681856
2471.7521753280025        -10327.310242889147      1052710.665684636
2484.340177064974         -10344.643277070876      1029806.203073815
2451.848686178269         -10328.603094452586      1055270.1762147325
2465.0359945297855        -10345.821031751952      1032635.4198306398
2431.944215191894         -10329.880550473832      1057771.4561664658
2443.93753244104          -10346.878545469475      1035897.5052756098
2412.0387821073728        -10331.142786351777      1060212.4038981271
2425.1531103612606        -10348.341582906027      1038126.024469988
9700.613921840915         0                        -53894.52351545956
9650.610757295342         -80.97625784844986       -53968.352055822
2392.1324062256044        -10332.389972782192      1062598.2904116306
2404.039402758759         -10349.361215309698      1041253.9836007116
2372.2251064416178        -10333.622275921058      1064928.0230023619
2385.4098576660604        -10350.831004457317      1043300.5007290927
2352.3169012743438        -10334.839857540534      1067205.620472343
2332.407808894547         -10336.042875177978      1069429.7701871756
2345.7774747037756        -10353.650254306374      1047793.2834142299
2364.7059622062397        -10352.0823124702        1045926.5760204657
2312.497847151077         -10337.231482278376      1071603.254033033
2324.7801488143623        -10355.206983524171      1049994.8172169195
2292.5870335955165        -10338.405828330493      1073726.7617887268
2304.670617430693         -10358.1456436262        1050484.7736772632
2272.675385505372         -10339.566058997174      1075804.7248745163
2284.047611517694         -10358.76716176953       1053490.5661693704
9800.62025093206          0                        -52168.37338276975
9750.617086386485         -80.97625784844986       -52257.32638755596
2252.762919905882         -10340.71231623999       1077836.6160386226
2263.7134180075413        -10359.15893674155       1056603.9377186757
2232.849653590535         -10341.844738438589      1079823.6015363324
2243.3255197641342        -10360.476953850952      1058678.9890577148
2212.935603140403         -10342.963460505005      1081767.3615545668
2223.3267407748185        -10361.661121632551      1060766.8854875767
2193.020784942347         -10344.068613993191      1083669.1585461767
2203.6213210061424        -10362.664313045087      1062932.5922842117
2173.1052152061775        -10345.160327203976      1085529.7092645157
2183.9549876714163        -10363.585019981641      1065116.5214401993
2153.1889099808404        -10346.238725285737      1087349.7590020702
2164.07931109799          -10364.38539788725       1067395.0216242578
2133.27188516969          -10347.30393033094       1089130.4184502086
2143.9946315529564        -10365.070743198035      1069758.206176625
2113.3541565449013        -10348.356061468796      1090873.203178321
2124.0310518760757        -10366.276636000513      1071523.7703611755
2093.4357397610847        -10349.395234954176      1092578.6127259524
2104.387617480384         -10367.416291115384      1073257.6107683396
2073.5166503681535        -10350.421564253018      1094247.0973618317
2084.357558285495         -10368.387165323564      1075160.4696589157
2053.5969038234825        -10351.435160124329      1095880.4910981914
2064.307474322492         -10369.782128003026      1076600.7711359768
2033.676515503415         -10352.436130699009      1097479.5645097045
2044.4261569337157        -10371.102137070995      1078045.303780814
2013.7555007141475        -10353.424581555606      1099045.4016915867
2024.42603318331          -10371.774548300556      1080082.039202579
1993.8338747020439        -10354.400615793138      1100578.3147215142
2004.3727876300954        -10372.32695154406       1082186.0898141663
1973.911652663394         -10355.364334101147      1102079.3988545423
1984.3714570426364        -10373.563782221137      1083583.4475210016
1953.9888497536797        -10356.315834827084      1103549.2438915942
1934.0654810963472        -10357.255214041172      1104988.5915833358
1944.6972597829488        -10375.682217927651      1086542.6855523658
1964.5697614308501        -10374.769620144563      1084942.9736075292
9900.626580023201         0                        -50494.01526472315
9850.62341547763          -80.97625784844986       -50596.833508441574
1914.141561791146         -10358.18256559883       1106397.9952113284
1924.75783954759          -10376.990947988686      1087739.5865540886
1894.2171067766471        -10359.097981207438      1107778.4892122766
1904.667586925388         -10378.249537502432      1088961.5907927218
1874.2921228463802        -10360.0015508438        1109131.0200195163
1884.590035548846         -10378.983515801749      1090623.208229372
1854.3666162039415        -10360.893362450399      1110456.0647531655
1864.7235219452905        -10379.521775479543      1092394.3457974533
10000.632909114343        0                        -48870.270614110224
9950.629744568772         -80.97625784844986       -48985.76261529016
1834.4405961357922        -10361.77350182692       1111754.0329652356
1844.9600923991254        -10380.30794303114       1093886.3170214111
1814.514071788913         -10362.642052831166      1113025.3470998155
1825.1807817837462        -10380.91990778403       1095496.4584265212
1794.5870521795537        -10363.499097428692      1114270.71336688
1805.2867305842612        -10381.48971389833       1097114.7084794214
1774.659546201568         -10364.344715740686      1115490.576911571
1785.347216370645         -10382.570530513998      1098243.734914853
1754.7315626343784        -10365.17898609016       1116685.3126721794
1765.4860558122048        -10383.378764637557      1099570.2723805555
1734.8031101505587        -10366.001985046494      1117855.6527688026
1745.587909236601         -10384.087714359806      1100950.273502258
1714.874197323085         -10366.813787468458      1119002.425725265
1725.6693394558908        -10385.188914831388      1101953.548547386
1694.9448326322577        -10367.61446654573       1120125.9147071056
1705.8235423700735        -10385.966848088075      1103198.0638623529
1675.0150244723102        -10368.404093838973      1121226.397969229
1685.8186754295778        -10386.444448593527      1104681.167229605
1655.084781157732         -10369.182739318558      1122304.5136451004
1665.7959874745673        -10387.48720945206       1105644.1444534997
1635.1541109293134        -10369.95047140195       1123360.7751819782
1645.9471542070467        -10388.239294861183      1106808.492989964
1615.2230219599223        -10370.707356989835      1124395.3925013638
1625.9043414648577        -10388.807469676523      1108112.7558424806
10100.639238205487        0                        -47295.95952897655
10050.636073659914        -80.97625784844986       -47422.999117602805
1595.291522360046         -10371.45346150104       1125408.9273224284
1605.8266164639774        -10390.152012629687      1108730.2080736752
1575.3596201830833        -10372.188848906253      1126401.880550718
1585.8729091934913        -10391.418193665475      1109376.3304689012
1555.4273234304262        -10372.913581760651      1127374.7951136334
1565.8425254792116        -10391.944259625641      1110620.5240467254
1535.494640056318         -10373.627721235418      1128327.9572080206
1545.9108036229827        -10392.305465334843      1111960.9845484337
1515.561577972527         -10374.331327148255      1129261.5226224104
1525.996949106575         -10392.9996247482        1112991.6031723123
1495.6281450528136        -10375.02445799283       1130176.1257699404
1505.99250169127          -10393.566828321034      1114104.1601763484
1475.69434913723          -10375.707170967331      1131072.4176927523
1486.0173200978086        -10393.373545830002      1115808.1209721088
1455.7601980362474        -10376.379522002044      1131950.1435786274
1466.4763015238775        -10392.425344926822      1118060.822277337
1415.8908613956548        -10377.693355793032      1133650.581017662
1395.955691363972         -10378.334944306334      1134473.8206214854
1407.58421616231          -10396.236587162939      1119242.5924448892
1435.8256995347092        -10377.041565786043      1132809.7287319768
1446.608169533649         -10393.016151263162      1119047.0674294925
1428.0056752674166        -10394.812965918361      1118937.6226830862
10200.64556729663         0                        -45769.90312091051
10150.642402751057        -80.97625784844986       -45907.427011970605
1156.7105147692869        -10385.255797500877      1143091.416911407
1136.7716916848515        -10385.769024631925      1143711.9915326124
1146.9044715074751        -10404.332965755566      1128942.7412033482
1116.832628766974         -10386.272669863638      1144318.5002550718
1127.0720392858           -10404.96343540635       1129505.1985523633
1096.8933309263489        -10386.766770187         1144911.1084566407
1107.2594329190936        -10405.286535349927      1130279.6474308686
1076.9538030171386        -10387.251361706689      1145489.8176507605
1087.0977740535582        -10405.353777839191      1131242.7098862778
1057.0140498397707        -10387.726479655434      1146055.0205076644
1066.9482882432615        -10406.155839986968      1131624.3903488338
1037.0740761436448        -10388.192158407861      1146606.916938545
1047.1208664268847        -10407.2097866072        1131780.3564131323
817.7211259827698         -10392.700648222135      1151847.5917585867
797.7788612902748         -10393.055442617388      1152252.1775926317
808.2805829406461         -10412.023764473102      1138014.671825384
837.6632240482159         -10392.336764683414      1151431.5399132469
828.1913372284079         -10411.7344964587        1137521.4081431995
857.6051511660802         -10391.963766989102      1151003.7507129991
848.1331372810174         -10411.17825775736       1137203.5781666148
937.3710628622765         -10390.380108928906      1149173.3434257365
917.4298632537458         -10390.78982795816       1149649.1497494013
927.7475279296722         -10409.170452416478      1135588.361136916
897.4884751538121         -10391.190325463605      1150112.7641013367
907.7556148892371         -10409.819188315418      1135916.0402428422
877.5469029915861         -10391.581629404627      1150564.1988762708
887.8565778750144         -10410.141467807562      1136462.0785031265
868.0141936080773         -10410.414848026228      1137021.9163894888
1376.0201971699303        -10378.966382443094      1135279.6995334162
1387.6486331028452        -10398.27500804099       1118996.9669570532
1356.084386532575         -10379.5877201777        1136069.3438163989
1367.356712810889         -10397.974511547684      1120628.0875652586
1176.6490930501604        -10384.732950578427      1142456.4689029085
1167.3162854312004        -10404.790776206006      1127489.7468601686
10300.651896387772        0                        -44290.92571765586
10250.6487318422          -80.97625784844986       -44437.93109980493
418.8497999726631         -10398.097855295688      1157882.2944705498
398.90508772584224        -10398.275077243028      1158076.3378863074
408.88283240456394        -10417.065516444976      1144615.6472733063
438.79442947160874        -10397.9119045939        1157678.456095713
428.5664689889761         -10417.299121984319      1144112.2072682276
458.7389720488103         -10397.717213043783      1157464.8398412524
448.5146839571353         -10417.456606365788      1143640.6700810974
478.6834235364932         -10397.513767958893      1157241.3392733512
468.56595876353975        -10417.059299970413      1143543.3977423476
498.62777977169617        -10397.301556055949      1157007.7985961435
488.50268138632936        -10416.572548561688      1143495.1364623264
518.5720365949725         -10397.080563450398      1156764.2086952098
508.47629935498713        -10416.433517556714      1143182.227509356
538.516189849075          -10396.85077565174       1156510.5006237566
528.6758324289376         -10416.196898483804      1142916.4286314093
558.4602353776237         -10396.612177558627      1156246.5776316319
548.5759386681298         -10415.564705437524      1142922.2153391454
578.4041690237531         -10396.364753453778      1155972.4008078307
568.751042299636          -10414.888764431123      1142936.335287833
598.3479866287361         -10396.108486998626      1155687.7173985476
588.8603673699112         -10414.84698948906       1142481.2031396038
618.2916840305892         -10395.84336122776       1155392.438451464
608.5836033165978         -10414.804877870267      1142017.5822381936
638.2352570626493         -10395.569358543118      1155086.7365774487
628.3303328760733         -10414.585859343812      1141662.6007871942
658.1787015521282         -10395.286460707955      1154770.5887393868
648.2720568088555         -10414.445575579784      1141228.3027484466
678.1220133186367         -10394.994648840564      1154443.743617315
668.3480615654952         -10414.059399744412      1140949.1428782116
777.8364342688674         -10393.401172167869      1152645.3145494568
788.4668205217317         -10412.39092519875       1138428.7652972664
757.8938491960886         -10393.737860467609      1153027.0988306038
768.6151854967106         -10412.974715985452      1138668.0362204015
737.9511103306473         -10394.065530414404      1153397.7808717175
748.5393973755253         -10412.378616506874      1139753.4142948326
718.0082219141303         -10394.384204217953      1153757.425723307
728.5255840809142         -10413.093155035245      1139865.130789466
698.0651881726811         -10394.693903407726      1154106.0449651228
708.5548956568978         -10413.366282090195      1140277.741752185
688.5080204925462         -10413.421170332918      1140831.537384711
1017.1338866297554        -10388.648431493955      1147145.9756396508
1027.4288551395518        -10407.555294028267      1132444.814993343
957.3120695181382         -10389.961139654599      1148685.3230860718
947.7016299933402         -10409.05502501763       1134846.3711203272
997.1934859532291         -10389.095331612056      1147671.9963081705
1007.7603414947848        -10407.531968191215      1133364.0197310634
977.2528787257891         -10389.53289064145       1148184.9483405252
987.7172859280698         -10407.728769963596      1134112.1460814911
967.6203328591318         -10408.567139889625      1134362.0040145027
1336.1482671629992        -10380.199006364455      1136842.362090838
1346.9118194030073        -10397.92097057773       1122038.935473104
1316.2118467675002        -10380.800288759532      1137599.321590213
1326.8461348830733        -10398.213480140223      1123119.4228576722
1296.2751330506196        -10381.391614042233      1138339.8819861687
1307.4883998603625        -10398.391960355395      1124217.655003383
1276.3381337180867        -10381.973027835573      1139065.139267628
1288.4484802316313        -10399.546639842994      1124502.909922393
1256.400856485402         -10382.544574726047      1139773.944518612
1269.1128642669328        -10399.649028590116      1125609.933908076
1216.525495005576         -10383.658241193523      1141145.343335638
1196.5874214949379        -10384.200445056165      1141808.1856707428
1208.5060962514535        -10404.030781958549      1125772.0836477475
1187.2569881225577        -10405.715036931044      1125673.3246315424
1236.4633084153234        -10383.106298301549      1140467.733125733
1248.8920106146004        -10401.32531086623       1125516.6062016333
1228.9315083634244        -10402.270740121285      1125957.2474239757
10400.658225478914        0                        -42857.85690678315
10350.655060933343        -80.97625784844986       -43013.39905176553
378.9602969123766         -10398.443581941248      1158260.610419352
389.3390508302316         -10417.214210195343      1144829.9898412148
359.01543172211416        -10398.603380310971      1158435.043889331
369.610253032176          -10417.22668239128       1145127.2647016458
339.0704963547615         -10398.754482691738      1158599.7275388015
349.36074303413466        -10417.058494656621      1145542.6627748667
39.89094469579749         -10399.982787217876      1159931.5036794024
19.94547039903972         -10399.995696874752      1159945.7219517233
31.382075658783858        -10415.374881709553      1149166.2872582271
0                         -10400                   1159950.4703265615
14.473427286265423        -10413.946040631428      1150181.126632503
10500.664554570056        0                        -41469.53342331142
10450.661390024483        -80.97625784844986       -41632.72332474698
319.1254950211167         -10398.896898845445      1158754.8035046542
329.1156794753472         -10417.330604816563      1145630.4972573917
299.1804319442919         -10399.030637959582      1158900.2383625063
309.2453425357193         -10417.509560688375      1145762.427847687
279.23531136092777        -10399.155708650265      1159036.0943099575
289.0955262392861         -10417.393960427517      1146088.419694454
59.836418338484435        -10399.961270196833      1159908.3204520068
50.4539978838155          -10415.811572542103      1148829.726260596
79.78188680564203         -10399.931144430995      1159875.6397201729
69.75777072574873         -10417.070882688502      1147902.3405453737
159.56361948311647        -10399.724507091038      1159652.7788431228
139.61821636868726        -10399.78909262538       1159722.4177606497
149.93338100343536        -10417.534739559347      1147224.0013360449
119.67279027185853        -10399.845058398827      1159782.7718205291
129.70187654163917        -10418.165826505729      1146895.942142658
99.72734560491932         -10399.892407991158      1159833.7852432446
109.56715520020681        -10418.499050720631      1146759.7556112166
89.61928421318284         -10418.026882396955      1147169.9746189734
179.5089952271437         -10399.651297663653      1159573.6527685013
169.8824853994685         -10417.372307818488      1147209.4141749141
199.45433923585884        -10399.569459657316      1159485.0276565165
189.52558198617555        -10417.271963114901      1147137.5485532756
259.2901375224008         -10399.272118965098      1159162.4850692588
268.9604438608953         -10417.728063577639      1146081.3539826758
239.34491469602582        -10399.379876385821      1159279.4307727313
249.3085632780486         -10418.06083938742       1146053.943390712
219.3996471662524         -10399.4789878308        1159386.9579261385
229.5762139751264         -10417.763107116101      1146454.2957445874
209.50921513760423        -10417.336160924535      1146931.7511833957
0                         -10421.657701415814      1144793.2199836713
10600.670883661198        0                        -40124.80088792917
10550.667719115627        -80.97625784844986       -40294.80293349061
0                         -10447.08097450685       1127067.1418069724
21.057109860771476        -10434.055211817886      1136131.3609273206
10700.67721275234         0                        -38822.5154003025
10650.674048206769        -80.97625784844986       -38998.5450834562
0                         -10476.872210447127      1106394.5299646335
25.130632703724846        -10464.88485705255       1114686.0697743648
10800.683541843484        0                        -37561.54499379661
10750.680377297911        -80.97625784844986       -37742.8666690655
0                         -10511.781868139336      1082310.8783075016
30.226842076146582        -10495.281116412416      1093653.823427786
10900.689870934626        0                        -36340.77095738672
10850.686706389055        -80.97625784844986       -36526.695643402134
0                         -10552.689341821297      1054298.031681326
37.393233733896516        -10532.54242934339       1068030.6200640474
11000.696200025768        0                        -35159.08902953664
10950.693035480195        -80.97625784844986       -35348.97226335781
0                         -10600.625114145103      1021779.5412227008
46.1256685927716          -10577.979167098058      1037041.4474511227
11100.70252911691         0                        -34015.4104712306
11050.699364571337        -80.97625784844986       -34208.65021756115
0                         -10656.796714624406      984124.6834442415
54.92486321363504         -10631.423547436307      1000982.5727165597
11200.708858208052        0                        -32908.663023777604
11150.70569366248         -80.97625784844986       -33104.69763938198
0                         -10722.619137993319      940667.508968942
62.3782302595189          -10694.865146467004      958780.7074846303
11300.715187299194        0                        -31837.79175715656
11250.712022753622        -80.97625784844986       -32036.098014078423
0                         -10799.750488732876      890739.7736197376
66.10471955117882         -10768.599100089848      910633.0697019374
11400.721516390338        0                        -30801.759814542474
11350.718351844765        -80.97625784844986       -31001.850983654174
0                         -10890.133747469987      833714.9788304223
68.5973705647669          -10849.589014600846      858938.2721246352
11500.72784548148         0                        -29799.549058538618
11450.724680935908        -80.97625784844986       -30000.97305461708
0                         -10989.049759167336      773287.2893744401
75.7255920160971          -10940.398193773779      802535.8312668804
11600.734174572623        0                        -28830.160626251858
11550.73101002705         -80.97625784844986       -29032.49821421143
0                         -11089.186027469297      714350.0940138033
81.2265139978343          -11038.037006364539      743905.493017444
11700.740503663765        0                        -27892.615397531958
11650.737339118192        -80.97625784844986       -28095.478461331226
0                         -11189.322401287909      657778.5156899357
80.94953600431191         -11138.83309795569       685728.5795994325
11800.746832754907        0                        -26985.95438103065
11750.743668209338        -80.97625784844986       -27188.984256130305
0                         -11289.458775106521      603665.493419116
80.96683796967814         -11239.1503406487        630259.8301924834
11900.753161846049        0                        -26109.239026186173
11850.74999730048         -80.97625784844986       -26312.104892587533
0                         -11389.595148925133      552079.9098303228
80.99922341707861         -11339.401818371125      577332.6475193581
12000.759490937191        0                        -25261.551463143198
11950.756326391624        -80.97625784844986       -25463.948802736908
0                         -11489.731522743743      503066.39574025385
81.01865428455693         -11439.606121121442      526989.7472381514
12100.765820028335        0                        -24441.99467756947
12050.762655482764        -80.97625784844986       -24643.643791829672
0                         -11589.867896562357      456646.95396629575
81.0284195593127          -11539.776358549532      479254.4819717004
12200.772149119477        0                        -23649.69262421929
12150.768984573906        -80.97625784844988       -23850.33721385577
0                         -11690.004270380967      412822.53500506905
81.03279048517938         -11639.927424537991      434128.71375596995
12300.77847821062         0                        -22883.790284391052
12250.775313665048        -80.9762578484499        -23083.1960879094
0                         -11790.140644199579      371574.85424013645
81.034544044419           -11740.069495603057      391597.60482567083
12400.784807301761        0                        -22143.45367129929
12350.781642756192        -80.97625784845          -22341.40716327816
0                         -11890.277018018192      332868.356177816
81.03518134755062         -11840.207884755306      351630.9799774739
12500.791136392903        0                        -21427.869787676234
12450.787971847332        -80.97625784845049       -21624.17693464999
0                         -11990.413391836802      296652.26882212213
81.03540951513591         -11940.344897441406      314184.0500286939
12600.797465484045        0                        -20736.246539527525
12550.79430093847         -80.97625784845232       -20930.73161265004
0                         -12090.549765655416      262862.686760409
81.03553563847161         -12040.481408601932      279198.5728989875
12700.803794575188        0                        -20067.81261126801
12650.800630029604        -80.97625784845937       -20260.317052932995
0                         -12190.686139474026      231424.63166565352
81.0356717041301          -12140.61777489091       246604.4680562372
12800.810123666331        0                        -19421.817302537427
12750.806959120702        -80.97625784848579       -19612.19864725348
0                         -12290.822513292638      202254.04734067773
81.03580619699393         -12240.754175106873      216321.68908744722
12900.816452757474        0                        -18797.53033130868
12850.813288211686        -80.97625784858211       -18985.661181423555
0                         -12390.95888711125       175259.69496296986
81.03586787910746         -12340.890654600435      188262.14119489337
13000.822781848616        0                        -18194.241611787947
12950.81961730223         -80.97625784892234       -18380.00866000997
0                         -12491.095260929862      150344.92235443427
81.03582403852607         -12441.027146883012      162331.49692107178
13100.829110939758        0                        -17611.261003763375
13050.825946391238        -80.97625785008138       -17794.564105265803
0                         -12591.231634748474      127409.28873594967
81.03571557106575         -12541.163576204412      138430.86137429587
13200.8354400309          0                        -17047.918036618943
13150.832275475057        -80.97625785387571       -17228.66932938978
0                         -12691.368008567086      106350.03286785255
81.03561362045184         -12641.2999323338        116458.30496037671
13300.841769122042        0                        -16503.561613975628
13250.838604542476        -80.97625786577001       -16681.684684442556
0                         -12791.504382385698      87063.37842106001
81.03555922953353         -12741.4362507251        96310.26145082084
13400.848098213184        0                        -15977.559699633168
13350.844933561746        -80.97625790136443       -16152.988792188817
0                         -12891.64075620431       69445.67576398309
81.03556388851935         -12841.572556825507      77882.76459394729
13500.854427304328        0                        -15469.298980245536
13450.851262452923        -80.97625800282388       -15641.978254976095
0                         -12991.777130022921      53394.38370416453
81.03562682058202         -12941.708858357315      61072.50832107437
13600.86075639547         0                        -14978.184541410215
13550.857591046382        -80.97625827763444       -15148.067357391623
0                         -13091.913503841533      38808.89809069978
81.03572961320178         -13041.845189242178      45777.74183957141
13700.867085486612        0                        -14503.6394908497
13650.863919074798        -80.9762589797009        -14670.687745583558
0                         -13192.049877660145      25591.23628686731
81.03582372962215         -13141.981591326954      31899.02772876785
13800.873414577754        0                        -14045.104603929174
13750.870246358108        -80.97626062929368       -14209.28809938723
0                         -13292.186251478757      13646.588391381243
81.03584960402777         -13242.118057258236      19339.863748514854
13900.879743668896        0                        -13602.037948184545
13850.876573376388        -80.9762639725514        -13763.333792978701
0                         -13392.322625297369      2883.747349533021
81.0357912347775          -13342.254523000147      8007.167758768482
14000.886072760039        0                        -13173.914503597005
13950.882901814888        -80.97626921395734       -13332.306548072107
0                         -13492.458999115981      -6784.56934329775
81.03568802130995         -13442.390932567505      -2188.3586800023954
14100.892401851183        0                        -12760.22577812553
14050.88923365648         -80.97627462806956       -12915.704087376114
0                         -13592.595372934593      -15441.493782804248
81.0355943739288          -13542.527287858182      -11331.96272504458
14200.898730942325        0                        -12360.479419661284
14150.895568591863        -80.97627683607978       -12513.039787551024
0                         -13692.731746753203      -23165.865452328337
81.03553565987485         -13642.663623254884      -19504.6539207517
14300.905060033467        0                        -11974.198825941801
14250.901902725573        -80.97627383800865       -12123.84232022278
0                         -13792.868120571815      -30032.16085535115
81.0355067304812          -13742.799965436141      -26783.096602678674
14400.911389124609        0                        -11600.922753365145
14350.908232304952        -80.97626741019063       -11747.655272332175
0                         -13893.004494390427      -36110.48388106426
81.03549441501869         -13842.936321054107      -33239.57236451953
14500.917718215751        0                        -11240.204925910895
14450.914558060605        -80.97626160047325       -11384.036768216487
0                         -13993.14086820904       -41466.606705430095
81.03548960591026         -13943.072686440348      -38941.99946440117
14600.924047306893        0                        -10891.61364497288
14550.920883857261        -80.97625861471441       -11032.559114729249
0                         -14093.277242027652      -46162.05200299176
81.03548783916253         -14043.209056891892      -43953.997266691236
14700.930376398035        0                        -10554.731401103492
14650.927211852462        -80.97625784844986       -10692.808455233811
0                         -14193.413615846262      -50254.20820328585
81.03548722314295         -14143.34542950512       -48334.986933106666
14800.936705489179        0                        -10229.154488831824
14750.933540943604        -80.97625784844986       -10364.384410143395
0                         -14293.549989664874      -53796.470472973735
81.03548701856555         -14243.481802926943      -52140.32106541325
14900.943034580321        0                        -9914.492623885644
14850.939870034752        -80.97625784844986       -10046.899703800633
0                         -14393.686363483484      -56838.40102857649
81.03548695367229         -14343.618176623359      -55421.43566919831
15000.949363671463        0                        -9610.36856580862
14950.946199125894        -80.97625784844986       -9739.979803862932
0                         -14493.822737302098      -59425.903264545545
81.03548693394629         -14443.754550406326      -58226.018527352506
15100.955692762605        0                        -9316.4177444347
15050.952528217034        -80.97625784844986       -9443.262572446785
0                         -14593.95911112071       -61601.404993041644
81.03548692817937         -14543.890924214997      -60598.18887317201
15200.962021853748        0                        -9032.287891222993
15150.958857308176        -80.97625784844986       -9156.397915723881
0                         -14694.09548493932       -63404.046830855
81.03548692655191         -14644.027298030936      -62578.684038872336
15300.96835094489         0                        -8757.638676412796
15250.96518639932         -80.97625784844986       -8879.047438756932
0                         -14794.231858757934      -64869.872508553
81.03548692610705         -14744.163671848859      -64205.04946748874
15400.974680036032        0                        -8492.14135270679
15350.971515490462        -80.97625784844986       -8610.884105168254
0                         -14894.368232576544      -66032.01817188646
81.03548692598892         -14844.300045667296      -65511.82909230638
15500.981009127176        0                        -8235.478404609285
15450.977844581605        -80.97625784844986       -8351.591902919186
0                         -14994.504606395156      -66920.8990511748
81.03548692595838         -14944.436419485863      -66530.75371329469
15600.987338218318        0                        -7987.343204169258
15550.984173672747        -80.97625784844986       -8100.865514437844
0                         -15094.640980213768      -67564.39098697608
81.03548692595069         -15044.572793304462      -67290.92553512956
15700.99366730946         0                        -7747.439673858302
15650.990502763889        -80.97625784844986       -7858.409993339427
0                         -15194.77735403238       -67988.00626332738
81.03548692594883         -15144.709167123074      -67818.99694855588
15800.999996400602        0                        -7515.48195659653
15750.99683185503         -80.97625784844986       -7623.940447690151
0                         -15294.913727850992      -68215.0624222872
81.03549344546518         -15244.84553162654       -68139.34310554179
15901.006325491744        0                        -7291.194092545797
15851.003160946171        -80.97625784844986       -7397.181729206725
0                         -15395.050101669603      -68266.84333245065
81.03551874030474         -15344.981877633543      -68274.22703873008
16001.012654582886        0                        -7074.30970339826
15951.009490037313        -80.97625784844988       -7177.8681289567685
0                         -15495.186475488215      -68162.75216342867
81.03556775216019         -15445.118223831445      -68243.95668617955
16101.018983674028        0                        -6864.571683980932
16051.015819128457        -80.97625784844992       -6965.74307987378
0                         -15595.322849306827      -67920.45599520473
81.03562405993945         -15545.254605025048      -68067.03353559456
16201.025312765172        0                        -6661.731901459348
16151.0221482196          -80.97625784844998       -6760.558866108622
0                         -15695.45922312544       -67556.02202997776
81.03567519199883         -15645.391002624616      -67760.29322972636
16301.031641856314        0                        -6465.550902110528
16251.028477310741        -80.97625784845008       -6562.076339575894
0                         -15795.595596944051      -67084.04536802623
81.03573742879274         -15745.527353124578      -67339.03781125152
16401.037970947455        0                        -6275.797624879838
16351.034806401884        -80.97625784845017       -6370.064642650756
0                         -15895.731970762663      -66517.76841374992
81.03583487898204         -15845.66366954139       -66817.15874099876
16501.0443000386          0                        -6092.249123277573
16451.04113549303         -80.97625784845023       -6184.300937850871
0                         -15995.868344581275      -65869.19225477682
81.03595609729672         -15945.800024143418      -66207.25195133522
16601.050629129742        0                        -5914.690294692086
16551.04746458417         -80.9762578484502        -6004.570145483326
0                         -16096.004718399887      -65149.18033668928
81.03605020647257         -16045.93643571956       -65520.72591530674
16701.056958220885        0                        -5742.91361654949
16651.05379367531         -80.97625784845012       -5830.664687352545
0                         -16196.141092218499      -64367.55465455553
81.0360897265524          -16146.072869995667      -64767.90172896462
16801.063287312027        0                        -5576.71889033878
16751.06012276645         -80.97625784844999       -5662.384237253394
0                         -16296.27746603711       -63533.18478597959
81.03607485537326         -16246.20930841789       -63958.105201628256
16901.06961640317         0                        -5415.912992328568
16851.066451857598        -80.9762578484499        -5499.53547874227
0                         -16396.413839855722      -62654.070192501094
81.03600139009963         -16346.345754594908      -63099.752302805085
17001.07594549431         0                        -5260.309632524978
16951.07278094874         -80.97625784844988       -5341.931869147077
0                         -16496.550213674334      -61737.41620467358
81.03588662558185         -16446.48216709749       -62200.42877277257
17101.082274585453        0                        -5109.729120026394
17051.079110039882        -80.97625784844986       -5189.393411268899
0                         -16596.686587492946      -60789.70400864159
81.03579693768778         -16546.618483602677      -61266.962846191745
17201.088603676595        0                        -4963.998135574945
17151.085439131017        -80.97625784844988       -5041.746430782132
0                         -16696.822961311558      -59816.75498737916
81.03581301664448         -16646.754717817377      -60305.4913803119
17301.094932767737        0                        -4822.949510487434
17251.091768222166        -80.9762578484499        -4898.823360847059
0                         -16796.95933513017       -58823.78984324122
81.03594293101878         -16746.8909732332        -59321.521264170275
17401.10126185888         0                        -4686.422013256207
17351.09809731331         -80.97625784844996       -4760.46253184277
0                         -16897.09570894878       -57815.482903106866
81.0360962437444          -16847.02735408081       -58319.98689840964
17501.10759095002         0                        -4554.260142579013
17451.104426404447        -80.97625784845015       -4626.507969509724
0                         -16997.232082767394      -56796.01193445909
81.03615952006218         -16947.16385975888       -57305.30329239298
17601.113920041164        0                        -4426.313926230364
17551.110755495585        -80.97625784845076       -4496.809197675374
0                         -17097.368456586002      -55769.103747199755
81.03608609907724         -17047.30039040877       -56281.41369639052
17701.120249132306        0                        -4302.438726793463
17651.117084586735        -80.97625784845303       -4371.22104742381
0                         -17197.504830404614      -54738.07587539849
81.03592102667189         -17147.436847496738      -55251.832139106584
17801.12657822345         0                        -4182.495053753936
17751.123413677877        -80.9762578484624        -4249.60347309978
0                         -17297.64120422323       -53705.87466412412
81.03574636195286         -17247.573210401406      -54219.68242417434
17901.132907314593        0                        -4066.3483814473534
17851.129742769015        -80.97625784850173       -4131.821371646062
0                         -17397.777578041838      -52675.110074106524
81.0356176669455          -17347.70952432381       -53187.73462562651
18001.139236405736        0                        -3953.86897418908
17951.13607186011         -80.97625784866696       -4017.7444127115887
0                         -17497.913951860453      -51648.0874719678
81.0355443583845          -17447.845838301226      -52158.43897445585
18101.145565496878        0                        -3844.931713674969
18051.14240095103         -80.97625784935573       -3907.246867357224
0                         -17598.05032567906       -50626.83663278662
81.03550973630168         -17547.982172838903      -51133.95653760619
18201.15189458802         0                        -3739.415935470229
18151.148730041084        -80.97625785220107       -3800.207448040243
0                         -17698.186699497674      -49613.138171551516
81.03549535285104         -17648.118526450657      -50116.18681085157
18301.158223679162        0                        -3637.2052703178633
18251.15505912693         -80.97625786383043       -3696.509150828775
0                         -17798.323073316285      -48608.547617143304
81.03548986647412         -17748.25489148816       -49106.7927555836
18401.164552770304        0                        -3538.1874898205947
18351.161388192977        -80.9762579106943        -3596.0391039991687
0                         -17898.459447134897      -47614.41732969948
81.03548790267742         -17848.39126193871       -48107.22366865476
18501.170881861446        0                        -3442.254358018119
18451.167717169028        -80.97625809571863       -3498.6884208010165
0                         -17998.59582095351       -46631.91644578972
81.03548723621019         -17948.52763458381       -47118.7360610885
18601.17721095259         0                        -3349.3014838712274
18551.17404575474         -80.97625880372154       -3404.3520569648135
0                         -18098.73219477212       -45662.04901871219
81.03548702054411         -18048.6640080235        -46142.412673379826
18701.18354004373         0                        -3259.2281895068713
18651.180372757215        -80.97626138220183       -3312.928675030714
0                         -18198.868568590733      -44705.67050870209
81.03548695372476         -18148.800381727076      -45179.17976583229
18801.189869134872        0                        -3171.9373675092284
18751.186693980482        -80.97627004040585       -3224.3205115516885
0                         -18299.00494240935       -43763.50276699708
81.03548693382886         -18248.9367555125        -44229.822828386496
18901.196198226015        0                        -3087.335350552023
18851.192997851595        -80.97629525953609       -3138.4332510073905
0                         -18399.141316227957      -42836.14764770447
81.03548692811516         -18349.073129321936      -43295.00085083014
19001.202527317157        0                        -3005.331782601239
18951.19927156087         -80.97635069510393       -3055.175897253835
0                         -18499.27769004657       -41924.09936832361
81.03548692652724         -18449.209503138107      -42375.25928614574
19101.2088564083          0                        -2925.8394976505856
19051.205628081323        -80.97641325536942       -2974.460538223638
0                         -18599.41406386518       -41027.75576976923
81.03548692609887         -18549.345876956086      -41471.04181043516
19201.215185499444        0                        -2848.7743697480655
19151.21202095387         -80.97654657250136       -2896.202472025005
0                         -18699.550437683793      -40147.428440331634
81.03548692598638         -18649.482250774538      -40582.701041804095
19301.221514590587        0                        -2774.0552189728937
19251.21835004501         -80.97698877463237       -2820.3200382385353
0                         -18799.686811502404      -39283.35215604034
81.03548692595756         -18749.618624593113      -39710.50824256873
19401.22784368173         0                        -2701.6025375989316
19351.224679136158        -80.97850013256581       -2746.734344248947
0                         -18899.823185321016      -38435.6932271547
81.03548692595037         -18849.754998411718      -38854.66215786106
19501.23417277287         0                        -2631.3402478355115
19450.78417837845         -81.25669431576753       -2675.711125445779
0                         -18999.95955913963       -37604.5572590038
81.03548786121685         -18949.89167419978       -38015.29451891469
19601.240501864013        0                        -2563.1934104821607
19550.14791941046         -81.58406751878584       -2606.9483556538926
0                         -19100.09593295824       -36789.995269140214
81.0335111154287          -19050.034508969333      -37192.434590829434
19701.246830955155        0                        -2497.0842982502704
19648.623084258845        -80.9775894286476        -2540.716862102066
0                         -19200.232306776852      -35992.010268885584
81.0233579656864          -19150.19921837078       -36385.98556494371
19801.253160046297        0                        -2432.9841662272083
19742.982617835183        -79.55913173082087       -2478.99648264259
0                         -19300.368680595464      -35210.55359616556
80.99271619162637         -19250.404183089337      -35595.796542569886
19901.259292687344        0                        -2370.741673256745
19847.447179964587        -87.86656209385237       -2413.732859731081
0                         -19400.50505441408       -34445.536074983065
80.89307350713896         -19350.688451196682      -34821.515098176045
20000.000000000004        -198.7468399536321       -2331.381758680879
20000                     -98.74070731265519       -2321.859241898224
19927.081584886237        -151.95769561262233      -2371.0397495105044
20000                     -298.75316904477535      -2339.4335777953434
19922.578888172313        -249.04998855234598      -2382.2562914326277
20000                     0                        -2310.8306237811557
19935.157611507635        -67.71299300382597       -2357.6546259998563
0                         -19500.641428232688      -33696.85103571833
80.57314988384124         -19451.137594958564      -34062.45822110249
20000                     -1698.8417763207804      -2317.383283890265
20000                     -1598.835447229637       -2326.413022679884
19919.023742151545        -1648.8386117752088      -2368.167134364113
19919.023742151545        -1748.844940866352       -2358.2745051913093
19919.023742151545        -1848.8512699574956      -2347.3775874772373
19919.023742151545        -1948.8575990486386      -2335.5054167761414
19919.023742151545        -2048.8639281397814      -2322.687826602561
19919.023742151545        -2148.870257230925       -2308.9546711029802
19919.023742151545        -2648.9019026866404      -2227.58680171618
19919.023742151545        -2748.908231777783       -2208.980101164005
19919.023742151545        -2848.9145608689255      -2189.664202679142
19919.023742151545        -2948.9208899600694      -2169.667365595794
20000                     -3098.9303835967835      -2098.9654037931136
19919.023742151545        -3048.9272190512124      -2149.018157511811
20000                     -5999.113927239923       -3938.046469712488
20000                     -5899.10759814878        -3802.8002694853035
19919.023742151545        -5949.110762694351       -3930.911486420439
20000                     -5699.094939966496       -3540.8824219411417
20000                     -5599.088610875354       -3414.325437731699
19919.023742151545        -5649.091775420925       -3531.0486098102865
20000                     -5799.101269057638       -3670.388533360339
19919.023742151545        -5849.104433603209       -3794.650981581743
19919.023742151545        -5749.098104512067       -3661.3427643242553
20000                     -5499.082281784211       -3290.7522202385103
19919.023742151545        -5549.085446329783       -3403.8092186039485
20000                     -5399.075952693069       -3170.1769377746573
19919.023742151545        -5449.079117238641       -3279.64675319775
20000                     -5299.069623601927       -3052.5940345605754
19919.02374202425         -5349.072788329567       -3158.563511833098
19919.023742151545        -6049.117091785494       -4070.0358902522717
20000                     -398.75949813591853      -2346.0650144945976
19920.144529115125        -348.3835859174773       -2391.0097435491584
20000                     -498.7658272270618       -2351.321273334723
19919.815634432536        -448.34267395395887      -2397.1026195420473
20000                     -598.7721563182049       -2355.2315587451353
19919.43303417526         -548.4317382588639       -2401.8420020478366
20000                     -698.7784854093481       -2357.8185290997476
19919.160614228877        -648.5381360443112       -2405.1517470336476
0                         -19600.7778020513        -32964.474624152164
80.42909207594501         -19551.282254247086      -33322.0274710551
20000                     -6199.126585422207       -4216.627878386702
19919.023742151545        -6149.1234208766355      -4211.915310091426
20000                     -6299.13291451335        -4359.718803673258
19919.023742151545        -6249.1297499677785      -4356.419852934105
20000                     -6399.139243604493       -4505.138316385807
19919.023742151545        -6349.136079058921       -4503.3955585130325
20000                     -798.7848145004914       -2359.10842526142
19919.07600375386         -748.6676873607408       -2407.010349231845
20000                     -898.7911435916346       -2359.1376440633953
19919.035018763116        -848.7420799257824       -2407.534100315706
20000                     -1498.8291181384939      -2334.4161809808866
19919.023742151545        -1548.8322826840658      -2377.0258337775435
20000                     -998.7974726827778       -2357.9335119176053
19919.027132196417        -948.7819760382855       -2406.7627121797454
19999.999999999996        -1098.803801773921       -2355.5240382140837
19919.024507694616        -1048.7991616292566      -2404.7443077205885
20000                     -1198.8101308650641      -2351.93933461021
19919.02374212621         -1148.8069663194924      -2401.5108673644554
20000                     -1398.8227890473506      -2341.3578968265756
19919.023742151545        -1448.8259535929221      -2384.8201767260566
20000                     -1298.8164599562074      -2347.207894101459
19919.023742151545        -1348.8196245017791      -2391.5190166827365
19919.023742151545        -1248.8132954106359      -2397.092471989398
19919.023742151545        -2548.8955735954974      -2245.4550443446956
19919.023742151545        -2448.8892445043543      -2262.5550126725543
19919.023742151545        -2348.882915413211       -2278.8578639274506
19919.023742151545        -2248.8765863220683      -2294.334939387112
20000                     -4399.012661781641       -2121.897782978946
19919.02374206772         -4349.009497101989       -2107.7911930975247
19919.023742121684        -4249.003168093943       -2017.2036710140108
19919.023742141475        -4148.996839036148       -1928.935666759904
20000                     -3998.9873454170697      -1891.2872728740974
19919.023742148314        -4048.9905099569805      -1912.7367861841715
19919.023742151545        -3148.933548142355       -2127.7450681832165
19919.023742151545        -3248.9398772334976      -2105.875717624694
19919.023742151545        -3348.9462063246397      -2083.438129364609
19919.023742151545        -3448.9525354157813      -2060.4601114185966
19919.023742151545        -3548.958864506918       -2036.968446879596
19919.023742151527        -3648.9651935980332      -2012.9901539030468
19919.023742151465        -3748.971522689077       -1988.5519061441034
19919.02374215055         -3948.984180869788       -1938.3991895576394
19919.023742151254        -3848.977851779864       -1963.6795319225919
20000                     -5199.063294510784       -2937.9852726818626
19919.0237415177          -5249.066459778305       -3040.5449746749086
20000                     -5099.0569654196415      -2826.309759004691
19919.023740512188        -5149.060131212808       -2925.5607518140764
19919.02373939258         -5049.053802004031       -2813.564658994919
19919.023741931323        -4449.01582601535        -2200.7765030840815
20000                     -4599.025319963927       -2310.048127317428
19919.02374162191         -4549.022154802878       -2296.239323434857
19919.023741029057        -4649.028483541871       -2394.2611279007037
19919.0237401436          -4749.034812508108       -2494.9262036646646
19919.02373887487         -4949.047472066966       -2704.5031567646215
19919.023739244578        -4849.041142028658       -2598.314729547966
0                         -19700.91417586991       -32247.944486844888
80.5993405958874          -19651.262493026872      -32598.98661887148
20000                     -7599.215192698201       -6356.378045354994
20000                     -7499.208863607058       -6199.66818883985
19919.023742029527        -7549.212027956724       -6383.774322381704
20000                     -7699.221521789344       -6512.53924201475
19919.023741831494        -7649.21835678825        -6543.045458025888
20000                     -7799.227850880486       -6667.935994613926
19919.023741383477        -7749.224685436453       -6701.617911353951
20000                     -7899.234179971628       -6822.362061784058
19919.023740528915        -7849.231014015383       -6859.275599638164
20000                     -7999.240509062771       -6975.625918477698
19919.02373926277         -7949.237342930017       -7015.814910112408
20000                     -8099.246838153913       -7127.544115815908
19919.02373799681         -8049.243672659336       -7171.043771028916
20000                     -7399.202534515916       -6042.626503473242
19919.02374210804         -7449.205698986979       -6224.027470948193
20000                     -7299.196205424774       -5885.478278564657
19919.023742136866        -7349.1993699445675      -6064.031723909611
20000                     -7199.189876333631       -5728.457704665126
19919.02374214683         -7249.193040870928       -5904.022127209707
20000                     -7099.183547242489       -5571.801340379431
19919.023742150097        -7149.186711785561       -5744.241255144028
20000                     -6999.177218151347       -5415.740782436097
19919.023742151123        -7049.180382696199       -5584.932992979353
20000                     -6499.145572695635       -4652.709476281892
19919.023742151545        -6449.142408150063       -4652.669234208301
20000                     -6599.151901786778       -4802.245265379461
19919.023742151545        -6549.148737241205       -4804.051805402312
20000                     -6699.15823087792        -4953.540171485551
19919.023742151545        -6649.155066332346       -4957.336966518354
20000                     -6799.164559969062       -5106.373392330788
19919.023742151538        -6749.161395423478       -5112.302392725729
20000                     -6899.170889060204       -5260.516957820474
19919.02374215143         -6949.174053605578       -5426.341685523369
19919.023742151516        -6849.16772451458        -5268.7164370177225
0                         -19801.050549688523      -31546.87812704426
78.65395067844943         -19751.41313348739       -31890.405112892524
20000                     -8199.253167245055       -7277.932681419789
19919.023737497886        -8149.250003144135       -7324.775148766978
20000                     -8299.259496336197       -7426.625548936674
19919.02373824114         -8249.256333469051       -7476.835939409343
20000                     -8399.26582542734        -7573.463156289244
19919.02373981588         -8349.262662718817       -7627.061672594412
20000                     -8499.272154518483       -7718.307678199052
19919.02374123749         -8449.268991031051       -7775.291025999868
20000                     -8599.278483609625       -7861.007782302496
19919.02374196535         -8549.27531933008        -7921.382559476101
20000                     -8699.284812700767       -8001.436254682328
19919.023742151217        -8649.281648154638       -8065.198776095628
20000                     -8799.29114179191        -8139.481165870869
19919.02374215039         -8749.287977244348       -8206.612021701998
20000                     -8899.297470883052       -8275.013730842977
19919.02374214769         -8849.294306330698       -8345.500505903836
20000                     -8999.303799974194       -8407.937207892508
19919.023742139227        -8949.300635406677       -8481.76078334782
20000                     -9099.310129065336       -8538.149248821994
19919.02374211389         -9049.306964453064       -8615.280165598206
20000                     -9199.31645815648        -8665.566370732507
19919.02374204199         -9149.313293423054       -8745.972980050274
20000                     -9299.322787247622       -8790.10451000984
19919.023741850433        -9249.319622220084       -8873.75194385862
20000                     -9399.329116338764       -8911.68539665334
19919.023741379806        -9349.325950690554       -8998.53655032028
5099.0569654197925        -20000                   -28596.214086434386
5199.063294510935         -20000                   -28493.039913500543
5149.060129965679         -19919.02374215136       -29085.069951823534
5299.069623602078         -20000                   -28386.20221496876
5249.066459056593         -19919.023742151494      -28977.51171721592
5399.07595269322          -20000                   -28275.930114383456
5349.072788147673         -19919.023742151534      -28866.25982697731
5499.082281784362         -20000                   -28162.133672636195
5449.079117238797         -19919.023742151545      -28751.368585492204
4999.05063632865          -20000                   -28695.89497709087
5049.05380087532          -19919.02374215091       -29188.90434153393
4899.044307237507         -20000                   -28791.846229895305
4949.047471786722         -19919.023742149468      -29288.97538451599
4799.037978146365         -20000                   -28884.319076941047
4849.041142703286         -19919.02374214508       -29385.283037336267
4699.031649055223         -20000                   -28972.878489443214
4749.03481363359          -19919.023742132384      -29477.78528553052
4599.025319964081         -20000                   -29057.83230882511
4649.028484595839         -19919.02374209782       -29566.472299877165
4499.018990872938         -20000                   -29139.390476934346
4549.022155618725         -19919.023742010675      -29651.400590438072
4399.012661781796         -20000                   -29217.269158142968
4449.015826721563         -19919.02374181365       -29732.539409803027
0                         -19901.186709153557      -30861.11453398863
70.88906382611839         -19847.31073557593       -31227.070460260788
20000                     -10699.411394523615      -10200.45176475365
20000                     -10599.405065432473      -10121.40871741819
19919.023742151545        -10649.408229978044      -10324.006199553498
20000                     -10799.417723614757      -10276.066705436764
19919.023742151545        -10749.414559069186      -10401.994550939826
20000                     -10899.4240527059        -10348.25519245482
19919.023742151545        -10849.420888160326      -10476.482935887567
20000                     -10999.430381797041      -10417.015818510217
19919.023742151545        -10949.427217251468      -10547.472769573389
20000                     -11099.436710888183      -10482.354369204659
19919.023742151545        -11049.43354634261       -10614.967083513142
20000                     -11299.44936907047       -10602.807905235952
20000                     -11199.443039979327      -10544.282946791622
19919.023742151545        -11249.446204524897      -10739.507800193054
19919.023742151545        -11149.439875433754      -10678.975254499028
20000                     -10499.39873634133       -10038.944286936547
19919.023742151545        -10549.401900886902      -10242.520087411793
20000                     -10399.392407250187      -9953.07127918128
19919.023742151545        -10449.39557179576       -10157.545641497787
20000                     -10299.386078159045      -9863.800246478842
19919.023741606296        -10349.389243484457      -10069.0931840903
20000                     -10199.379749067903      -9771.146805824023
19919.02373948172         -10249.382916737572      -9977.174954793276
20000                     -9499.335445429906       -9030.24665340399
19919.02374034355         -9449.332278690452       -9120.256237354504
20000                     -9599.341774521048       -9145.725555004705
19919.02373835374         -9549.338606280862       -9238.84783284006
20000                     -9699.34810361219        -9258.0631441344
19919.023735142957        -9649.344934006194       -9354.250722563747
20000                     -9799.354432703334       -9367.215796196431
19919.02373108218         -9749.351263045743       -9466.41361896249
20000                     -9899.360761794476       -9473.138874981689
19919.023727723452        -9849.35759463313        -9575.29156008481
20000                     -9999.367090885618       -9575.789569100389
19919.023727190695        -9949.363928314364       -9680.840558001357
20000                     -10099.37341997676       -9675.1343572346
19919.023735245184        -10149.376590166477      -9881.809949745673
19919.02373023453         -10049.370261010305      -9783.023160772556
20000                     -11399.455698161612      -10657.944338315723
19919.023742151545        -11349.452533616039      -10796.576430131632
6199.126585422358         -20000                   -27272.963581559427
6299.132914513501         -20000                   -27133.408495303574
6249.129749967931         -19919.023742151545      -27707.993105458983
6099.120256331216         -20000                   -27409.437145188585
6149.123420876788         -19919.023742151545      -27849.84203731114
5599.088610875505         -20000                   -28044.775846433575
5549.085446329936         -19919.023742151545      -28632.878462890414
5699.094939966647         -20000                   -27924.314444153628
5649.091775421078         -19919.023742151545      -28510.85894593643
5799.101269057789         -20000                   -27800.394737374056
5749.09810451222          -19919.023742151545      -28385.319596557925
5999.113927240074         -20000                   -27542.858776010256
6049.117091785646         -19919.023742151545      -27988.5766490863
5899.107598148931         -20000                   -27673.125009005103
5849.104433603362         -19919.023742151545      -28256.373659300007
5949.110762694504         -19919.023742151545      -28124.108709128035
4299.006332690654         -20000                   -29291.451462070658
4349.009497852704         -19919.023741438195      -29809.9108807708
4199.000003599511         -20000                   -29362.03150230968
4249.003168831289         -19919.023740882913      -29883.55051478503
4098.993674508369         -20000                   -29429.149841191957
4148.996839445136         -19919.023740329645      -29953.495211566973
3998.9873454172266        -20000                   -29492.78189660169
4048.990509727964         -19919.023740113767      -30019.780012020357
3898.981016326084         -20000                   -29552.935208268173
3948.9841800969666        -19919.023740440003      -30082.454581977083
3798.9746872349415        -20000                   -29609.709067005242
3848.9778509536586        -19919.023741127978      -30141.600218994543
3698.9683581437994        -20000                   -29663.2601749281
3748.97152221989          -19919.023741749646      -30197.283055955704
3598.962029052657         -20000                   -29713.624260624947
3648.9651934825924        -19919.023742068533      -30249.57106857807
3498.9556999615147        -20000                   -29760.784289675834
3548.958864512783         -19919.023742148238      -30298.53697535872
3398.949370870372         -20000                   -29804.826221488805
3448.9525354343355        -19919.023742140937      -30344.26068715921
3298.9430417792296        -20000                   -29845.91243637058
3348.9462063805368        -19919.023742118996      -30386.810913794994
3198.9367126880875        -20000                   -29884.0225128733
3248.9398773900516        -19919.023742056484      -30426.242907212378
3098.930383596945         -20000                   -29919.207046514115
3148.9335485418383        -19919.023741889487      -30462.64888727928
2998.924054505803         -20000                   -29951.638401902816
3048.9272199592556        -19919.023741479312      -30496.1525701054
2898.9177254146603        -20000                   -29981.421922944264
2948.9208917526335        -19919.023740582405      -30526.82914659233
2598.898738141233         -20000                   -30055.910115967974
2548.895575846475         -19919.02373078818       -30623.85901363126
2698.9050672323756        -20000                   -30033.423051335678
2648.9019068297916        -19919.0237331243        -30603.203990069534
2798.911396323518         -20000                   -30008.64518676366
2748.908235855079         -19919.023736264833      -30580.237218826514
2848.9145638625437        -19919.023738892614      -30554.809898283114
2398.8860799589484        -20000                   -30094.402992216066
2448.8892432454113        -19919.02373078182       -30642.33684981173
198.74683995381613        -20000                   -30201.354991593867
298.7531690449585         -20000                   -30201.358164966576
255.5593238708182         -19919.129433963368      -30740.993966833877
98.74070731265672         -20000                   -30200.953012203314
152.60410294882456        -19911.954216986167      -30788.95254024361
0                         -20000                   -30201.68425332607
64.44677481751994         -19932.09033234313       -30652.48772044383
20000                     -11499.462027252754      -10709.712403098672
19919.023742151545        -11449.45886270718       -10850.199315819713
20000                     -11599.468356343896      -10758.12714786658
19919.023742151545        -11549.465191798323      -10900.395066635858
20000                     -11699.474685435038      -10803.21053085497
19919.023742151545        -11649.471520889465      -10947.183060410045
20000                     -11799.48101452618       -10844.988710579852
19919.023742151545        -11749.477849980607      -10990.587356909076
20000                     -11899.487343617324      -10883.486979822273
19919.023742151545        -11849.48417907175       -11030.635101557315
20000                     -11999.493672708466      -10918.727542811655
19919.023742151545        -11949.490508162895      -11067.35285904236
6399.1392436046435        -20000                   -26990.989272612
6349.136079059073         -19919.023742151545      -27563.08983582721
6499.145572695786         -20000                   -26845.81056833925
6449.1424081502155        -19919.023742151545      -27415.266601509724
6599.151901786929         -20000                   -26698.00851171873
6549.148737241358         -19919.023742151545      -27264.616986015462
6699.158230878071         -20000                   -26547.60863613416
6649.1550663325           -19919.023742151545      -27111.242526766116
6799.164559969213         -20000                   -26394.686734328916
6749.161395423643         -19919.023742151545      -26955.238762530254
6899.170889060355         -20000                   -26239.371429300398
6849.167724514784         -19919.023742151545      -26796.71732203187
6999.177218151498         -20000                   -26081.783683417754
6949.174053605927         -19919.023742151545      -26635.77415780361
7099.18354724264          -20000                   -25922.00612156662
7049.180382697069         -19919.023742151545      -26472.50569323408
7199.189876333782         -20000                   -25760.117786697723
7149.186711788213         -19919.023742151545      -26307.022316352242
7299.196205424925         -20000                   -25596.21110134239
7249.193040879353         -19919.023742151545      -26139.417707338875
7399.202534516067         -20000                   -25430.371045907097
7349.199369970497         -19919.023742151545      -25969.779009115882
7499.208863607209         -20000                   -25262.717699841207
7449.2056990616375        -19919.023742151545      -25798.229113962927
7599.215192698352         -20000                   -25093.349142400566
7549.212028152781         -19919.023742151545      -25624.880176788673
2298.8797508678063        -20000                   -30110.664383176947
2348.882911386278         -19919.023733336842      -30658.73158930665
2248.876582198947         -19919.023737099153      -30673.208652378493
2098.867092685521         -20000                   -30137.913922227966
2148.8702549403783        -19919.023740194545      -30685.962646230928
1998.860763594379         -20000                   -30149.31513463799
2048.863927565289         -19919.023741749468      -30697.14046179249
1898.8544345032365        -20000                   -30159.2936781321
1948.8575990491947        -19919.023742150526      -30706.86102218871
1798.8481054120941        -20000                   -30167.91501247519
1848.8512699594924        -19919.0237421471        -30715.19717142727
1398.8227890475246        -20000                   -30190.57244358114
1498.8291181386671        -20000                   -30186.61134341182
1448.8259543220295        -19919.023740924833      -30736.363000951154
1698.8417763209518        -20000                   -30175.3437430076
1748.8449408750055        -19919.02374213264       -30722.206822206634
1598.8354472298095        -20000                   -30181.58659316794
1548.8322828548123        -19919.0237418354        -30732.736935961802
1648.838611813929         -19919.023742073074      -30728.026944771354
498.7658272272433         -20000                   -30201.67539251679
598.7721563183857         -20000                   -30201.687875410207
548.8975132878157         -19918.976460068552      -30743.31192521602
398.7594981361009         -20000                   -30201.532024122687
351.8259887099444         -19918.715629804876      -30744.01756969285
449.7635586171848         -19918.711430076368      -30744.634746805536
698.778485409528          -20000                   -30201.37745369298
648.7757546683224         -19919.02270210952       -30743.371264126374
1298.8164599563822        -20000                   -30193.73545042209
1348.8196274712975        -19919.023737622836      -30739.05657202152
798.7848145006704         -20000                   -30200.916804806777
748.7817306305795         -19919.023330642336      -30743.606708285475
1198.81013086524          -20000                   -30196.259121536543
1248.8133066814005        -19919.023726566647      -30741.028601371596
898.7911435918128         -20000                   -30200.376857281444
848.7880390231845         -19919.023472313846      -30743.761039892608
1098.8038017740976        -20000                   -30198.161818424556
1148.8070044052215        -19919.02369401028       -30742.413738027786
998.7974726829551         -20000                   -30199.501359276404
948.7944235998258         -19919.023530806626      -30743.70174143212
1048.8007390601845        -19919.023618992807      -30743.27490670877
20000                     -12099.500001799608      -10950.749951542151
19919.023742151545        -12049.496837254037      -11100.771093112247
20000                     -12199.50633089075       -10979.577333827989
19919.023742151545        -12149.503166345181      -11130.921863744285
7699.221521789495         -20000                   -24922.36596110168
7649.218357243922         -19919.023742151545      -25449.82163092964
7799.227850880637         -20000                   -24749.887717091176
7749.224686335066         -19919.023742151545      -25273.176723039574
7899.234179971779         -20000                   -24576.023513053166
7849.231015426208         -19919.023742151545      -25095.058315241044
7999.240509062922         -20000                   -24400.889903309013
7949.237344517351         -19919.023742151545      -24915.571340608625
8099.246838154064         -20000                   -24224.578498972533
8049.243673608493         -19919.023742151545      -24734.836894141918
8199.253167245206         -20000                   -24047.178278160744
8149.250002699634         -19919.023742151545      -24552.95628175818
8299.259496336348         -20000                   -23868.786924153264
8249.256331790775         -19919.023742151545      -24370.014769606674
8399.26582542749          -20000                   -23689.484919741735
8349.262660881921         -19919.023742151545      -24186.100557709007
8499.272154518634         -20000                   -23509.338871888966
8449.268989217837         -19919.023741623507      -24001.313738165733
8599.278483609776         -20000                   -23328.431997793
8549.27531603872          -19919.023739565993      -23815.73116970326
8699.284812700918         -20000                   -23146.861814833926
8649.281642831345         -19919.02373556246       -23629.43518113407
8799.29114179206          -20000                   -22964.701761803317
8749.287972258937         -19919.023731132987      -23442.529980894727
8899.297470883203         -20000                   -22782.04598157054
8849.29430482496          -19919.023729059114      -23255.10427353586
20000                     -13099.563292711031      -11101.57591122463
20000                     -12999.556963619889      -11099.733510384815
19919.023742151545        -13049.560128165458      -11261.541914643543
20000                     -13199.569621802175      -11100.63777528094
19919.023742151538        -13149.566457256578      -11261.203232571637
20000                     -13299.575950893317      -11096.965498324345
19919.023742151494        -13249.572786347662      -11258.065435539329
20000                     -13399.58227998446       -11090.612942442747
19919.023742151345        -13349.57911543858       -11252.179130131119
20000                     -12899.550634528747      -11095.059820473078
19919.023742151545        -12949.553799074318      -11259.03323234523
20000                     -12799.544305437605      -11087.527941548333
19919.023742151545        -12849.547469983174      -11253.628287577949
20000                     -12699.537976346463      -11077.07463665293
19919.023742151545        -12749.541140892032      -11245.281629773943
20000                     -12599.53164725532       -11063.65945358034
19919.023742151545        -12649.534811800891      -11233.942264096271
20000                     -12299.512659981892      -11005.23572506058
19919.023742151545        -12249.509495436323      -11157.84111417413
20000                     -12399.518989073034      -11027.78036421304
19919.023742151545        -12349.515824527463      -11181.563820303008
20000                     -12499.525318164178      -11047.242400965277
19919.023742151545        -12549.52848270975       -11219.572840257126
19919.023742151545        -12449.522153618607      -11202.126558902486
20000                     -13499.588609075601      -11081.633795531472
19919.023742150814        -13449.585444528908      -11243.597282159302
9199.31645815663          -20000                   -22232.10237970567
9299.322787247773         -20000                   -22048.361106341905
9249.319625234037         -19919.02374017589       -22502.011918941254
9099.310129065487         -20000                   -22415.670528091974
9149.313297571325         -19919.02373784608       -22690.61565117599
8999.303799974345         -20000                   -22599.005968928443
8949.300637943423         -19919.02373055048       -23067.24474633181
9049.306968929926         -19919.023734242674      -22879.048995585283
9399.329116338915         -20000                   -21864.571899912746
9349.32595307939          -19919.02374134281       -22313.317092511512
9499.335445430057         -20000                   -21680.806423823084
9449.332281438195         -19919.02374184431       -22124.63157550835
9599.3417745212           -20000                   -21497.110369379352
9549.338610186382         -19919.023742041274      -21936.02042061802
9799.354432703485         -20000                   -21130.276171589914
9899.360761794627         -20000                   -20947.21942755944
9849.357597256136         -19919.023742147718      -21371.338625963937
9699.348103612341         -20000                   -21313.58626937163
9649.344939139723         -19919.0237421139        -21747.554801328122
9749.351268181339         -19919.023742139278      -21559.312570998463
9999.36709088577          -20000                   -20764.50554546299
9949.363926342232         -19919.023742150403      -21183.69654495909
10099.373419976911        -20000                   -20582.176635001517
10049.3702554319          -19919.023742151217      -20996.457009952865
10149.376584522632        -19919.023742151458      -20809.662361283434
10299.386078159196        -20000                   -20218.872888390553
10249.382913613663        -19919.023742151523      -20623.368670175863
20000                     -13599.594938166743      -11070.076687231413
19919.02374214901         -13549.591773617241      -11232.37297282606
20000                     -13699.601267257885      -11055.991039886236
19919.02374214315         -13649.598102699209      -11218.559006039884
20000                     -13799.607596349028      -11039.438608931878
19919.02374212504         -13749.604431762315      -11202.21136406455
20000                     -13899.613925440171      -11020.473635802666
19919.02374207224         -13849.61076077465       -11183.387271433472
[truncated: 3,919,956 more chars]
